# Supplementary material for: System-wide Profiling of RNA-Binding Proteins Uncovers Key Regulators of Virus Infection
Source: Mol Cell. 2019 Apr 4;74(1):196–211.e11. doi: 10.1016/j.molcel.2019.01.017 (PMC6458987; doi:10.1016/j.molcel.2019.01.017)
Supplement: Table S1. The RBPome of SINV-Infected HEK293 Cells, Related to Figure 2 — Quantitative and semiquantitative analyses of RBPome at 4 and 18 hpi compared to uninfected cells, using cRIC. [file mmc2.xlsx]

## Sheet: 4hpi-uninfect quantitative
ENSGid	symbol	RBP class	Fold Change (log2)	pvalue	p.adj	significance	CI_L	CI_H
ENSG00000124207	CSE1L	known_RBP	-4.32523	6.91185e-05	0.0246698	*	-4.40401	-4.24646
ENSG00000141522	ARHGDIA	Unknown	-4.14877	8.43412e-05	0.0246698	*	-4.22754	-4.07
ENSG00000104177	MYEF2	known_RBP	-0.950915	0.00129972	0.152067	NA	-0.993174	-0.908655
ENSG00000121486	TRMT1L	known_RBP	-0.9308	0.00101334	0.152067	NA	-0.970398	-0.891201
SV_wt_Capsid	CAPSID	Unknown	2.41664	0.00105033	0.152067	NA	2.33787	2.49541
ENSG00000131747	TOP2A	known_RBP	0.788746	0.00304552	0.235171	NA	0.747818	0.829675
ENSG00000124541	RRP36	known_RBP	0.827177	0.00321601	0.235171	NA	0.783811	0.870543
ENSG00000099204	ABLIM1	Unknown	1.89382	0.00308552	0.235171	NA	1.81505	1.97259
ENSG00000160679	CHTOP	known_RBP	-0.857759	0.00457007	0.265032	NA	-0.905865	-0.809653
ENSG00000185958	FAM186A	Unknown	-0.703855	0.00592707	0.265032	NA	-0.745411	-0.662298
ENSG00000011304	PTBP1	known_RBP	-0.693819	0.00724874	0.265032	NA	-0.736488	-0.65115
ENSG00000164548	TRA2A	known_RBP	-0.681791	0.00611711	0.265032	NA	-0.722301	-0.641281
ENSG00000112081	SRSF3	known_RBP	-0.66405	0.0064216	0.265032	NA	-0.703894	-0.624207
ENSG00000131018	SYNE1	known_RBP	-0.65777	0.00700005	0.265032	NA	-0.697934	-0.617605
ENSG00000130119	GNL3L	known_RBP	0.68012	0.00570386	0.265032	NA	0.640272	0.719968
ENSG00000198000	NOL8	known_RBP	1.56596	0.00685339	0.265032	NA	1.48719	1.64473
ENSG00000044574	HSPA5	known_RBP	-1.38567	0.0111681	0.272103	NA	-1.46444	-1.3069
ENSG00000152601	MBNL1	known_RBP	-0.859027	0.0100409	0.272103	NA	-0.911707	-0.806347
ENSG00000160201	U2AF1	known_RBP	-0.780187	0.0144095	0.272103	NA	-0.835772	-0.724602
ENSG00000143368	SF3B4	known_RBP	-0.759849	0.0117248	0.272103	NA	-0.811572	-0.708125
ENSG00000130254	SAFB2	known_RBP	-0.703688	0.0128686	0.272103	NA	-0.752576	-0.6548
ENSG00000116350	SRSF4	known_RBP	-0.701599	0.0147267	0.272103	NA	-0.75183	-0.651367
ENSG00000120948	TARDBP	known_RBP	-0.688496	0.0105651	0.272103	NA	-0.734318	-0.642674
ENSG00000162613	FUBP1	known_RBP	-0.655562	0.00872306	0.272103	NA	-0.697454	-0.613669
ENSG00000100836	PABPN1	known_RBP	-0.654818	0.0127603	0.272103	NA	-0.700226	-0.60941
ENSG00000166181	API5	known_RBP	-0.640882	0.0167448	0.272103	NA	-0.688126	-0.593637
ENSG00000122566	HNRNPA2B1	known_RBP	-0.596322	0.0107519	0.272103	NA	-0.636159	-0.556484
ENSG00000147274	RBMX	known_RBP	-0.595068	0.0142267	0.272103	NA	-0.637343	-0.552793
ENSG00000071626	DAZAP1	known_RBP	-0.594245	0.0151033	0.272103	NA	-0.637033	-0.551457
ENSG00000099783	HNRNPM	known_RBP	-0.591322	0.0110163	0.272103	NA	-0.631033	-0.551611
ENSG00000177733	HNRNPA0	known_RBP	-0.586663	0.0160971	0.272103	NA	-0.629521	-0.543804
ENSG00000131051	RBM39	known_RBP	-0.569572	0.0149049	0.272103	NA	-0.610462	-0.528683
ENSG00000121774	KHDRBS1	known_RBP	-0.552189	0.0153607	0.272103	NA	-0.592102	-0.512276
ENSG00000153187	HNRNPU	known_RBP	-0.552069	0.0150254	0.272103	NA	-0.591774	-0.512364
ENSG00000136527	TRA2B	known_RBP	-0.536476	0.016611	0.272103	NA	-0.575951	-0.497001
ENSG00000096384	HSP90AB1	known_RBP	0.641356	0.00839476	0.272103	NA	0.600698	0.682013
ENSG00000165119	HNRNPK	known_RBP	-0.530234	0.0174445	0.275812	NA	-0.569693	-0.490775
ENSG00000132740	IGHMBP2	Unknown	-1.1715	0.0210047	0.278289	NA	-1.25027	-1.09273
ENSG00000111786	SRSF9	known_RBP	-0.664034	0.0217064	0.278289	NA	-0.716064	-0.612005
ENSG00000108518	PFN1	known_RBP	-0.661419	0.0211817	0.278289	NA	-0.71294	-0.609898
ENSG00000125970	RALY	known_RBP	-0.652049	0.0227945	0.278289	NA	-0.703746	-0.600353
ENSG00000115875	SRSF7	known_RBP	-0.622405	0.0206291	0.278289	NA	-0.670582	-0.574227
ENSG00000144331	ZNF385B	Unknown	-0.581218	0.0253145	0.278289	NA	-0.628497	-0.533939
ENSG00000092199	HNRNPC	known_RBP	-0.574387	0.0278346	0.278289	NA	-0.622231	-0.526543
ENSG00000158941	CCAR2	known_RBP	-0.524392	0.0251904	0.278289	NA	-0.566997	-0.481787
ENSG00000162775	RBM15	known_RBP	-0.515956	0.0242684	0.278289	NA	-0.557492	-0.474419
ENSG00000161547	SRSF2	known_RBP	-0.515763	0.0225293	0.278289	NA	-0.556539	-0.474987
ENSG00000169045	HNRNPH1	known_RBP	-0.514999	0.0290182	0.278289	NA	-0.558351	-0.471648
ENSG00000089280	FUS	known_RBP	-0.511761	0.0217351	0.278289	NA	-0.551872	-0.471651
ENSG00000169813	HNRNPF	known_RBP	-0.501304	0.0269017	0.278289	NA	-0.542704	-0.459904
ENSG00000161847	RAVER1	known_RBP	-0.49729	0.0289973	0.278289	NA	-0.539142	-0.455437
ENSG00000244509	APOBEC3C	known_RBP	-0.479229	0.0265306	0.278289	NA	-0.518669	-0.439788
ENSG00000122965	RBM19	known_RBP	0.498068	0.0231906	0.278289	NA	0.458414	0.537722
ENSG00000146223	RPL7L1	known_RBP	0.584722	0.0283838	0.278289	NA	0.535776	0.633667
ENSG00000123131	PRDX4	Unknown	0.619873	0.0243165	0.278289	NA	0.569946	0.669799
ENSG00000171824	EXOSC10	known_RBP	0.652036	0.0197282	0.278289	NA	0.602097	0.701975
ENSG00000167815	PRDX2	Unknown	0.78658	0.0279878	0.278289	NA	0.724485	0.848675
ENSG00000136942	RPL35	known_RBP	0.891686	0.0280886	0.278289	NA	0.821226	0.962146
ENSG00000166794	PPIB	known_RBP	1.07748	0.0282385	0.278289	NA	0.998708	1.15625
ENSG00000178952	TUFM	known_RBP	1.08141	0.027885	0.278289	NA	1.00264	1.16018
ENSG00000160818	GPATCH4	known_RBP	1.14082	0.0231049	0.278289	NA	1.06205	1.21959
ENSG00000048740	CELF2	known_RBP	-0.561544	0.0305907	0.280241	NA	-0.609456	-0.513633
ENSG00000186416	NKRF	known_RBP	0.496377	0.0301073	0.280241	NA	0.454198	0.538555
ENSG00000105373	GLTSCR2	known_RBP	0.609069	0.0309963	0.280241	NA	0.556927	0.661211
ENSG00000213585	VDAC1	Unknown	1.0472	0.0311379	0.280241	NA	0.968433	1.12598
ENSG00000183146	PRORY	Unknown	-0.693433	0.0333121	0.286496	NA	-0.753918	-0.632947
ENSG00000151923	TIAL1	known_RBP	-0.522242	0.0329155	0.286496	NA	-0.567653	-0.476831
ENSG00000096746	HNRNPH3	known_RBP	-0.498491	0.0343958	0.286496	NA	-0.542339	-0.454642
ENSG00000136450	SRSF1	known_RBP	-0.478755	0.0342229	0.286496	NA	-0.520811	-0.436698
ENSG00000198034	RPS4X	known_RBP	0.449706	0.03472	0.286496	NA	0.410051	0.489361
ENSG00000114867	EIF4G1	known_RBP	0.520485	0.035261	0.286496	NA	0.474401	0.56657
ENSG00000162408	NOL9	Unknown	0.830397	0.0352005	0.286496	NA	0.756906	0.903889
ENSG00000131876	SNRPA1	known_RBP	-0.994875	0.0369711	0.296275	NA	-1.07365	-0.916103
ENSG00000015479	MATR3	known_RBP	-0.485641	0.0381596	0.298066	NA	-0.529558	-0.441724
ENSG00000182004	SNRPE	Unknown	0.827099	0.0382136	0.298066	NA	0.752275	0.901924
ENSG00000188529	SRSF10	known_RBP	-0.820454	0.0404422	0.311298	NA	-0.895829	-0.745079
ENSG00000107223	EDF1	known_RBP	-0.611517	0.0471995	0.34155	NA	-0.670168	-0.552865
ENSG00000259956	RBM15B	Unknown	-0.425198	0.0467466	0.34155	NA	-0.465869	-0.384528
ENSG00000111615	KRR1	known_RBP	0.41423	0.0462338	0.34155	NA	0.374732	0.453727
ENSG00000117523	PRRC2C	known_RBP	0.435815	0.0472915	0.34155	NA	0.393992	0.477638
ENSG00000157653	C9orf43	Unknown	0.935199	0.045157	0.34155	NA	0.856427	1.01397
ENSG00000006047	YBX2	known_RBP	-0.878712	0.0547845	0.345759	NA	-0.957484	-0.799941
ENSG00000132819	RBM38	known_RBP	-0.598815	0.048602	0.345759	NA	-0.656731	-0.5409
ENSG00000203867	RBM20	Unknown	-0.5719	0.0680728	0.345759	NA	-0.630545	-0.513254
ENSG00000146701	MDH2	known_RBP	-0.559332	0.0659842	0.345759	NA	-0.616108	-0.502557
ENSG00000173914	RBM4B	known_RBP	-0.552705	0.056912	0.345759	NA	-0.608687	-0.496724
ENSG00000197451	HNRNPAB	known_RBP	-0.544827	0.0544861	0.345759	NA	-0.599301	-0.490354
ENSG00000160633	SAFB	known_RBP	-0.542563	0.0576089	0.345759	NA	-0.597717	-0.487408
ENSG00000152795	HNRNPDL	known_RBP	-0.470948	0.0567335	0.345759	NA	-0.518604	-0.423293
ENSG00000183684	ALYREF	known_RBP	-0.467763	0.0542032	0.345759	NA	-0.51446	-0.421066
ENSG00000130589	HELZ2	known_RBP	-0.451033	0.0589654	0.345759	NA	-0.497206	-0.404861
ENSG00000125944	HNRNPR	known_RBP	-0.443506	0.0604471	0.345759	NA	-0.489251	-0.397762
ENSG00000099622	CIRBP	known_RBP	-0.400548	0.057351	0.345759	NA	-0.441211	-0.359885
ENSG00000179950	PUF60	known_RBP	-0.397854	0.0654691	0.345759	NA	-0.43991	-0.355798
ENSG00000183808	RBM12B	known_RBP	-0.390002	0.0658596	0.345759	NA	-0.431304	-0.348699
ENSG00000116001	TIA1	known_RBP	-0.382184	0.0624909	0.345759	NA	-0.422006	-0.342362
ENSG00000119314	PTBP3	known_RBP	-0.369658	0.0684105	0.345759	NA	-0.409276	-0.330041
ENSG00000107625	DDX50	known_RBP	0.374558	0.0685253	0.345759	NA	0.334394	0.414722
ENSG00000096150	RPS18	known_RBP	0.377108	0.0685607	0.345759	NA	0.336664	0.417552
ENSG00000189306	RRP7A	known_RBP	0.385366	0.0625836	0.345759	NA	0.345194	0.425538
ENSG00000132153	DHX30	known_RBP	0.389795	0.0576684	0.345759	NA	0.350158	0.429432
ENSG00000165732	DDX21	known_RBP	0.399227	0.060908	0.345759	NA	0.357954	0.440499
ENSG00000089220	PEBP1	known_RBP	0.446463	0.0656992	0.345759	NA	0.399217	0.493709
ENSG00000155438	NIFK	known_RBP	0.480469	0.0549203	0.345759	NA	0.432317	0.528621
ENSG00000172809	RPL38	Unknown	0.530166	0.0584399	0.345759	NA	0.478402	0.581931
ENSG00000055950	MRPL43	known_RBP	0.538752	0.0639319	0.345759	NA	0.482221	0.595284
ENSG00000114686	MRPL3	known_RBP	0.545773	0.058592	0.345759	NA	0.490009	0.601537
ENSG00000138709	LARP1B	known_RBP	0.550672	0.053418	0.345759	NA	0.498387	0.602957
ENSG00000145741	BTF3	known_RBP	0.559614	0.0572639	0.345759	NA	0.505322	0.613906
ENSG00000196141	SPATS2L	known_RBP	0.593526	0.0618487	0.345759	NA	0.531879	0.655174
ENSG00000141101	NOB1	Unknown	0.743129	0.0516867	0.345759	NA	0.673278	0.812979
ENSG00000086189	DIMT1	known_RBP	0.823021	0.0665166	0.345759	NA	0.744249	0.901792
ENSG00000166508	MCM7	Unknown	0.847634	0.0610251	0.345759	NA	0.768862	0.926405
ENSG00000100243	CYB5R3	Unknown	0.883807	0.0538296	0.345759	NA	0.805036	0.962579
ENSG00000144028	SNRNP200	known_RBP	0.905948	0.0498869	0.345759	NA	0.827177	0.98472
ENSG00000115268	RPS15	known_RBP	1.15537	0.0655148	0.345759	NA	1.03321	1.27752
ENSG00000188229	TUBB4B	Unknown	-0.796237	0.0731059	0.345773	NA	-0.875009	-0.717466
ENSG00000104824	HNRNPL	known_RBP	-0.712988	0.0720325	0.345773	NA	-0.790666	-0.63531
ENSG00000133020	MYH8	Unknown	-0.514924	0.0741152	0.345773	NA	-0.569242	-0.460606
ENSG00000154548	SRSF12	known_RBP	-0.435341	0.0708635	0.345773	NA	-0.482523	-0.388159
ENSG00000088247	KHSRP	known_RBP	-0.425564	0.0718022	0.345773	NA	-0.471881	-0.379248
ENSG00000143889	HNRNPLL	known_RBP	-0.419018	0.0757427	0.345773	NA	-0.465416	-0.372619
ENSG00000138668	HNRNPD	known_RBP	-0.409707	0.0753489	0.345773	NA	-0.454998	-0.364417
ENSG00000067596	DHX8	known_RBP	-0.391676	0.0760628	0.345773	NA	-0.435106	-0.348245
ENSG00000066044	ELAVL1	known_RBP	-0.384148	0.0702546	0.345773	NA	-0.425667	-0.342629
ENSG00000108256	NUFIP2	known_RBP	0.390429	0.0737451	0.345773	NA	0.347569	0.433288
ENSG00000124614	RPS10	known_RBP	0.455376	0.0746163	0.345773	NA	0.405197	0.505556
ENSG00000125485	DDX31	known_RBP	0.457326	0.0762474	0.345773	NA	0.406576	0.508076
ENSG00000173110	HSPA6	Unknown	0.788982	0.0750095	0.345773	NA	0.710211	0.867754
ENSG00000138411	HECW2	Unknown	0.501961	0.0790426	0.350302	NA	0.447838	0.556084
ENSG00000180198	RCC1	Unknown	0.774726	0.0789068	0.350302	NA	0.695955	0.853498
ENSG00000165280	VCP	known_RBP	0.775434	0.0787082	0.350302	NA	0.696663	0.854206
ENSG00000029363	BCLAF1	known_RBP	-0.503521	0.083156	0.360343	NA	-0.561028	-0.446014
ENSG00000063244	U2AF2	known_RBP	-0.391726	0.0831072	0.360343	NA	-0.436456	-0.346996
ENSG00000184009	ACTG1	Unknown	0.761086	0.0828391	0.360343	NA	0.682315	0.839857
ENSG00000163694	RBM47	known_RBP	-0.375117	0.0842374	0.362345	NA	-0.418146	-0.332088
ENSG00000170144	HNRNPA3	known_RBP	-0.389563	0.0897607	0.382321	NA	-0.435229	-0.343896
ENSG00000124193	SRSF6	known_RBP	-0.354054	0.0901885	0.382321	NA	-0.395626	-0.312481
ENSG00000070756	PABPC1	known_RBP	0.347905	0.0912677	0.384112	NA	0.306886	0.388925
ENSG00000187772	LIN28B	known_RBP	-0.398707	0.0952956	0.387857	NA	-0.446433	-0.35098
ENSG00000143621	ILF2	known_RBP	-0.344967	0.0954724	0.387857	NA	-0.386288	-0.303647
ENSG00000204120	GIGYF2	known_RBP	0.333445	0.0936201	0.387857	NA	0.29378	0.373111
ENSG00000184110	EIF3C	known_RBP	0.395698	0.0935938	0.387857	NA	0.348631	0.442764
ENSG00000196924	FLNA	known_RBP	0.422805	0.0949494	0.387857	NA	0.372259	0.473351
ENSG00000119705	SLIRP	known_RBP	0.358264	0.0962348	0.388258	NA	0.315229	0.401298
ENSG00000149658	YTHDF1	known_RBP	0.357543	0.0980289	0.392787	NA	0.314312	0.400774
ENSG00000148296	SURF6	known_RBP	-0.701573	0.102597	0.399803	NA	-0.780344	-0.622802
ENSG00000179750	APOBEC3B	known_RBP	-0.698266	0.103831	0.399803	NA	-0.777037	-0.619494
ENSG00000102081	FMR1	known_RBP	-0.330391	0.10388	0.399803	NA	-0.371184	-0.289598
ENSG00000065526	SPEN	known_RBP	-0.325051	0.10174	0.399803	NA	-0.364883	-0.28522
ENSG00000160208	RRP1B	known_RBP	0.3218	0.102164	0.399803	NA	0.282308	0.361293
ENSG00000196419	XRCC6	known_RBP	0.325074	0.103097	0.399803	NA	0.285048	0.3651
ENSG00000163902	RPN1	known_RBP	-0.44822	0.10567	0.400315	NA	-0.501891	-0.39455
ENSG00000125844	RRBP1	known_RBP	0.321256	0.104932	0.400315	NA	0.281444	0.361068
ENSG00000147403	RPL10	known_RBP	0.333071	0.106066	0.400315	NA	0.291632	0.374511
ENSG00000162664	ZNF326	known_RBP	-0.354286	0.107527	0.403227	NA	-0.398589	-0.309984
ENSG00000142676	RPL11	known_RBP	0.374813	0.109632	0.408502	NA	0.327605	0.422021
ENSG00000163931	TKT	Unknown	-0.677605	0.111902	0.414319	NA	-0.756377	-0.598834
ENSG00000166197	NOLC1	known_RBP	-0.790427	0.115983	0.422365	NA	-0.892122	-0.688733
ENSG00000148248	SURF4	Unknown	-0.414497	0.116962	0.422365	NA	-0.466122	-0.362872
ENSG00000126945	HNRNPH2	known_RBP	-0.364992	0.115241	0.422365	NA	-0.411836	-0.318148
ENSG00000215021	PHB2	Unknown	0.666393	0.116552	0.422365	NA	0.587622	0.745165
ENSG00000108774	RAB5C	Unknown	-0.659681	0.119432	0.424036	NA	-0.738452	-0.580909
ENSG00000205937	RNPS1	known_RBP	-0.41081	0.1196	0.424036	NA	-0.462431	-0.359189
ENSG00000115761	NOL10	known_RBP	0.365685	0.1191	0.424036	NA	0.318156	0.413215
ENSG00000064607	SUGP2	known_RBP	-0.380085	0.122383	0.426565	NA	-0.430011	-0.330159
ENSG00000142864	SERBP1	known_RBP	0.318793	0.122303	0.426565	NA	0.276929	0.360658
ENSG00000186468	RPS23	known_RBP	0.340923	0.122501	0.426565	NA	0.296124	0.385721
ENSG00000107581	EIF3A	known_RBP	0.310871	0.123807	0.426574	NA	0.269851	0.351891
ENSG00000083312	TNPO1	known_RBP	0.638892	0.123962	0.426574	NA	0.557446	0.720338
ENSG00000182944	EWSR1	known_RBP	-0.306382	0.127593	0.436468	NA	-0.347294	-0.26547
ENSG00000108344	PSMD3	Unknown	0.639949	0.128329	0.436468	NA	0.561178	0.718721
ENSG00000112651	MRPL2	known_RBP	0.310778	0.129076	0.436471	NA	0.269087	0.352469
ENSG00000242732	RGAG4	Unknown	-0.633964	0.13116	0.439407	NA	-0.712735	-0.555192
ENSG00000074800	ENO1	known_RBP	0.387804	0.131447	0.439407	NA	0.335399	0.44021
ENSG00000110955	ATP5B	known_RBP	-0.626654	0.134705	0.443697	NA	-0.705426	-0.547883
ENSG00000213516	RBMXL1	known_RBP	-0.310233	0.135764	0.443697	NA	-0.352711	-0.267756
ENSG00000106344	RBM28	known_RBP	0.305818	0.134668	0.443697	NA	0.264083	0.347552
ENSG00000188573	FBLL1	Unknown	0.318139	0.135305	0.443697	NA	0.274639	0.361639
ENSG00000126457	PRMT1	known_RBP	0.323084	0.139229	0.452164	NA	0.278386	0.367783
ENSG00000139168	ZCRB1	known_RBP	0.331818	0.1399	0.452164	NA	0.285819	0.377816
ENSG00000100201	DDX17	known_RBP	-0.295238	0.142464	0.452943	NA	-0.336477	-0.253999
ENSG00000233927	RPS28	known_RBP	0.420804	0.141284	0.452943	NA	0.364155	0.477454
ENSG00000096171	VARS	Unknown	0.487589	0.141928	0.452943	NA	0.41959	0.555588
ENSG00000162231	NXF1	known_RBP	0.288886	0.145318	0.453405	NA	0.248196	0.329575
ENSG00000087269	NOP14	known_RBP	0.295459	0.144252	0.453405	NA	0.253972	0.336945
ENSG00000172172	MRPL13	known_RBP	0.296227	0.14571	0.453405	NA	0.254455	0.337998
ENSG00000206394	CLIC1	Unknown	0.609393	0.143468	0.453405	NA	0.530621	0.688164
ENSG00000197157	SND1	known_RBP	-0.291487	0.147185	0.455573	NA	-0.332766	-0.250208
ENSG00000171314	PGAM1	Unknown	-0.596746	0.150253	0.462621	NA	-0.675517	-0.517974
ENSG00000102144	PGK1	Unknown	-0.399811	0.157073	0.473808	NA	-0.456202	-0.343421
ENSG00000132275	RRP8	known_RBP	-0.351601	0.155912	0.473808	NA	-0.402646	-0.300555
ENSG00000105323	HNRNPUL1	known_RBP	-0.300724	0.155044	0.473808	NA	-0.344277	-0.257171
ENSG00000089009	RPL6	known_RBP	0.285955	0.157126	0.473808	NA	0.244298	0.327612
ENSG00000204576	PRR3	known_RBP	-0.27913	0.159566	0.474952	NA	-0.32007	-0.23819
ENSG00000148773	MKI67	known_RBP	0.345313	0.159941	0.474952	NA	0.294614	0.396013
ENSG00000166889	PATL1	known_RBP	0.381954	0.159701	0.474952	NA	0.325912	0.437996
ENSG00000100353	EIF3D	known_RBP	0.299731	0.161365	0.476761	NA	0.25555	0.343913
ENSG00000196943	NOP9	known_RBP	0.316663	0.165489	0.476902	NA	0.269455	0.363872
ENSG00000011260	UTP18	known_RBP	0.352889	0.164653	0.476902	NA	0.3004	0.405378
ENSG00000117133	RPF1	known_RBP	0.366688	0.163396	0.476902	NA	0.314031	0.419346
ENSG00000125835	SNRPB	known_RBP	0.545877	0.163857	0.476902	NA	0.467386	0.624367
ENSG00000100883	SRP54	known_RBP	0.57142	0.164825	0.476902	NA	0.492648	0.650191
ENSG00000116560	SFPQ	known_RBP	-0.306477	0.166493	0.477444	NA	-0.352292	-0.260662
ENSG00000147140	NONO	known_RBP	-0.277166	0.175111	0.494878	NA	-0.319571	-0.234761
ENSG00000008988	RPS20	known_RBP	0.27325	0.175006	0.494878	NA	0.231456	0.315044
ENSG00000055917	PUM2	known_RBP	0.287831	0.173436	0.494878	NA	0.243991	0.331672
ENSG00000056097	ZFR	known_RBP	-0.264711	0.176834	0.497346	NA	-0.305396	-0.224026
ENSG00000145220	LYAR	known_RBP	-0.546464	0.180558	0.505391	NA	-0.625235	-0.467693
ENSG00000267303	CTD-2369P2.12	Unknown	-0.544127	0.182105	0.506232	NA	-0.622898	-0.465355
ENSG00000167658	EEF2	known_RBP	0.287385	0.18259	0.506232	NA	0.242542	0.332228
ENSG00000135829	DHX9	known_RBP	-0.260367	0.18365	0.506653	NA	-0.301107	-0.219627
ENSG00000171863	RPS7	known_RBP	0.262522	0.188618	0.506653	NA	0.220913	0.304131
ENSG00000055044	NOP58	known_RBP	0.281135	0.185896	0.506653	NA	0.236888	0.325381
ENSG00000197958	RPL12	known_RBP	0.342287	0.186813	0.506653	NA	0.289894	0.39468
ENSG00000104852	SNRNP70	known_RBP	0.345025	0.187361	0.506653	NA	0.290517	0.399533
ENSG00000138430	OLA1	known_RBP	0.534227	0.188804	0.506653	NA	0.455455	0.612998
ENSG00000149136	SSRP1	known_RBP	0.539163	0.185435	0.506653	NA	0.460391	0.617934
ENSG00000163399	ATP1A1	known_RBP	0.531368	0.190783	0.509625	NA	0.452596	0.610139
ENSG00000096696	DSP	known_RBP	-0.528768	0.1926	0.51214	NA	-0.607539	-0.449996
ENSG00000141367	CLTC	known_RBP	0.329663	0.196561	0.520307	NA	0.277899	0.381426
ENSG00000128394	APOBEC3F	known_RBP	-0.271549	0.199498	0.521246	NA	-0.315797	-0.227301
ENSG00000116251	RPL22	known_RBP	0.252405	0.199588	0.521246	NA	0.211267	0.293543
ENSG00000115128	SF3B6	known_RBP	0.425339	0.198984	0.521246	NA	0.358133	0.492544
ENSG00000161960	EIF4A1	known_RBP	0.241736	0.201324	0.521608	NA	0.202165	0.281307
ENSG00000142534	RPS11	known_RBP	0.313811	0.20151	0.521608	NA	0.262417	0.365205
ENSG00000136709	WDR33	known_RBP	-0.511246	0.20529	0.522151	NA	-0.590017	-0.432474
ENSG00000239306	RBM14	known_RBP	-0.319004	0.205126	0.522151	NA	-0.371722	-0.266286
ENSG00000009307	CSDE1	known_RBP	0.251601	0.204781	0.522151	NA	0.210057	0.293144
ENSG00000105202	FBL	known_RBP	0.252958	0.203286	0.522151	NA	0.211346	0.29457
ENSG00000270647	TAF15	Unknown	-0.25879	0.20915	0.529665	NA	-0.301986	-0.215593
ENSG00000138757	G3BP2	known_RBP	-0.360481	0.217954	0.546861	NA	-0.421965	-0.298997
ENSG00000155363	MOV10	known_RBP	-0.239704	0.218744	0.546861	NA	-0.280667	-0.198741
ENSG00000130811	EIF3G	known_RBP	0.238104	0.218355	0.546861	NA	0.197453	0.278755
ENSG00000170473	PYM1	known_RBP	-0.488782	0.222738	0.551611	NA	-0.567553	-0.41001
ENSG00000124783	SSR1	known_RBP	-0.486448	0.224629	0.551611	NA	-0.565219	-0.407676
ENSG00000107937	GTPBP4	known_RBP	0.231268	0.224955	0.551611	NA	0.191148	0.271388
ENSG00000130956	HABP4	known_RBP	0.25275	0.224059	0.551611	NA	0.208998	0.296501
ENSG00000168488	ATXN2L	known_RBP	0.393202	0.225359	0.551611	NA	0.32682	0.459584
ENSG00000124942	AHNAK	known_RBP	-0.241213	0.22689	0.553045	NA	-0.283253	-0.199172
ENSG00000277594	DDX52	Unknown	-0.233733	0.232136	0.554284	NA	-0.274985	-0.192482
ENSG00000182872	RBM10	known_RBP	-0.231138	0.231026	0.554284	NA	-0.271823	-0.190452
ENSG00000167526	RPL13	known_RBP	0.230911	0.22904	0.554284	NA	0.190458	0.271363
ENSG00000215301	DDX3X	known_RBP	0.233133	0.231	0.554284	NA	0.192099	0.274166
ENSG00000143569	UBAP2L	known_RBP	0.234083	0.231414	0.554284	NA	0.192841	0.275325
ENSG00000037474	NSUN2	known_RBP	0.223394	0.234655	0.555762	NA	0.18373	0.263058
ENSG00000108107	RPL28	known_RBP	0.311244	0.233951	0.555762	NA	0.256075	0.366413
ENSG00000136231	IGF2BP3	known_RBP	-0.221876	0.240881	0.556979	NA	-0.261855	-0.181897
ENSG00000204628	GNB2L1	known_RBP	0.234401	0.238808	0.556979	NA	0.192371	0.276431
ENSG00000115816	CEBPZ	known_RBP	0.235141	0.236122	0.556979	NA	0.193246	0.277036
ENSG00000170515	PA2G4	known_RBP	0.241036	0.24068	0.556979	NA	0.197625	0.284446
ENSG00000197498	RPF2	known_RBP	0.245808	0.240287	0.556979	NA	0.201579	0.290037
ENSG00000106028	SSBP1	known_RBP	0.278951	0.23737	0.556979	NA	0.229104	0.328799
ENSG00000185728	YTHDF3	known_RBP	0.221776	0.244078	0.557756	NA	0.181513	0.262038
ENSG00000132383	RPA1	Unknown	0.248874	0.242616	0.557756	NA	0.203847	0.293901
ENSG00000108953	YWHAE	known_RBP	0.464069	0.243551	0.557756	NA	0.385297	0.54284
ENSG00000174173	TRMT10C	known_RBP	-0.459109	0.247941	0.560022	NA	-0.53788	-0.380337
ENSG00000111640	GAPDH	Unknown	-0.263969	0.247675	0.560022	NA	-0.312297	-0.21564
ENSG00000165209	STRBP	known_RBP	-0.221241	0.246235	0.560022	NA	-0.26161	-0.180872
ENSG00000156482	RPL30	known_RBP	0.217405	0.251945	0.566875	NA	0.177203	0.257607
ENSG00000130723	PRRC2B	known_RBP	0.252316	0.2599	0.582534	NA	0.204791	0.299842
ENSG00000142937	RPS8	known_RBP	0.213371	0.262874	0.586951	NA	0.172904	0.253838
ENSG00000103194	USP10	known_RBP	-0.359912	0.266369	0.590248	NA	-0.428722	-0.291103
ENSG00000174444	RPL4	known_RBP	0.226088	0.266047	0.590248	NA	0.182895	0.26928
ENSG00000183570	PCBP3	known_RBP	-0.237713	0.267627	0.5908	NA	-0.283291	-0.192134
ENSG00000160710	ADAR	known_RBP	-0.227783	0.27602	0.598784	NA	-0.272303	-0.183263
ENSG00000114391	RPL24	known_RBP	-0.208051	0.279432	0.598784	NA	-0.249031	-0.167071
ENSG00000135316	SYNCRIP	known_RBP	-0.201201	0.278477	0.598784	NA	-0.240746	-0.161656
ENSG00000088930	XRN2	known_RBP	-0.201062	0.278828	0.598784	NA	-0.240612	-0.161513
ENSG00000060138	YBX3	known_RBP	0.215852	0.279346	0.598784	NA	0.173343	0.25836
ENSG00000090621	PABPC4	known_RBP	0.218347	0.279417	0.598784	NA	0.17534	0.261354
ENSG00000040341	STAU2	known_RBP	0.219208	0.278912	0.598784	NA	0.176081	0.262334
ENSG00000174748	RPL15	known_RBP	0.27437	0.273777	0.598784	NA	0.221018	0.327722
ENSG00000124214	STAU1	known_RBP	0.237337	0.28152	0.601056	NA	0.190366	0.284308
ENSG00000133597	ADCK2	Unknown	-0.418749	0.286462	0.60335	NA	-0.49752	-0.339977
ENSG00000169564	PCBP1	known_RBP	-0.222968	0.28672	0.60335	NA	-0.267617	-0.178318
ENSG00000174231	PRPF8	known_RBP	-0.201434	0.285629	0.60335	NA	-0.241672	-0.161196
ENSG00000161057	PSMC2	Unknown	0.23701	0.284582	0.60335	NA	0.189777	0.284243
ENSG00000130826	DKC1	known_RBP	-0.270523	0.288619	0.605168	NA	-0.323552	-0.217494
ENSG00000099899	TRMT2A	known_RBP	0.24018	0.291022	0.608028	NA	0.191614	0.288746
ENSG00000214026	MRPL23	Unknown	0.423252	0.293607	0.611247	NA	0.339332	0.507173
ENSG00000116120	FARSB	known_RBP	-0.254423	0.303073	0.611425	NA	-0.307281	-0.201565
ENSG00000058673	ZC3H11A	known_RBP	-0.212216	0.303349	0.611425	NA	-0.256333	-0.168099
ENSG00000100028	SNRPD3	known_RBP	-0.204422	0.301354	0.611425	NA	-0.246729	-0.162115
ENSG00000136026	CKAP4	known_RBP	0.196403	0.298913	0.611425	NA	0.155978	0.236829
ENSG00000163682	RPL9	Unknown	0.214411	0.302054	0.611425	NA	0.169967	0.258856
ENSG00000161813	LARP4	known_RBP	0.263419	0.295922	0.611425	NA	0.210913	0.315926
ENSG00000134419	RPS15A	known_RBP	0.306157	0.30024	0.611425	NA	0.242953	0.36936
ENSG00000132463	GRSF1	known_RBP	0.383909	0.296388	0.611425	NA	0.305337	0.462482
ENSG00000205978	NYNRIN	Unknown	0.401839	0.304145	0.611425	NA	0.323068	0.48061
ENSG00000117592	PRDX6	Unknown	0.408507	0.297059	0.611425	NA	0.329736	0.487279
ENSG00000163811	WDR43	known_RBP	0.399537	0.306625	0.6143	NA	0.320766	0.478309
ENSG00000198563	DDX39B	known_RBP	-0.231926	0.311721	0.622377	NA	-0.281052	-0.182801
ENSG00000100220	RTCB	known_RBP	-0.257384	0.313277	0.623358	NA	-0.31075	-0.204018
ENSG00000089597	GANAB	known_RBP	-0.252177	0.314933	0.624528	NA	-0.30466	-0.199694
ENSG00000047315	POLR2B	known_RBP	-0.386406	0.321115	0.629045	NA	-0.465177	-0.307635
ENSG00000182612	TSPAN10	Unknown	-0.293198	0.325861	0.629045	NA	-0.355742	-0.230655
ENSG00000100403	ZC3H7B	known_RBP	-0.210376	0.320211	0.629045	NA	-0.255789	-0.164964
ENSG00000179912	R3HDM2	known_RBP	-0.202561	0.331683	0.629045	NA	-0.247416	-0.157706
ENSG00000124383	MPHOSPH10	known_RBP	-0.190556	0.334596	0.629045	NA	-0.233026	-0.148085
ENSG00000188739	RBM34	known_RBP	-0.187159	0.330487	0.629045	NA	-0.228494	-0.145824
ENSG00000110321	EIF4G2	known_RBP	0.188138	0.335491	0.629045	NA	0.146123	0.230153
ENSG00000136270	TBRG4	known_RBP	0.197037	0.333905	0.629045	NA	0.153189	0.240885
ENSG00000132341	RAN	known_RBP	0.198497	0.333938	0.629045	NA	0.154321	0.242673
ENSG00000103067	ESRP2	known_RBP	0.200704	0.331809	0.629045	NA	0.156247	0.24516
ENSG00000177971	IMP3	known_RBP	0.228573	0.32375	0.629045	NA	0.178842	0.278303
ENSG00000148843	PDCD11	known_RBP	0.234685	0.329424	0.629045	NA	0.182976	0.286394
ENSG00000175581	MRPL48	Unknown	0.237069	0.334886	0.629045	NA	0.185462	0.288677
ENSG00000117395	EBNA1BP2	known_RBP	0.277166	0.323178	0.629045	NA	0.21694	0.337393
ENSG00000167721	TSR1	known_RBP	0.279552	0.318405	0.629045	NA	0.220914	0.33819
ENSG00000124571	XPO5	known_RBP	0.336716	0.32359	0.629045	NA	0.263482	0.409949
ENSG00000148300	REXO4	known_RBP	0.361597	0.332675	0.629045	NA	0.281348	0.441846
ENSG00000173933	RBM4	known_RBP	-0.210868	0.350013	0.639702	NA	-0.259501	-0.162235
ENSG00000109475	RPL34	Unknown	0.175559	0.348929	0.639702	NA	0.135166	0.215951
ENSG00000166441	RPL27A	known_RBP	0.18178	0.349796	0.639702	NA	0.139876	0.223685
ENSG00000196531	NACA	Unknown	0.218645	0.350699	0.639702	NA	0.168141	0.269148
ENSG00000143947	RPS27A	known_RBP	0.22056	0.345268	0.639702	NA	0.170224	0.270895
ENSG00000185721	DRG1	Unknown	0.252583	0.351016	0.639702	NA	0.195571	0.309596
ENSG00000108829	LRRC59	known_RBP	0.262842	0.344821	0.639702	NA	0.202916	0.322768
ENSG00000130255	RPL36	known_RBP	0.361611	0.350093	0.639702	NA	0.28284	0.440383
ENSG00000080503	SMARCA2	Unknown	0.363652	0.347627	0.639702	NA	0.284881	0.442424
ENSG00000096063	SRPK1	known_RBP	0.353062	0.360585	0.653072	NA	0.27429	0.431833
ENSG00000113648	H2AFY	Unknown	0.353778	0.359696	0.653072	NA	0.275007	0.43255
ENSG00000172850	LSM2	Unknown	0.18641	0.361816	0.653278	NA	0.142277	0.230542
ENSG00000021776	AQR	known_RBP	0.171293	0.363232	0.653818	NA	0.130612	0.211974
ENSG00000055332	EIF2AK2	known_RBP	-0.305235	0.365806	0.65643	NA	-0.378142	-0.232328
ENSG00000155506	LARP1	known_RBP	-0.215068	0.375942	0.670507	NA	-0.267607	-0.162528
ENSG00000240972	MIF	Unknown	-0.20563	0.375081	0.670507	NA	-0.255768	-0.155492
ENSG00000176225	RTTN	Unknown	0.160018	0.382398	0.674315	NA	0.120361	0.199674
ENSG00000158417	EIF5B	known_RBP	0.205338	0.379984	0.674315	NA	0.154722	0.255953
ENSG00000080824	HSP90AA1	known_RBP	0.226866	0.382688	0.674315	NA	0.170606	0.283126
ENSG00000197102	DYNC1H1	known_RBP	0.321452	0.381658	0.674315	NA	0.243727	0.399176
ENSG00000147065	MSN	Unknown	0.332681	0.38665	0.679251	NA	0.25391	0.411452
ENSG00000137073	UBAP2	known_RBP	-0.170761	0.391371	0.685486	NA	-0.213935	-0.127586
ENSG00000184897	H1FX	known_RBP	-0.387743	0.393965	0.685921	NA	-0.484132	-0.291355
ENSG00000086589	RBM22	known_RBP	-0.188815	0.393307	0.685921	NA	-0.236761	-0.140869
ENSG00000110367	DDX6	known_RBP	0.157029	0.395973	0.687372	NA	0.116917	0.197142
ENSG00000183431	SF3A3	known_RBP	-0.335137	0.398067	0.688144	NA	-0.421149	-0.249125
ENSG00000108826	MRPL27	known_RBP	-0.169085	0.398792	0.688144	NA	-0.212551	-0.12562
ENSG00000070814	TCOF1	known_RBP	0.158001	0.401123	0.688144	NA	0.117172	0.198829
ENSG00000138095	LRPPRC	known_RBP	0.163275	0.400354	0.688144	NA	0.121156	0.205394
ENSG00000138385	SSB	known_RBP	-0.157127	0.402589	0.688638	NA	-0.197863	-0.11639
ENSG00000100650	SRSF5	known_RBP	-0.167519	0.407597	0.692312	NA	-0.211441	-0.123598
ENSG00000052749	RRP12	known_RBP	-0.161105	0.411449	0.692312	NA	-0.203712	-0.118497
ENSG00000159217	IGF2BP1	known_RBP	-0.159214	0.411837	0.692312	NA	-0.201358	-0.11707
ENSG00000131469	RPL27	known_RBP	0.150802	0.408305	0.692312	NA	0.1112	0.190404
ENSG00000122026	RPL21	known_RBP	0.161015	0.410712	0.692312	NA	0.118502	0.203528
ENSG00000167088	SNRPD1	known_RBP	0.22451	0.406242	0.692312	NA	0.165825	0.283195
ENSG00000160214	RRP1	known_RBP	-0.405669	0.417181	0.694248	NA	-0.514351	-0.296987
ENSG00000083845	RPS5	known_RBP	-0.211237	0.416932	0.694248	NA	-0.267798	-0.154677
ENSG00000144029	MRPS5	known_RBP	-0.204484	0.421012	0.694248	NA	-0.259744	-0.149225
ENSG00000149187	CELF1	known_RBP	-0.152541	0.419677	0.694248	NA	-0.193639	-0.111443
ENSG00000080608	PUM3	known_RBP	0.15077	0.423017	0.694248	NA	0.109841	0.191699
ENSG00000132507	EIF5A	known_RBP	0.155031	0.418036	0.694248	NA	0.113417	0.196646
ENSG00000057608	GDI2	known_RBP	0.213944	0.422015	0.694248	NA	0.155997	0.271891
ENSG00000135387	CAPRIN1	known_RBP	0.231163	0.416541	0.694248	NA	0.169322	0.293004
ENSG00000099797	TECR	known_RBP	0.253445	0.423669	0.694248	NA	0.186049	0.320842
ENSG00000141076	CIRH1A	known_RBP	-0.205547	0.427393	0.698393	NA	-0.261903	-0.149192
ENSG00000188846	RPL14	known_RBP	-0.16788	0.428833	0.698794	NA	-0.214059	-0.121701
ENSG00000073792	IGF2BP2	known_RBP	-0.151812	0.431636	0.701409	NA	-0.193839	-0.109786
ENSG00000135097	MSI1	known_RBP	-0.205369	0.433761	0.702487	NA	-0.262497	-0.148241
ENSG00000183520	UTP11L	known_RBP	0.182467	0.434701	0.702487	NA	0.131601	0.233334
ENSG00000130520	LSM4	known_RBP	-0.179289	0.439148	0.707718	NA	-0.22978	-0.128799
ENSG00000101361	NOP56	known_RBP	0.174336	0.440385	0.707762	NA	0.125101	0.223571
ENSG00000005022	SLC25A5	known_RBP	-0.240083	0.441686	0.707907	NA	-0.308088	-0.172078
ENSG00000163565	IFI16	known_RBP	-0.288968	0.447653	0.710265	NA	-0.367739	-0.210196
ENSG00000011243	AKAP8L	known_RBP	-0.184399	0.44759	0.710265	NA	-0.23621	-0.132589
ENSG00000164346	NSA2	known_RBP	-0.166949	0.448013	0.710265	NA	-0.21493	-0.118968
ENSG00000126777	KTN1	known_RBP	0.140899	0.447276	0.710265	NA	0.100473	0.181325
ENSG00000130935	NOL11	known_RBP	-0.149721	0.45538	0.716339	NA	-0.193489	-0.105954
ENSG00000115368	WDR75	known_RBP	0.163552	0.455518	0.716339	NA	0.115726	0.211378
ENSG00000063177	RPL18	known_RBP	0.179823	0.45386	0.716339	NA	0.12744	0.232206
ENSG00000254772	EEF1G	Unknown	0.139076	0.463508	0.72695	NA	0.0976453	0.180506
ENSG00000149925	ALDOA	known_RBP	0.170844	0.466936	0.730368	NA	0.119541	0.222147
ENSG00000075151	EIF4G3	known_RBP	0.178334	0.468457	0.730793	NA	0.125723	0.230944
ENSG00000126254	RBM42	known_RBP	-0.149803	0.471216	0.733142	NA	-0.195241	-0.104365
ENSG00000171262	FAM98B	known_RBP	0.138493	0.475129	0.734481	NA	0.0960976	0.180888
ENSG00000100227	POLDIP3	known_RBP	0.16733	0.473846	0.734481	NA	0.116262	0.218398
ENSG00000169100	SLC25A6	Unknown	0.229084	0.475843	0.734481	NA	0.158839	0.299329
ENSG00000100129	EIF3L	known_RBP	0.267508	0.480164	0.7392	NA	0.188737	0.34628
ENSG00000197728	RPS26	known_RBP	0.126278	0.484012	0.742489	NA	0.0868015	0.165754
ENSG00000131473	ACLY	Unknown	0.168498	0.484839	0.742489	NA	0.116817	0.220178
ENSG00000105372	RPS19	known_RBP	-0.407146	0.486301	0.742784	NA	-0.53512	-0.279171
ENSG00000097021	ACOT7	Unknown	0.159179	0.487808	0.743144	NA	0.108965	0.209392
ENSG00000106355	LSM5	Unknown	0.191449	0.49433	0.751124	NA	0.131374	0.251524
ENSG00000181163	NPM1	known_RBP	-0.143278	0.496684	0.751513	NA	-0.189446	-0.0971096
ENSG00000107929	LARP4B	known_RBP	0.126205	0.497155	0.751513	NA	0.0854922	0.166919
ENSG00000185813	PCYT2	Unknown	-0.160266	0.50047	0.752635	NA	-0.212382	-0.10815
ENSG00000115053	NCL	known_RBP	0.177655	0.499819	0.752635	NA	0.119975	0.235334
ENSG00000168066	SF1	known_RBP	-0.201365	0.504666	0.753439	NA	-0.266158	-0.136572
ENSG00000174953	DHX36	known_RBP	-0.125947	0.504868	0.753439	NA	-0.167341	-0.0845521
ENSG00000134697	GNL2	known_RBP	0.129589	0.504765	0.753439	NA	0.087008	0.17217
ENSG00000096080	MRPS18A	Unknown	-0.128194	0.510545	0.754215	NA	-0.170915	-0.0854742
ENSG00000247315	ZCCHC3	Unknown	0.121606	0.507738	0.754215	NA	0.0813581	0.161854
ENSG00000132382	MYBBP1A	known_RBP	0.14159	0.508256	0.754215	NA	0.0946688	0.188511
ENSG00000164587	RPS14	known_RBP	0.241718	0.510309	0.754215	NA	0.161213	0.322223
ENSG00000135372	NAT10	known_RBP	-0.156731	0.514255	0.757781	NA	-0.208364	-0.105098
ENSG00000146676	PURB	known_RBP	-0.13431	0.519214	0.763166	NA	-0.180032	-0.0885884
ENSG00000179051	RCC2	known_RBP	-0.247094	0.522551	0.766146	NA	-0.331907	-0.16228
ENSG00000198242	RPL23A	known_RBP	0.120129	0.526591	0.77014	NA	0.0784789	0.161779
ENSG00000168028	RPSA	known_RBP	0.114988	0.531772	0.775777	NA	0.0746001	0.155375
ENSG00000065548	ZC3H15	known_RBP	0.153518	0.537978	0.782878	NA	0.0987466	0.208289
ENSG00000082516	GEMIN5	known_RBP	0.136591	0.544604	0.784713	NA	0.0870303	0.186151
ENSG00000089737	DDX24	known_RBP	0.16234	0.544425	0.784713	NA	0.103463	0.221216
ENSG00000108298	RPL19	known_RBP	0.185149	0.543569	0.784713	NA	0.118147	0.25215
ENSG00000189403	HMGB1	known_RBP	0.406497	0.54215	0.784713	NA	0.259925	0.553069
ENSG00000170889	RPS9	known_RBP	-0.147145	0.548158	0.787001	NA	-0.201023	-0.0932666
ENSG00000198492	YTHDF2	known_RBP	0.109264	0.548883	0.787001	NA	0.0691812	0.149346
ENSG00000198755	RPL10A	known_RBP	-0.256369	0.552139	0.789735	NA	-0.349324	-0.163414
ENSG00000142207	URB1	known_RBP	0.112108	0.55358	0.789864	NA	0.0704808	0.153736
ENSG00000164934	DCAF13	known_RBP	-0.12498	0.555178	0.790216	NA	-0.17158	-0.0783806
ENSG00000109606	DHX15	known_RBP	-0.182318	0.559868	0.790992	NA	-0.251132	-0.113504
ENSG00000143799	PARP1	known_RBP	-0.110958	0.561576	0.790992	NA	-0.153026	-0.0688904
ENSG00000112306	RPS12	known_RBP	0.11531	0.557856	0.790992	NA	0.0720152	0.158605
ENSG00000161016	RPL8	known_RBP	0.125214	0.562483	0.790992	NA	0.0776281	0.1728
ENSG00000156508	EEF1A1	known_RBP	0.17558	0.55953	0.790992	NA	0.109367	0.241793
ENSG00000100038	TOP3B	known_RBP	0.107136	0.566623	0.794903	NA	0.0659736	0.148297
ENSG00000075975	MKRN2	known_RBP	-0.137598	0.569781	0.797421	NA	-0.18986	-0.0853366
ENSG00000163584	RPL22L1	Unknown	-0.211949	0.572045	0.798678	NA	-0.29072	-0.133177
ENSG00000125691	RPL23	known_RBP	-0.201676	0.57859	0.80296	NA	-0.281675	-0.121677
ENSG00000253729	PRKDC	known_RBP	-0.119139	0.580784	0.80296	NA	-0.166678	-0.0715987
ENSG00000122299	ZC3H7A	known_RBP	0.09944	0.581975	0.80296	NA	0.0596323	0.139248
ENSG00000099821	POLRMT	known_RBP	0.101271	0.581138	0.80296	NA	0.0608223	0.14172
ENSG00000169288	MRPL1	known_RBP	0.209037	0.577157	0.80296	NA	0.130266	0.287809
ENSG00000005007	UPF1	known_RBP	0.102368	0.586984	0.806257	NA	0.0608256	0.143911
ENSG00000063046	EIF4B	known_RBP	0.105819	0.58712	0.806257	NA	0.0628598	0.148778
ENSG00000088205	DDX18	known_RBP	0.100982	0.590803	0.807522	NA	0.0595701	0.142394
ENSG00000204469	PRRC2A	known_RBP	0.107375	0.590675	0.807522	NA	0.0633568	0.151393
ENSG00000165733	BMS1	known_RBP	-0.100436	0.59302	0.808664	NA	-0.141877	-0.0589952
ENSG00000169871	TRIM56	known_RBP	0.132195	0.597823	0.813318	NA	0.0769177	0.187472
ENSG00000135486	HNRNPA1	known_RBP	-0.286231	0.602656	0.81799	NA	-0.40755	-0.164913
ENSG00000079246	XRCC5	known_RBP	-0.0922581	0.610798	0.82057	NA	-0.132275	-0.0522409
ENSG00000156697	UTP14A	known_RBP	0.109345	0.608416	0.82057	NA	0.0622375	0.156452
ENSG00000100316	RPL3	known_RBP	0.109813	0.613071	0.82057	NA	0.0618702	0.157756
ENSG00000106682	EIF4H	known_RBP	0.111731	0.615778	0.82057	NA	0.0625691	0.160894
ENSG00000153944	MSI2	known_RBP	0.114521	0.610621	0.82057	NA	0.0648724	0.16417
ENSG00000179041	RRS1	known_RBP	0.125676	0.614503	0.82057	NA	0.070581	0.180771
ENSG00000111716	LDHB	Unknown	0.129838	0.615486	0.82057	NA	0.0727571	0.186919
ENSG00000129460	NGDN	known_RBP	0.188011	0.614909	0.82057	NA	0.109239	0.266782
ENSG00000174780	SRP72	known_RBP	-0.387904	0.625331	0.822064	NA	-0.563404	-0.212404
ENSG00000178105	DDX10	known_RBP	-0.165937	0.620847	0.822064	NA	-0.240033	-0.0918422
ENSG00000134333	LDHA	known_RBP	-0.144601	0.621642	0.822064	NA	-0.209318	-0.0798827
ENSG00000143977	SNRPG	known_RBP	0.123239	0.620634	0.822064	NA	0.068244	0.178234
ENSG00000100138	SNU13	known_RBP	0.171598	0.622623	0.822064	NA	0.0945762	0.248619
ENSG00000107951	MTPAP	known_RBP	0.182583	0.624886	0.822064	NA	0.103812	0.261355
ENSG00000137154	RPS6	known_RBP	-0.123813	0.637226	0.830239	NA	-0.181854	-0.0657732
ENSG00000129351	ILF3	known_RBP	-0.0984967	0.6371	0.830239	NA	-0.144652	-0.0523419
ENSG00000105939	ZC3HAV1	known_RBP	-0.0920036	0.633287	0.830239	NA	-0.134624	-0.049383
ENSG00000162244	RPL29	known_RBP	0.0907102	0.634864	0.830239	NA	0.0484894	0.132931
ENSG00000101444	AHCY	Unknown	-0.174472	0.639967	0.831631	NA	-0.253244	-0.0957008
ENSG00000109971	HSPA8	known_RBP	-0.116817	0.641138	0.831631	NA	-0.172232	-0.0614027
ENSG00000149657	LSM14B	known_RBP	-0.124774	0.64814	0.837002	NA	-0.184108	-0.0654395
ENSG00000261236	BOP1	Unknown	0.170401	0.647612	0.837002	NA	0.09163	0.249173
ENSG00000102317	RBM3	known_RBP	-0.112565	0.654417	0.843246	NA	-0.168202	-0.0569278
ENSG00000144713	RPL32	known_RBP	-0.0896002	0.660593	0.845617	NA	-0.134761	-0.0444392
ENSG00000198918	RPL39	Unknown	0.105205	0.658643	0.845617	NA	0.0525067	0.157903
ENSG00000113460	BRIX1	known_RBP	0.162584	0.660235	0.845617	NA	0.0807308	0.244438
ENSG00000119596	YLPM1	known_RBP	-0.117751	0.665036	0.846334	NA	-0.176825	-0.0586771
ENSG00000115524	SF3B1	known_RBP	-0.0845036	0.665494	0.846334	NA	-0.127771	-0.0412363
ENSG00000204574	ABCF1	known_RBP	0.0809567	0.662758	0.846334	NA	0.0398687	0.122045
ENSG00000140988	RPS2	known_RBP	0.0792719	0.672236	0.853054	NA	0.0377823	0.120761
ENSG00000130985	UBA1	known_RBP	-0.0790384	0.678991	0.859761	NA	-0.121342	-0.0367347
ENSG00000184083	FAM120C	known_RBP	-0.0762105	0.685436	0.864182	NA	-0.117897	-0.0345242
ENSG00000173545	ZNF622	known_RBP	0.0968589	0.68416	0.864182	NA	0.0450875	0.14863
ENSG00000185298	CCDC137	known_RBP	-0.205302	0.688276	0.864746	NA	-0.318694	-0.0919103
ENSG00000101596	SMCHD1	Unknown	-0.148119	0.690319	0.864746	NA	-0.226891	-0.0693478
ENSG00000165271	NOL6	known_RBP	0.10261	0.689184	0.864746	NA	0.046814	0.158406
ENSG00000114416	FXR1	known_RBP	-0.0780765	0.694356	0.865922	NA	-0.122115	-0.0340375
ENSG00000171490	RSL1D1	known_RBP	0.0801053	0.693436	0.865922	NA	0.0350665	0.125144
ENSG00000079785	DDX1	known_RBP	0.0917272	0.695698	0.865922	NA	0.0397455	0.143709
ENSG00000067225	PKM	known_RBP	0.0867303	0.70487	0.875475	NA	0.0359552	0.137505
ENSG00000198899	MT-ATP6	Unknown	-0.135348	0.715416	0.885076	NA	-0.214119	-0.0565765
ENSG00000130764	LRRC47	known_RBP	-0.0898635	0.716634	0.885076	NA	-0.144787	-0.0349401
ENSG00000166165	CKB	Unknown	-0.0714453	0.7208	0.885076	NA	-0.115799	-0.0270914
ENSG00000115677	HDLBP	known_RBP	-0.0660597	0.720606	0.885076	NA	-0.10704	-0.0250792
ENSG00000197111	PCBP2	known_RBP	-0.0639175	0.721381	0.885076	NA	-0.103685	-0.0241497
ENSG00000071082	RPL31	known_RBP	0.07056	0.721678	0.885076	NA	0.0266101	0.11451
ENSG00000067334	DNTTIP2	known_RBP	0.0670182	0.725655	0.886238	NA	0.024637	0.109399
ENSG00000241945	PWP2	known_RBP	0.0952281	0.724491	0.886238	NA	0.0352752	0.155181
ENSG00000118246	FASTKD2	known_RBP	0.0833601	0.727324	0.886426	NA	0.0303053	0.136415
ENSG00000122406	RPL5	known_RBP	0.0752719	0.729384	0.887088	NA	0.0269815	0.123562
ENSG00000112578	BYSL	known_RBP	-0.062233	0.731323	0.887601	NA	-0.102461	-0.0220051
ENSG00000074696	HACD3	Unknown	0.0931342	0.739834	0.896072	NA	0.0308658	0.155403
ENSG00000011052	NME1-NME2	Unknown	0.081189	0.742786	0.896354	NA	0.0262552	0.136123
ENSG00000148303	RPL7A	known_RBP	0.0874701	0.743131	0.896354	NA	0.0282035	0.146737
ENSG00000114127	XRN1	known_RBP	-0.0766553	0.749576	0.899441	NA	-0.129023	-0.024288
ENSG00000163214	DHX57	known_RBP	-0.0584843	0.750303	0.899441	NA	-0.0992999	-0.0176687
ENSG00000117266	CDK18	Unknown	0.118733	0.748685	0.899441	NA	0.0399619	0.197505
ENSG00000134644	PUM1	known_RBP	-0.0626571	0.75455	0.902683	NA	-0.107173	-0.0181407
ENSG00000147604	RPL7	known_RBP	0.0590801	0.757307	0.904132	NA	0.0166088	0.101551
ENSG00000143870	PDIA6	Unknown	-0.111318	0.763743	0.909129	NA	-0.190089	-0.0325462
ENSG00000083223	ZCCHC6	known_RBP	-0.0683962	0.766155	0.909129	NA	-0.119498	-0.0172944
ENSG00000116030	SUMO1	known_RBP	0.0873567	0.765536	0.909129	NA	0.0234429	0.151271
ENSG00000169710	FASN	known_RBP	-0.0644197	0.771972	0.909156	NA	-0.113823	-0.0150163
ENSG00000113048	MRPS27	Unknown	-0.0551951	0.772394	0.909156	NA	-0.0976054	-0.0127848
ENSG00000099995	SF3A1	known_RBP	0.107143	0.772273	0.909156	NA	0.0283715	0.185914
ENSG00000132646	PCNA	Unknown	0.107486	0.771571	0.909156	NA	0.0287145	0.186257
ENSG00000126749	EMG1	known_RBP	-0.102564	0.781672	0.914095	NA	-0.181336	-0.0237927
ENSG00000152234	ATP5A1	known_RBP	-0.0986851	0.78284	0.914095	NA	-0.178284	-0.0190863
ENSG00000164167	LSM6	known_RBP	-0.0679985	0.782541	0.914095	NA	-0.122768	-0.0132291
ENSG00000100226	GTPBP1	known_RBP	0.0715867	0.779387	0.914095	NA	0.0157998	0.127374
ENSG00000134744	ZCCHC11	known_RBP	-0.0724728	0.78996	0.920281	NA	-0.131887	-0.0130584
ENSG00000183311	TUBB	Unknown	-0.0554029	0.792768	0.920281	NA	-0.102298	-0.00850816
ENSG00000145907	G3BP1	known_RBP	0.054485	0.792858	0.920281	NA	0.00834672	0.100623
ENSG00000173141	MRPL57	Unknown	0.0498512	0.801975	0.923534	NA	0.00563871	0.0940638
ENSG00000111641	NOP2	known_RBP	0.0527954	0.801174	0.923534	NA	0.00616519	0.0994256
ENSG00000103342	GSPT1	known_RBP	0.0930216	0.801393	0.923534	NA	0.0142502	0.171793
ENSG00000177954	RPS27	known_RBP	0.0940433	0.799273	0.923534	NA	0.0152719	0.172815
ENSG00000119812	FAM98A	known_RBP	0.0454243	0.804351	0.92445	NA	0.00463604	0.0862126
ENSG00000087365	SF3B2	known_RBP	-0.0905304	0.80657	0.925184	NA	-0.169302	-0.0117589
ENSG00000123064	DDX54	known_RBP	-0.0462031	0.814013	0.929846	NA	-0.0898996	-0.00250667
ENSG00000129245	FXR2	known_RBP	-0.0426812	0.813884	0.929846	NA	-0.0830183	-0.00234405
ENSG00000198015	MRPL42	known_RBP	0.0433623	0.815404	0.929846	NA	0.00203647	0.0846882
ENSG00000023734	STRAP	known_RBP	-0.0844511	0.819251	0.930699	NA	-0.163223	-0.00567968
ENSG00000109534	GAR1	known_RBP	0.0437044	0.819333	0.930699	NA	0.00112632	0.0862824
ENSG00000136448	NMT1	known_RBP	-0.0495164	0.82764	0.938313	NA	-0.100131	0.00109794
ENSG00000177613	CSTF2T	known_RBP	-0.0792553	0.830139	0.939326	NA	-0.158027	-0.000483798
ENSG00000100345	MYH9	known_RBP	-0.0497683	0.836952	0.941946	NA	-0.103601	0.00406438
ENSG00000065183	WDR3	known_RBP	0.0437244	0.834217	0.941946	NA	-0.00277675	0.0902256
ENSG00000125977	EIF2S2	known_RBP	0.0593696	0.83882	0.941946	NA	-0.00560571	0.124345
ENSG00000182154	MRPL41	known_RBP	0.0617431	0.838895	0.941946	NA	-0.00586194	0.129348
ENSG00000257103	LSM14A	known_RBP	-0.0407323	0.845816	0.946085	NA	-0.0873674	0.00590271
ENSG00000108654	DDX5	known_RBP	-0.0362616	0.844633	0.946085	NA	-0.0774568	0.00493368
ENSG00000173145	NOC3L	known_RBP	0.0403822	0.849142	0.947483	NA	-0.00688686	0.0876512
ENSG00000139343	SNRPF	Unknown	0.0519771	0.850306	0.947483	NA	-0.00934434	0.113299
ENSG00000108592	FTSJ3	known_RBP	-0.0296934	0.870014	0.964447	NA	-0.0701093	0.0107226
ENSG00000164338	UTP15	known_RBP	0.0341963	0.870475	0.964447	NA	-0.0125162	0.0809088
ENSG00000120800	UTP20	known_RBP	0.0372604	0.870256	0.964447	NA	-0.0135507	0.0880714
ENSG00000158710	TAGLN2	known_RBP	-0.032537	0.874952	0.967575	NA	-0.0785916	0.0135175
ENSG00000132300	PTCD3	known_RBP	0.0306603	0.876736	0.967718	NA	-0.0133722	0.0746927
ENSG00000169714	CNBP	known_RBP	-0.026785	0.88197	0.968717	NA	-0.0669744	0.0134044
ENSG00000026025	VIM	Unknown	0.0539833	0.882609	0.968717	NA	-0.0274604	0.135427
ENSG00000265681	RPL17	known_RBP	0.0843294	0.880136	0.968717	NA	-0.0402479	0.208907
ENSG00000149273	RPS3	known_RBP	0.0314021	0.884754	0.969253	NA	-0.0168632	0.0796674
ENSG00000119616	FCF1	known_RBP	-0.0892621	0.890658	0.970116	NA	-0.231386	0.0528614
ENSG00000121060	TRIM25	known_RBP	-0.0281294	0.887344	0.970116	NA	-0.0723671	0.0161083
ENSG00000047188	YTHDC2	known_RBP	-0.0279129	0.890179	0.970116	NA	-0.0729527	0.0171269
ENSG00000048828	FAM120A	known_RBP	-0.0241615	0.892175	0.970116	NA	-0.0638752	0.0155522
ENSG00000065978	YBX1	known_RBP	-0.0236439	0.898651	0.975344	NA	-0.0650081	0.0177204
ENSG00000071127	WDR1	Unknown	0.0457298	0.901324	0.976435	NA	-0.0330416	0.124501
ENSG00000110700	RPS13	known_RBP	0.0265008	0.903423	0.976899	NA	-0.0221676	0.0751691
ENSG00000105193	RPS16	known_RBP	-0.0212159	0.91091	0.980398	NA	-0.0634722	0.0210404
ENSG00000131503	ANKHD1	known_RBP	0.0215605	0.909159	0.980398	NA	-0.0205497	0.0636706
ENSG00000135972	MRPS9	known_RBP	0.0266569	0.913362	0.980398	NA	-0.0279464	0.0812602
ENSG00000101811	CSTF2	known_RBP	0.0370042	0.913062	0.980398	NA	-0.0385315	0.11254
ENSG00000138646	HERC5	known_RBP	0.019027	0.917466	0.983	NA	-0.0218948	0.0599488
ENSG00000111364	DDX55	known_RBP	-0.0190874	0.941275	0.994219	NA	-0.0758359	0.037661
ENSG00000138326	RPS24	known_RBP	-0.017903	0.940973	0.994219	NA	-0.0717989	0.035993
ENSG00000185129	PURA	known_RBP	-0.0154909	0.936971	0.994219	NA	-0.0591577	0.0281758
ENSG00000130305	NSUN5	known_RBP	-0.014751	0.93784	0.994219	NA	-0.0569145	0.0274126
ENSG00000048162	NOP16	known_RBP	0.0134673	0.940561	0.994219	NA	-0.0267938	0.0537284
ENSG00000105640	RPL18A	known_RBP	0.015322	0.932794	0.994219	NA	-0.0251772	0.0558212
ENSG00000204842	ATXN2	known_RBP	0.0166545	0.941534	0.994219	NA	-0.0339651	0.067274
ENSG00000142541	RPL13A	known_RBP	0.0174383	0.932233	0.994219	NA	-0.0282719	0.0631485
ENSG00000105364	MRPL4	known_RBP	-0.0131751	0.959049	0.994696	NA	-0.0703793	0.0440291
ENSG00000174720	LARP7	known_RBP	-0.012445	0.968324	0.994696	NA	-0.0823155	0.0574256
ENSG00000054118	THRAP3	known_RBP	-0.0108286	0.955988	0.994696	NA	-0.0545705	0.0329133
ENSG00000125743	SNRPD2	known_RBP	-0.0100846	0.963589	0.994696	NA	-0.0593354	0.0391662
ENSG00000145425	RPS3A	known_RBP	-0.00979237	0.957742	0.994696	NA	-0.0509928	0.0314081
ENSG00000100029	PES1	known_RBP	0.00831654	0.967595	0.994696	NA	-0.0373245	0.0539575
ENSG00000196262	PPIA	known_RBP	0.00835835	0.963538	0.994696	NA	-0.0324043	0.049121
ENSG00000163938	GNL3	known_RBP	0.00848481	0.969191	0.994696	NA	-0.040493	0.0574626
ENSG00000204569	PPP1R10	known_RBP	0.00875273	0.96919	0.994696	NA	-0.04177	0.0592755
ENSG00000158406	HIST1H4H	known_RBP	0.0107682	0.968172	0.994696	NA	-0.0493991	0.0709355
ENSG00000121390	PSPC1	known_RBP	0.0116611	0.962705	0.994696	NA	-0.0439375	0.0672597
ENSG00000153250	RBMS1	known_RBP	0.013141	0.957457	0.994696	NA	-0.041778	0.0680599
ENSG00000048991	R3HDM1	known_RBP	0.0140332	0.945152	0.994696	NA	-0.0314394	0.0595058
ENSG00000025796	SEC63	known_RBP	0.0153272	0.955717	0.994696	NA	-0.0451323	0.0757866
ENSG00000076067	RBMS2	known_RBP	0.017046	0.950355	0.994696	NA	-0.0439879	0.0780799
ENSG00000109133	TMEM33	Unknown	0.0193371	0.957994	0.994696	NA	-0.0625106	0.101185
ENSG00000277936	MRPL45	Unknown	-0.00888513	0.974758	0.996361	NA	-0.0714919	0.0537216
ENSG00000120438	TCP1	known_RBP	-0.00840316	0.982619	0.996361	NA	-0.0929022	0.0760959
ENSG00000119285	HEATR1	known_RBP	-0.00636177	0.97753	0.996361	NA	-0.0567206	0.043997
ENSG00000167005	NUDT21	known_RBP	-0.00495874	0.989264	0.996361	NA	-0.0837302	0.0738127
ENSG00000124228	DDX27	known_RBP	-0.00412574	0.982607	0.996361	NA	-0.0463201	0.0380687
ENSG00000107105	ELAVL2	known_RBP	-0.00317046	0.988969	0.996361	NA	-0.0542993	0.0479584
ENSG00000075618	FSCN1	known_RBP	-0.00311226	0.989914	0.996361	NA	-0.0570482	0.0508237
ENSG00000263465	SRSF8	Unknown	-0.00310436	0.98743	0.996361	NA	-0.0470366	0.0408279
ENSG00000107164	FUBP3	known_RBP	-0.00253353	0.989318	0.996361	NA	-0.044725	0.0396579
ENSG00000117450	PRDX1	known_RBP	0.00340302	0.991252	0.996361	NA	-0.0645874	0.0713935
ENSG00000136271	DDX56	known_RBP	0.00465746	0.986407	0.996361	NA	-0.0562952	0.0656101
ENSG00000118181	RPS25	known_RBP	0.00585512	0.981836	0.996361	NA	-0.0514834	0.0631936
ENSG00000204221	WDR46	Unknown	0.0024937	0.993167	0.996574	NA	-0.0624286	0.067416
ENSG00000116221	MRPL37	known_RBP	0.00095418	0.996531	0.998238	NA	-0.047981	0.0498894
ENSG00000275700	AATF	Unknown	0.00014305	0.999409	0.999409	NA	-0.0429138	0.0431999
ENSG00000004897	CDC27	Unknown	NA	NA	1	NA	NA	NA
ENSG00000008869	HEATR5B	Unknown	NA	NA	1	NA	NA	NA
ENSG00000009954	BAZ1B	Unknown	NA	NA	1	NA	NA	NA
ENSG00000014641	MDH1	Unknown	NA	NA	1	NA	NA	NA
ENSG00000023228	NDUFS1	Unknown	NA	NA	1	NA	NA	NA
ENSG00000039123	SKIV2L2	known_RBP	NA	NA	1	NA	NA	NA
ENSG00000054654	SYNE2	Unknown	NA	NA	1	NA	NA	NA
ENSG00000056586	RC3H2	known_RBP	NA	NA	1	NA	NA	NA
ENSG00000059573	ALDH18A1	known_RBP	NA	NA	1	NA	NA	NA
ENSG00000064601	CTSA	Unknown	NA	NA	1	NA	NA	NA
ENSG00000065000	AP3D1	Unknown	NA	NA	1	NA	NA	NA
ENSG00000067057	PFKP	Unknown	NA	NA	1	NA	NA	NA
ENSG00000067248	DHX29	known_RBP	NA	NA	1	NA	NA	NA
ENSG00000067533	RRP15	known_RBP	NA	NA	1	NA	NA	NA
ENSG00000072080	SPP2	Unknown	NA	NA	1	NA	NA	NA
ENSG00000075415	SLC25A3	Unknown	NA	NA	1	NA	NA	NA
ENSG00000076928	ARHGEF1	known_RBP	NA	NA	1	NA	NA	NA
ENSG00000077254	USP33	Unknown	NA	NA	1	NA	NA	NA
ENSG00000082515	MRPL22	known_RBP	NA	NA	1	NA	NA	NA
ENSG00000082898	XPO1	Unknown	NA	NA	1	NA	NA	NA
ENSG00000083896	YTHDC1	known_RBP	NA	NA	1	NA	NA	NA
ENSG00000085276	MECOM	Unknown	NA	NA	1	NA	NA	NA
ENSG00000086102	NFX1	known_RBP	NA	NA	1	NA	NA	NA
ENSG00000089048	ESF1	known_RBP	NA	NA	1	NA	NA	NA
ENSG00000089154	GCN1	known_RBP	NA	NA	1	NA	NA	NA
ENSG00000089157	RPLP0	known_RBP	NA	NA	1	NA	NA	NA
ENSG00000090382	LYZ	Unknown	NA	NA	1	NA	NA	NA
ENSG00000091127	PUS7	known_RBP	NA	NA	1	NA	NA	NA
ENSG00000091136	LAMB1	Unknown	NA	NA	1	NA	NA	NA
ENSG00000092201	SUPT16H	known_RBP	NA	NA	1	NA	NA	NA
ENSG00000100216	TOMM22	Unknown	NA	NA	1	NA	NA	NA
ENSG00000100410	PHF5A	known_RBP	NA	NA	1	NA	NA	NA
ENSG00000100722	ZC3H14	known_RBP	NA	NA	1	NA	NA	NA
ENSG00000100823	APEX1	known_RBP	NA	NA	1	NA	NA	NA
ENSG00000101138	CSTF1	known_RBP	NA	NA	1	NA	NA	NA
ENSG00000101441	CST4	Unknown	NA	NA	1	NA	NA	NA
ENSG00000101654	RNMT	Unknown	NA	NA	1	NA	NA	NA
ENSG00000104131	EIF3J	known_RBP	NA	NA	1	NA	NA	NA
ENSG00000104408	EIF3E	known_RBP	NA	NA	1	NA	NA	NA
ENSG00000105141	CASP14	Unknown	NA	NA	1	NA	NA	NA
ENSG00000105447	GRWD1	known_RBP	NA	NA	1	NA	NA	NA
ENSG00000106244	PDAP1	known_RBP	NA	NA	1	NA	NA	NA
ENSG00000106526	ACTR3C	Unknown	NA	NA	1	NA	NA	NA
ENSG00000106638	TBL2	known_RBP	NA	NA	1	NA	NA	NA
ENSG00000108528	SLC25A11	known_RBP	NA	NA	1	NA	NA	NA
ENSG00000108651	UTP6	Unknown	NA	NA	1	NA	NA	NA
ENSG00000109107	ALDOC	Unknown	NA	NA	1	NA	NA	NA
ENSG00000110651	CD81	Unknown	NA	NA	1	NA	NA	NA
ENSG00000112118	MCM3	Unknown	NA	NA	1	NA	NA	NA
ENSG00000112562	SMOC2	Unknown	NA	NA	1	NA	NA	NA
ENSG00000113643	RARS	Unknown	NA	NA	1	NA	NA	NA
ENSG00000116062	MSH6	Unknown	NA	NA	1	NA	NA	NA
ENSG00000116747	TROVE2	Unknown	NA	NA	1	NA	NA	NA
ENSG00000117569	PTBP2	known_RBP	NA	NA	1	NA	NA	NA
ENSG00000118898	PPL	Unknown	NA	NA	1	NA	NA	NA
ENSG00000121057	AKAP1	known_RBP	NA	NA	1	NA	NA	NA
ENSG00000121274	PAPD5	known_RBP	NA	NA	1	NA	NA	NA
ENSG00000121552	CSTA	Unknown	NA	NA	1	NA	NA	NA
ENSG00000122068	FYTTD1	known_RBP	NA	NA	1	NA	NA	NA
ENSG00000122218	COPA	Unknown	NA	NA	1	NA	NA	NA
ENSG00000122873	CISD1	Unknown	NA	NA	1	NA	NA	NA
ENSG00000122958	VPS26A	Unknown	NA	NA	1	NA	NA	NA
ENSG00000123908	AGO2	known_RBP	NA	NA	1	NA	NA	NA
ENSG00000124201	ZNFX1	known_RBP	NA	NA	1	NA	NA	NA
ENSG00000125107	CNOT1	known_RBP	NA	NA	1	NA	NA	NA
ENSG00000128050	PAICS	known_RBP	NA	NA	1	NA	NA	NA
ENSG00000128534	LSM8	known_RBP	NA	NA	1	NA	NA	NA
ENSG00000128708	HAT1	Unknown	NA	NA	1	NA	NA	NA
ENSG00000129003	VPS13C	Unknown	NA	NA	1	NA	NA	NA
ENSG00000129250	KIF1C	known_RBP	NA	NA	1	NA	NA	NA
ENSG00000129347	KRI1	known_RBP	NA	NA	1	NA	NA	NA
ENSG00000129562	DAD1	Unknown	NA	NA	1	NA	NA	NA
ENSG00000130303	BST2	known_RBP	NA	NA	1	NA	NA	NA
ENSG00000130396	MLLT4	Unknown	NA	NA	1	NA	NA	NA
ENSG00000130479	MAP1S	Unknown	NA	NA	1	NA	NA	NA
ENSG00000130518	KIAA1683	Unknown	NA	NA	1	NA	NA	NA
ENSG00000130703	OSBPL2	Unknown	NA	NA	1	NA	NA	NA
ENSG00000130713	EXOSC2	known_RBP	NA	NA	1	NA	NA	NA
ENSG00000132466	ANKRD17	known_RBP	NA	NA	1	NA	NA	NA
ENSG00000132467	UTP3	known_RBP	NA	NA	1	NA	NA	NA
ENSG00000132591	ERAL1	known_RBP	NA	NA	1	NA	NA	NA
ENSG00000132612	VPS4A	Unknown	NA	NA	1	NA	NA	NA
ENSG00000133773	CCDC59	known_RBP	NA	NA	1	NA	NA	NA
ENSG00000134717	BTF3L4	Unknown	NA	NA	1	NA	NA	NA
ENSG00000134760	DSG1	Unknown	NA	NA	1	NA	NA	NA
ENSG00000135298	ADGRB3	Unknown	NA	NA	1	NA	NA	NA
ENSG00000135835	KIAA1614	Unknown	NA	NA	1	NA	NA	NA
ENSG00000136463	TACO1	known_RBP	NA	NA	1	NA	NA	NA
ENSG00000136810	TXN	known_RBP	NA	NA	1	NA	NA	NA
ENSG00000141030	COPS3	Unknown	NA	NA	1	NA	NA	NA
ENSG00000141510	TP53	Unknown	NA	NA	1	NA	NA	NA
ENSG00000143319	ISG20L2	known_RBP	NA	NA	1	NA	NA	NA
ENSG00000143486	EIF2D	known_RBP	NA	NA	1	NA	NA	NA
ENSG00000143546	S100A8	Unknown	NA	NA	1	NA	NA	NA
ENSG00000143815	LBR	known_RBP	NA	NA	1	NA	NA	NA
ENSG00000145050	MANF	known_RBP	NA	NA	1	NA	NA	NA
ENSG00000146109	ABT1	known_RBP	NA	NA	1	NA	NA	NA
ENSG00000147649	MTDH	known_RBP	NA	NA	1	NA	NA	NA
ENSG00000147905	ZCCHC7	known_RBP	NA	NA	1	NA	NA	NA
ENSG00000150783	TEX12	Unknown	NA	NA	1	NA	NA	NA
ENSG00000150990	DHX37	Unknown	NA	NA	1	NA	NA	NA
ENSG00000152229	PSTPIP2	Unknown	NA	NA	1	NA	NA	NA
ENSG00000152778	IFIT5	known_RBP	NA	NA	1	NA	NA	NA
ENSG00000153922	CHD1	Unknown	NA	NA	1	NA	NA	NA
ENSG00000155368	DBI	Unknown	NA	NA	1	NA	NA	NA
ENSG00000155636	RBM45	known_RBP	NA	NA	1	NA	NA	NA
ENSG00000155657	TTN	Unknown	NA	NA	1	NA	NA	NA
ENSG00000158488	CD1E	Unknown	NA	NA	1	NA	NA	NA
ENSG00000160862	AZGP1	Unknown	NA	NA	1	NA	NA	NA
ENSG00000161634	DCD	known_RBP	NA	NA	1	NA	NA	NA
ENSG00000162688	AGL	Unknown	NA	NA	1	NA	NA	NA
ENSG00000163220	S100A9	Unknown	NA	NA	1	NA	NA	NA
ENSG00000163468	CCT3	known_RBP	NA	NA	1	NA	NA	NA
ENSG00000163527	STT3B	Unknown	NA	NA	1	NA	NA	NA
ENSG00000164104	HMGB2	known_RBP	NA	NA	1	NA	NA	NA
ENSG00000164687	FABP5	Unknown	NA	NA	1	NA	NA	NA
ENSG00000165525	NEMF	Unknown	NA	NA	1	NA	NA	NA
ENSG00000166986	MARS	Unknown	NA	NA	1	NA	NA	NA
ENSG00000167112	TRUB2	known_RBP	NA	NA	1	NA	NA	NA
ENSG00000168298	HIST1H1E	known_RBP	NA	NA	1	NA	NA	NA
ENSG00000169594	BNC1	Unknown	NA	NA	1	NA	NA	NA
ENSG00000169683	LRRC45	Unknown	NA	NA	1	NA	NA	NA
ENSG00000170348	TMED10	known_RBP	NA	NA	1	NA	NA	NA
ENSG00000172009	THOP1	Unknown	NA	NA	1	NA	NA	NA
ENSG00000172673	THEMIS	Unknown	NA	NA	1	NA	NA	NA
ENSG00000172757	CFL1	known_RBP	NA	NA	1	NA	NA	NA
ENSG00000173801	JUP	Unknown	NA	NA	1	NA	NA	NA
ENSG00000175216	CKAP5	Unknown	NA	NA	1	NA	NA	NA
ENSG00000175573	C11orf68	known_RBP	NA	NA	1	NA	NA	NA
ENSG00000176624	MEX3C	known_RBP	NA	NA	1	NA	NA	NA
ENSG00000181222	POLR2A	known_RBP	NA	NA	1	NA	NA	NA
ENSG00000181991	MRPS11	known_RBP	NA	NA	1	NA	NA	NA
ENSG00000182481	KPNA2	known_RBP	NA	NA	1	NA	NA	NA
ENSG00000182511	FES	Unknown	NA	NA	1	NA	NA	NA
ENSG00000182718	ANXA2	known_RBP	NA	NA	1	NA	NA	NA
ENSG00000182774	RPS17	known_RBP	NA	NA	1	NA	NA	NA
ENSG00000182934	SRPR	known_RBP	NA	NA	1	NA	NA	NA
ENSG00000184210	DGAT2L6	Unknown	NA	NA	1	NA	NA	NA
ENSG00000184357	HIST1H1B	known_RBP	NA	NA	1	NA	NA	NA
ENSG00000184967	NOC4L	known_RBP	NA	NA	1	NA	NA	NA
ENSG00000185163	DDX51	known_RBP	NA	NA	1	NA	NA	NA
ENSG00000185883	ATP6V0C	Unknown	NA	NA	1	NA	NA	NA
ENSG00000186487	MYT1L	Unknown	NA	NA	1	NA	NA	NA
ENSG00000187735	TCEA1	Unknown	NA	NA	1	NA	NA	NA
ENSG00000187837	HIST1H1C	known_RBP	NA	NA	1	NA	NA	NA
ENSG00000189043	NDUFA4	Unknown	NA	NA	1	NA	NA	NA
ENSG00000189060	H1F0	known_RBP	NA	NA	1	NA	NA	NA
ENSG00000189369	GSPT2	known_RBP	NA	NA	1	NA	NA	NA
ENSG00000196235	SUPT5H	known_RBP	NA	NA	1	NA	NA	NA
ENSG00000196497	IPO4	known_RBP	NA	NA	1	NA	NA	NA
ENSG00000197857	ZNF44	Unknown	NA	NA	1	NA	NA	NA
ENSG00000198042	MAK16	known_RBP	NA	NA	1	NA	NA	NA
ENSG00000198301	SDAD1	known_RBP	NA	NA	1	NA	NA	NA
ENSG00000198453	ZNF568	Unknown	NA	NA	1	NA	NA	NA
ENSG00000198712	MT-CO2	Unknown	NA	NA	1	NA	NA	NA
ENSG00000198862	LTN1	Unknown	NA	NA	1	NA	NA	NA
ENSG00000198917	C9orf114	known_RBP	NA	NA	1	NA	NA	NA
ENSG00000198919	DZIP3	known_RBP	NA	NA	1	NA	NA	NA
ENSG00000203786	KPRP	Unknown	NA	NA	1	NA	NA	NA
ENSG00000204351	SKIV2L	Unknown	NA	NA	1	NA	NA	NA
ENSG00000213339	QTRT1	Unknown	NA	NA	1	NA	NA	NA
ENSG00000232112	TMA7	Unknown	NA	NA	1	NA	NA	NA
ENSG00000239672	NME1	known_RBP	NA	NA	1	NA	NA	NA
ENSG00000244038	DDOST	Unknown	NA	NA	1	NA	NA	NA
ENSG00000244462	RBM12	known_RBP	NA	NA	1	NA	NA	NA
ENSG00000262664	OVCA2	Unknown	NA	NA	1	NA	NA	NA
ENSG00000265808	SEC22B	Unknown	NA	NA	1	NA	NA	NA
ENSG00000271793	RP11-321N4.5	Unknown	NA	NA	1	NA	NA	NA
SV_wt_E2	E2	Unknown	NA	NA	1	NA	NA	NA
SV_wt_nsP1	NSP1	Unknown	NA	NA	1	NA	NA	NA
SV_wt_nsP2	NSP2	Unknown	NA	NA	1	NA	NA	NA
SV_wt_nsP3	NSP3	Unknown	NA	NA	1	NA	NA	NA
SV_wt_UGAnsP4	NSP4	Unknown	NA	NA	1	NA	NA	NA

## Sheet: 4hpi- uninfect semiquant
			Protein intensity (log 2)									Total quantification events
ENSGid	symbol	RBP class	hour18_1	hour4_1	mock_1	hour18_2	hour4_2	mock_2	hour18_3	hour4_3	mock_3	mock_total	hour4_total	hour18_total
ENSG00000044574	HSPA5	known_RBP			18.83			18.6097	20.7587	20.6419	21.1723	3	1	1
ENSG00000054654	SYNE2	Unknown			23.6845			20.3923				2	0	0
ENSG00000105447	GRWD1	known_RBP			19.4966			19.1734				2	0	0
ENSG00000244462	RBM12	known_RBP						20.1327			19.2768	2	0	0
ENSG00000089048	ESF1	known_RBP					19.976			19.6598		0	2	0
ENSG00000133773	CCDC59	known_RBP					19.9275			20.4867		0	2	0
ENSG00000134717	BTF3L4	Unknown		19.2663						20.9886		0	2	0
ENSG00000146109	ABT1	known_RBP		18.8572						20.1388		0	2	0
ENSG00000148296	SURF6	known_RBP		18.5441			19.4078	20.3888		19.5585		1	3	0
ENSG00000153922	CHD1	Unknown					15.7734			20.6518		0	2	0
ENSG00000163565	IFI16	known_RBP		19.1673			19.0737			19.5133	18.947	1	3	0
ENSG00000167112	TRUB2	known_RBP					19.2759			20.8751		0	2	0
ENSG00000182481	KPNA2	known_RBP		19.757			20.3789			19.5528		0	3	0
ENSG00000182774	RPS17	known_RBP		21.1781			18.4469			20.7157		0	3	0
ENSG00000198000	NOL8	known_RBP		19.665			20.5486	19.262		21.7923		1	3	0

## Sheet: 18hpi-uninfected quantitative
ENSGid	symbol	RBP class	Fold Change (log2)	pvalue	p.adj	significance	CI_L	CI_H
ENSG00000101811	CSTF2	known_RBP	-2.06382	1.64849e-05	0.00191225	**	-2.11701	-2.01062
ENSG00000117395	EBNA1BP2	known_RBP	-1.81685	1.26685e-05	0.00191225	**	-1.86205	-1.77165
ENSG00000079785	DDX1	known_RBP	1.9717	7.32746e-06	0.00191225	**	1.92609	2.0173
ENSG00000096171	VARS	Unknown	2.29495	1.41572e-05	0.00191225	**	2.237	2.3529
SV_wt_Capsid	CAPSID	Unknown	5.60526	5.31122e-06	0.00191225	**	5.51852	5.692
ENSG00000168298	HIST1H1E	known_RBP	-4.27342	2.62963e-05	0.00254198	**	-4.36016	-4.18667
ENSG00000114867	EIF4G1	known_RBP	1.64434	3.81423e-05	0.00316036	**	1.59684	1.69184
ENSG00000099783	HNRNPM	known_RBP	-1.70639	5.00919e-05	0.00322815	**	-1.75757	-1.65522
ENSG00000177954	RPS27	known_RBP	3.85884	4.76104e-05	0.00322815	**	3.7721	3.94558
ENSG00000164346	NSA2	known_RBP	-1.40779	7.80565e-05	0.00452728	**	-1.4527	-1.36288
ENSG00000082516	GEMIN5	known_RBP	2.98091	9.55682e-05	0.00503905	**	2.88306	3.07875
ENSG00000121486	TRMT1L	known_RBP	-1.84893	0.000142288	0.00581364	**	-1.91315	-1.7847
ENSG00000178105	DDX10	known_RBP	-1.52724	0.000151516	0.00581364	**	-1.58077	-1.4737
ENSG00000124228	DDX27	known_RBP	-1.29439	0.00014704	0.00581364	**	-1.33956	-1.24921
ENSG00000115816	CEBPZ	known_RBP	-1.26561	0.000160376	0.00581364	**	-1.31033	-1.22088
ENSG00000047188	YTHDC2	known_RBP	1.31516	0.000132882	0.00581364	**	1.26992	1.3604
ENSG00000143368	SF3B4	known_RBP	-1.27049	0.000194844	0.00588074	**	-1.31667	-1.22431
ENSG00000106344	RBM28	known_RBP	-1.25142	0.000182576	0.00588074	**	-1.29648	-1.20636
ENSG00000079246	XRCC5	known_RBP	-1.24006	0.000202784	0.00588074	**	-1.2854	-1.19473
ENSG00000121060	TRIM25	known_RBP	1.26803	0.000177715	0.00588074	**	1.22255	1.31351
ENSG00000177613	CSTF2T	known_RBP	-2.9556	0.000217826	0.00601614	**	-3.04235	-2.86886
ENSG00000080608	PUM3	known_RBP	-1.17171	0.00025991	0.00685218	**	-1.21613	-1.12729
ENSG00000104177	MYEF2	known_RBP	-1.27147	0.000285584	0.00720168	**	-1.32034	-1.22259
ENSG00000089737	DDX24	known_RBP	-1.19706	0.00030033	0.00725798	**	-1.24342	-1.1507
ENSG00000148843	PDCD11	known_RBP	-1.2533	0.000315931	0.00732959	**	-1.3022	-1.2044
ENSG00000125485	DDX31	known_RBP	-1.16851	0.000331237	0.00734079	**	-1.21442	-1.12259
ENSG00000090621	PABPC4	known_RBP	1.27898	0.000341727	0.00734079	**	1.22849	1.32947
ENSG00000182872	RBM10	known_RBP	-1.21093	0.000358038	0.00741651	**	-1.25906	-1.16279
ENSG00000021776	AQR	known_RBP	-1.20374	0.000400284	0.00800567	**	-1.2524	-1.15509
ENSG00000136271	DDX56	known_RBP	-1.52237	0.000434793	0.00837647	**	-1.58468	-1.46007
ENSG00000197157	SND1	known_RBP	-1.19749	0.000489788	0.00837647	**	-1.24739	-1.14759
ENSG00000143889	HNRNPLL	known_RBP	-1.19107	0.000453588	0.00837647	**	-1.24013	-1.14201
ENSG00000131051	RBM39	known_RBP	-1.18575	0.000465521	0.00837647	**	-1.23479	-1.13672
ENSG00000148300	REXO4	known_RBP	-1.06717	0.000491034	0.00837647	**	-1.11165	-1.02268
ENSG00000131018	SYNE1	known_RBP	-1.15112	0.000523988	0.00844203	**	-1.19958	-1.10265
ENSG00000142207	URB1	known_RBP	-1.09847	0.000518254	0.00844203	**	-1.14464	-1.0523
ENSG00000130255	RPL36	known_RBP	2.50864	0.000538554	0.00844219	**	2.4219	2.59538
ENSG00000011304	PTBP1	known_RBP	-1.14019	0.000561094	0.00856406	**	-1.1887	-1.09168
ENSG00000063244	U2AF2	known_RBP	-1.14286	0.000590802	0.00878628	**	-1.19186	-1.09385
ENSG00000197498	RPF2	known_RBP	-1.17875	0.00072977	0.0092166	**	-1.23097	-1.12653
ENSG00000107937	GTPBP4	known_RBP	-1.10914	0.000674199	0.0092166	**	-1.15768	-1.0606
ENSG00000132382	MYBBP1A	known_RBP	-1.10357	0.000703401	0.0092166	**	-1.15218	-1.05496
ENSG00000100029	PES1	known_RBP	-1.04935	0.000730972	0.0092166	**	-1.09585	-1.00285
ENSG00000130811	EIF3G	known_RBP	1.03158	0.000673879	0.0092166	**	0.986441	1.07672
ENSG00000105939	ZC3HAV1	known_RBP	1.07929	0.000638108	0.0092166	**	1.03245	1.12612
ENSG00000184110	EIF3C	known_RBP	1.11233	0.000706614	0.0092166	**	1.0633	1.16136
ENSG00000121390	PSPC1	known_RBP	-1.38743	0.000771805	0.0095244	**	-1.44944	-1.32543
ENSG00000149273	RPS3	known_RBP	-1.02423	0.000802737	0.00969974	**	-1.07029	-0.978179
ENSG00000124207	CSE1L	known_RBP	-2.25016	0.000965456	0.010322	*	-2.33691	-2.16342
ENSG00000233927	RPS28	known_RBP	-1.47834	0.000946903	0.010322	*	-1.54148	-1.4152
ENSG00000005007	UPF1	known_RBP	-0.993834	0.000938885	0.010322	*	-1.03964	-0.948032
ENSG00000111641	NOP2	known_RBP	-0.984711	0.000943467	0.010322	*	-1.03013	-0.939294
ENSG00000204574	ABCF1	known_RBP	0.959051	0.000996605	0.010322	*	0.914432	1.00367
ENSG00000125844	RRBP1	known_RBP	1.06339	0.000873117	0.010322	*	1.01494	1.11184
ENSG00000070756	PABPC1	known_RBP	1.06354	0.000980944	0.010322	*	1.01418	1.11289
ENSG00000129460	NGDN	known_RBP	2.27455	0.000911786	0.010322	*	2.18781	2.3613
ENSG00000125977	EIF2S2	known_RBP	1.27969	0.00110099	0.0112031	*	1.2192	1.34018
ENSG00000134697	GNL2	known_RBP	-1.03892	0.00112197	0.0112197	*	-1.08817	-0.989664
ENSG00000089220	PEBP1	known_RBP	1.03591	0.00123105	0.0120024	*	0.98606	1.08576
ENSG00000126777	KTN1	known_RBP	1.38967	0.00124163	0.0120024	*	1.32271	1.45664
ENSG00000170515	PA2G4	known_RBP	0.917778	0.00133649	0.0127076	*	0.873025	0.962531
ENSG00000168066	SF1	known_RBP	-1.3563	0.00138324	0.0128781	*	-1.41814	-1.29445
ENSG00000204842	ATXN2	known_RBP	1.16042	0.00139883	0.0128781	*	1.10342	1.21743
ENSG00000112578	BYSL	known_RBP	-0.96889	0.0014245	0.0129096	*	-1.01663	-0.921153
ENSG00000204569	PPP1R10	known_RBP	-1.25314	0.00148187	0.0132229	*	-1.31098	-1.1953
ENSG00000149925	ALDOA	known_RBP	0.951831	0.0015287	0.0133385	*	0.904392	0.999271
ENSG00000096063	SRPK1	known_RBP	2.05796	0.00154083	0.0133385	*	1.97121	2.1447
ENSG00000132275	RRP8	known_RBP	-1.05761	0.00163183	0.0135993	*	-1.11089	-1.00433
ENSG00000148773	MKI67	known_RBP	-0.988661	0.00166084	0.0135993	*	-1.03861	-0.938711
ENSG00000055332	EIF2AK2	known_RBP	-0.905227	0.00166474	0.0135993	*	-0.950979	-0.859474
ENSG00000179041	RRS1	known_RBP	-0.900461	0.00166316	0.0135993	*	-0.945965	-0.854956
ENSG00000160679	CHTOP	known_RBP	-1.16845	0.00170287	0.0137175	*	-1.22773	-1.10917
ENSG00000188739	RBM34	known_RBP	-0.885903	0.001866	0.0148258	*	-0.931532	-0.840274
ENSG00000123064	DDX54	known_RBP	-0.949385	0.00201554	0.0157975	*	-0.998917	-0.899853
ENSG00000118181	RPS25	known_RBP	0.992892	0.00209402	0.0161937	*	0.940758	1.04503
ENSG00000196141	SPATS2L	known_RBP	1.1909	0.00222344	0.0169683	*	1.12773	1.25407
ENSG00000161847	RAVER1	known_RBP	-0.955979	0.00225679	0.0169992	*	-1.00681	-0.905147
ENSG00000171490	RSL1D1	known_RBP	-0.868029	0.00231106	0.0171848	*	-0.91437	-0.821687
ENSG00000124214	STAU1	known_RBP	0.838508	0.0023887	0.0175373	*	0.793491	0.883526
ENSG00000146223	RPL7L1	known_RBP	-0.992004	0.00245552	0.0177654	*	-1.04551	-0.938496
ENSG00000107625	DDX50	known_RBP	-0.934317	0.00248103	0.0177654	*	-0.984802	-0.883831
ENSG00000122965	RBM19	known_RBP	-0.872227	0.00259433	0.0183501	*	-0.919718	-0.824736
ENSG00000254772	EEF1G	Unknown	0.940265	0.00270411	0.0188962	*	0.888705	0.991825
ENSG00000124541	RRP36	known_RBP	-1.24418	0.00279206	0.0192785	*	-1.30852	-1.17983
ENSG00000115053	NCL	known_RBP	-0.815496	0.00284374	0.0194044	*	-0.860603	-0.770388
ENSG00000116560	SFPQ	known_RBP	-1.05982	0.00288923	0.0194855	*	-1.1186	-1.00103
ENSG00000147140	NONO	known_RBP	-1.0405	0.00309235	0.0199285	*	-1.0989	-0.982109
ENSG00000196943	NOP9	known_RBP	-0.908167	0.00301974	0.0199285	*	-0.958925	-0.857409
ENSG00000153187	HNRNPU	known_RBP	-0.874519	0.00304712	0.0199285	*	-0.923473	-0.825564
ENSG00000161057	PSMC2	Unknown	-0.816033	0.00307737	0.0199285	*	-0.861792	-0.770274
ENSG00000113460	BRIX1	known_RBP	-1.11849	0.00328661	0.0207199	*	-1.18193	-1.05505
ENSG00000196924	FLNA	known_RBP	0.809933	0.00327515	0.0207199	*	0.76402	0.855845
ENSG00000135486	HNRNPA1	known_RBP	1.23917	0.00333476	0.0207975	*	1.1687	1.30963
ENSG00000108592	FTSJ3	known_RBP	-0.806629	0.00354312	0.0218618	*	-0.85299	-0.760268
ENSG00000163214	DHX57	known_RBP	0.831064	0.00363739	0.0222072	*	0.783077	0.879051
ENSG00000169714	CNBP	known_RBP	-0.813947	0.00378434	0.0228637	*	-0.861277	-0.766618
ENSG00000158406	HIST1H4H	known_RBP	0.758688	0.0041146	0.0243517	*	0.713908	0.803467
ENSG00000057608	GDI2	known_RBP	1.00854	0.00411046	0.0243517	*	0.949026	1.06806
ENSG00000075975	MKRN2	known_RBP	1.05641	0.00421193	0.024676	*	0.997395	1.11543
ENSG00000136709	WDR33	known_RBP	-1.67924	0.00425996	0.0247078	*	-1.76599	-1.5925
ENSG00000162613	FUBP1	known_RBP	-0.779956	0.00434912	0.0249752	*	-0.826451	-0.733461
ENSG00000169871	TRIM56	known_RBP	0.871156	0.00450369	0.0254423	*	0.818896	0.923415
ENSG00000166889	PATL1	known_RBP	0.889077	0.0045182	0.0254423	*	0.835711	0.942443
ENSG00000083312	TNPO1	known_RBP	1.16095	0.00470927	0.0262632	*	1.09468	1.22721
ENSG00000120800	UTP20	known_RBP	-0.782219	0.00493977	0.0272863	*	-0.829938	-0.7345
ENSG00000055950	MRPL43	known_RBP	0.837644	0.00520205	0.0284641	*	0.786057	0.889231
ENSG00000167658	EEF2	known_RBP	0.736864	0.00526614	0.0285454	*	0.691381	0.782347
ENSG00000015479	MATR3	known_RBP	-0.971597	0.00535432	0.0287547	*	-1.03175	-0.911441
ENSG00000108107	RPL28	known_RBP	0.792124	0.00596511	0.031741	*	0.742088	0.84216
ENSG00000182004	SNRPE	Unknown	0.997007	0.00608549	0.0320871	*	0.933793	1.06022
ENSG00000109534	GAR1	known_RBP	-0.694505	0.00633289	0.0330908	*	-0.738869	-0.65014
ENSG00000121774	KHDRBS1	known_RBP	-0.89182	0.00654207	0.0335788	*	-0.94914	-0.834501
ENSG00000130764	LRRC47	known_RBP	0.706315	0.00648665	0.0335788	*	0.660992	0.751638
ENSG00000160214	RRP1	known_RBP	-1.02639	0.00682527	0.0342933	*	-1.08942	-0.963365
ENSG00000065183	WDR3	known_RBP	-0.861136	0.00678391	0.0342933	*	-0.916864	-0.805407
ENSG00000052749	RRP12	known_RBP	-0.811072	0.00697691	0.0342933	*	-0.863841	-0.758303
ENSG00000064607	SUGP2	known_RBP	-0.744206	0.00696168	0.0342933	*	-0.792605	-0.695807
ENSG00000100038	TOP3B	known_RBP	0.786646	0.00686995	0.0342933	*	0.735616	0.837676
ENSG00000239306	RBM14	known_RBP	0.780238	0.00760521	0.0367585	*	0.72863	0.831846
ENSG00000096384	HSP90AB1	known_RBP	0.884781	0.00755885	0.0367585	*	0.826327	0.943235
ENSG00000134644	PUM1	known_RBP	-0.679495	0.00818926	0.0389325	*	-0.725088	-0.633902
ENSG00000100226	GTPBP1	known_RBP	0.917337	0.00817147	0.0389325	*	0.858904	0.975769
ENSG00000156508	EEF1A1	known_RBP	0.693562	0.00827639	0.0390269	*	0.646929	0.740194
ENSG00000151923	TIAL1	known_RBP	0.710032	0.00852272	0.0398643	*	0.662018	0.758046
ENSG00000114127	XRN1	known_RBP	0.901557	0.00901276	0.0418192	*	0.842953	0.96016
ENSG00000166181	API5	known_RBP	-0.933741	0.00935353	0.0420546	*	-0.998049	-0.869433
ENSG00000152601	MBNL1	known_RBP	-0.881921	0.0092465	0.0420546	*	-0.939555	-0.824287
ENSG00000277594	DDX52	Unknown	-0.765574	0.00931607	0.0420546	*	-0.818258	-0.71289
ENSG00000125835	SNRPB	known_RBP	0.881074	0.00922178	0.0420546	*	0.823527	0.93862
ENSG00000188573	FBLL1	Unknown	-0.683748	0.00950583	0.0424106	*	-0.73099	-0.636506
ENSG00000105373	GLTSCR2	known_RBP	-0.915334	0.00981928	0.0434747	*	-0.978987	-0.851682
ENSG00000147403	RPL10	known_RBP	0.715288	0.00999112	0.0439004	*	0.665374	0.765202
ENSG00000166197	NOLC1	known_RBP	-0.83819	0.0102524	0.04465	*	-0.896983	-0.779397
ENSG00000163938	GNL3	known_RBP	-0.723142	0.0103157	0.04465	*	-0.773928	-0.672356
ENSG00000185298	CCDC137	known_RBP	-1.25489	0.0105285	0.0452338	*	-1.34338	-1.1664
ENSG00000183431	SF3A3	known_RBP	-0.673945	0.0107882	0.0452654	*	-0.721705	-0.626185
ENSG00000117523	PRRC2C	known_RBP	0.628847	0.0107812	0.0452654	*	0.584289	0.673406
ENSG00000100353	EIF3D	known_RBP	0.659641	0.0107046	0.0452654	*	0.612968	0.706314
ENSG00000108256	NUFIP2	known_RBP	0.684526	0.0108481	0.0452654	*	0.635962	0.73309
ENSG00000065548	ZC3H15	known_RBP	0.952847	0.0111657	0.0462581	*	0.884849	1.02084
ENSG00000103342	GSPT1	known_RBP	1.35467	0.0114183	0.0469688	*	1.26793	1.44142
ENSG00000029363	BCLAF1	known_RBP	-0.753278	0.0116879	0.0477394	*	-0.807537	-0.699019
ENSG00000179950	PUF60	known_RBP	-0.706574	0.0118668	0.048131	*	-0.757627	-0.65552
ENSG00000135972	MRPS9	known_RBP	0.8607	0.0123559	0.0497668	*	0.797991	0.92341
ENSG00000130956	HABP4	known_RBP	-0.703282	0.0125816	0.0503264	*	-0.754714	-0.65185
ENSG00000067596	DHX8	known_RBP	-1.30761	0.0132965	0.0524625	*	-1.39435	-1.22086
ENSG00000174720	LARP7	known_RBP	0.742287	0.0132899	0.0524625	*	0.68738	0.797193
ENSG00000189306	RRP7A	known_RBP	-0.644993	0.0149916	0.0587507	*	-0.69393	-0.596055
ENSG00000158417	EIF5B	known_RBP	0.620233	0.0153751	0.0598493	*	0.572919	0.667547
ENSG00000116120	FARSB	known_RBP	0.58638	0.0157302	0.0600231	*	0.541429	0.631331
ENSG00000162244	RPL29	known_RBP	0.601475	0.015643	0.0600231	*	0.555422	0.647528
ENSG00000147065	MSN	Unknown	1.18638	0.0156321	0.0600231	*	1.09951	1.27324
ENSG00000156697	UTP14A	known_RBP	-0.689629	0.0159911	0.0602263	*	-0.742682	-0.636576
ENSG00000048162	NOP16	known_RBP	-0.603238	0.015988	0.0602263	*	-0.649643	-0.556833
ENSG00000047315	POLR2B	known_RBP	-1.2439	0.0164017	0.0611455	*	-1.33065	-1.15716
ENSG00000071127	WDR1	Unknown	-1.24309	0.016446	0.0611455	*	-1.32984	-1.15635
ENSG00000088205	DDX18	known_RBP	-0.576241	0.0167091	0.0617278	*	-0.620994	-0.531488
ENSG00000196262	PPIA	known_RBP	0.575309	0.0172362	0.0624812	*	0.530325	0.620293
ENSG00000174444	RPL4	known_RBP	0.587629	0.0171534	0.0624812	*	0.54173	0.633528
ENSG00000105323	HNRNPUL1	known_RBP	0.82642	0.0171511	0.0624812	*	0.761871	0.890969
ENSG00000100836	PABPN1	known_RBP	-0.649269	0.0181983	0.0651544	*	-0.700645	-0.597894
ENSG00000173545	ZNF622	known_RBP	0.768283	0.0181652	0.0651544	*	0.710068	0.826498
ENSG00000267303	CTD-2369P2.12	Unknown	-1.20791	0.0185011	0.0658323	*	-1.29466	-1.12117
ENSG00000025796	SEC63	known_RBP	0.959385	0.0199232	0.0704599	*	0.88511	1.03366
ENSG00000088930	XRN2	known_RBP	-0.582821	0.0203444	0.0715138	*	-0.630098	-0.535544
ENSG00000169100	SLC25A6	Unknown	0.570141	0.0205463	0.0717882	*	0.52379	0.616493
ENSG00000168488	ATXN2L	known_RBP	0.987612	0.0214396	0.0744607	*	0.909816	1.06541
ENSG00000119285	HEATR1	known_RBP	-0.580628	0.0216617	0.0747844	*	-0.628401	-0.532855
ENSG00000124614	RPS10	known_RBP	-0.777577	0.0223551	0.0760763	*	-0.839442	-0.715712
ENSG00000011052	NME1-NME2	Unknown	0.693546	0.0221932	0.0760763	*	0.636166	0.750927
ENSG00000075151	EIF4G3	known_RBP	0.852554	0.0224294	0.0760763	*	0.784669	0.920438
ENSG00000124942	AHNAK	known_RBP	0.534107	0.0229724	0.0774652	*	0.489566	0.578647
ENSG00000196419	XRCC6	known_RBP	-0.529927	0.0234829	0.0787289	*	-0.574344	-0.48551
ENSG00000112306	RPS12	known_RBP	0.577412	0.0238066	0.0793554	*	0.528861	0.625963
ENSG00000074800	ENO1	known_RBP	0.573535	0.0243872	0.0803669	*	0.525039	0.622031
ENSG00000100220	RTCB	known_RBP	0.70808	0.0242868	0.0803669	*	0.650606	0.765554
ENSG00000205937	RNPS1	known_RBP	-1.11784	0.0251538	0.0817519	*	-1.20459	-1.0311
ENSG00000103194	USP10	known_RBP	-0.75942	0.0252303	0.0817519	*	-0.821638	-0.697203
ENSG00000105202	FBL	known_RBP	-0.521451	0.025109	0.0817519	*	-0.565845	-0.477057
ENSG00000144331	ZNF385B	Unknown	-0.809852	0.0253802	0.0817632	*	-0.878974	-0.740731
ENSG00000116350	SRSF4	known_RBP	-0.597533	0.0257977	0.0817632	*	-0.648729	-0.546336
ENSG00000165732	DDX21	known_RBP	-0.552404	0.0256768	0.0817632	*	-0.599681	-0.505126
ENSG00000074696	HACD3	Unknown	0.550096	0.02563	0.0817632	*	0.503037	0.597156
ENSG00000188846	RPL14	known_RBP	0.517731	0.0259657	0.0818483	*	0.473304	0.562158
ENSG00000163931	TKT	Unknown	-1.10686	0.0261279	0.0819146	*	-1.19361	-1.02012
ENSG00000134419	RPS15A	known_RBP	0.588319	0.0266259	0.0819427	*	0.537533	0.639104
ENSG00000110321	EIF4G2	known_RBP	0.614017	0.0265856	0.0819427	*	0.561032	0.667002
ENSG00000083223	ZCCHC6	known_RBP	0.783815	0.026305	0.0819427	*	0.716348	0.851282
ENSG00000100883	SRP54	known_RBP	1.10059	0.026702	0.0819427	*	1.01385	1.18734
ENSG00000198918	RPL39	Unknown	0.599388	0.0271544	0.0828922	*	0.547404	0.651372
ENSG00000107929	LARP4B	known_RBP	0.535844	0.0276688	0.0831499	*	0.489162	0.582525
ENSG00000100243	CYB5R3	Unknown	1.09197	0.0275147	0.0831499	*	1.00522	1.17871
ENSG00000119596	YLPM1	known_RBP	1.15572	0.0275945	0.0831499	*	1.05891	1.25252
ENSG00000080824	HSP90AA1	known_RBP	0.641133	0.028043	0.0838399	*	0.585099	0.697168
ENSG00000174231	PRPF8	known_RBP	-0.674533	0.0288968	0.0859493	*	-0.733914	-0.615152
ENSG00000108829	LRRC59	known_RBP	0.517938	0.029151	0.0862631	*	0.472246	0.563631
ENSG00000130119	GNL3L	known_RBP	0.529976	0.0294174	0.0866097	*	0.483119	0.576834
ENSG00000162775	RBM15	known_RBP	-0.509712	0.0298941	0.0875687	*	-0.554955	-0.46447
ENSG00000163682	RPL9	Unknown	0.520621	0.0319311	0.0930655	*	0.473656	0.567586
ENSG00000165119	HNRNPK	known_RBP	-0.537743	0.0327732	0.0945284	*	-0.586566	-0.48892
ENSG00000143621	ILF2	known_RBP	-0.521969	0.032733	0.0945284	*	-0.569346	-0.474592
ENSG00000198492	YTHDF2	known_RBP	-0.489621	0.032922	0.0945284	*	-0.534125	-0.445116
ENSG00000165733	BMS1	known_RBP	-0.523716	0.0333072	0.0951633	*	-0.571457	-0.475974
ENSG00000125970	RALY	known_RBP	-0.549252	0.0335258	0.0953185	*	-0.599404	-0.499101
ENSG00000185721	DRG1	Unknown	-0.660499	0.0342127	0.0963074	*	-0.718943	-0.602054
ENSG00000088247	KHSRP	known_RBP	-0.507074	0.0341916	0.0963074	*	-0.553603	-0.460545
ENSG00000178952	TUFM	known_RBP	1.02853	0.0343718	0.0963074	*	0.941786	1.11527
ENSG00000054118	THRAP3	known_RBP	-0.551488	0.0354352	0.0988096	*	-0.602551	-0.500426
ENSG00000087269	NOP14	known_RBP	-0.484125	0.035907	0.0995187	*	-0.529101	-0.439148
ENSG00000161016	RPL8	known_RBP	0.59002	0.0360326	0.0995187	*	0.535157	0.644883
ENSG00000130826	DKC1	known_RBP	-0.902933	0.0364517	0.0995925	*	-0.984173	-0.821693
ENSG00000115761	NOL10	known_RBP	-0.501042	0.0365745	0.0995925	*	-0.547809	-0.454275
ENSG00000111615	KRR1	known_RBP	-0.475805	0.0364688	0.0995925	*	-0.520183	-0.431426
ENSG00000152234	ATP5A1	known_RBP	0.482848	0.0367648	0.0996429	*	0.437719	0.527976
ENSG00000164934	DCAF13	known_RBP	-0.541438	0.0370203	0.0998688	*	-0.592132	-0.490744
ENSG00000089280	FUS	known_RBP	-0.540191	0.0376684	0.101147	NA	-0.590994	-0.489387
ENSG00000104824	HNRNPL	known_RBP	-0.648156	0.0382589	0.102259	NA	-0.709357	-0.586954
ENSG00000100345	MYH9	known_RBP	0.793231	0.0391435	0.104143	NA	0.717886	0.868576
ENSG00000119616	FCF1	known_RBP	-1.42796	0.0393351	0.104175	NA	-1.55908	-1.29684
ENSG00000158941	CCAR2	known_RBP	-0.537667	0.0395892	0.104372	NA	-0.588888	-0.486446
ENSG00000160201	U2AF1	known_RBP	-0.90284	0.0397757	0.104389	NA	-0.988954	-0.816725
ENSG00000134744	ZCCHC11	known_RBP	0.94367	0.0402217	0.105084	NA	0.856495	1.03084
ENSG00000103067	ESRP2	known_RBP	-0.690765	0.0407746	0.10605	NA	-0.754814	-0.626717
ENSG00000145220	LYAR	known_RBP	-0.97591	0.0414463	0.106839	NA	-1.06265	-0.889165
ENSG00000055917	PUM2	known_RBP	-0.635884	0.0414304	0.106839	NA	-0.697188	-0.574581
ENSG00000167721	TSR1	known_RBP	-0.965198	0.0430672	0.11004	NA	-1.05194	-0.878453
ENSG00000174953	DHX36	known_RBP	0.463053	0.043032	0.11004	NA	0.417961	0.508145
ENSG00000132341	RAN	known_RBP	0.47566	0.0443542	0.112831	NA	0.428964	0.522355
ENSG00000136231	IGF2BP3	known_RBP	-0.453224	0.0456104	0.11552	NA	-0.498053	-0.408396
ENSG00000203867	RBM20	Unknown	-0.944639	0.0463687	0.11623	NA	-1.03138	-0.857895
ENSG00000131876	SNRPA1	known_RBP	-0.943864	0.0464984	0.11623	NA	-1.03061	-0.857119
ENSG00000117133	RPF1	known_RBP	-0.598332	0.0464374	0.11623	NA	-0.655841	-0.540823
ENSG00000117450	PRDX1	known_RBP	0.703142	0.0466923	0.11623	NA	0.633151	0.773133
ENSG00000253729	PRKDC	known_RBP	-0.475639	0.0474796	0.117184	NA	-0.523201	-0.428077
ENSG00000111640	GAPDH	Unknown	0.577069	0.0472921	0.117184	NA	0.519427	0.634711
ENSG00000106028	SSBP1	known_RBP	0.558363	0.0481097	0.118236	NA	0.502328	0.614398
ENSG00000159217	IGF2BP1	known_RBP	-0.453294	0.0485461	0.118805	NA	-0.498898	-0.40769
ENSG00000134333	LDHA	known_RBP	0.453934	0.0494506	0.120291	NA	0.408032	0.499835
ENSG00000109475	RPL34	Unknown	0.474318	0.0497755	0.120291	NA	0.426269	0.522367
ENSG00000244509	APOBEC3C	known_RBP	0.572868	0.0497104	0.120291	NA	0.514856	0.63088
ENSG00000135829	DHX9	known_RBP	-0.464911	0.0505354	0.12162	NA	-0.512206	-0.417617
ENSG00000125743	SNRPD2	known_RBP	0.438682	0.0520183	0.124672	NA	0.393694	0.48367
ENSG00000111716	LDHB	Unknown	0.488731	0.0537192	0.128219	NA	0.438154	0.539307
ENSG00000132819	RBM38	known_RBP	-0.523736	0.0553619	0.131598	NA	-0.578401	-0.469071
ENSG00000086589	RBM22	known_RBP	-0.733375	0.0561103	0.132832	NA	-0.810216	-0.656535
ENSG00000141522	ARHGDIA	Unknown	-0.889128	0.0566823	0.133641	NA	-0.975872	-0.802383
ENSG00000130305	NSUN5	known_RBP	-0.524905	0.0572121	0.134344	NA	-0.580211	-0.469599
ENSG00000188529	SRSF10	known_RBP	-0.706976	0.0575266	0.134538	NA	-0.781584	-0.632369
ENSG00000067334	DNTTIP2	known_RBP	-0.424337	0.0580863	0.135301	NA	-0.469243	-0.379431
ENSG00000011260	UTP18	known_RBP	-0.599425	0.0584622	0.135632	NA	-0.661016	-0.537834
ENSG00000005022	SLC25A5	known_RBP	0.446981	0.0590552	0.136462	NA	0.399451	0.49451
ENSG00000204469	PRRC2A	known_RBP	0.431879	0.0596843	0.136923	NA	0.385813	0.477945
ENSG00000026025	VIM	Unknown	0.484239	0.0597269	0.136923	NA	0.432578	0.535901
ENSG00000124783	SSR1	known_RBP	0.872422	0.0602351	0.137545	NA	0.785677	0.959167
ENSG00000143977	SNRPG	known_RBP	0.418824	0.0609449	0.13862	NA	0.373876	0.463772
ENSG00000108774	RAB5C	Unknown	-0.864368	0.0620298	0.139989	NA	-0.951113	-0.777623
ENSG00000198034	RPS4X	known_RBP	-0.420925	0.0619049	0.139989	NA	-0.466306	-0.375543
ENSG00000009307	CSDE1	known_RBP	0.417011	0.0631631	0.141446	NA	0.371783	0.462239
ENSG00000145741	BTF3	known_RBP	0.561873	0.063042	0.141446	NA	0.502807	0.620939
ENSG00000071626	DAZAP1	known_RBP	0.490778	0.0638936	0.142532	NA	0.437367	0.544189
ENSG00000116251	RPL22	known_RBP	0.455005	0.0668148	0.148477	NA	0.404818	0.505192
ENSG00000138411	HECW2	Unknown	0.536688	0.0686388	0.151949	NA	0.478762	0.594613
ENSG00000173933	RBM4	known_RBP	0.429755	0.0703724	0.155194	NA	0.381597	0.477913
ENSG00000181163	NPM1	known_RBP	-0.42628	0.0711548	0.155735	NA	-0.474211	-0.378349
ENSG00000107581	EIF3A	known_RBP	0.395213	0.0710192	0.155735	NA	0.350801	0.439624
ENSG00000129245	FXR2	known_RBP	0.396523	0.0717298	0.155818	NA	0.351826	0.441219
ENSG00000176225	RTTN	Unknown	0.447378	0.0715584	0.155818	NA	0.396987	0.49777
ENSG00000205978	NYNRIN	Unknown	0.822745	0.072227	0.156312	NA	0.736	0.909489
ENSG00000089009	RPL6	known_RBP	0.40951	0.0728298	0.157031	NA	0.363131	0.455888
ENSG00000162408	NOL9	Unknown	-0.522358	0.0741356	0.159254	NA	-0.581846	-0.46287
ENSG00000133597	ADCK2	Unknown	-0.811603	0.0752388	0.160436	NA	-0.898347	-0.724858
ENSG00000147274	RBMX	known_RBP	-0.451435	0.0750896	0.160436	NA	-0.503053	-0.399817
ENSG00000092199	HNRNPC	known_RBP	-0.486034	0.0773831	0.164394	NA	-0.542139	-0.42993
ENSG00000131503	ANKHD1	known_RBP	0.385299	0.0776621	0.164394	NA	0.340771	0.429826
ENSG00000185813	PCYT2	Unknown	0.386195	0.0784753	0.165512	NA	0.341416	0.430975
ENSG00000119812	FAM98A	known_RBP	0.403308	0.080203	0.168543	NA	0.356217	0.4504
ENSG00000037474	NSUN2	known_RBP	-0.382743	0.0823523	0.171814	NA	-0.427817	-0.33767
ENSG00000165280	VCP	known_RBP	0.787571	0.0821801	0.171814	NA	0.700826	0.874315
ENSG00000197958	RPL12	known_RBP	0.732351	0.0838878	0.174022	NA	0.647988	0.816713
ENSG00000180198	RCC1	Unknown	0.781577	0.0840106	0.174022	NA	0.694833	0.868322
ENSG00000100028	SNRPD3	known_RBP	0.384836	0.0855719	0.176625	NA	0.338944	0.430727
ENSG00000083845	RPS5	known_RBP	-0.520495	0.0860772	0.177038	NA	-0.582685	-0.458305
ENSG00000183684	ALYREF	known_RBP	-0.375787	0.0867637	0.17782	NA	-0.420805	-0.330769
ENSG00000240972	MIF	Unknown	0.391519	0.0884325	0.180602	NA	0.344319	0.438718
ENSG00000126254	RBM42	known_RBP	-0.403266	0.0899704	0.183098	NA	-0.452164	-0.354369
ENSG00000101361	NOP56	known_RBP	-0.383003	0.0905178	0.183568	NA	-0.429537	-0.336468
ENSG00000122406	RPL5	known_RBP	0.368906	0.0915084	0.184288	NA	0.323919	0.413893
ENSG00000116001	TIA1	known_RBP	0.406526	0.0912802	0.184288	NA	0.356993	0.456059
ENSG00000174173	TRMT10C	known_RBP	0.752993	0.0933256	0.187297	NA	0.666249	0.839738
ENSG00000130935	NOL11	known_RBP	-0.433537	0.0941149	0.188115	NA	-0.486911	-0.380162
ENSG00000161813	LARP4	known_RBP	0.578536	0.0943821	0.188115	NA	0.509143	0.647928
ENSG00000044574	HSPA5	known_RBP	-0.746794	0.0954798	0.189004	NA	-0.833538	-0.660049
ENSG00000130254	SAFB2	known_RBP	-0.516115	0.0954737	0.189004	NA	-0.579969	-0.452262
ENSG00000107164	FUBP3	known_RBP	0.366954	0.0980407	0.192758	NA	0.321137	0.412771
ENSG00000105640	RPL18A	known_RBP	0.368485	0.0978011	0.192758	NA	0.322516	0.414454
ENSG00000124383	MPHOSPH10	known_RBP	-0.361482	0.0995307	0.195026	NA	-0.406853	-0.316111
ENSG00000055044	NOP58	known_RBP	-0.376702	0.100172	0.195623	NA	-0.42409	-0.329314
ENSG00000182612	TSPAN10	Unknown	0.633699	0.100996	0.19657	NA	0.553753	0.713645
ENSG00000147604	RPL7	known_RBP	0.374232	0.101738	0.197351	NA	0.326899	0.421566
ENSG00000160208	RRP1B	known_RBP	-0.363806	0.102257	0.197697	NA	-0.409903	-0.317708
ENSG00000101596	SMCHD1	Unknown	-0.726379	0.102932	0.19834	NA	-0.813123	-0.639634
ENSG00000204628	GNB2L1	known_RBP	0.392657	0.104388	0.20048	NA	0.342539	0.442775
ENSG00000261236	BOP1	Unknown	-0.719943	0.1054	0.201755	NA	-0.806688	-0.633198
ENSG00000166165	CKB	Unknown	0.423035	0.107292	0.204702	NA	0.368507	0.477563
ENSG00000123131	PRDX4	Unknown	0.438525	0.108119	0.205603	NA	0.381844	0.495207
ENSG00000165209	STRBP	known_RBP	-0.351472	0.109072	0.206065	NA	-0.397046	-0.305898
ENSG00000066044	ELAVL1	known_RBP	0.380944	0.109014	0.206065	NA	0.331558	0.43033
ENSG00000145425	RPS3A	known_RBP	0.354906	0.110914	0.208864	NA	0.308606	0.401206
ENSG00000139343	SNRPF	Unknown	0.373192	0.111396	0.209092	NA	0.32443	0.421955
ENSG00000138668	HNRNPD	known_RBP	-0.342359	0.113262	0.21191	NA	-0.387366	-0.297352
ENSG00000184009	ACTG1	Unknown	0.698347	0.114118	0.212825	NA	0.611602	0.785091
ENSG00000173141	MRPL57	Unknown	0.348281	0.115808	0.215283	NA	0.302118	0.394445
ENSG00000142937	RPS8	known_RBP	0.346716	0.11712	0.217027	NA	0.300567	0.392866
ENSG00000167088	SNRPD1	known_RBP	0.417983	0.118006	0.217974	NA	0.36219	0.473775
ENSG00000107223	EDF1	known_RBP	-0.967502	0.120384	0.221659	NA	-1.09762	-0.837387
ENSG00000179051	RCC2	known_RBP	-0.408363	0.123715	0.227071	NA	-0.463855	-0.352871
ENSG00000162231	NXF1	known_RBP	0.505369	0.124925	0.22857	NA	0.436438	0.574301
ENSG00000138757	G3BP2	known_RBP	0.40425	0.125645	0.229163	NA	0.348989	0.45951
ENSG00000142676	RPL11	known_RBP	0.32798	0.126352	0.229731	NA	0.283048	0.372912
ENSG00000073792	IGF2BP2	known_RBP	-0.341652	0.129981	0.235591	NA	-0.388975	-0.294328
ENSG00000136270	TBRG4	known_RBP	0.37077	0.133291	0.240837	NA	0.318902	0.422637
ENSG00000149657	LSM14B	known_RBP	-0.430505	0.139133	0.249836	NA	-0.490332	-0.370678
ENSG00000152795	HNRNPDL	known_RBP	0.320343	0.138707	0.249836	NA	0.274811	0.365876
ENSG00000112081	SRSF3	known_RBP	-0.367074	0.140177	0.250934	NA	-0.419472	-0.314676
ENSG00000011243	AKAP8L	known_RBP	-0.452258	0.144014	0.253885	NA	-0.516016	-0.3885
ENSG00000165271	NOL6	known_RBP	-0.414939	0.14362	0.253885	NA	-0.473369	-0.356509
ENSG00000275700	AATF	Unknown	-0.334234	0.142816	0.253885	NA	-0.382308	-0.28616
ENSG00000183311	TUBB	Unknown	0.334104	0.142953	0.253885	NA	0.28603	0.382179
ENSG00000100227	POLDIP3	known_RBP	0.870823	0.1434	0.253885	NA	0.748276	0.99337
ENSG00000144713	RPL32	known_RBP	0.364676	0.146507	0.257497	NA	0.311668	0.417683
ENSG00000115677	HDLBP	known_RBP	0.336392	0.14709	0.25774	NA	0.287415	0.385368
ENSG00000115268	RPS15	known_RBP	0.833435	0.148551	0.259516	NA	0.711591	0.95528
ENSG00000136026	CKAP4	known_RBP	0.31493	0.152563	0.265725	NA	0.26837	0.36149
ENSG00000173145	NOC3L	known_RBP	-0.448289	0.15418	0.266106	NA	-0.514863	-0.381715
ENSG00000156482	RPL30	known_RBP	0.30939	0.154617	0.266106	NA	0.263388	0.355391
ENSG00000186416	NKRF	known_RBP	0.321652	0.153329	0.266106	NA	0.273997	0.369307
ENSG00000167815	PRDX2	Unknown	0.557694	0.154334	0.266106	NA	0.476716	0.638672
ENSG00000122026	RPL21	known_RBP	0.327664	0.157677	0.270569	NA	0.278534	0.376794
ENSG00000109606	DHX15	known_RBP	-0.441782	0.161104	0.272494	NA	-0.508643	-0.374921
ENSG00000164548	TRA2A	known_RBP	-0.302662	0.159698	0.272494	NA	-0.348294	-0.25703
ENSG00000167526	RPL13	known_RBP	-0.302434	0.161147	0.272494	NA	-0.34821	-0.256657
ENSG00000040341	STAU2	known_RBP	0.301211	0.160767	0.272494	NA	0.255666	0.346756
ENSG00000067225	PKM	known_RBP	0.311074	0.160485	0.272494	NA	0.264073	0.358074
ENSG00000145907	G3BP1	known_RBP	0.335259	0.16438	0.277153	NA	0.28407	0.386448
ENSG00000100138	SNU13	known_RBP	-0.332381	0.165642	0.278471	NA	-0.383302	-0.28146
ENSG00000215301	DDX3X	known_RBP	0.293017	0.170284	0.285447	NA	0.24757	0.338464
ENSG00000065526	SPEN	known_RBP	-0.305735	0.170889	0.285636	NA	-0.35323	-0.25824
ENSG00000071082	RPL31	known_RBP	0.285461	0.171801	0.286201	NA	0.241009	0.329913
ENSG00000132507	EIF5A	known_RBP	0.30117	0.172214	0.286201	NA	0.25422	0.348119
ENSG00000099797	TECR	known_RBP	0.37681	0.175276	0.290458	NA	0.317597	0.436023
ENSG00000138095	LRPPRC	known_RBP	0.327828	0.177679	0.293601	NA	0.27599	0.379666
ENSG00000136448	NMT1	known_RBP	0.528776	0.178362	0.293892	NA	0.445015	0.612537
ENSG00000111786	SRSF9	known_RBP	-0.320129	0.186356	0.306195	NA	-0.371888	-0.268369
ENSG00000110955	ATP5B	known_RBP	-0.558225	0.190328	0.311837	NA	-0.644969	-0.47148
ENSG00000120438	TCP1	known_RBP	0.35934	0.195382	0.319215	NA	0.301147	0.417532
ENSG00000125944	HNRNPR	known_RBP	-0.313746	0.19811	0.322597	NA	-0.36599	-0.261502
ENSG00000131473	ACLY	Unknown	0.483326	0.198564	0.322597	NA	0.404424	0.562227
ENSG00000102144	PGK1	Unknown	0.374678	0.201796	0.326932	NA	0.313016	0.436341
ENSG00000108826	MRPL27	known_RBP	-0.391053	0.203341	0.328517	NA	-0.457016	-0.325091
ENSG00000163584	RPL22L1	Unknown	-0.538431	0.20436	0.329247	NA	-0.625175	-0.451686
ENSG00000109133	TMEM33	Unknown	0.302986	0.206256	0.33138	NA	0.251513	0.354459
ENSG00000184897	H1FX	known_RBP	0.573499	0.216123	0.346274	NA	0.475722	0.671275
ENSG00000185129	PURA	known_RBP	-0.319361	0.21756	0.347617	NA	-0.37512	-0.263603
ENSG00000183808	RBM12B	known_RBP	0.257296	0.223928	0.356809	NA	0.211687	0.302906
ENSG00000168028	RPSA	known_RBP	-0.253779	0.225242	0.357919	NA	-0.298905	-0.208652
ENSG00000170473	PYM1	known_RBP	-0.507294	0.228354	0.361872	NA	-0.594038	-0.420549
ENSG00000177971	IMP3	known_RBP	-0.349679	0.232704	0.367761	NA	-0.412961	-0.286397
ENSG00000115875	SRSF7	known_RBP	-0.257968	0.2339	0.368647	NA	-0.304784	-0.211152
ENSG00000126457	PRMT1	known_RBP	0.294818	0.236493	0.370777	NA	0.240989	0.348647
ENSG00000076067	RBMS2	known_RBP	0.370603	0.23653	0.370777	NA	0.304249	0.436957
ENSG00000183146	PRORY	Unknown	-0.438407	0.241829	0.378062	NA	-0.519452	-0.357362
ENSG00000198755	RPL10A	known_RBP	-0.322281	0.244707	0.381143	NA	-0.381104	-0.263457
ENSG00000185958	FAM186A	Unknown	-0.258955	0.245115	0.381143	NA	-0.307191	-0.210718
ENSG00000099995	SF3A1	known_RBP	-0.48564	0.246501	0.382274	NA	-0.572385	-0.398896
ENSG00000166508	MCM7	Unknown	0.481713	0.249926	0.386553	NA	0.394968	0.568457
ENSG00000197728	RPS26	known_RBP	-0.250659	0.251071	0.386775	NA	-0.297995	-0.203323
ENSG00000135387	CAPRIN1	known_RBP	0.29866	0.251404	0.386775	NA	0.242215	0.355104
ENSG00000198899	MT-ATP6	Unknown	0.479129	0.252203	0.386978	NA	0.392384	0.565873
ENSG00000097021	ACOT7	Unknown	0.248789	0.254859	0.390021	NA	0.201396	0.296181
ENSG00000158710	TAGLN2	known_RBP	0.312547	0.263173	0.401685	NA	0.25187	0.373224
ENSG00000130985	UBA1	known_RBP	0.302522	0.268454	0.40867	NA	0.243085	0.361959
ENSG00000108518	PFN1	known_RBP	0.229563	0.271226	0.41181	NA	0.184177	0.274948
ENSG00000167005	NUDT21	known_RBP	0.456876	0.272566	0.412763	NA	0.370132	0.543621
ENSG00000174748	RPL15	known_RBP	0.226321	0.274719	0.413673	NA	0.181223	0.27142
ENSG00000170889	RPS9	known_RBP	0.244998	0.275036	0.413673	NA	0.196143	0.293852
ENSG00000119705	SLIRP	known_RBP	0.259226	0.275307	0.413673	NA	0.207503	0.310949
ENSG00000157653	C9orf43	Unknown	0.450364	0.278788	0.417821	NA	0.36362	0.537109
ENSG00000132153	DHX30	known_RBP	0.226119	0.279565	0.417906	NA	0.180568	0.27167
ENSG00000048740	CELF2	known_RBP	-0.262376	0.286032	0.421983	NA	-0.316001	-0.208751
ENSG00000161547	SRSF2	known_RBP	-0.236371	0.28493	0.421983	NA	-0.284562	-0.188179
ENSG00000182944	EWSR1	known_RBP	-0.232869	0.287243	0.421983	NA	-0.280593	-0.185146
ENSG00000155363	MOV10	known_RBP	-0.223701	0.28514	0.421983	NA	-0.26933	-0.178071
ENSG00000169564	PCBP1	known_RBP	0.220006	0.285222	0.421983	NA	0.175122	0.26489
ENSG00000137154	RPS6	known_RBP	0.252702	0.284568	0.421983	NA	0.201223	0.304181
ENSG00000172850	LSM2	Unknown	0.26784	0.287385	0.421983	NA	0.212933	0.322748
ENSG00000141076	CIRH1A	known_RBP	-0.2241	0.288658	0.422782	NA	-0.270171	-0.178029
ENSG00000063177	RPL18	known_RBP	-0.248748	0.294718	0.43057	NA	-0.300581	-0.196915
ENSG00000173110	HSPA6	Unknown	0.432604	0.296377	0.431906	NA	0.34586	0.519349
ENSG00000126749	EMG1	known_RBP	-0.431484	0.297518	0.432482	NA	-0.518228	-0.344739
ENSG00000115524	SF3B1	known_RBP	-0.225524	0.309319	0.448512	NA	-0.274063	-0.176986
ENSG00000136942	RPL35	known_RBP	0.681724	0.316993	0.458493	NA	0.535101	0.828346
ENSG00000089597	GANAB	known_RBP	0.411261	0.318695	0.459809	NA	0.322473	0.500048
ENSG00000164587	RPS14	known_RBP	-0.533599	0.320551	0.461339	NA	-0.651323	-0.415876
ENSG00000108953	YWHAE	known_RBP	0.408508	0.321727	0.461885	NA	0.321763	0.495252
ENSG00000048828	FAM120A	known_RBP	-0.204718	0.323082	0.462685	NA	-0.250135	-0.1593
ENSG00000023734	STRAP	known_RBP	-0.401026	0.329953	0.469401	NA	-0.487771	-0.314282
ENSG00000171262	FAM98B	known_RBP	-0.285156	0.331009	0.469401	NA	-0.349532	-0.220781
ENSG00000138646	HERC5	known_RBP	0.201267	0.329889	0.469401	NA	0.155941	0.246592
ENSG00000175581	MRPL48	Unknown	0.270126	0.330396	0.469401	NA	0.210273	0.329979
ENSG00000114686	MRPL3	known_RBP	-0.234239	0.334685	0.472305	NA	-0.287548	-0.180929
ENSG00000056097	ZFR	known_RBP	-0.202959	0.333986	0.472305	NA	-0.249079	-0.156839
ENSG00000163694	RBM47	known_RBP	-0.20836	0.338061	0.475911	NA	-0.256133	-0.160588
ENSG00000148248	SURF4	Unknown	-0.313147	0.3396	0.47692	NA	-0.383962	-0.242332
ENSG00000183520	UTP11L	known_RBP	-0.258742	0.341548	0.478497	NA	-0.318522	-0.198962
ENSG00000104852	SNRNP70	known_RBP	0.267529	0.345235	0.481337	NA	0.205216	0.329842
ENSG00000213585	VDAC1	Unknown	0.387639	0.345099	0.481337	NA	0.300895	0.474384
ENSG00000132646	PCNA	Unknown	-0.383783	0.349565	0.486206	NA	-0.470527	-0.297038
ENSG00000124571	XPO5	known_RBP	-0.265383	0.35095	0.486964	NA	-0.327976	-0.202789
ENSG00000135372	NAT10	known_RBP	-0.283779	0.353341	0.487947	NA	-0.349935	-0.217623
ENSG00000143870	PDIA6	Unknown	0.380786	0.353067	0.487947	NA	0.294041	0.467531
ENSG00000161960	EIF4A1	known_RBP	0.213078	0.354976	0.48904	NA	0.162375	0.263781
ENSG00000116030	SUMO1	known_RBP	-0.374475	0.360534	0.495521	NA	-0.461219	-0.28773
ENSG00000171824	EXOSC10	known_RBP	-0.304326	0.368794	0.505675	NA	-0.377742	-0.230909
ENSG00000169710	FASN	known_RBP	0.18417	0.371794	0.508587	NA	0.138695	0.229645
ENSG00000182154	MRPL41	known_RBP	0.255022	0.373979	0.510371	NA	0.191749	0.318295
ENSG00000198242	RPL23A	known_RBP	-0.188533	0.378465	0.515281	NA	-0.235774	-0.141291
ENSG00000133020	MYH8	Unknown	-0.23283	0.382081	0.518986	NA	-0.29068	-0.17498
ENSG00000112651	MRPL2	known_RBP	0.191572	0.388513	0.52649	NA	0.142493	0.240652
ENSG00000129351	ILF3	known_RBP	-0.176521	0.390169	0.527501	NA	-0.221911	-0.131131
ENSG00000108654	DDX5	known_RBP	-0.193594	0.393914	0.531326	NA	-0.243788	-0.1434
ENSG00000247315	ZCCHC3	Unknown	-0.182994	0.398148	0.53455	NA	-0.230888	-0.135101
ENSG00000008988	RPS20	known_RBP	0.171041	0.397905	0.53455	NA	0.1263	0.215782
ENSG00000141101	NOB1	Unknown	0.29635	0.400462	0.53518	NA	0.219637	0.373062
ENSG00000174780	SRP72	known_RBP	0.504618	0.399649	0.53518	NA	0.372108	0.637128
ENSG00000116221	MRPL37	known_RBP	0.166248	0.411093	0.547574	NA	0.121465	0.211031
ENSG00000142541	RPL13A	known_RBP	0.200703	0.411625	0.547574	NA	0.146575	0.254831
ENSG00000136527	TRA2B	known_RBP	-0.177145	0.414222	0.549769	NA	-0.225198	-0.129092
ENSG00000188229	TUBB4B	Unknown	0.331001	0.415371	0.550035	NA	0.244256	0.417745
ENSG00000060138	YBX3	known_RBP	-0.163672	0.420538	0.555609	NA	-0.208703	-0.118641
ENSG00000149658	YTHDF1	known_RBP	-0.241492	0.425517	0.559813	NA	-0.308681	-0.174303
ENSG00000172172	MRPL13	known_RBP	0.185699	0.425651	0.559813	NA	0.134017	0.23738
ENSG00000144029	MRPS5	known_RBP	-0.25159	0.432047	0.566939	NA	-0.322627	-0.180553
ENSG00000187772	LIN28B	known_RBP	0.170913	0.434863	0.569346	NA	0.122347	0.219479
ENSG00000241945	PWP2	known_RBP	-0.233035	0.444191	0.58025	NA	-0.300672	-0.165398
ENSG00000166794	PPIB	known_RBP	0.308238	0.446471	0.581917	NA	0.221494	0.394983
ENSG00000132383	RPA1	Unknown	0.156741	0.449954	0.585142	NA	0.110645	0.202837
ENSG00000149136	SSRP1	known_RBP	0.305021	0.450998	0.585188	NA	0.218277	0.391766
ENSG00000100201	DDX17	known_RBP	-0.151843	0.452214	0.585455	NA	-0.196731	-0.106956
ENSG00000204221	WDR46	Unknown	-0.176593	0.461387	0.594677	NA	-0.229911	-0.123275
ENSG00000100129	EIF3L	known_RBP	0.298103	0.460846	0.594677	NA	0.211359	0.384848
ENSG00000132300	PTCD3	known_RBP	0.151706	0.46355	0.594765	NA	0.105672	0.197741
ENSG00000184083	FAM120C	known_RBP	0.16143	0.464184	0.594765	NA	0.112373	0.210486
ENSG00000141367	CLTC	known_RBP	0.197912	0.464532	0.594765	NA	0.138633	0.25719
ENSG00000259956	RBM15B	Unknown	-0.158606	0.468919	0.599059	NA	-0.207337	-0.109875
ENSG00000075618	FSCN1	known_RBP	-0.195549	0.479844	0.607663	NA	-0.256262	-0.134835
ENSG00000270647	TAF15	Unknown	-0.161181	0.479459	0.607663	NA	-0.21194	-0.110423
ENSG00000100403	ZC3H7B	known_RBP	0.162265	0.477906	0.607663	NA	0.111351	0.213178
ENSG00000265681	RPL17	known_RBP	0.386315	0.479106	0.607663	NA	0.264759	0.507871
ENSG00000169813	HNRNPF	known_RBP	-0.153381	0.482975	0.610295	NA	-0.202085	-0.104678
ENSG00000198015	MRPL42	known_RBP	0.141374	0.498032	0.627953	NA	0.0948467	0.187901
ENSG00000099204	ABLIM1	Unknown	0.267575	0.506092	0.636731	NA	0.18083	0.354319
ENSG00000204120	GIGYF2	known_RBP	0.149055	0.516742	0.648724	NA	0.0977241	0.200385
ENSG00000277936	MRPL45	Unknown	0.16158	0.520944	0.652586	NA	0.105358	0.217801
ENSG00000143569	UBAP2L	known_RBP	0.169187	0.522561	0.653201	NA	0.110084	0.228291
ENSG00000126945	HNRNPH2	known_RBP	0.128245	0.524445	0.654146	NA	0.0832347	0.173255
ENSG00000108344	PSMD3	Unknown	-0.25094	0.531954	0.661018	NA	-0.337685	-0.164196
ENSG00000160633	SAFB	known_RBP	-0.137327	0.532233	0.661018	NA	-0.186468	-0.0881864
ENSG00000185728	YTHDF3	known_RBP	-0.170623	0.534911	0.662924	NA	-0.231202	-0.110044
ENSG00000105364	MRPL4	known_RBP	0.125653	0.540521	0.668448	NA	0.0797427	0.171564
ENSG00000135097	MSI1	known_RBP	-0.171591	0.544157	0.671513	NA	-0.234867	-0.108315
ENSG00000132740	IGHMBP2	Unknown	0.241718	0.546651	0.673159	NA	0.154973	0.328462
ENSG00000143799	PARP1	known_RBP	0.126861	0.548379	0.673855	NA	0.079573	0.174149
ENSG00000106682	EIF4H	known_RBP	0.118855	0.55195	0.676007	NA	0.0741436	0.163567
ENSG00000131469	RPL27	known_RBP	0.127704	0.552461	0.676007	NA	0.0796	0.175807
ENSG00000048991	R3HDM1	known_RBP	-0.125216	0.557295	0.679959	NA	-0.172975	-0.0774563
ENSG00000100650	SRSF5	known_RBP	-0.124594	0.558036	0.679959	NA	-0.172208	-0.0769801
ENSG00000096080	MRPS18A	Unknown	0.119947	0.564222	0.686056	NA	0.0733629	0.166531
ENSG00000063046	EIF4B	known_RBP	0.115582	0.565751	0.686476	NA	0.0705126	0.160651
ENSG00000215021	PHB2	Unknown	0.225043	0.573859	0.694861	NA	0.138299	0.311788
ENSG00000102081	FMR1	known_RBP	0.115357	0.575865	0.695837	NA	0.0691528	0.161561
ENSG00000122566	HNRNPA2B1	known_RBP	-0.120156	0.578401	0.697361	NA	-0.168611	-0.0717019
ENSG00000110700	RPS13	known_RBP	0.113439	0.580716	0.697361	NA	0.0674075	0.15947
ENSG00000105372	RPS19	known_RBP	0.541079	0.580733	0.697361	NA	0.321509	0.76065
ENSG00000163902	RPN1	known_RBP	0.148247	0.598753	0.717514	NA	0.0859232	0.210571
ENSG00000196531	NACA	Unknown	0.154418	0.602026	0.719948	NA	0.0889018	0.219934
ENSG00000197451	HNRNPAB	known_RBP	-0.121422	0.604061	0.720896	NA	-0.173963	-0.0688804
ENSG00000114391	RPL24	known_RBP	0.107412	0.613859	0.731084	NA	0.0596214	0.155203
ENSG00000096150	RPS18	known_RBP	0.101791	0.617839	0.734317	NA	0.055979	0.147603
ENSG00000164338	UTP15	known_RBP	-0.102942	0.623104	0.739059	NA	-0.149986	-0.0558973
ENSG00000110367	DDX6	known_RBP	0.100294	0.642016	0.759937	NA	0.0517992	0.148788
ENSG00000213516	RBMXL1	known_RBP	-0.100577	0.64683	0.764077	NA	-0.14993	-0.0512229
ENSG00000179912	R3HDM2	known_RBP	0.0909451	0.657441	0.775032	NA	0.0448162	0.137074
ENSG00000118246	FASTKD2	known_RBP	0.0972715	0.660076	0.77656	NA	0.0475201	0.147023
ENSG00000177733	HNRNPA0	known_RBP	-0.0864453	0.667563	0.779228	NA	-0.131734	-0.0411562
ENSG00000102317	RBM3	known_RBP	0.0852169	0.667676	0.779228	NA	0.0405551	0.129879
ENSG00000099899	TRMT2A	known_RBP	0.0892747	0.668323	0.779228	NA	0.0423878	0.136162
ENSG00000114416	FXR1	known_RBP	0.0981525	0.669061	0.779228	NA	0.0464794	0.149826
ENSG00000148303	RPL7A	known_RBP	0.113051	0.665197	0.779228	NA	0.0542738	0.171828
ENSG00000197111	PCBP2	known_RBP	0.0871196	0.671261	0.779228	NA	0.0409247	0.133315
ENSG00000171314	PGAM1	Unknown	0.168548	0.671748	0.779228	NA	0.081803	0.255292
ENSG00000125691	RPL23	known_RBP	0.180634	0.673262	0.779426	NA	0.0842232	0.277046
ENSG00000006047	YBX2	known_RBP	0.150216	0.70523	0.814807	NA	0.0634715	0.236961
ENSG00000155506	LARP1	known_RBP	0.0806832	0.712892	0.822022	NA	0.0312669	0.130099
ENSG00000172809	RPL38	Unknown	0.109795	0.7165	0.824544	NA	0.0425456	0.177045
ENSG00000257103	LSM14A	known_RBP	-0.0842965	0.724586	0.832197	NA	-0.138237	-0.0303558
ENSG00000113048	MRPS27	Unknown	-0.074045	0.726645	0.832913	NA	-0.121801	-0.0262891
ENSG00000070814	TCOF1	known_RBP	-0.0904465	0.733411	0.839011	NA	-0.150334	-0.0305586
ENSG00000204576	PRR3	known_RBP	-0.0757781	0.7357	0.839972	NA	-0.126408	-0.0251478
ENSG00000115368	WDR75	known_RBP	-0.0736547	0.738646	0.841679	NA	-0.123447	-0.0238627
ENSG00000131747	TOP2A	known_RBP	-0.0906165	0.740624	0.842278	NA	-0.152363	-0.0288695
ENSG00000206394	CLIC1	Unknown	0.128694	0.745474	0.846135	NA	0.0419493	0.215438
ENSG00000130723	PRRC2B	known_RBP	-0.0632058	0.748701	0.848138	NA	-0.10772	-0.0186915
ENSG00000183570	PCBP3	known_RBP	-0.0649312	0.759867	0.859109	NA	-0.112874	-0.0169886
ENSG00000155438	NIFK	known_RBP	-0.0623243	0.763524	0.861564	NA	-0.10908	-0.0155681
ENSG00000163399	ATP1A1	known_RBP	-0.116918	0.767882	0.863124	NA	-0.203662	-0.0301731
ENSG00000132463	GRSF1	known_RBP	-0.0632423	0.76761	0.863124	NA	-0.111552	-0.0149328
ENSG00000153250	RBMS1	known_RBP	0.0776422	0.776177	0.870759	NA	0.0159838	0.139301
ENSG00000139168	ZCRB1	known_RBP	-0.0566173	0.781904	0.875491	NA	-0.102798	-0.0104366
ENSG00000107105	ELAVL2	known_RBP	0.0815222	0.791913	0.88499	NA	0.0117321	0.151312
ENSG00000136450	SRSF1	known_RBP	-0.0567186	0.797224	0.885804	NA	-0.106582	-0.00685555
ENSG00000119314	PTBP3	known_RBP	-0.0513605	0.794536	0.885804	NA	-0.0959066	-0.00681442
ENSG00000096746	HNRNPH3	known_RBP	0.0541276	0.796298	0.885804	NA	0.00676432	0.101491
ENSG00000164167	LSM6	known_RBP	0.0603381	0.79925	0.886358	NA	0.0067434	0.113933
ENSG00000105193	RPS16	known_RBP	-0.0512537	0.804342	0.886917	NA	-0.0979946	-0.00451287
ENSG00000197102	DYNC1H1	known_RBP	0.0659206	0.804025	0.886917	NA	0.0066763	0.125165
ENSG00000108298	RPL19	known_RBP	0.0846575	0.803655	0.886917	NA	0.00773094	0.161584
ENSG00000140988	RPS2	known_RBP	0.059125	0.807581	0.888798	NA	0.00427604	0.113974
ENSG00000143947	RPS27A	known_RBP	0.0500071	0.809768	0.889518	NA	0.00307048	0.0969436
ENSG00000109971	HSPA8	known_RBP	0.0490453	0.81259	0.89093	NA	0.00230224	0.0957884
ENSG00000154548	SRSF12	known_RBP	-0.0576272	0.817664	0.891845	NA	-0.114112	-0.00114259
ENSG00000169045	HNRNPH1	known_RBP	-0.0465794	0.81913	0.891845	NA	-0.0926134	-0.000545353
ENSG00000137073	UBAP2	known_RBP	-0.0463559	0.819575	0.891845	NA	-0.0922842	-0.000427595
ENSG00000146701	MDH2	known_RBP	0.0769612	0.818005	0.891845	NA	0.00235098	0.151571
ENSG00000138430	OLA1	known_RBP	-0.0880061	0.823901	0.893456	NA	-0.174751	-0.00126158
ENSG00000101444	AHCY	Unknown	-0.0871195	0.825639	0.893456	NA	-0.173864	-0.000374917
ENSG00000214026	MRPL23	Unknown	0.0627183	0.825676	0.893456	NA	-0.000816921	0.126254
ENSG00000111364	DDX55	known_RBP	-0.0769729	0.845604	0.911617	NA	-0.163717	0.00977167
ENSG00000138385	SSB	known_RBP	0.0399709	0.845	0.911617	NA	-0.00625364	0.0861955
ENSG00000179750	APOBEC3B	known_RBP	0.0675677	0.864222	0.929961	NA	-0.0191769	0.154312
ENSG00000142534	RPS11	known_RBP	0.0308232	0.875265	0.938362	NA	-0.0135911	0.0752375
ENSG00000163811	WDR43	known_RBP	0.0622704	0.874751	0.938362	NA	-0.0244741	0.149015
ENSG00000144028	SNRNP200	known_RBP	0.0592258	0.880816	0.942571	NA	-0.0275188	0.14597
ENSG00000198563	DDX39B	known_RBP	-0.0330143	0.8964	0.957481	NA	-0.0903781	0.0243495
ENSG00000153944	MSI2	known_RBP	-0.0268764	0.898796	0.958275	NA	-0.0746883	0.0209355
ENSG00000166441	RPL27A	known_RBP	0.0257845	0.904072	0.960369	NA	-0.0226237	0.0741928
ENSG00000130589	HELZ2	known_RBP	0.039775	0.903678	0.960369	NA	-0.034592	0.114142
ENSG00000160710	ADAR	known_RBP	-0.0212218	0.914553	0.967958	NA	-0.0659781	0.0235344
ENSG00000122299	ZC3H7A	known_RBP	0.0263639	0.913819	0.967958	NA	-0.0287609	0.0814887
ENSG00000099821	POLRMT	known_RBP	0.0205275	0.916704	0.968467	NA	-0.0238873	0.0649423
ENSG00000242732	RGAG4	Unknown	-0.0375818	0.924158	0.96928	NA	-0.124326	0.0491628
ENSG00000115128	SF3B6	known_RBP	-0.0255048	0.921868	0.96928	NA	-0.083609	0.0325994
ENSG00000162664	ZNF326	known_RBP	0.0196592	0.922548	0.96928	NA	-0.0260996	0.0654179
ENSG00000171863	RPS7	known_RBP	0.0223229	0.922902	0.96928	NA	-0.0298755	0.0745212
ENSG00000138709	LARP1B	known_RBP	-0.0225696	0.931129	0.971558	NA	-0.0809265	0.0357874
ENSG00000100316	RPL3	known_RBP	-0.0176511	0.929607	0.971558	NA	-0.0628709	0.0275686
ENSG00000138326	RPS24	known_RBP	0.0180923	0.931356	0.971558	NA	-0.0294424	0.0656269
ENSG00000146676	PURB	known_RBP	-0.0190527	0.936866	0.972061	NA	-0.0734922	0.0353867
ENSG00000065978	YBX1	known_RBP	0.0169823	0.935736	0.972061	NA	-0.0306859	0.0646506
ENSG00000170144	HNRNPA3	known_RBP	0.0175421	0.936202	0.972061	NA	-0.0320578	0.067142
ENSG00000160818	GPATCH4	known_RBP	-0.030139	0.939137	0.972677	NA	-0.116884	0.0566056
ENSG00000124193	SRSF6	known_RBP	0.0285826	0.942774	0.973587	NA	-0.0615374	0.118703
ENSG00000189403	HMGB1	known_RBP	0.0594347	0.943372	0.973587	NA	-0.129944	0.248814
ENSG00000099622	CIRBP	known_RBP	0.0150341	0.946777	0.973636	NA	-0.0359406	0.0660087
ENSG00000080503	SMARCA2	Unknown	0.0265346	0.946401	0.973636	NA	-0.06021	0.113279
ENSG00000142864	SERBP1	known_RBP	0.0125375	0.949273	0.974475	NA	-0.0320677	0.0571427
ENSG00000263465	SRSF8	Unknown	0.0100722	0.96077	0.984534	NA	-0.0362786	0.056423
ENSG00000107951	MTPAP	known_RBP	0.0137854	0.972134	0.994423	NA	-0.0729591	0.10053
ENSG00000113648	H2AFY	Unknown	-0.00690453	0.986041	0.995341	NA	-0.0936491	0.07984
ENSG00000106355	LSM5	Unknown	-0.006094	0.983378	0.995341	NA	-0.0714751	0.0592871
ENSG00000135316	SYNCRIP	known_RBP	-0.00578025	0.97655	0.995341	NA	-0.0502935	0.038733
ENSG00000058673	ZC3H11A	known_RBP	-0.0032881	0.986761	0.995341	NA	-0.0481439	0.0415677
ENSG00000186468	RPS23	known_RBP	0.00499287	0.985409	0.995341	NA	-0.0568095	0.0667952
ENSG00000128394	APOBEC3F	known_RBP	0.00543232	0.981331	0.995341	NA	-0.0471189	0.0579835
ENSG00000173914	RBM4B	known_RBP	0.00739992	0.978094	0.995341	NA	-0.0536054	0.0684052
ENSG00000087365	SF3B2	known_RBP	0.00892699	0.981952	0.995341	NA	-0.0778176	0.0956716
ENSG00000169288	MRPL1	known_RBP	-0.00401643	0.991879	0.998403	NA	-0.090761	0.0827281
ENSG00000117592	PRDX6	Unknown	-0.00200364	0.995949	0.998403	NA	-0.0887482	0.0847409
ENSG00000149187	CELF1	known_RBP	-0.00081966	0.996681	0.998403	NA	-0.0454315	0.0437922
ENSG00000130520	LSM4	known_RBP	0.00188363	0.995354	0.998403	NA	-0.0713503	0.0751175
ENSG00000120948	TARDBP	known_RBP	-0.000165047	0.999378	0.999378	NA	-0.0481187	0.0477886
ENSG00000004897	CDC27	Unknown	NA	NA	1	NA	NA	NA
ENSG00000008869	HEATR5B	Unknown	NA	NA	1	NA	NA	NA
ENSG00000009954	BAZ1B	Unknown	NA	NA	1	NA	NA	NA
ENSG00000014641	MDH1	Unknown	NA	NA	1	NA	NA	NA
ENSG00000023228	NDUFS1	Unknown	NA	NA	1	NA	NA	NA
ENSG00000039123	SKIV2L2	known_RBP	NA	NA	1	NA	NA	NA
ENSG00000054654	SYNE2	Unknown	NA	NA	1	NA	NA	NA
ENSG00000056586	RC3H2	known_RBP	NA	NA	1	NA	NA	NA
ENSG00000059573	ALDH18A1	known_RBP	NA	NA	1	NA	NA	NA
ENSG00000064601	CTSA	Unknown	NA	NA	1	NA	NA	NA
ENSG00000065000	AP3D1	Unknown	NA	NA	1	NA	NA	NA
ENSG00000067057	PFKP	Unknown	NA	NA	1	NA	NA	NA
ENSG00000067248	DHX29	known_RBP	NA	NA	1	NA	NA	NA
ENSG00000067533	RRP15	known_RBP	NA	NA	1	NA	NA	NA
ENSG00000072080	SPP2	Unknown	NA	NA	1	NA	NA	NA
ENSG00000075415	SLC25A3	Unknown	NA	NA	1	NA	NA	NA
ENSG00000076928	ARHGEF1	known_RBP	NA	NA	1	NA	NA	NA
ENSG00000077254	USP33	Unknown	NA	NA	1	NA	NA	NA
ENSG00000082515	MRPL22	known_RBP	NA	NA	1	NA	NA	NA
ENSG00000082898	XPO1	Unknown	NA	NA	1	NA	NA	NA
ENSG00000083896	YTHDC1	known_RBP	NA	NA	1	NA	NA	NA
ENSG00000085276	MECOM	Unknown	NA	NA	1	NA	NA	NA
ENSG00000086102	NFX1	known_RBP	NA	NA	1	NA	NA	NA
ENSG00000086189	DIMT1	known_RBP	NA	NA	1	NA	NA	NA
ENSG00000089048	ESF1	known_RBP	NA	NA	1	NA	NA	NA
ENSG00000089154	GCN1	known_RBP	NA	NA	1	NA	NA	NA
ENSG00000089157	RPLP0	known_RBP	NA	NA	1	NA	NA	NA
ENSG00000090382	LYZ	Unknown	NA	NA	1	NA	NA	NA
ENSG00000091127	PUS7	known_RBP	NA	NA	1	NA	NA	NA
ENSG00000091136	LAMB1	Unknown	NA	NA	1	NA	NA	NA
ENSG00000092201	SUPT16H	known_RBP	NA	NA	1	NA	NA	NA
ENSG00000096696	DSP	known_RBP	NA	NA	1	NA	NA	NA
ENSG00000100216	TOMM22	Unknown	NA	NA	1	NA	NA	NA
ENSG00000100410	PHF5A	known_RBP	NA	NA	1	NA	NA	NA
ENSG00000100722	ZC3H14	known_RBP	NA	NA	1	NA	NA	NA
ENSG00000100823	APEX1	known_RBP	NA	NA	1	NA	NA	NA
ENSG00000101138	CSTF1	known_RBP	NA	NA	1	NA	NA	NA
ENSG00000101441	CST4	Unknown	NA	NA	1	NA	NA	NA
ENSG00000101654	RNMT	Unknown	NA	NA	1	NA	NA	NA
ENSG00000104131	EIF3J	known_RBP	NA	NA	1	NA	NA	NA
ENSG00000104408	EIF3E	known_RBP	NA	NA	1	NA	NA	NA
ENSG00000105141	CASP14	Unknown	NA	NA	1	NA	NA	NA
ENSG00000105447	GRWD1	known_RBP	NA	NA	1	NA	NA	NA
ENSG00000106244	PDAP1	known_RBP	NA	NA	1	NA	NA	NA
ENSG00000106526	ACTR3C	Unknown	NA	NA	1	NA	NA	NA
ENSG00000106638	TBL2	known_RBP	NA	NA	1	NA	NA	NA
ENSG00000108528	SLC25A11	known_RBP	NA	NA	1	NA	NA	NA
ENSG00000108651	UTP6	Unknown	NA	NA	1	NA	NA	NA
ENSG00000109107	ALDOC	Unknown	NA	NA	1	NA	NA	NA
ENSG00000110651	CD81	Unknown	NA	NA	1	NA	NA	NA
ENSG00000112118	MCM3	Unknown	NA	NA	1	NA	NA	NA
ENSG00000112562	SMOC2	Unknown	NA	NA	1	NA	NA	NA
ENSG00000113643	RARS	Unknown	NA	NA	1	NA	NA	NA
ENSG00000116062	MSH6	Unknown	NA	NA	1	NA	NA	NA
ENSG00000116747	TROVE2	Unknown	NA	NA	1	NA	NA	NA
ENSG00000117266	CDK18	Unknown	NA	NA	1	NA	NA	NA
ENSG00000117569	PTBP2	known_RBP	NA	NA	1	NA	NA	NA
ENSG00000118898	PPL	Unknown	NA	NA	1	NA	NA	NA
ENSG00000121057	AKAP1	known_RBP	NA	NA	1	NA	NA	NA
ENSG00000121274	PAPD5	known_RBP	NA	NA	1	NA	NA	NA
ENSG00000121552	CSTA	Unknown	NA	NA	1	NA	NA	NA
ENSG00000122068	FYTTD1	known_RBP	NA	NA	1	NA	NA	NA
ENSG00000122218	COPA	Unknown	NA	NA	1	NA	NA	NA
ENSG00000122873	CISD1	Unknown	NA	NA	1	NA	NA	NA
ENSG00000122958	VPS26A	Unknown	NA	NA	1	NA	NA	NA
ENSG00000123908	AGO2	known_RBP	NA	NA	1	NA	NA	NA
ENSG00000124201	ZNFX1	known_RBP	NA	NA	1	NA	NA	NA
ENSG00000125107	CNOT1	known_RBP	NA	NA	1	NA	NA	NA
ENSG00000128050	PAICS	known_RBP	NA	NA	1	NA	NA	NA
ENSG00000128534	LSM8	known_RBP	NA	NA	1	NA	NA	NA
ENSG00000128708	HAT1	Unknown	NA	NA	1	NA	NA	NA
ENSG00000129003	VPS13C	Unknown	NA	NA	1	NA	NA	NA
ENSG00000129250	KIF1C	known_RBP	NA	NA	1	NA	NA	NA
ENSG00000129347	KRI1	known_RBP	NA	NA	1	NA	NA	NA
ENSG00000129562	DAD1	Unknown	NA	NA	1	NA	NA	NA
ENSG00000130303	BST2	known_RBP	NA	NA	1	NA	NA	NA
ENSG00000130396	MLLT4	Unknown	NA	NA	1	NA	NA	NA
ENSG00000130479	MAP1S	Unknown	NA	NA	1	NA	NA	NA
ENSG00000130518	KIAA1683	Unknown	NA	NA	1	NA	NA	NA
ENSG00000130703	OSBPL2	Unknown	NA	NA	1	NA	NA	NA
ENSG00000130713	EXOSC2	known_RBP	NA	NA	1	NA	NA	NA
ENSG00000132466	ANKRD17	known_RBP	NA	NA	1	NA	NA	NA
ENSG00000132467	UTP3	known_RBP	NA	NA	1	NA	NA	NA
ENSG00000132591	ERAL1	known_RBP	NA	NA	1	NA	NA	NA
ENSG00000132612	VPS4A	Unknown	NA	NA	1	NA	NA	NA
ENSG00000133773	CCDC59	known_RBP	NA	NA	1	NA	NA	NA
ENSG00000134717	BTF3L4	Unknown	NA	NA	1	NA	NA	NA
ENSG00000134760	DSG1	Unknown	NA	NA	1	NA	NA	NA
ENSG00000135298	ADGRB3	Unknown	NA	NA	1	NA	NA	NA
ENSG00000135835	KIAA1614	Unknown	NA	NA	1	NA	NA	NA
ENSG00000136463	TACO1	known_RBP	NA	NA	1	NA	NA	NA
ENSG00000136810	TXN	known_RBP	NA	NA	1	NA	NA	NA
ENSG00000141030	COPS3	Unknown	NA	NA	1	NA	NA	NA
ENSG00000141510	TP53	Unknown	NA	NA	1	NA	NA	NA
ENSG00000143319	ISG20L2	known_RBP	NA	NA	1	NA	NA	NA
ENSG00000143486	EIF2D	known_RBP	NA	NA	1	NA	NA	NA
ENSG00000143546	S100A8	Unknown	NA	NA	1	NA	NA	NA
ENSG00000143815	LBR	known_RBP	NA	NA	1	NA	NA	NA
ENSG00000145050	MANF	known_RBP	NA	NA	1	NA	NA	NA
ENSG00000146109	ABT1	known_RBP	NA	NA	1	NA	NA	NA
ENSG00000147649	MTDH	known_RBP	NA	NA	1	NA	NA	NA
ENSG00000147905	ZCCHC7	known_RBP	NA	NA	1	NA	NA	NA
ENSG00000148296	SURF6	known_RBP	NA	NA	1	NA	NA	NA
ENSG00000150783	TEX12	Unknown	NA	NA	1	NA	NA	NA
ENSG00000150990	DHX37	Unknown	NA	NA	1	NA	NA	NA
ENSG00000152229	PSTPIP2	Unknown	NA	NA	1	NA	NA	NA
ENSG00000152778	IFIT5	known_RBP	NA	NA	1	NA	NA	NA
ENSG00000153922	CHD1	Unknown	NA	NA	1	NA	NA	NA
ENSG00000155368	DBI	Unknown	NA	NA	1	NA	NA	NA
ENSG00000155636	RBM45	known_RBP	NA	NA	1	NA	NA	NA
ENSG00000155657	TTN	Unknown	NA	NA	1	NA	NA	NA
ENSG00000158488	CD1E	Unknown	NA	NA	1	NA	NA	NA
ENSG00000160862	AZGP1	Unknown	NA	NA	1	NA	NA	NA
ENSG00000161634	DCD	known_RBP	NA	NA	1	NA	NA	NA
ENSG00000162688	AGL	Unknown	NA	NA	1	NA	NA	NA
ENSG00000163220	S100A9	Unknown	NA	NA	1	NA	NA	NA
ENSG00000163468	CCT3	known_RBP	NA	NA	1	NA	NA	NA
ENSG00000163527	STT3B	Unknown	NA	NA	1	NA	NA	NA
ENSG00000163565	IFI16	known_RBP	NA	NA	1	NA	NA	NA
ENSG00000164104	HMGB2	known_RBP	NA	NA	1	NA	NA	NA
ENSG00000164687	FABP5	Unknown	NA	NA	1	NA	NA	NA
ENSG00000165525	NEMF	Unknown	NA	NA	1	NA	NA	NA
ENSG00000166986	MARS	Unknown	NA	NA	1	NA	NA	NA
ENSG00000167112	TRUB2	known_RBP	NA	NA	1	NA	NA	NA
ENSG00000169594	BNC1	Unknown	NA	NA	1	NA	NA	NA
ENSG00000169683	LRRC45	Unknown	NA	NA	1	NA	NA	NA
ENSG00000170348	TMED10	known_RBP	NA	NA	1	NA	NA	NA
ENSG00000172009	THOP1	Unknown	NA	NA	1	NA	NA	NA
ENSG00000172673	THEMIS	Unknown	NA	NA	1	NA	NA	NA
ENSG00000172757	CFL1	known_RBP	NA	NA	1	NA	NA	NA
ENSG00000173801	JUP	Unknown	NA	NA	1	NA	NA	NA
ENSG00000175216	CKAP5	Unknown	NA	NA	1	NA	NA	NA
ENSG00000175573	C11orf68	known_RBP	NA	NA	1	NA	NA	NA
ENSG00000176624	MEX3C	known_RBP	NA	NA	1	NA	NA	NA
ENSG00000181222	POLR2A	known_RBP	NA	NA	1	NA	NA	NA
ENSG00000181991	MRPS11	known_RBP	NA	NA	1	NA	NA	NA
ENSG00000182481	KPNA2	known_RBP	NA	NA	1	NA	NA	NA
ENSG00000182511	FES	Unknown	NA	NA	1	NA	NA	NA
ENSG00000182718	ANXA2	known_RBP	NA	NA	1	NA	NA	NA
ENSG00000182774	RPS17	known_RBP	NA	NA	1	NA	NA	NA
ENSG00000182934	SRPR	known_RBP	NA	NA	1	NA	NA	NA
ENSG00000184210	DGAT2L6	Unknown	NA	NA	1	NA	NA	NA
ENSG00000184357	HIST1H1B	known_RBP	NA	NA	1	NA	NA	NA
ENSG00000184967	NOC4L	known_RBP	NA	NA	1	NA	NA	NA
ENSG00000185163	DDX51	known_RBP	NA	NA	1	NA	NA	NA
ENSG00000185883	ATP6V0C	Unknown	NA	NA	1	NA	NA	NA
ENSG00000186487	MYT1L	Unknown	NA	NA	1	NA	NA	NA
ENSG00000187735	TCEA1	Unknown	NA	NA	1	NA	NA	NA
ENSG00000187837	HIST1H1C	known_RBP	NA	NA	1	NA	NA	NA
ENSG00000189043	NDUFA4	Unknown	NA	NA	1	NA	NA	NA
ENSG00000189060	H1F0	known_RBP	NA	NA	1	NA	NA	NA
ENSG00000189369	GSPT2	known_RBP	NA	NA	1	NA	NA	NA
ENSG00000196235	SUPT5H	known_RBP	NA	NA	1	NA	NA	NA
ENSG00000196497	IPO4	known_RBP	NA	NA	1	NA	NA	NA
ENSG00000197857	ZNF44	Unknown	NA	NA	1	NA	NA	NA
ENSG00000198000	NOL8	known_RBP	NA	NA	1	NA	NA	NA
ENSG00000198042	MAK16	known_RBP	NA	NA	1	NA	NA	NA
ENSG00000198301	SDAD1	known_RBP	NA	NA	1	NA	NA	NA
ENSG00000198453	ZNF568	Unknown	NA	NA	1	NA	NA	NA
ENSG00000198712	MT-CO2	Unknown	NA	NA	1	NA	NA	NA
ENSG00000198862	LTN1	Unknown	NA	NA	1	NA	NA	NA
ENSG00000198917	C9orf114	known_RBP	NA	NA	1	NA	NA	NA
ENSG00000198919	DZIP3	known_RBP	NA	NA	1	NA	NA	NA
ENSG00000203786	KPRP	Unknown	NA	NA	1	NA	NA	NA
ENSG00000204351	SKIV2L	Unknown	NA	NA	1	NA	NA	NA
ENSG00000213339	QTRT1	Unknown	NA	NA	1	NA	NA	NA
ENSG00000232112	TMA7	Unknown	NA	NA	1	NA	NA	NA
ENSG00000239672	NME1	known_RBP	NA	NA	1	NA	NA	NA
ENSG00000244038	DDOST	Unknown	NA	NA	1	NA	NA	NA
ENSG00000244462	RBM12	known_RBP	NA	NA	1	NA	NA	NA
ENSG00000262664	OVCA2	Unknown	NA	NA	1	NA	NA	NA
ENSG00000265808	SEC22B	Unknown	NA	NA	1	NA	NA	NA
ENSG00000271793	RP11-321N4.5	Unknown	NA	NA	1	NA	NA	NA
SV_wt_E2	E2	Unknown	NA	NA	1	NA	NA	NA
SV_wt_nsP1	NSP1	Unknown	NA	NA	1	NA	NA	NA
SV_wt_nsP2	NSP2	Unknown	NA	NA	1	NA	NA	NA
SV_wt_nsP3	NSP3	Unknown	NA	NA	1	NA	NA	NA
SV_wt_UGAnsP4	NSP4	Unknown	NA	NA	1	NA	NA	NA

## Sheet: 18hpi-uninfect semiquant
			Protein intentsity (log 2)									Total quantification events
ENSGid	symbol	RBP class	hour18_1	hour4_1	mock_1	hour18_2	hour4_2	mock_2	hour18_3	hour4_3	mock_3	mock_total	hour4_total	hour18_total
ENSG00000044574	HSPA5	known_RBP			18.83			18.6097	20.7587	20.6419	21.1723	3	1	1
ENSG00000054654	SYNE2	Unknown			23.6845			20.3923				2	0	0
ENSG00000067596	DHX8	known_RBP		19.4343	19.9562	18.0964	19.8699	20.331		20.4268	20.2455	3	3	1
ENSG00000105447	GRWD1	known_RBP			19.4966			19.1734				2	0	0
ENSG00000116030	SUMO1	known_RBP		20.8748	20.5886	19.7782	20.4861	21.0797			19.9375	3	2	1
ENSG00000117266	CDK18	Unknown		20.8615	20.9454			21.8134				2	1	0
ENSG00000129347	KRI1	known_RBP			19.82			20.4752		21.128		2	1	0
ENSG00000203867	RBM20	Unknown			19.6995		18.8438	19.3984	19.4316	20.0297	20.043	3	2	1
ENSG00000205937	RNPS1	known_RBP		19.8237	20.4208			20.6115	19.475	20.6879	20.2597	3	2	1
ENSG00000244462	RBM12	known_RBP						20.1327			19.2768	2	0	0
ENSG00000065000	AP3D1	Unknown	20.3718			20.7748			20.3422			0	0	3
ENSG00000067248	DHX29	known_RBP	19.9621						19.2704			0	0	2
ENSG00000076928	ARHGEF1	known_RBP				20.3288			20.3198			0	0	2
ENSG00000086102	NFX1	known_RBP	18.6075						18.8901			0	0	2
ENSG00000104131	EIF3J	known_RBP	20.8685						22.9445			0	0	2
ENSG00000104408	EIF3E	known_RBP	17.9483						19.8671	19.9899		0	1	2
ENSG00000130479	MAP1S	Unknown	19.9614			20.0468			21.3305			0	0	3
ENSG00000152778	IFIT5	known_RBP	21.0324			20.6582			22.1083			0	0	3
ENSG00000165525	NEMF	Unknown	20.0482						20.9903			0	0	2
ENSG00000175216	CKAP5	Unknown	20.3246						20.9			0	0	2
ENSG00000182934	SRPR	known_RBP	19.5112						20.0191			0	0	2
SV_wt_Capsid	CAPSID	Unknown	25.8959	23.0213	20.8073	26.0633			27.6364	21.1529		1	2	3
SV_wt_E2	E2	Unknown	21.9997			21.407			22.7468			0	0	3
SV_wt_nsP2	NSP2	Unknown	22.4021			21.6469			22.8211			0	0	3
SV_wt_nsP3	NSP3	Unknown				21.4008			19.912			0	0	2
SV_wt_UGAnsP4	NSP4	Unknown	20.7741			20.4225			20.7448			0	0	3
