# Supplementary material for: System-wide Profiling of RNA-Binding Proteins Uncovers Key Regulators of Virus Infection
Source: Mol Cell. 2019 Apr 4;74(1):196–211.e11. doi: 10.1016/j.molcel.2019.01.017 (PMC6458987; doi:10.1016/j.molcel.2019.01.017)
Supplement: Table S2. Ribo-interactome and RNA Helicases in SINV-Infected Cells, Related to Figure 2 — The complement of altered RBPs was compared to the census of ribosome-interacting proteins identified in (Simsek et al., 2017). The second worksheet shows the cellular helicases identified by cRNA, indicating their RNA-binding behavior. [file mmc3.xlsx]

## Sheet: 18 hpi RNA-IC vs Ribo-int
ENSGid	symbol	RBP.class	significance
ENSG00000117395	EBNA1BP2	known_RBP	**
ENSG00000079785	DDX1	known_RBP	**
ENSG00000168298	HIST1H1E	known_RBP	**
ENSG00000177954	RPS27	known_RBP	**
ENSG00000082516	GEMIN5	known_RBP	**
ENSG00000121486	TRMT1L	known_RBP	**
ENSG00000124228	DDX27	known_RBP	**
ENSG00000106344	RBM28	known_RBP	**
ENSG00000104177	MYEF2	known_RBP	**
ENSG00000089737	DDX24	known_RBP	**
ENSG00000148843	PDCD11	known_RBP	**
ENSG00000125485	DDX31	known_RBP	**
ENSG00000131051	RBM39	known_RBP	**
ENSG00000148300	REXO4	known_RBP	**
ENSG00000130255	RPL36	known_RBP	**
ENSG00000011304	PTBP1	known_RBP	**
ENSG00000063244	U2AF2	known_RBP	**
ENSG00000197498	RPF2	known_RBP	**
ENSG00000132382	MYBBP1A	known_RBP	**
ENSG00000100029	PES1	known_RBP	**
ENSG00000121390	PSPC1	known_RBP	**
ENSG00000149273	RPS3	known_RBP	**
ENSG00000233927	RPS28	known_RBP	*
ENSG00000005007	UPF1	known_RBP	*
ENSG00000111641	NOP2	known_RBP	*
ENSG00000170515	PA2G4	known_RBP	*
ENSG00000112578	BYSL	known_RBP	*
ENSG00000149925	ALDOA	known_RBP	*
ENSG00000148773	MKI67	known_RBP	*
ENSG00000179041	RRS1	known_RBP	*
ENSG00000188739	RBM34	known_RBP	*
ENSG00000118181	RPS25	known_RBP	*
ENSG00000171490	RSL1D1	known_RBP	*
ENSG00000124214	STAU1	known_RBP	*
ENSG00000107625	DDX50	known_RBP	*
ENSG00000254772	EEF1G	Unknown	*
ENSG00000116560	SFPQ	known_RBP	*
ENSG00000147140	NONO	known_RBP	*
ENSG00000153187	HNRNPU	known_RBP	*
ENSG00000161057	PSMC2	Unknown	*
ENSG00000113460	BRIX1	known_RBP	*
ENSG00000196924	FLNA	known_RBP	*
ENSG00000108592	FTSJ3	known_RBP	*
ENSG00000163214	DHX57	known_RBP	*
ENSG00000120800	UTP20	known_RBP	*
ENSG00000167658	EEF2	known_RBP	*
ENSG00000108107	RPL28	known_RBP	*
ENSG00000182004	SNRPE	Unknown	*
ENSG00000109534	GAR1	known_RBP	*
ENSG00000052749	RRP12	known_RBP	*
ENSG00000239306	RBM14	known_RBP	*
ENSG00000096384	HSP90AB1	known_RBP	*
ENSG00000156508	EEF1A1	known_RBP	*
ENSG00000105373	GLTSCR2	known_RBP	*
ENSG00000147403	RPL10	known_RBP	*
ENSG00000163938	GNL3	known_RBP	*
ENSG00000117523	PRRC2C	known_RBP	*
ENSG00000100353	EIF3D	known_RBP	*
ENSG00000108256	NUFIP2	known_RBP	*
ENSG00000179950	PUF60	known_RBP	*
ENSG00000174720	LARP7	known_RBP	*
ENSG00000162244	RPL29	known_RBP	*
ENSG00000048162	NOP16	known_RBP	*
ENSG00000047315	POLR2B	known_RBP	*
ENSG00000088205	DDX18	known_RBP	*
ENSG00000196262	PPIA	known_RBP	*
ENSG00000174444	RPL4	known_RBP	*
ENSG00000105323	HNRNPUL1	known_RBP	*
ENSG00000168488	ATXN2L	known_RBP	*
ENSG00000124614	RPS10	known_RBP	*
ENSG00000112306	RPS12	known_RBP	*
ENSG00000100220	RTCB	known_RBP	*
ENSG00000105202	FBL	known_RBP	*
ENSG00000165732	DDX21	known_RBP	*
ENSG00000188846	RPL14	known_RBP	*
ENSG00000134419	RPS15A	known_RBP	*
ENSG00000198918	RPL39	Unknown	*
ENSG00000080824	HSP90AA1	known_RBP	*
ENSG00000130119	GNL3L	known_RBP	*
ENSG00000163682	RPL9	Unknown	*
ENSG00000165119	HNRNPK	known_RBP	*
ENSG00000143621	ILF2	known_RBP	*
ENSG00000165733	BMS1	known_RBP	*
ENSG00000161016	RPL8	known_RBP	*
ENSG00000130826	DKC1	known_RBP	*
ENSG00000111615	KRR1	known_RBP	*
ENSG00000152234	ATP5A1	known_RBP	*
ENSG00000089280	FUS	known_RBP	NA
ENSG00000160201	U2AF1	known_RBP	NA
ENSG00000145220	LYAR	known_RBP	NA
ENSG00000167721	TSR1	known_RBP	NA
ENSG00000136231	IGF2BP3	known_RBP	NA
ENSG00000117133	RPF1	known_RBP	NA
ENSG00000117450	PRDX1	known_RBP	NA
ENSG00000111640	GAPDH	Unknown	NA
ENSG00000159217	IGF2BP1	known_RBP	NA
ENSG00000134333	LDHA	known_RBP	NA
ENSG00000109475	RPL34	Unknown	NA
ENSG00000135829	DHX9	known_RBP	NA
ENSG00000125743	SNRPD2	known_RBP	NA
ENSG00000005022	SLC25A5	known_RBP	NA
ENSG00000198034	RPS4X	known_RBP	NA
ENSG00000009307	CSDE1	known_RBP	NA
ENSG00000116251	RPL22	known_RBP	NA
ENSG00000181163	NPM1	known_RBP	NA
ENSG00000107581	EIF3A	known_RBP	NA
ENSG00000089009	RPL6	known_RBP	NA
ENSG00000092199	HNRNPC	known_RBP	NA
ENSG00000119812	FAM98A	known_RBP	NA
ENSG00000037474	NSUN2	known_RBP	NA
ENSG00000165280	VCP	known_RBP	NA
ENSG00000197958	RPL12	known_RBP	NA
ENSG00000083845	RPS5	known_RBP	NA
ENSG00000101361	NOP56	known_RBP	NA
ENSG00000122406	RPL5	known_RBP	NA
ENSG00000044574	HSPA5	known_RBP	NA
ENSG00000105640	RPL18A	known_RBP	NA
ENSG00000055044	NOP58	known_RBP	NA
ENSG00000147604	RPL7	known_RBP	NA
ENSG00000160208	RRP1B	known_RBP	NA
ENSG00000204628	GNB2L1	known_RBP	NA
ENSG00000145425	RPS3A	known_RBP	NA
ENSG00000138668	HNRNPD	known_RBP	NA
ENSG00000142937	RPS8	known_RBP	NA
ENSG00000142676	RPL11	known_RBP	NA
ENSG00000112081	SRSF3	known_RBP	NA
ENSG00000183311	TUBB	Unknown	NA
ENSG00000144713	RPL32	known_RBP	NA
ENSG00000115268	RPS15	known_RBP	NA
ENSG00000173145	NOC3L	known_RBP	NA
ENSG00000156482	RPL30	known_RBP	NA
ENSG00000122026	RPL21	known_RBP	NA
ENSG00000109606	DHX15	known_RBP	NA
ENSG00000167526	RPL13	known_RBP	NA
ENSG00000067225	PKM	known_RBP	NA
ENSG00000145907	G3BP1	known_RBP	NA
ENSG00000215301	DDX3X	known_RBP	NA
ENSG00000071082	RPL31	known_RBP	NA
ENSG00000110955	ATP5B	known_RBP	NA
ENSG00000163584	RPL22L1	Unknown	NA
ENSG00000184897	H1FX	known_RBP	NA
ENSG00000168028	RPSA	known_RBP	NA
ENSG00000198755	RPL10A	known_RBP	NA
ENSG00000197728	RPS26	known_RBP	NA
ENSG00000174748	RPL15	known_RBP	NA
ENSG00000170889	RPS9	known_RBP	NA
ENSG00000132153	DHX30	known_RBP	NA
ENSG00000155363	MOV10	known_RBP	NA
ENSG00000169564	PCBP1	known_RBP	NA
ENSG00000137154	RPS6	known_RBP	NA
ENSG00000063177	RPL18	known_RBP	NA
ENSG00000126749	EMG1	known_RBP	NA
ENSG00000115524	SF3B1	known_RBP	NA
ENSG00000136942	RPL35	known_RBP	NA
ENSG00000164587	RPS14	known_RBP	NA
ENSG00000171262	FAM98B	known_RBP	NA
ENSG00000104852	SNRNP70	known_RBP	NA
ENSG00000135372	NAT10	known_RBP	NA
ENSG00000161960	EIF4A1	known_RBP	NA
ENSG00000198242	RPL23A	known_RBP	NA
ENSG00000129351	ILF3	known_RBP	NA
ENSG00000108654	DDX5	known_RBP	NA
ENSG00000247315	ZCCHC3	Unknown	NA
ENSG00000008988	RPS20	known_RBP	NA
ENSG00000142541	RPL13A	known_RBP	NA
ENSG00000188229	TUBB4B	Unknown	NA
ENSG00000060138	YBX3	known_RBP	NA
ENSG00000149658	YTHDF1	known_RBP	NA
ENSG00000100201	DDX17	known_RBP	NA
ENSG00000265681	RPL17	known_RBP	NA
ENSG00000169813	HNRNPF	known_RBP	NA
ENSG00000108344	PSMD3	Unknown	NA
ENSG00000185728	YTHDF3	known_RBP	NA
ENSG00000131469	RPL27	known_RBP	NA
ENSG00000100650	SRSF5	known_RBP	NA
ENSG00000063046	EIF4B	known_RBP	NA
ENSG00000102081	FMR1	known_RBP	NA
ENSG00000110700	RPS13	known_RBP	NA
ENSG00000105372	RPS19	known_RBP	NA
ENSG00000196531	NACA	Unknown	NA
ENSG00000114391	RPL24	known_RBP	NA
ENSG00000096150	RPS18	known_RBP	NA
ENSG00000114416	FXR1	known_RBP	NA
ENSG00000148303	RPL7A	known_RBP	NA
ENSG00000197111	PCBP2	known_RBP	NA
ENSG00000125691	RPL23	known_RBP	NA
ENSG00000172809	RPL38	Unknown	NA
ENSG00000113048	MRPS27	Unknown	NA
ENSG00000131747	TOP2A	known_RBP	NA
ENSG00000136450	SRSF1	known_RBP	NA
ENSG00000105193	RPS16	known_RBP	NA
ENSG00000108298	RPL19	known_RBP	NA
ENSG00000140988	RPS2	known_RBP	NA
ENSG00000143947	RPS27A	known_RBP	NA
ENSG00000169045	HNRNPH1	known_RBP	NA
ENSG00000138385	SSB	known_RBP	NA
ENSG00000142534	RPS11	known_RBP	NA
ENSG00000166441	RPL27A	known_RBP	NA
ENSG00000171863	RPS7	known_RBP	NA
ENSG00000100316	RPL3	known_RBP	NA
ENSG00000138326	RPS24	known_RBP	NA
ENSG00000065978	YBX1	known_RBP	NA
ENSG00000170144	HNRNPA3	known_RBP	NA
ENSG00000142864	SERBP1	known_RBP	NA
ENSG00000186468	RPS23	known_RBP	NA
ENSG00000128394	APOBEC3F	known_RBP	NA
ENSG00000087365	SF3B2	known_RBP	NA
ENSG00000039123	SKIV2L2	known_RBP	NA
ENSG00000067057	PFKP	Unknown	NA
ENSG00000067533	RRP15	known_RBP	NA
ENSG00000082898	XPO1	Unknown	NA
ENSG00000086189	DIMT1	known_RBP	NA
ENSG00000089157	RPLP0	known_RBP	NA
ENSG00000116062	MSH6	Unknown	NA
ENSG00000125107	CNOT1	known_RBP	NA
ENSG00000132466	ANKRD17	known_RBP	NA
ENSG00000143815	LBR	known_RBP	NA
ENSG00000148296	SURF6	known_RBP	NA
ENSG00000181222	POLR2A	known_RBP	NA
ENSG00000182481	KPNA2	known_RBP	NA
ENSG00000182774	RPS17	known_RBP	NA
ENSG00000184357	HIST1H1B	known_RBP	NA
ENSG00000196497	IPO4	known_RBP	NA
ENSG00000198042	MAK16	known_RBP	NA
ENSG00000198862	LTN1	Unknown	NA
ENSG00000044574	HSPA5	known_RBP

## Sheet: Helicases in SINV infection
QUANTITATIVE 18 hpi
ENSGid	symbol	RBP class	Fold Change (Log2)	pvalue	p.adj	significance	CI_L	CI_H
ENSG00000079785	DDX1	known_RBP	1.9717	7.32746e-06	0.00191225	**	1.92609	2.0173
ENSG00000163214	DHX57	known_RBP	0.831064	0.00363739	0.0222072	*	0.783077	0.879051
ENSG00000174953	DHX36	known_RBP	0.463053	0.043032	0.11004	NA	0.417961	0.508145
ENSG00000215301	DDX3X	known_RBP	0.293017	0.170284	0.285447	NA	0.24757	0.338464
ENSG00000132153	DHX30	known_RBP	0.226119	0.279565	0.417906	NA	0.180568	0.27167
ENSG00000132153	DHX30	known_RBP	0.226119	0.279565	0.417906	NA	0.180568	0.27167
ENSG00000161960	EIF4A1	known_RBP	0.213078	0.354976	0.48904	NA	0.162375	0.263781
ENSG00000110367	DDX6	known_RBP	0.100294	0.642016	0.759937	NA	0.0517992	0.148788
ENSG00000198563	DDX39B	known_RBP	-0.0330143	0.8964	0.957481	NA	-0.0903781	0.0243495
ENSG00000111364	DDX55	known_RBP	-0.0769729	0.845604	0.911617	NA	-0.163717	0.00977167
ENSG00000100201	DDX17	known_RBP	-0.151843	0.452214	0.585455	NA	-0.196731	-0.106956
ENSG00000108654	DDX5	known_RBP	-0.193594	0.393914	0.531326	NA	-0.243788	-0.1434
ENSG00000155363	MOV10	known_RBP	-0.223701	0.28514	0.421983	NA	-0.26933	-0.178071
ENSG00000109606	DHX15	known_RBP	-0.441782	0.161104	0.272494	NA	-0.508643	-0.374921
ENSG00000135829	DHX9	known_RBP	-0.464911	0.0505354	0.12162	NA	-0.512206	-0.417617
ENSG00000165732	DDX21	known_RBP	-0.552404	0.0256768	0.0817632	*	-0.599681	-0.505126
ENSG00000088205	DDX18	known_RBP	-0.576241	0.0167091	0.0617278	*	-0.620994	-0.531488
ENSG00000277594	DDX52	Unknown	-0.765574	0.00931607	0.0420546	*	-0.818258	-0.71289
ENSG00000107625	DDX50	known_RBP	-0.934317	0.00248103	0.0177654	*	-0.984802	-0.883831
ENSG00000123064	DDX54	known_RBP	-0.949385	0.00201554	0.0157975	*	-0.998917	-0.899853
ENSG00000005007	UPF1	known_RBP	-0.993834	0.000938885	0.010322	*	-1.03964	-0.948032
ENSG00000125485	DDX31	known_RBP	-1.16851	0.000331237	0.00734079	**	-1.21442	-1.12259
ENSG00000089737	DDX24	known_RBP	-1.19706	0.00030033	0.00725798	**	-1.24342	-1.1507
ENSG00000124228	DDX27	known_RBP	-1.29439	0.00014704	0.00581364	**	-1.33956	-1.24921
ENSG00000067596	DHX8	known_RBP	-1.30761	0.0132965	0.0524625	*	-1.39435	-1.22086
ENSG00000136271	DDX56	known_RBP	-1.52237	0.000434793	0.00837647	**	-1.58468	-1.46007
ENSG00000178105	DDX10	known_RBP	-1.52724	0.000151516	0.00581364	**	-1.58077	-1.4737
SEMI-QUANTITATIVE 18 hpi
			Protein intensity (log 2)									Total quantification events
ENSGid	symbol	RBP class	hour18_1	hour4_1	mock_1	hour18_2	hour4_2	mock_2	hour18_3	hour4_3	mock_3	mock_total	hour4_total	hour18_total
ENSG00000067248	DHX29	known_RBP	19.9621						19.2704			0	0	2
ENSG00000067596	DHX8	known_RBP		19.4343	19.9562	18.0964	19.8699	20.331		20.4268	20.2455	3	3	1
