# Supplementary material for: System-wide Profiling of RNA-Binding Proteins Uncovers Key Regulators of Virus Infection
Source: Mol Cell. 2019 Apr 4;74(1):196–211.e11. doi: 10.1016/j.molcel.2019.01.017 (PMC6458987; doi:10.1016/j.molcel.2019.01.017)
Supplement: Table S3. Total Proteome Analysis of SINV-Infected HEK293 Cells, Related to Figure 3 — Quantitative and semiquantitative analyses of the cRIC inputs (total proteome). [file mmc4.xlsx]

## Sheet: SINV 4hpi-mock Quantitative
ENSGid	symbol	RBP class	Fold Change (log2)	pvalue	p.adj	significance	CI_L	CI_H
ENSG00000075624	ACTB	no	-1.74098	0.135707	0.817448	NA	-1.96509	-1.51687
ENSG00000101266	CSNK2A1	no	-1.62692	0.0475455	0.817448	NA	-1.77034	-1.48351
ENSG00000100083	GGA1	no	-1.16939	0.00431425	0.817448	NA	-1.22488	-1.11389
ENSG00000164104	HMGB2	known_RBP	-1.04183	0.00124859	0.817448	NA	-1.07959	-1.00408
ENSG00000173905	GOLIM4	no	-0.996356	0.0535395	0.817448	NA	-1.08753	-0.905185
ENSG00000135940	COX5B	no	-0.979015	0.0193513	0.817448	NA	-1.04584	-0.912192
ENSG00000108679	LGALS3BP	no	-0.957401	0.0329285	0.817448	NA	-1.03303	-0.881769
ENSG00000177733	HNRNPA0	known_RBP	-0.918366	0.0759787	0.817448	NA	-1.01282	-0.823911
ENSG00000075234	TTC38	no	-0.776068	0.199761	0.817448	NA	-0.896026	-0.656111
ENSG00000162384	C1orf123	no	-0.774813	0.037335	0.817448	NA	-0.838301	-0.711326
ENSG00000136897	MRPL50	no	-0.774206	0.0666623	0.817448	NA	-0.850331	-0.698081
ENSG00000091527	CDV3	known_RBP	-0.746244	0.033723	0.817448	NA	-0.805601	-0.686886
ENSG00000112514	CUTA	no	-0.740851	0.0666419	0.817448	NA	-0.813689	-0.668013
ENSG00000150593	PDCD4	no	-0.731166	0.0111881	0.817448	NA	-0.77458	-0.687753
ENSG00000196865	NHLRC2	no	-0.722816	0.0738124	0.817448	NA	-0.796412	-0.649221
ENSG00000161904	LEMD2	no	-0.701276	0.0737859	0.817448	NA	-0.772669	-0.629882
ENSG00000126432	PRDX5	no	-0.679568	0.0221362	0.817448	NA	-0.727643	-0.631493
ENSG00000189171	S100A13	no	-0.663635	0.00871241	0.817448	NA	-0.700717	-0.626554
ENSG00000115159	GPD2	no	-0.662886	0.0723477	0.817448	NA	-0.729913	-0.59586
ENSG00000108468	CBX1	no	-0.654777	0.0352733	0.817448	NA	-0.707543	-0.602011
ENSG00000270647	TAF15	no	-0.643433	0.0393948	0.817448	NA	-0.697001	-0.589865
ENSG00000103024	NME3	no	-0.643192	0.0123113	0.817448	NA	-0.682296	-0.604088
ENSG00000160201	U2AF1	known_RBP	-0.640608	0.0428435	0.817448	NA	-0.695303	-0.585914
ENSG00000100911	PSME2	no	-0.634806	0.0299527	0.817448	NA	-0.683617	-0.585994
ENSG00000163558	PRKCI	no	-0.632554	0.0439268	0.817448	NA	-0.686972	-0.578135
ENSG00000204120	GIGYF2	known_RBP	-0.613255	0.0325188	0.817448	NA	-0.661526	-0.564983
ENSG00000198356	ASNA1	no	-0.59656	0.0258073	0.817448	NA	-0.640563	-0.552558
ENSG00000119335	SET	no	-0.57908	0.0566031	0.817448	NA	-0.633025	-0.525136
ENSG00000113194	FAF2	no	-0.577649	0.157511	0.817448	NA	-0.657116	-0.498183
ENSG00000106399	RPA3	no	-0.570771	0.182622	0.817448	NA	-0.655053	-0.486489
ENSG00000069345	DNAJA2	no	-0.560316	0.082311	0.817448	NA	-0.619605	-0.501027
ENSG00000134453	RBM17	no	-0.553338	0.0704294	0.817448	NA	-0.608773	-0.497903
ENSG00000185883	ATP6V0C	no	-0.550929	0.120202	0.817448	NA	-0.618323	-0.483536
ENSG00000004059	ARF5	no	-0.549483	0.160395	0.817448	NA	-0.625713	-0.473253
ENSG00000101558	VAPA	no	-0.5477	0.053524	0.817448	NA	-0.597813	-0.497588
ENSG00000100603	SNW1	known_RBP	-0.547555	0.078133	0.817448	NA	-0.604428	-0.490682
ENSG00000125912	NCLN	no	-0.544563	0.0461527	0.817448	NA	-0.592127	-0.496999
ENSG00000160200	CBS	no	-0.54248	0.0508575	0.817448	NA	-0.591317	-0.493643
ENSG00000171723	GPHN	no	-0.541905	0.0179667	0.817448	NA	-0.57818	-0.505631
ENSG00000020922	MRE11A	no	-0.541	0.0289271	0.817448	NA	-0.582192	-0.499808
ENSG00000139684	ESD	no	-0.538345	0.0801424	0.817448	NA	-0.594767	-0.481922
ENSG00000117360	PRPF3	known_RBP	-0.533137	0.0871427	0.817448	NA	-0.590728	-0.475547
ENSG00000108829	LRRC59	known_RBP	-0.530993	0.0464711	0.817448	NA	-0.57747	-0.484516
ENSG00000164022	AIMP1	no	-0.527826	0.0217835	0.817448	NA	-0.565006	-0.490647
ENSG00000007392	LUC7L	known_RBP	-0.520136	0.0478505	0.817448	NA	-0.566077	-0.474194
ENSG00000130725	UBE2M	no	-0.519403	0.0835885	0.817448	NA	-0.574668	-0.464138
ENSG00000133226	SRRM1	known_RBP	-0.516235	0.12147	0.817448	NA	-0.579657	-0.452813
ENSG00000167005	NUDT21	known_RBP	-0.511843	0.103853	0.817448	NA	-0.570909	-0.452777
ENSG00000100442	FKBP3	known_RBP	-0.509142	0.0628171	0.817448	NA	-0.558219	-0.460066
ENSG00000145220	LYAR	known_RBP	-0.508991	0.0484089	0.817448	NA	-0.55411	-0.463871
ENSG00000197702	PARVA	no	-0.503445	0.0412939	0.817448	NA	-0.545953	-0.460937
ENSG00000169021	UQCRFS1	no	-0.503254	0.0508509	0.817448	NA	-0.548558	-0.45795
ENSG00000053371	AKR7A2	no	-0.49809	0.0231338	0.817448	NA	-0.533748	-0.462432
ENSG00000143252	SDHC	no	-0.496179	0.0691924	0.817448	NA	-0.545587	-0.44677
ENSG00000198130	HIBCH	no	-0.490808	0.0307701	0.817448	NA	-0.528836	-0.45278
ENSG00000092621	PHGDH	no	-0.486653	0.0503103	0.817448	NA	-0.530316	-0.442991
ENSG00000136938	ANP32B	no	-0.485843	0.120989	0.817448	NA	-0.545434	-0.426252
ENSG00000100600	LGMN	no	-0.485108	0.0785075	0.817448	NA	-0.53558	-0.434636
ENSG00000166340	TPP1	no	-0.482408	0.0383612	0.817448	NA	-0.522254	-0.442562
ENSG00000092094	OSGEP	no	-0.482033	0.0468335	0.817448	NA	-0.524326	-0.43974
ENSG00000132463	GRSF1	known_RBP	-0.479386	0.178104	0.817448	NA	-0.549304	-0.409469
ENSG00000102316	MAGED2	no	-0.478765	0.0381751	0.817448	NA	-0.518254	-0.439277
ENSG00000144744	UBA3	no	-0.475583	0.0497576	0.817448	NA	-0.518105	-0.433062
ENSG00000154174	TOMM70A	no	-0.472358	0.115088	0.817448	NA	-0.529127	-0.415589
ENSG00000071626	DAZAP1	known_RBP	-0.470678	0.0599003	0.817448	NA	-0.51534	-0.426016
ENSG00000183020	AP2A2	no	-0.47066	0.129965	0.817448	NA	-0.530138	-0.411182
ENSG00000167969	ECI1	no	-0.466343	0.0458636	0.817448	NA	-0.506996	-0.42569
ENSG00000182985	CADM1	no	-0.46566	0.0957233	0.817448	NA	-0.517747	-0.413574
ENSG00000183311	TUBB	no	-0.458092	0.115986	0.817448	NA	-0.513319	-0.402864
ENSG00000153310	FAM49B	no	-0.457942	0.141915	0.817448	NA	-0.518051	-0.397833
ENSG00000169504	CLIC4	no	-0.457021	0.0831503	0.817448	NA	-0.505557	-0.408486
ENSG00000144580	RQCD1	known_RBP	-0.456465	0.0923991	0.817448	NA	-0.506851	-0.40608
ENSG00000141378	PTRH2	no	-0.45615	0.113129	0.817448	NA	-0.510595	-0.401706
ENSG00000116478	HDAC1	no	-0.453125	0.143734	0.817448	NA	-0.512937	-0.393314
ENSG00000129515	SNX6	no	-0.448433	0.125466	0.817448	NA	-0.50427	-0.392597
ENSG00000196177	ACADSB	no	-0.444006	0.0349185	0.817448	NA	-0.479682	-0.40833
ENSG00000106066	CPVL	no	-0.443617	0.0683263	0.817448	NA	-0.487603	-0.399632
ENSG00000156709	AIFM1	no	-0.439154	0.045169	0.817448	NA	-0.477258	-0.40105
ENSG00000137106	GRHPR	no	-0.438836	0.040794	0.817448	NA	-0.475754	-0.401918
ENSG00000164258	NDUFS4	no	-0.436251	0.0517048	0.817448	NA	-0.475731	-0.396772
ENSG00000070669	ASNS	no	-0.433004	0.137789	0.817448	NA	-0.489112	-0.376896
ENSG00000159352	PSMD4	known_RBP	-0.432678	0.130135	0.817448	NA	-0.487386	-0.377969
ENSG00000153885	KCTD15	no	-0.428519	0.0995012	0.817448	NA	-0.477161	-0.379877
ENSG00000223496	EXOSC6	known_RBP	-0.425977	0.133788	0.817448	NA	-0.480478	-0.371477
ENSG00000084207	GSTP1	known_RBP	-0.425193	0.100878	0.817448	NA	-0.473712	-0.376674
ENSG00000164237	CMBL	no	-0.424225	0.0605226	0.817448	NA	-0.464616	-0.383834
ENSG00000178802	MPI	no	-0.424093	0.0691516	0.817448	NA	-0.466315	-0.381872
ENSG00000146457	WTAP	no	-0.423769	0.178554	0.817448	NA	-0.485652	-0.361887
ENSG00000149948	HMGA2	no	-0.422883	0.128466	0.817448	NA	-0.476062	-0.369704
ENSG00000164904	ALDH7A1	no	-0.422158	0.146667	0.817448	NA	-0.478385	-0.365932
ENSG00000140374	ETFA	no	-0.418518	0.0687112	0.817448	NA	-0.460094	-0.376942
ENSG00000186432	KPNA4	no	-0.415677	0.0659558	0.817448	NA	-0.456403	-0.374951
ENSG00000144867	SRPRB	no	-0.411076	0.163089	0.817448	NA	-0.46855	-0.353602
ENSG00000100664	EIF5	known_RBP	-0.408095	0.0504396	0.817448	NA	-0.444739	-0.371451
ENSG00000095906	NUBP2	no	-0.405996	0.0699644	0.817448	NA	-0.446578	-0.365415
ENSG00000177225	PDDC1	no	-0.404785	0.077732	0.817448	NA	-0.446752	-0.362817
ENSG00000158406	HIST1H4H	known_RBP	-0.404668	0.121241	0.817448	NA	-0.454345	-0.354991
ENSG00000080819	CPOX	no	-0.398213	0.0531196	0.817448	NA	-0.43456	-0.361866
ENSG00000239857	GET4	no	-0.389468	0.159862	0.817448	NA	-0.443415	-0.33552
ENSG00000164144	ARFIP1	no	-0.388911	0.146028	0.817448	NA	-0.440609	-0.337214
ENSG00000198712	MT-CO2	no	-0.38617	0.176635	0.817448	NA	-0.442264	-0.330076
ENSG00000073050	XRCC1	no	-0.384718	0.0584632	0.817448	NA	-0.420935	-0.348502
ENSG00000170473	PYM1	known_RBP	-0.382094	0.095805	0.817448	NA	-0.424847	-0.339341
ENSG00000112305	SMAP1	no	-0.379125	0.0901163	0.817448	NA	-0.420587	-0.337663
ENSG00000111144	LTA4H	known_RBP	-0.378315	0.0702636	0.817448	NA	-0.416185	-0.340445
ENSG00000105819	PMPCB	no	-0.378156	0.0569057	0.817448	NA	-0.413444	-0.342868
ENSG00000069275	NUCKS1	known_RBP	-0.377827	0.0849281	0.817448	NA	-0.41826	-0.337394
ENSG00000136238	RAC1	no	-0.374621	0.192721	0.817448	NA	-0.431462	-0.31778
ENSG00000106605	BLVRA	no	-0.373933	0.165106	0.817448	NA	-0.426517	-0.321348
ENSG00000101160	CTSZ	no	-0.373762	0.108934	0.817448	NA	-0.417707	-0.329816
ENSG00000134202	GSTM3	no	-0.372207	0.132767	0.817448	NA	-0.419673	-0.324742
ENSG00000119421	NDUFA8	no	-0.371131	0.0819217	0.817448	NA	-0.410335	-0.331927
ENSG00000168003	SLC3A2	known_RBP	-0.371111	0.0672653	0.817448	NA	-0.407713	-0.33451
ENSG00000116096	SPR	no	-0.370519	0.0632736	0.817448	NA	-0.406319	-0.334718
ENSG00000104722	NEFM	no	-0.370457	0.0672194	0.817448	NA	-0.406986	-0.333929
ENSG00000158864	NDUFS2	no	-0.367726	0.167335	0.817448	NA	-0.419767	-0.315685
ENSG00000089248	ERP29	no	-0.36675	0.162936	0.817448	NA	-0.418005	-0.315496
ENSG00000155959	VBP1	no	-0.365747	0.0640567	0.817448	NA	-0.401232	-0.330263
ENSG00000170445	HARS	no	-0.364209	0.10122	0.817448	NA	-0.405823	-0.322595
ENSG00000130175	PRKCSH	no	-0.364202	0.0895825	0.817448	NA	-0.403944	-0.324459
ENSG00000022267	FHL1	no	-0.36378	0.145075	0.817448	NA	-0.411996	-0.315563
ENSG00000254986	DPP3	no	-0.359196	0.0823027	0.817448	NA	-0.397202	-0.32119
ENSG00000131495	NDUFA2	no	-0.358954	0.0655042	0.817448	NA	-0.394041	-0.323867
ENSG00000164111	ANXA5	no	-0.358579	0.0672873	0.817448	NA	-0.393949	-0.32321
ENSG00000075239	ACAT1	no	-0.357196	0.096767	0.817448	NA	-0.397314	-0.317078
ENSG00000112739	PRPF4B	known_RBP	-0.3552	0.194785	0.817448	NA	-0.40939	-0.301011
ENSG00000198478	SH3BGRL2	no	-0.355075	0.113376	0.817448	NA	-0.397492	-0.312657
ENSG00000169020	ATP5I	no	-0.353942	0.109221	0.817448	NA	-0.395601	-0.312284
ENSG00000031698	SARS	known_RBP	-0.352022	0.19379	0.817448	NA	-0.405585	-0.298458
ENSG00000153904	DDAH1	no	-0.351032	0.190438	0.817448	NA	-0.40397	-0.298093
ENSG00000111275	ALDH2	no	-0.346688	0.083827	0.817448	NA	-0.383614	-0.309762
ENSG00000167220	HDHD2	no	-0.343816	0.0842331	0.817448	NA	-0.3805	-0.307132
ENSG00000146701	MDH2	known_RBP	-0.343632	0.0978161	0.817448	NA	-0.382385	-0.304879
ENSG00000126247	CAPNS1	no	-0.340898	0.136572	0.817448	NA	-0.384901	-0.296894
ENSG00000128951	DUT	known_RBP	-0.33851	0.119756	0.817448	NA	-0.379856	-0.297164
ENSG00000178741	COX5A	no	-0.33482	0.155489	0.817448	NA	-0.380608	-0.289032
ENSG00000106245	BUD31	no	-0.331901	0.125862	0.817448	NA	-0.373282	-0.29052
ENSG00000108861	DUSP3	no	-0.331437	0.175351	0.817448	NA	-0.37941	-0.283464
ENSG00000182199	SHMT2	no	-0.331015	0.127577	0.817448	NA	-0.37252	-0.28951
ENSG00000113368	LMNB1	no	-0.330394	0.0838418	0.817448	NA	-0.365587	-0.295202
ENSG00000126088	UROD	no	-0.330087	0.0982036	0.817448	NA	-0.367368	-0.292805
ENSG00000090861	AARS	known_RBP	-0.329253	0.0891011	0.817448	NA	-0.36511	-0.293395
ENSG00000111445	RFC5	no	-0.327471	0.131531	0.817448	NA	-0.369065	-0.285877
ENSG00000087302	C14orf166	known_RBP	-0.323312	0.104114	0.817448	NA	-0.360658	-0.285966
ENSG00000108439	PNPO	no	-0.320898	0.173219	0.817448	NA	-0.367071	-0.274725
ENSG00000132780	NASP	no	-0.318132	0.120579	0.817448	NA	-0.357098	-0.279166
ENSG00000148834	GSTO1	no	-0.317421	0.128948	0.817448	NA	-0.357401	-0.277441
ENSG00000166165	CKB	no	-0.316432	0.148264	0.817448	NA	-0.358782	-0.274083
ENSG00000100902	PSMA6	no	-0.3127	0.161307	0.817448	NA	-0.356195	-0.269204
ENSG00000137818	RPLP1	no	-0.312553	0.197733	0.817448	NA	-0.360608	-0.264497
ENSG00000111674	ENO2	no	-0.311452	0.114179	0.817448	NA	-0.348764	-0.27414
ENSG00000184992	BRI3BP	no	-0.309989	0.146729	0.817448	NA	-0.351284	-0.268695
ENSG00000087274	ADD1	known_RBP	-0.308948	0.121762	0.817448	NA	-0.346942	-0.270955
ENSG00000164332	UBLCP1	no	-0.308295	0.186534	0.817448	NA	-0.354304	-0.262286
ENSG00000143933	CALM2	no	-0.304199	0.1413	0.817448	NA	-0.344052	-0.264346
ENSG00000215845	TSTD1	no	-0.303066	0.127682	0.817448	NA	-0.341079	-0.265052
ENSG00000088888	MAVS	no	-0.302157	0.179661	0.817448	NA	-0.346415	-0.257899
ENSG00000135316	SYNCRIP	known_RBP	-0.299402	0.177472	0.817448	NA	-0.342993	-0.255811
ENSG00000134294	SLC38A2	no	-0.297206	0.126065	0.817448	NA	-0.334286	-0.260126
ENSG00000162441	LZIC	no	-0.294754	0.155063	0.817448	NA	-0.335012	-0.254496
ENSG00000137692	DCUN1D5	no	-0.294707	0.1232	0.817448	NA	-0.331125	-0.258288
ENSG00000101182	PSMA7	no	-0.294388	0.115319	0.817448	NA	-0.329797	-0.258979
ENSG00000079819	EPB41L2	known_RBP	-0.293008	0.193842	0.817448	NA	-0.337598	-0.248417
ENSG00000165637	VDAC2	no	-0.292105	0.192526	0.817448	NA	-0.336403	-0.247808
ENSG00000178127	NDUFV2	no	-0.291622	0.155919	0.817448	NA	-0.331552	-0.251691
ENSG00000170860	LSM3	known_RBP	-0.291195	0.17469	0.817448	NA	-0.333266	-0.249124
ENSG00000131143	COX4I1	no	-0.286748	0.127004	0.817448	NA	-0.322635	-0.250862
ENSG00000049860	HEXB	no	-0.283725	0.175066	0.817448	NA	-0.32476	-0.242691
ENSG00000102144	PGK1	no	-0.282667	0.181789	0.817448	NA	-0.324312	-0.241022
ENSG00000111605	CPSF6	known_RBP	-0.281779	0.172733	0.817448	NA	-0.322268	-0.24129
ENSG00000126858	RHOT1	no	-0.280729	0.180519	0.817448	NA	-0.321945	-0.239513
ENSG00000100519	PSMC6	no	-0.275536	0.151647	0.817448	NA	-0.312789	-0.238283
ENSG00000157851	DPYSL5	no	-0.275339	0.176616	0.817448	NA	-0.315332	-0.235346
ENSG00000213551	DNAJC9	no	-0.271745	0.141282	0.817448	NA	-0.307344	-0.236146
ENSG00000102393	GLA	no	-0.270408	0.196866	0.817448	NA	-0.311889	-0.228928
ENSG00000100938	GMPR2	no	-0.269212	0.141962	0.817448	NA	-0.304553	-0.23387
ENSG00000189403	HMGB1	known_RBP	-0.268804	0.146487	0.817448	NA	-0.304586	-0.233022
ENSG00000168496	FEN1	known_RBP	-0.268215	0.154541	0.817448	NA	-0.304792	-0.231638
ENSG00000185963	BICD2	no	-0.266485	0.17392	0.817448	NA	-0.304903	-0.228066
ENSG00000198561	CTNND1	no	-0.265341	0.16767	0.817448	NA	-0.302928	-0.227754
ENSG00000141698	NT5C3B	no	-0.264663	0.188879	0.817448	NA	-0.30441	-0.224916
ENSG00000205542	TMSB4X	known_RBP	-0.264398	0.170833	0.817448	NA	-0.302188	-0.226609
ENSG00000149089	APIP	no	-0.264304	0.192451	0.817448	NA	-0.304378	-0.22423
ENSG00000177156	TALDO1	no	-0.263743	0.161214	0.817448	NA	-0.300419	-0.227067
ENSG00000134440	NARS	known_RBP	-0.262943	0.186715	0.817448	NA	-0.302203	-0.223683
ENSG00000162433	AK4	no	-0.262723	0.189264	0.817448	NA	-0.30222	-0.223226
ENSG00000049449	RCN1	no	-0.262595	0.172266	0.817448	NA	-0.300278	-0.224912
ENSG00000146733	PSPH	no	-0.262455	0.167062	0.817448	NA	-0.29957	-0.225341
ENSG00000101347	SAMHD1	no	-0.257982	0.155426	0.817448	NA	-0.293255	-0.222708
ENSG00000112294	ALDH5A1	no	-0.25784	0.16536	0.817448	NA	-0.294125	-0.221555
ENSG00000169299	PGM2	no	-0.257727	0.169818	0.817448	NA	-0.294458	-0.220996
ENSG00000149257	SERPINH1	known_RBP	-0.25481	0.157683	0.817448	NA	-0.289882	-0.219738
ENSG00000054118	THRAP3	known_RBP	-0.254749	0.164918	0.817448	NA	-0.290554	-0.218944
ENSG00000015479	MATR3	known_RBP	-0.254732	0.167124	0.817448	NA	-0.29076	-0.218704
ENSG00000138777	PPA2	no	-0.253854	0.193677	0.817448	NA	-0.292469	-0.215239
ENSG00000155506	LARP1	known_RBP	-0.25081	0.189979	0.817448	NA	-0.288588	-0.213032
ENSG00000104267	CA2	no	-0.249145	0.170876	0.817448	NA	-0.284759	-0.213531
ENSG00000167770	OTUB1	no	-0.246604	0.170879	0.817448	NA	-0.281855	-0.211353
ENSG00000140350	ANP32A	known_RBP	-0.243718	0.199929	0.817448	NA	-0.281406	-0.20603
ENSG00000143819	EPHX1	no	-0.239935	0.19227	0.817448	NA	-0.276297	-0.203574
ENSG00000082397	EPB41L3	no	-0.236343	0.190852	0.817448	NA	-0.272025	-0.200661
ENSG00000184897	H1FX	known_RBP	-0.235681	0.195414	0.817448	NA	-0.271696	-0.199665
ENSG00000130724	CHMP2A	no	-0.23356	0.195322	0.817448	NA	-0.269242	-0.197877
ENSG00000117592	PRDX6	no	0.227366	0.199365	0.817448	NA	0.192259	0.262474
ENSG00000167283	ATP5L	no	0.238112	0.197416	0.817448	NA	0.201533	0.274692
ENSG00000100883	SRP54	known_RBP	0.241207	0.187501	0.817448	NA	0.205116	0.277298
ENSG00000198380	GFPT1	no	0.24684	0.175249	0.817448	NA	0.211122	0.282558
ENSG00000100353	EIF3D	known_RBP	0.249624	0.187363	0.817448	NA	0.212288	0.286961
ENSG00000062485	CS	known_RBP	0.25162	0.181615	0.817448	NA	0.214567	0.288673
ENSG00000168374	ARF4	no	0.252112	0.195196	0.817448	NA	0.213608	0.290617
ENSG00000127603	MACF1	known_RBP	0.259063	0.188744	0.817448	NA	0.22017	0.297955
ENSG00000244038	DDOST	no	0.264185	0.183322	0.817448	NA	0.2251	0.30327
ENSG00000141367	CLTC	known_RBP	0.267457	0.163697	0.817448	NA	0.229997	0.304916
ENSG00000147044	CASK	no	0.26757	0.152448	0.817448	NA	0.231307	0.303833
ENSG00000163605	PPP4R2	no	0.26988	0.171974	0.817448	NA	0.231183	0.308577
ENSG00000197157	SND1	known_RBP	0.269944	0.177753	0.817448	NA	0.230611	0.309277
ENSG00000065150	IPO5	known_RBP	0.272281	0.144099	0.817448	NA	0.2363	0.308262
ENSG00000113522	RAD50	no	0.272816	0.140923	0.817448	NA	0.237116	0.308515
ENSG00000110075	PPP6R3	no	0.275161	0.138794	0.817448	NA	0.239393	0.310928
ENSG00000176974	SHMT1	no	0.276242	0.142093	0.817448	NA	0.239963	0.312521
ENSG00000071127	WDR1	no	0.277746	0.18668	0.817448	NA	0.23628	0.319212
ENSG00000071082	RPL31	known_RBP	0.278828	0.146884	0.817448	NA	0.241667	0.315989
ENSG00000116251	RPL22	known_RBP	0.279035	0.172957	0.817448	NA	0.238915	0.319154
ENSG00000132842	AP3B1	no	0.281627	0.16046	0.817448	NA	0.242549	0.320705
ENSG00000113048	MRPS27	no	0.282872	0.139415	0.817448	NA	0.24603	0.319713
ENSG00000082153	BZW1	known_RBP	0.284149	0.144137	0.817448	NA	0.246596	0.321703
ENSG00000170558	CDH2	no	0.286765	0.180919	0.817448	NA	0.244616	0.328913
ENSG00000145425	RPS3A	known_RBP	0.290167	0.150605	0.817448	NA	0.251058	0.329277
ENSG00000109475	RPL34	no	0.290285	0.123403	0.817448	NA	0.254388	0.326181
ENSG00000084754	HADHA	no	0.291326	0.171936	0.817448	NA	0.249558	0.333093
ENSG00000116903	EXOC8	no	0.291456	0.115565	0.817448	NA	0.256369	0.326542
ENSG00000138160	KIF11	no	0.292681	0.14163	0.817448	NA	0.254298	0.331064
ENSG00000004864	SLC25A13	no	0.293737	0.178529	0.817448	NA	0.250846	0.336628
ENSG00000111481	COPZ1	no	0.2954	0.179596	0.817448	NA	0.25214	0.338661
ENSG00000120694	HSPH1	no	0.295758	0.134756	0.817448	NA	0.257801	0.333715
ENSG00000010292	NCAPD2	no	0.296429	0.142384	0.817448	NA	0.257464	0.335395
ENSG00000178982	EIF3K	no	0.29836	0.166022	0.817448	NA	0.256293	0.340427
ENSG00000182774	RPS17	known_RBP	0.301058	0.130462	0.817448	NA	0.262951	0.339165
ENSG00000162923	WDR26	no	0.302637	0.118218	0.817448	NA	0.265868	0.339407
ENSG00000137055	PLAA	no	0.303488	0.153301	0.817448	NA	0.262252	0.344723
ENSG00000120805	ARL1	no	0.303859	0.141022	0.817448	NA	0.264085	0.343632
ENSG00000173933	RBM4	known_RBP	0.309054	0.106502	0.817448	NA	0.273038	0.34507
ENSG00000239900	ADSL	no	0.30984	0.112937	0.817448	NA	0.272883	0.346796
ENSG00000079459	FDFT1	no	0.311318	0.189478	0.817448	NA	0.264489	0.358148
ENSG00000112578	BYSL	known_RBP	0.311893	0.115215	0.817448	NA	0.274392	0.349394
ENSG00000113569	NUP155	no	0.312734	0.199024	0.817448	NA	0.264487	0.36098
ENSG00000175216	CKAP5	no	0.315549	0.144422	0.817448	NA	0.273809	0.357289
ENSG00000165934	CPSF2	no	0.316027	0.11329	0.817448	NA	0.278286	0.353768
ENSG00000211456	SACM1L	no	0.31622	0.133978	0.817448	NA	0.275737	0.356702
ENSG00000169223	LMAN2	no	0.316909	0.19185	0.817448	NA	0.268936	0.364882
ENSG00000185721	DRG1	no	0.317059	0.143434	0.817448	NA	0.275247	0.358872
ENSG00000100345	MYH9	known_RBP	0.317758	0.109289	0.817448	NA	0.280349	0.355167
ENSG00000042753	AP2S1	no	0.319249	0.0973457	0.817448	NA	0.283311	0.355186
ENSG00000173812	EIF1	known_RBP	0.31929	0.0985365	0.817448	NA	0.283181	0.355398
ENSG00000105193	RPS16	known_RBP	0.32108	0.126606	0.817448	NA	0.28095	0.361211
ENSG00000119396	RAB14	no	0.324156	0.185224	0.817448	NA	0.27595	0.372361
ENSG00000095002	MSH2	no	0.326002	0.11001	0.817448	NA	0.287522	0.364481
ENSG00000147140	NONO	known_RBP	0.326507	0.139456	0.817448	NA	0.283977	0.369037
ENSG00000134333	LDHA	known_RBP	0.326776	0.130248	0.817448	NA	0.285443	0.36811
ENSG00000092108	SCFD1	no	0.332128	0.199575	0.817448	NA	0.280815	0.38344
ENSG00000242028	HYPK	no	0.333476	0.198244	0.817448	NA	0.282135	0.384818
ENSG00000160752	FDPS	known_RBP	0.335565	0.162682	0.817448	NA	0.288703	0.382427
ENSG00000120438	TCP1	known_RBP	0.33638	0.114036	0.817448	NA	0.296102	0.376658
ENSG00000161960	EIF4A1	known_RBP	0.337064	0.0786225	0.817448	NA	0.301976	0.372151
ENSG00000104805	NUCB1	no	0.337277	0.141482	0.817448	NA	0.293066	0.381488
ENSG00000129083	COPB1	no	0.337828	0.153732	0.817448	NA	0.291868	0.383787
ENSG00000006125	AP2B1	no	0.341567	0.147974	0.817448	NA	0.295894	0.387241
ENSG00000105887	MTPN	no	0.342922	0.180773	0.817448	NA	0.29254	0.393304
ENSG00000124767	GLO1	no	0.344127	0.170166	0.817448	NA	0.295034	0.39322
ENSG00000215301	DDX3X	known_RBP	0.344847	0.185782	0.817448	NA	0.293487	0.396207
ENSG00000110321	EIF4G2	known_RBP	0.345492	0.108133	0.817448	NA	0.304988	0.385995
ENSG00000167325	RRM1	no	0.345653	0.141585	0.817448	NA	0.300329	0.390976
ENSG00000138138	ATAD1	no	0.347133	0.105815	0.817448	NA	0.306782	0.387485
ENSG00000174996	KLC2	no	0.348666	0.182884	0.817448	NA	0.297144	0.400188
ENSG00000171453	POLR1C	no	0.35127	0.0927752	0.817448	NA	0.312437	0.390103
ENSG00000104408	EIF3E	known_RBP	0.352666	0.084154	0.817448	NA	0.315051	0.390282
ENSG00000167085	PHB	no	0.354592	0.197051	0.817448	NA	0.300171	0.409013
ENSG00000113810	SMC4	no	0.35517	0.071673	0.817448	NA	0.319374	0.390967
ENSG00000164109	MAD2L1	no	0.355798	0.143546	0.817448	NA	0.30886	0.402735
ENSG00000116918	TSNAX	known_RBP	0.357692	0.131436	0.817448	NA	0.312273	0.403111
ENSG00000113643	RARS	no	0.359072	0.0709539	0.817448	NA	0.323008	0.395137
ENSG00000133835	HSD17B4	no	0.359182	0.188625	0.817448	NA	0.305276	0.413087
ENSG00000180185	FAHD1	no	0.364972	0.0801389	0.817448	NA	0.326721	0.403223
ENSG00000108091	CCDC6	no	0.365048	0.176638	0.817448	NA	0.312021	0.418074
ENSG00000151465	CDC123	no	0.365865	0.0779316	0.817448	NA	0.327898	0.403832
ENSG00000138757	G3BP2	known_RBP	0.366665	0.0669439	0.817448	NA	0.33056	0.402769
ENSG00000186468	RPS23	known_RBP	0.367565	0.114572	0.817448	NA	0.32347	0.411661
ENSG00000138363	ATIC	no	0.367719	0.105006	0.817448	NA	0.325102	0.410335
ENSG00000121058	COIL	no	0.368674	0.116211	0.817448	NA	0.324192	0.413157
ENSG00000140750	ARHGAP17	no	0.370325	0.146085	0.817448	NA	0.321089	0.41956
ENSG00000118705	RPN2	no	0.371034	0.117536	0.817448	NA	0.326061	0.416008
ENSG00000148303	RPL7A	known_RBP	0.371867	0.101726	0.817448	NA	0.329297	0.414438
ENSG00000115514	TXNDC9	no	0.371937	0.144931	0.817448	NA	0.322661	0.421212
ENSG00000103187	COTL1	no	0.373949	0.115702	0.817448	NA	0.32891	0.418988
ENSG00000177885	GRB2	known_RBP	0.376509	0.182906	0.817448	NA	0.320869	0.432149
ENSG00000087470	DNM1L	no	0.37796	0.0637176	0.817448	NA	0.341355	0.414564
ENSG00000184203	PPP1R2	no	0.378377	0.112258	0.817448	NA	0.333355	0.423399
ENSG00000173457	PPP1R14B	no	0.378912	0.185026	0.817448	NA	0.322594	0.43523
ENSG00000198931	APRT	no	0.379581	0.160008	0.817448	NA	0.32698	0.432181
ENSG00000171793	CTPS1	no	0.379751	0.0997155	0.817448	NA	0.33661	0.422893
ENSG00000100360	IFT27	no	0.385107	0.146249	0.817448	NA	0.333881	0.436333
ENSG00000114942	EEF1B2	no	0.386811	0.165568	0.817448	NA	0.332344	0.441278
ENSG00000162129	CLPB	no	0.388615	0.0550713	0.817448	NA	0.352732	0.424497
ENSG00000147889	CDKN2A	known_RBP	0.390832	0.150366	0.817448	NA	0.338192	0.443471
ENSG00000184110	EIF3C	known_RBP	0.392304	0.148343	0.817448	NA	0.339788	0.444821
ENSG00000170144	HNRNPA3	known_RBP	0.393007	0.124506	0.817448	NA	0.344228	0.441785
ENSG00000053372	MRTO4	known_RBP	0.393392	0.0956361	0.817448	NA	0.349404	0.43738
ENSG00000132589	FLOT2	no	0.39416	0.0657819	0.817448	NA	0.355576	0.432743
ENSG00000163636	PSMD6	no	0.396633	0.0646718	0.817448	NA	0.358028	0.435237
ENSG00000197111	PCBP2	known_RBP	0.398979	0.104042	0.817448	NA	0.352905	0.445053
ENSG00000133028	SCO1	no	0.403603	0.0741648	0.817448	NA	0.362441	0.444765
ENSG00000160209	PDXK	no	0.405013	0.0640477	0.817448	NA	0.365721	0.444306
ENSG00000005194	CIAPIN1	no	0.410678	0.0839485	0.817448	NA	0.366914	0.454442
ENSG00000134717	BTF3L4	no	0.410988	0.0454835	0.817448	NA	0.375252	0.446724
ENSG00000153147	SMARCA5	no	0.413931	0.0787883	0.817448	NA	0.37081	0.457053
ENSG00000126524	SBDS	known_RBP	0.414917	0.105208	0.817448	NA	0.366795	0.46304
ENSG00000165672	PRDX3	known_RBP	0.416159	0.197408	0.817448	NA	0.352228	0.480089
ENSG00000144028	SNRNP200	known_RBP	0.416889	0.145821	0.817448	NA	0.361508	0.472271
ENSG00000083312	TNPO1	known_RBP	0.417805	0.0878653	0.817448	NA	0.372536	0.463074
ENSG00000009307	CSDE1	known_RBP	0.418403	0.076487	0.817448	NA	0.375269	0.461536
ENSG00000164902	PHAX	no	0.41888	0.117897	0.817448	NA	0.368043	0.469716
ENSG00000006530	AGK	no	0.42129	0.119856	0.817448	NA	0.369816	0.472764
ENSG00000174842	GLMN	no	0.422105	0.114644	0.817448	NA	0.371454	0.472756
ENSG00000065613	SLK	no	0.422111	0.164116	0.817448	NA	0.36292	0.481303
ENSG00000078618	NRD1	no	0.422985	0.0520027	0.817448	NA	0.384636	0.461333
ENSG00000176986	SEC24C	no	0.427781	0.152829	0.817448	NA	0.36974	0.485823
ENSG00000124571	XPO5	known_RBP	0.428755	0.0386909	0.817448	NA	0.393251	0.464259
ENSG00000131473	ACLY	no	0.430833	0.18935	0.817448	NA	0.366049	0.495618
ENSG00000141741	MIEN1	no	0.432621	0.112929	0.817448	NA	0.381022	0.484221
ENSG00000010244	ZNF207	known_RBP	0.434191	0.0408512	0.817448	NA	0.397649	0.470733
ENSG00000163382	APOA1BP	no	0.439287	0.0986076	0.817448	NA	0.389595	0.48898
ENSG00000170312	CDK1	no	0.439446	0.0429044	0.817448	NA	0.40191	0.476982
ENSG00000169895	SYAP1	no	0.444009	0.0336641	0.817448	NA	0.40871	0.479309
ENSG00000114686	MRPL3	known_RBP	0.447751	0.0677578	0.817448	NA	0.403482	0.49202
ENSG00000164163	ABCE1	no	0.454811	0.0705692	0.817448	NA	0.409216	0.500406
ENSG00000197756	RPL37A	known_RBP	0.454972	0.0804751	0.817448	NA	0.407217	0.502727
ENSG00000117505	DR1	no	0.45832	0.181587	0.817448	NA	0.390834	0.525807
ENSG00000033050	ABCF2	no	0.465061	0.0930591	0.817448	NA	0.41359	0.516533
ENSG00000117143	UAP1	no	0.466344	0.0469079	0.817448	NA	0.425407	0.50728
ENSG00000214517	PPME1	no	0.467806	0.0396767	0.817448	NA	0.428777	0.506835
ENSG00000148229	POLE3	no	0.468219	0.141956	0.817448	NA	0.406753	0.529685
ENSG00000178695	KCTD12	known_RBP	0.470243	0.188499	0.817448	NA	0.399694	0.540793
ENSG00000134697	GNL2	known_RBP	0.471191	0.0642932	0.817448	NA	0.42542	0.516962
ENSG00000109606	DHX15	known_RBP	0.471892	0.163189	0.817448	NA	0.405896	0.537888
ENSG00000213585	VDAC1	no	0.472851	0.0809267	0.817448	NA	0.423121	0.522582
ENSG00000116649	SRM	no	0.475882	0.177938	0.817448	NA	0.406507	0.545256
ENSG00000136261	BZW2	known_RBP	0.476258	0.116549	0.817448	NA	0.418727	0.533788
ENSG00000174243	DDX23	known_RBP	0.477028	0.027291	0.817448	NA	0.441293	0.512762
ENSG00000084623	EIF3I	no	0.477388	0.0933381	0.817448	NA	0.424493	0.530283
ENSG00000133704	IPO8	no	0.479613	0.177675	0.817448	NA	0.409745	0.549481
ENSG00000107833	NPM3	known_RBP	0.480223	0.10746	0.817448	NA	0.424062	0.536383
ENSG00000026025	VIM	no	0.48413	0.169154	0.817448	NA	0.415262	0.552999
ENSG00000142541	RPL13A	known_RBP	0.484519	0.0296745	0.817448	NA	0.447361	0.521677
ENSG00000170889	RPS9	known_RBP	0.485736	0.150895	0.817448	NA	0.420211	0.551262
ENSG00000105401	CDC37	no	0.486293	0.0694289	0.817448	NA	0.437812	0.534773
ENSG00000089009	RPL6	known_RBP	0.493852	0.106015	0.817448	NA	0.436404	0.551301
ENSG00000146223	RPL7L1	known_RBP	0.494194	0.0794425	0.817448	NA	0.44256	0.545827
ENSG00000115539	PDCL3	no	0.494974	0.0224302	0.817448	NA	0.459834	0.530115
ENSG00000133318	RTN3	no	0.495931	0.110113	0.817448	NA	0.437373	0.55449
ENSG00000176890	TYMS	no	0.497614	0.0302517	0.817448	NA	0.459243	0.535984
ENSG00000169710	FASN	known_RBP	0.500445	0.13436	0.817448	NA	0.4363	0.56459
ENSG00000072682	P4HA2	no	0.505469	0.0783731	0.817448	NA	0.452911	0.558028
ENSG00000103653	CSK	no	0.506963	0.0952052	0.817448	NA	0.450373	0.563554
ENSG00000059573	ALDH18A1	known_RBP	0.513657	0.0932175	0.817448	NA	0.456771	0.570543
ENSG00000124228	DDX27	known_RBP	0.514038	0.0899847	0.817448	NA	0.457852	0.570225
ENSG00000105676	ARMC6	no	0.514119	0.0270577	0.817448	NA	0.475698	0.552541
ENSG00000135829	DHX9	known_RBP	0.515085	0.123467	0.817448	NA	0.451377	0.578794
ENSG00000005893	LAMP2	no	0.515675	0.170502	0.817448	NA	0.442039	0.58931
ENSG00000141030	COPS3	no	0.518495	0.038039	0.817448	NA	0.475776	0.561215
ENSG00000026508	CD44	no	0.521034	0.0245436	0.817448	NA	0.483128	0.55894
ENSG00000177889	UBE2N	known_RBP	0.525114	0.0799301	0.817448	NA	0.47013	0.580098
ENSG00000239306	RBM14	known_RBP	0.528477	0.0526058	0.817448	NA	0.480388	0.576565
ENSG00000128789	PSMG2	no	0.534811	0.0167702	0.817448	NA	0.499646	0.569975
ENSG00000181929	PRKAG1	no	0.53487	0.078412	0.817448	NA	0.479244	0.590496
ENSG00000145191	EIF2B5	no	0.535073	0.103578	0.817448	NA	0.47339	0.596755
ENSG00000204574	ABCF1	known_RBP	0.536014	0.0925297	0.817448	NA	0.476816	0.595212
ENSG00000165732	DDX21	known_RBP	0.537938	0.100666	0.817448	NA	0.476604	0.599273
ENSG00000078902	TOLLIP	no	0.539191	0.0185551	0.817448	NA	0.502793	0.57559
ENSG00000171490	RSL1D1	known_RBP	0.541606	0.167409	0.817448	NA	0.464941	0.618271
ENSG00000036257	CUL3	no	0.54262	0.156349	0.817448	NA	0.468226	0.617013
ENSG00000096171	VARS	no	0.543462	0.0949899	0.817448	NA	0.482848	0.604075
ENSG00000134318	ROCK2	known_RBP	0.559508	0.100794	0.817448	NA	0.495682	0.623333
ENSG00000111641	NOP2	known_RBP	0.560017	0.0663873	0.817448	NA	0.505029	0.615006
ENSG00000135972	MRPS9	known_RBP	0.565412	0.0646927	0.817448	NA	0.510374	0.620449
ENSG00000102317	RBM3	known_RBP	0.569323	0.0457671	0.817448	NA	0.519725	0.618922
ENSG00000254772	EEF1G	no	0.571837	0.0149893	0.817448	NA	0.535305	0.608369
ENSG00000167658	EEF2	known_RBP	0.576373	0.0182904	0.817448	NA	0.53761	0.615135
ENSG00000213782	DDX47	known_RBP	0.578625	0.0809978	0.817448	NA	0.51775	0.639499
ENSG00000213523	SRA1	no	0.579929	0.0122531	0.817448	NA	0.544712	0.615145
ENSG00000003056	M6PR	no	0.580819	0.0638141	0.817448	NA	0.52454	0.637099
ENSG00000167315	ACAA2	known_RBP	0.584444	0.169974	0.817448	NA	0.501113	0.667775
ENSG00000136270	TBRG4	known_RBP	0.585429	0.060758	0.817448	NA	0.529618	0.64124
ENSG00000005022	SLC25A5	known_RBP	0.585577	0.129032	0.817448	NA	0.511802	0.659353
ENSG00000133112	TPT1	known_RBP	0.588458	0.0693113	0.817448	NA	0.529827	0.64709
ENSG00000171848	RRM2	no	0.596308	0.0266898	0.817448	NA	0.551914	0.640703
ENSG00000137309	HMGA1	no	0.596894	0.147503	0.817448	NA	0.517193	0.676595
ENSG00000110713	NUP98	no	0.597314	0.0555085	0.817448	NA	0.542021	0.652607
ENSG00000198954	KIF1BP	no	0.598292	0.0193253	0.817448	NA	0.55747	0.639114
ENSG00000139637	C12orf10	no	0.601137	0.177537	0.817448	NA	0.513599	0.688675
ENSG00000122026	RPL21	known_RBP	0.618595	0.0290623	0.817448	NA	0.571433	0.665757
ENSG00000177954	RPS27	known_RBP	0.622412	0.0177648	0.817448	NA	0.580871	0.663954
ENSG00000132612	VPS4A	no	0.624324	0.119366	0.817448	NA	0.548171	0.700477
ENSG00000130706	ADRM1	no	0.631982	0.00951151	0.817448	NA	0.595915	0.668049
ENSG00000261236	BOP1	no	0.63258	0.0909533	0.817448	NA	0.563162	0.701998
ENSG00000083444	PLOD1	no	0.633403	0.037256	0.817448	NA	0.581535	0.685271
ENSG00000198034	RPS4X	known_RBP	0.633848	0.0331023	0.817448	NA	0.5837	0.683996
ENSG00000166582	CENPV	no	0.635338	0.0166527	0.817448	NA	0.59364	0.677037
ENSG00000089154	GCN1	known_RBP	0.63911	0.0888625	0.817448	NA	0.569575	0.708645
ENSG00000131747	TOP2A	known_RBP	0.639321	0.089421	0.817448	NA	0.569602	0.709039
ENSG00000183527	PSMG1	no	0.640409	0.0433186	0.817448	NA	0.585548	0.69527
ENSG00000160460	SPTBN4	no	0.646228	0.133289	0.817448	NA	0.563681	0.728775
ENSG00000068796	KIF2A	no	0.647772	0.0560762	0.817448	NA	0.587611	0.707934
ENSG00000119705	SLIRP	known_RBP	0.647862	0.0692293	0.817448	NA	0.583338	0.712386
ENSG00000075415	SLC25A3	no	0.653731	0.105603	0.817448	NA	0.577799	0.729662
ENSG00000138326	RPS24	known_RBP	0.65467	0.0178721	0.817448	NA	0.610907	0.698433
ENSG00000146963	LUC7L2	known_RBP	0.655453	0.0239804	0.817448	NA	0.608069	0.702837
ENSG00000198492	YTHDF2	known_RBP	0.660915	0.0320877	0.817448	NA	0.609091	0.71274
ENSG00000108946	PRKAR1A	no	0.661724	0.123911	0.817448	NA	0.579757	0.743692
ENSG00000142937	RPS8	known_RBP	0.665681	0.0638011	0.817448	NA	0.601183	0.730179
ENSG00000078369	GNB1	no	0.669658	0.032468	0.817448	NA	0.616971	0.722346
ENSG00000170275	CRTAP	no	0.67398	0.111746	0.817448	NA	0.59393	0.754029
ENSG00000064419	TNPO3	no	0.675056	0.119876	0.817448	NA	0.592571	0.757541
ENSG00000125691	RPL23	known_RBP	0.685661	0.109959	0.817448	NA	0.604744	0.766577
ENSG00000166508	MCM7	no	0.687028	0.0231795	0.817448	NA	0.637818	0.736239
ENSG00000112972	HMGCS1	no	0.694581	0.00950832	0.817448	NA	0.654945	0.734218
ENSG00000130811	EIF3G	known_RBP	0.6964	0.00798045	0.817448	NA	0.658294	0.734506
ENSG00000132382	MYBBP1A	known_RBP	0.711927	0.105773	0.817448	NA	0.629184	0.794671
ENSG00000079805	DNM2	no	0.713074	0.0489572	0.817448	NA	0.649641	0.776506
ENSG00000167257	RNF214	no	0.71793	0.0332552	0.817448	NA	0.661054	0.774806
ENSG00000183696	UPP1	no	0.719181	0.0126425	0.817448	NA	0.675167	0.763195
ENSG00000135387	CAPRIN1	known_RBP	0.728547	0.0167192	0.817448	NA	0.680681	0.776412
ENSG00000124164	VAPB	no	0.730674	0.0110729	0.817448	NA	0.6874	0.773947
ENSG00000149480	MTA2	no	0.734641	0.0277812	0.817448	NA	0.679335	0.789948
ENSG00000197102	DYNC1H1	known_RBP	0.740824	0.163785	0.817448	NA	0.637039	0.844609
ENSG00000100316	RPL3	known_RBP	0.753843	0.046865	0.817448	NA	0.687688	0.819999
ENSG00000179262	RAD23A	no	0.763562	0.0219254	0.817448	NA	0.709683	0.81744
ENSG00000089195	TRMT6	known_RBP	0.766934	0.0205525	0.817448	NA	0.713745	0.820122
ENSG00000155380	SLC16A1	no	0.828255	0.135358	0.817448	NA	0.721754	0.934756
ENSG00000147416	ATP6V1B2	no	0.842364	0.0260194	0.817448	NA	0.78009	0.904638
ENSG00000096696	DSP	known_RBP	0.848613	0.013347	0.817448	NA	0.795967	0.901258
ENSG00000130204	TOMM40	no	0.858028	0.00269375	0.817448	NA	0.821356	0.8947
ENSG00000140694	PARN	known_RBP	0.860504	0.0715897	0.817448	NA	0.773811	0.947197
ENSG00000134910	STT3A	no	0.868292	0.029639	0.817448	NA	0.801726	0.934859
ENSG00000084073	ZMPSTE24	no	0.885117	0.0044103	0.817448	NA	0.842902	0.927332
ENSG00000111142	METAP2	known_RBP	0.908732	0.00572449	0.817448	NA	0.86273	0.954735
ENSG00000084733	RAB10	no	0.95448	0.00605684	0.817448	NA	0.905527	1.00343
ENSG00000099624	ATP5D	no	1.01973	0.0268849	0.817448	NA	0.94366	1.0958
ENSG00000137154	RPS6	known_RBP	1.03848	0.00184275	0.817448	NA	0.997603	1.07936
ENSG00000132603	NIP7	known_RBP	1.05076	0.0318432	0.817448	NA	0.96855	1.13298
ENSG00000163541	SUCLG1	known_RBP	1.21333	0.019297	0.817448	NA	1.13058	1.29609
ENSG00000105202	FBL	known_RBP	1.2304	0.0017531	0.817448	NA	1.18248	1.27832
ENSG00000188986	NELFB	no	-0.261493	0.201186	0.818955	NA	-0.302063	-0.220923
ENSG00000181163	NPM1	known_RBP	0.363465	0.200882	0.818955	NA	0.307119	0.419811
ENSG00000184787	UBE2G2	no	0.307547	0.202121	0.819147	NA	0.259715	0.355378
ENSG00000008282	SYPL1	no	0.343947	0.202036	0.819147	NA	0.290466	0.397428
ENSG00000154473	BUB3	no	0.274406	0.203066	0.82117	NA	0.231624	0.317188
ENSG00000117632	STMN1	no	-1.01386	0.210104	0.833153	NA	-1.17482	-0.852893
ENSG00000156304	SCAF4	known_RBP	-0.885794	0.250936	0.833153	NA	-1.04139	-0.730194
ENSG00000087088	BAX	no	-0.808657	0.269272	0.833153	NA	-0.957046	-0.660268
ENSG00000165209	STRBP	known_RBP	-0.582463	0.287219	0.833153	NA	-0.693928	-0.470997
ENSG00000101220	C20orf27	no	-0.563077	0.248939	0.833153	NA	-0.661513	-0.46464
ENSG00000101210	EEF1A2	no	-0.515357	0.232405	0.833153	NA	-0.601892	-0.428822
ENSG00000140718	FTO	no	-0.444694	0.283172	0.833153	NA	-0.528998	-0.360391
ENSG00000247077	PGAM5	no	-0.443579	0.272065	0.833153	NA	-0.525513	-0.361645
ENSG00000129084	PSMA1	no	-0.437912	0.234047	0.833153	NA	-0.511741	-0.364083
ENSG00000113068	PFDN1	no	-0.418585	0.233478	0.833153	NA	-0.489056	-0.348113
ENSG00000092964	DPYSL2	no	-0.385982	0.218413	0.833153	NA	-0.448571	-0.323393
ENSG00000115947	ORC4	no	-0.381889	0.248592	0.833153	NA	-0.448594	-0.315183
ENSG00000164040	PGRMC2	no	-0.360892	0.301199	0.833153	NA	-0.432225	-0.28956
ENSG00000112531	QKI	known_RBP	-0.356622	0.232633	0.833153	NA	-0.416537	-0.296707
ENSG00000108479	GALK1	no	-0.347047	0.245802	0.833153	NA	-0.407259	-0.286834
ENSG00000159377	PSMB4	no	-0.341518	0.221237	0.833153	NA	-0.397292	-0.285744
ENSG00000177879	AP3S1	no	-0.325102	0.223494	0.833153	NA	-0.378495	-0.271708
ENSG00000161036	LRWD1	no	-0.323373	0.217542	0.833153	NA	-0.375694	-0.271052
ENSG00000124795	DEK	known_RBP	-0.311004	0.254206	0.833153	NA	-0.366066	-0.255942
ENSG00000196504	PRPF40A	known_RBP	-0.309854	0.26871	0.833153	NA	-0.366637	-0.253071
ENSG00000110104	CCDC86	known_RBP	-0.309752	0.292987	0.833153	NA	-0.369827	-0.249677
ENSG00000081870	HSPB11	no	-0.305327	0.251665	0.833153	NA	-0.359055	-0.251598
ENSG00000175220	ARHGAP1	no	-0.305184	0.272955	0.833153	NA	-0.361673	-0.248695
ENSG00000183684	ALYREF	known_RBP	-0.30039	0.214791	0.833153	NA	-0.348654	-0.252125
ENSG00000174106	LEMD3	no	-0.288634	0.217704	0.833153	NA	-0.335354	-0.241915
ENSG00000172809	RPL38	no	-0.287668	0.22682	0.833153	NA	-0.335307	-0.240029
ENSG00000129245	FXR2	known_RBP	-0.284025	0.296559	0.833153	NA	-0.339567	-0.228483
ENSG00000181610	MRPS23	known_RBP	-0.278441	0.299012	0.833153	NA	-0.3332	-0.223682
ENSG00000151929	BAG3	no	-0.274641	0.226097	0.833153	NA	-0.320042	-0.229241
ENSG00000035141	FAM136A	no	-0.274146	0.273956	0.833153	NA	-0.32501	-0.223283
ENSG00000100796	PPP4R3A	no	-0.273427	0.284634	0.833153	NA	-0.325439	-0.221415
ENSG00000143889	HNRNPLL	known_RBP	-0.271554	0.235744	0.833153	NA	-0.317527	-0.22558
ENSG00000124783	SSR1	known_RBP	-0.270129	0.251269	0.833153	NA	-0.317619	-0.22264
ENSG00000146281	PM20D2	no	-0.26821	0.228542	0.833153	NA	-0.312817	-0.223602
ENSG00000100567	PSMA3	no	-0.26794	0.269989	0.833153	NA	-0.317191	-0.21869
ENSG00000106105	GARS	no	-0.267645	0.232359	0.833153	NA	-0.312581	-0.222709
ENSG00000154727	GABPA	no	-0.265824	0.276731	0.833153	NA	-0.315465	-0.216183
ENSG00000172270	BSG	no	-0.264404	0.288501	0.833153	NA	-0.315154	-0.213654
ENSG00000172534	HCFC1	no	-0.260538	0.226603	0.833153	NA	-0.303661	-0.217415
ENSG00000163344	PMVK	no	-0.260201	0.226903	0.833153	NA	-0.3033	-0.217101
ENSG00000196396	PTPN1	known_RBP	-0.258665	0.299795	0.833153	NA	-0.309626	-0.207703
ENSG00000102081	FMR1	known_RBP	-0.256254	0.296693	0.833153	NA	-0.306381	-0.206127
ENSG00000182054	IDH2	no	-0.254948	0.265557	0.833153	NA	-0.301323	-0.208574
ENSG00000168036	CTNNB1	no	-0.254462	0.237313	0.833153	NA	-0.297707	-0.211216
ENSG00000006747	SCIN	no	-0.249431	0.236833	0.833153	NA	-0.291772	-0.20709
ENSG00000204220	PFDN6	no	-0.247921	0.22477	0.833153	NA	-0.288769	-0.207073
ENSG00000078808	SDF4	no	-0.245158	0.232462	0.833153	NA	-0.286328	-0.203987
ENSG00000137563	GGH	no	-0.244806	0.301939	0.833153	NA	-0.293276	-0.196337
ENSG00000110063	DCPS	no	-0.244676	0.236813	0.833153	NA	-0.286207	-0.203144
ENSG00000101843	PSMD10	no	-0.244675	0.213462	0.833153	NA	-0.283856	-0.205495
ENSG00000070814	TCOF1	known_RBP	-0.243684	0.28444	0.833153	NA	-0.290017	-0.19735
ENSG00000094916	CBX5	no	-0.243159	0.223715	0.833153	NA	-0.283117	-0.203201
ENSG00000136463	TACO1	known_RBP	-0.240457	0.251291	0.833153	NA	-0.282732	-0.198182
ENSG00000130638	ATXN10	no	-0.240355	0.215523	0.833153	NA	-0.279046	-0.201664
ENSG00000121390	PSPC1	known_RBP	-0.240332	0.226248	0.833153	NA	-0.280076	-0.200588
ENSG00000132485	ZRANB2	known_RBP	-0.240147	0.214887	0.833153	NA	-0.278742	-0.201552
ENSG00000175334	BANF1	no	-0.238678	0.269797	0.833153	NA	-0.28253	-0.194826
ENSG00000100412	ACO2	no	-0.233476	0.244279	0.833153	NA	-0.273835	-0.193118
ENSG00000116288	PARK7	no	-0.233231	0.263022	0.833153	NA	-0.275401	-0.191061
ENSG00000107164	FUBP3	known_RBP	-0.231527	0.229437	0.833153	NA	-0.270119	-0.192935
ENSG00000144118	RALB	no	-0.230776	0.210029	0.833153	NA	-0.267408	-0.194144
ENSG00000119013	NDUFB3	no	-0.230751	0.239451	0.833153	NA	-0.270173	-0.191329
ENSG00000116747	TROVE2	no	-0.228443	0.229266	0.833153	NA	-0.266505	-0.190381
ENSG00000104687	GSR	no	-0.227297	0.24669	0.833153	NA	-0.266817	-0.187776
ENSG00000125743	SNRPD2	known_RBP	-0.226224	0.228583	0.833153	NA	-0.263853	-0.188596
ENSG00000184752	NDUFA12	no	-0.222439	0.29855	0.833153	NA	-0.266138	-0.17874
ENSG00000171530	TBCA	known_RBP	-0.221939	0.224369	0.833153	NA	-0.258469	-0.185408
ENSG00000148300	REXO4	known_RBP	-0.221102	0.241667	0.833153	NA	-0.25908	-0.183124
ENSG00000101474	APMAP	no	-0.220937	0.212893	0.833153	NA	-0.256265	-0.185609
ENSG00000204469	PRRC2A	known_RBP	-0.219785	0.302616	0.833153	NA	-0.263368	-0.176201
ENSG00000100764	PSMC1	known_RBP	-0.218083	0.280795	0.833153	NA	-0.259197	-0.176968
ENSG00000184432	COPB2	no	-0.216921	0.279616	0.833153	NA	-0.257705	-0.176138
ENSG00000117519	CNN3	known_RBP	-0.21638	0.269608	0.833153	NA	-0.256118	-0.176643
ENSG00000143337	TOR1AIP1	no	-0.216241	0.265237	0.833153	NA	-0.255544	-0.176937
ENSG00000125821	DTD1	no	-0.216026	0.22483	0.833153	NA	-0.251624	-0.180428
ENSG00000143321	HDGF	known_RBP	-0.215877	0.293519	0.833153	NA	-0.257797	-0.173957
ENSG00000128595	CALU	no	-0.215227	0.246194	0.833153	NA	-0.252604	-0.17785
ENSG00000115677	HDLBP	known_RBP	-0.210863	0.245758	0.833153	NA	-0.247443	-0.174282
ENSG00000072110	ACTN1	no	-0.210653	0.266899	0.833153	NA	-0.249092	-0.172214
ENSG00000153774	CFDP1	no	-0.209728	0.239846	0.833153	NA	-0.245592	-0.173863
ENSG00000198721	ECI2	no	-0.208716	0.302733	0.833153	NA	-0.250116	-0.167316
ENSG00000162385	MAGOH	known_RBP	-0.208663	0.269921	0.833153	NA	-0.247011	-0.170314
ENSG00000197043	ANXA6	no	-0.206932	0.258959	0.833153	NA	-0.243987	-0.169877
ENSG00000102898	NUTF2	no	-0.206279	0.237798	0.833153	NA	-0.241377	-0.17118
ENSG00000073584	SMARCE1	no	-0.204229	0.278446	0.833153	NA	-0.242522	-0.165937
ENSG00000149428	HYOU1	no	-0.204225	0.25029	0.833153	NA	-0.240044	-0.168406
ENSG00000104823	ECH1	no	-0.203099	0.251553	0.833153	NA	-0.238829	-0.167369
ENSG00000106682	EIF4H	known_RBP	-0.202641	0.287692	0.833153	NA	-0.241463	-0.163819
ENSG00000197448	GSTK1	no	-0.200976	0.283299	0.833153	NA	-0.239088	-0.162865
ENSG00000136450	SRSF1	known_RBP	-0.199542	0.271092	0.833153	NA	-0.236315	-0.162769
ENSG00000136950	ARPC5L	no	-0.199269	0.287696	0.833153	NA	-0.237445	-0.161092
ENSG00000113649	TCERG1	known_RBP	-0.198433	0.265957	0.833153	NA	-0.234561	-0.162304
ENSG00000112062	MAPK14	no	-0.196661	0.27091	0.833153	NA	-0.232888	-0.160434
ENSG00000071859	FAM50A	known_RBP	-0.19641	0.288388	0.833153	NA	-0.234099	-0.158721
ENSG00000095261	PSMD5	no	-0.1964	0.29023	0.833153	NA	-0.234249	-0.158552
ENSG00000149532	CPSF7	known_RBP	-0.195523	0.288335	0.833153	NA	-0.233037	-0.158009
ENSG00000142230	SAE1	no	-0.195343	0.28536	0.833153	NA	-0.232564	-0.158121
ENSG00000100075	SLC25A1	no	-0.193087	0.296582	0.833153	NA	-0.230848	-0.155326
ENSG00000133265	HSPBP1	no	-0.18875	0.292553	0.833153	NA	-0.22532	-0.152179
ENSG00000100632	ERH	known_RBP	-0.188731	0.278688	0.833153	NA	-0.224138	-0.153325
ENSG00000148484	RSU1	no	-0.188383	0.289052	0.833153	NA	-0.224588	-0.152179
ENSG00000085662	AKR1B1	no	-0.185468	0.28427	0.833153	NA	-0.220718	-0.150218
ENSG00000120705	ETF1	known_RBP	-0.183559	0.30317	0.833153	NA	-0.220005	-0.147112
ENSG00000165416	SUGT1	no	-0.182414	0.29277	0.833153	NA	-0.217775	-0.147053
ENSG00000119383	PPP2R4	no	0.182051	0.293836	0.833153	NA	0.146673	0.217428
ENSG00000107949	BCCIP	known_RBP	0.182865	0.292053	0.833153	NA	0.147476	0.218254
ENSG00000115685	PPP1R7	no	0.183204	0.301816	0.833153	NA	0.146942	0.219467
ENSG00000108883	EFTUD2	known_RBP	0.183586	0.287498	0.833153	NA	0.148431	0.218742
ENSG00000109971	HSPA8	known_RBP	0.185866	0.299214	0.833153	NA	0.149296	0.222435
ENSG00000197771	MCMBP	no	0.189625	0.275842	0.833153	NA	0.154287	0.224963
ENSG00000072274	TFRC	known_RBP	0.191792	0.298217	0.833153	NA	0.154143	0.229442
ENSG00000078140	UBE2K	no	0.19286	0.29543	0.833153	NA	0.155244	0.230477
ENSG00000102738	MRPS31	known_RBP	0.194134	0.279814	0.833153	NA	0.157618	0.23065
ENSG00000087460	GNAS	no	0.195186	0.275485	0.833153	NA	0.158842	0.23153
ENSG00000133026	MYH10	no	0.196021	0.261134	0.833153	NA	0.160738	0.231304
ENSG00000142864	SERBP1	known_RBP	0.198168	0.268534	0.833153	NA	0.161867	0.234468
ENSG00000114573	ATP6V1A	no	0.201818	0.282377	0.833153	NA	0.163629	0.240008
ENSG00000119139	TJP2	no	0.204531	0.27236	0.833153	NA	0.166726	0.242337
ENSG00000104969	SGTA	no	0.205068	0.244422	0.833153	NA	0.169608	0.240529
ENSG00000167978	SRRM2	known_RBP	0.206417	0.25968	0.833153	NA	0.169391	0.243444
ENSG00000073712	FERMT2	no	0.208329	0.267273	0.833153	NA	0.17028	0.246377
ENSG00000076043	REXO2	no	0.209235	0.267507	0.833153	NA	0.171	0.247471
ENSG00000139641	ESYT1	no	0.210428	0.260397	0.833153	NA	0.172618	0.248238
ENSG00000114416	FXR1	known_RBP	0.211393	0.231222	0.833153	NA	0.176001	0.246785
ENSG00000275903	PSMB3	no	0.211398	0.247362	0.833153	NA	0.174582	0.248214
ENSG00000178035	IMPDH2	no	0.211574	0.302247	0.833153	NA	0.169654	0.253494
ENSG00000182473	EXOC7	no	0.212393	0.25109	0.833153	NA	0.17507	0.249717
ENSG00000135269	TES	known_RBP	0.212959	0.254186	0.833153	NA	0.175258	0.250661
ENSG00000143222	UFC1	no	0.216811	0.227952	0.833153	NA	0.180805	0.252818
ENSG00000100934	SEC23A	no	0.21855	0.267718	0.833153	NA	0.178593	0.258507
ENSG00000087191	PSMC5	no	0.220891	0.260743	0.833153	NA	0.181168	0.260614
ENSG00000101444	AHCY	no	0.222409	0.214659	0.833153	NA	0.186685	0.258132
ENSG00000122566	HNRNPA2B1	known_RBP	0.22271	0.261621	0.833153	NA	0.182576	0.262843
ENSG00000035687	ADSS	no	0.22436	0.259096	0.833153	NA	0.184171	0.264548
ENSG00000115091	ACTR3	no	0.224552	0.286796	0.833153	NA	0.181622	0.267482
ENSG00000114867	EIF4G1	known_RBP	0.224866	0.234328	0.833153	NA	0.186929	0.262803
ENSG00000163466	ARPC2	no	0.227144	0.283285	0.833153	NA	0.184072	0.270217
ENSG00000109519	GRPEL1	no	0.227156	0.217534	0.833153	NA	0.190404	0.263909
ENSG00000159720	ATP6V0D1	no	0.227755	0.301466	0.833153	NA	0.18271	0.2728
ENSG00000160679	CHTOP	known_RBP	0.228469	0.240557	0.833153	NA	0.189331	0.267606
ENSG00000108518	PFN1	known_RBP	0.232124	0.241757	0.833153	NA	0.192245	0.272004
ENSG00000113758	DBN1	no	0.233029	0.255083	0.833153	NA	0.191686	0.274373
ENSG00000142546	NOSIP	known_RBP	0.233318	0.213761	0.833153	NA	0.195928	0.270708
ENSG00000105221	AKT2	no	0.236976	0.220195	0.833153	NA	0.198377	0.275576
ENSG00000102900	NUP93	no	0.238167	0.230536	0.833153	NA	0.19836	0.277974
ENSG00000072958	AP1M1	no	0.243994	0.217877	0.833153	NA	0.204483	0.283505
ENSG00000111640	GAPDH	no	0.244819	0.224334	0.833153	NA	0.204526	0.285111
ENSG00000109805	NCAPG	no	0.24514	0.25617	0.833153	NA	0.201534	0.288745
ENSG00000102753	KPNA3	no	0.245865	0.24703	0.833153	NA	0.203081	0.288649
ENSG00000138279	ANXA7	known_RBP	0.246427	0.250698	0.833153	NA	0.203164	0.28969
ENSG00000125818	PSMF1	no	0.246826	0.213862	0.833153	NA	0.207261	0.286391
ENSG00000117593	DARS2	known_RBP	0.246844	0.254104	0.833153	NA	0.203152	0.290536
ENSG00000174437	ATP2A2	known_RBP	0.247541	0.236928	0.833153	NA	0.205511	0.289571
ENSG00000164587	RPS14	known_RBP	0.247699	0.220747	0.833153	NA	0.207297	0.288102
ENSG00000164818	DNAAF5	no	0.247751	0.271077	0.833153	NA	0.202095	0.293407
ENSG00000023734	STRAP	known_RBP	0.248069	0.219131	0.833153	NA	0.207771	0.288367
ENSG00000197930	ERO1A	no	0.248103	0.2613	0.833153	NA	0.203427	0.292779
ENSG00000100591	AHSA1	no	0.251371	0.222187	0.833153	NA	0.210222	0.292521
ENSG00000006744	ELAC2	known_RBP	0.255377	0.258884	0.833153	NA	0.209656	0.301099
ENSG00000101654	RNMT	no	0.255696	0.273368	0.833153	NA	0.208321	0.303071
ENSG00000109111	SUPT6H	known_RBP	0.258943	0.234213	0.833153	NA	0.215269	0.302617
ENSG00000163938	GNL3	known_RBP	0.259905	0.281491	0.833153	NA	0.210826	0.308984
ENSG00000165410	CFL2	no	0.260489	0.29305	0.833153	NA	0.209961	0.311017
ENSG00000105835	NAMPT	no	0.261709	0.227428	0.833153	NA	0.218303	0.305115
ENSG00000077147	TM9SF3	no	0.264625	0.289964	0.833153	NA	0.21366	0.31559
ENSG00000074800	ENO1	known_RBP	0.265486	0.274475	0.833153	NA	0.21617	0.314803
ENSG00000143947	RPS27A	known_RBP	0.270054	0.24951	0.833153	NA	0.222778	0.317329
ENSG00000147604	RPL7	known_RBP	0.270755	0.271273	0.833153	NA	0.220837	0.320674
ENSG00000130764	LRRC47	known_RBP	0.271471	0.220753	0.833153	NA	0.227191	0.315751
ENSG00000107651	SEC23IP	known_RBP	0.272167	0.233183	0.833153	NA	0.226379	0.317955
ENSG00000078668	VDAC3	no	0.27339	0.235405	0.833153	NA	0.227145	0.319636
ENSG00000069849	ATP1B3	no	0.274945	0.209441	0.833153	NA	0.231368	0.318523
ENSG00000143799	PARP1	known_RBP	0.275007	0.279171	0.833153	NA	0.223356	0.326657
ENSG00000121060	TRIM25	known_RBP	0.276604	0.2247	0.833153	NA	0.231038	0.32217
ENSG00000153395	LPCAT1	no	0.276627	0.22083	0.833153	NA	0.231497	0.321757
ENSG00000161800	RACGAP1	no	0.277761	0.212604	0.833153	NA	0.233379	0.322142
ENSG00000152700	SAR1B	no	0.283559	0.260171	0.833153	NA	0.232636	0.334482
ENSG00000084774	CAD	no	0.283935	0.300086	0.833153	NA	0.227957	0.339913
ENSG00000073792	IGF2BP2	known_RBP	0.284329	0.262339	0.833153	NA	0.233004	0.335654
ENSG00000158290	CUL4B	no	0.28526	0.26825	0.833153	NA	0.233041	0.337479
ENSG00000147383	NSDHL	no	0.289234	0.285772	0.833153	NA	0.234069	0.344399
ENSG00000111615	KRR1	known_RBP	0.294255	0.266293	0.833153	NA	0.240638	0.347873
ENSG00000102172	SMS	no	0.299131	0.272641	0.833153	NA	0.243804	0.354459
ENSG00000136875	PRPF4	no	0.299235	0.297681	0.833153	NA	0.240567	0.357903
ENSG00000127445	PIN1	no	0.304823	0.244413	0.833153	NA	0.252114	0.357532
ENSG00000196497	IPO4	known_RBP	0.305879	0.260902	0.833153	NA	0.250852	0.360906
ENSG00000068394	GPKOW	no	0.313488	0.233124	0.833153	NA	0.260756	0.36622
ENSG00000136937	NCBP1	known_RBP	0.314889	0.256822	0.833153	NA	0.258789	0.37099
ENSG00000182446	NPLOC4	no	0.320485	0.229023	0.833153	NA	0.26712	0.373851
ENSG00000008018	PSMB1	known_RBP	0.321105	0.230289	0.833153	NA	0.267469	0.374742
ENSG00000139613	SMARCC2	no	0.32523	0.26458	0.833153	NA	0.266208	0.384251
ENSG00000105281	SLC1A5	no	0.325687	0.210708	0.833153	NA	0.273899	0.377474
ENSG00000109133	TMEM33	no	0.330387	0.285083	0.833153	NA	0.267474	0.3933
ENSG00000174748	RPL15	known_RBP	0.335739	0.263267	0.833153	NA	0.274999	0.396478
ENSG00000113312	TTC1	no	0.343037	0.255992	0.833153	NA	0.282043	0.40403
ENSG00000093000	NUP50	no	0.344281	0.285989	0.833153	NA	0.278584	0.409978
ENSG00000127463	EMC1	no	0.347305	0.246966	0.833153	NA	0.286878	0.407732
ENSG00000135486	HNRNPA1	known_RBP	0.352939	0.285405	0.833153	NA	0.285682	0.420197
ENSG00000111057	KRT18	known_RBP	0.359957	0.224124	0.833153	NA	0.300746	0.419168
ENSG00000163191	S100A11	no	0.36078	0.300252	0.833153	NA	0.289625	0.431934
ENSG00000083845	RPS5	known_RBP	0.365849	0.23883	0.833153	NA	0.303441	0.428256
ENSG00000163960	UBXN7	no	0.371999	0.230333	0.833153	NA	0.309855	0.434143
ENSG00000138303	ASCC1	no	0.3725	0.292847	0.833153	NA	0.300279	0.444722
ENSG00000173915	USMG5	no	0.424711	0.23395	0.833153	NA	0.353125	0.496298
ENSG00000131828	PDHA1	no	0.4343	0.240048	0.833153	NA	0.359995	0.508604
ENSG00000112081	SRSF3	known_RBP	0.437265	0.298094	0.833153	NA	0.351453	0.523077
ENSG00000115365	LANCL1	no	0.460599	0.27625	0.833153	NA	0.374681	0.546516
ENSG00000142534	RPS11	known_RBP	0.469042	0.215828	0.833153	NA	0.39348	0.544603
ENSG00000151500	THYN1	no	0.489479	0.246764	0.833153	NA	0.404357	0.574601
ENSG00000108592	FTSJ3	known_RBP	0.489582	0.269671	0.833153	NA	0.399659	0.579506
ENSG00000172380	GNG12	no	0.491204	0.237402	0.833153	NA	0.407705	0.574702
ENSG00000113460	BRIX1	known_RBP	0.584384	0.270464	0.833153	NA	0.476848	0.691921
ENSG00000114023	FAM162A	no	0.662847	0.293136	0.833153	NA	0.534246	0.791447
ENSG00000173113	TRMT112	no	0.764843	0.221963	0.833153	NA	0.639708	0.889978
ENSG00000168298	HIST1H1E	known_RBP	1.58533	0.272469	0.833153	NA	1.29222	1.87843
ENSG00000162521	RBBP4	no	-0.200672	0.303784	0.833597	NA	-0.240573	-0.160772
ENSG00000112306	RPS12	known_RBP	-0.278063	0.311562	0.833848	NA	-0.334347	-0.221779
ENSG00000114805	PLCH1	no	-0.26998	0.310212	0.833848	NA	-0.324459	-0.215501
ENSG00000104980	TIMM44	no	-0.247935	0.307136	0.833848	NA	-0.297614	-0.198256
ENSG00000132323	ILKAP	no	-0.237035	0.310643	0.833848	NA	-0.284914	-0.189157
ENSG00000113648	H2AFY	no	-0.229271	0.311222	0.833848	NA	-0.275643	-0.1829
ENSG00000129103	SUMF2	no	-0.228003	0.307668	0.833848	NA	-0.273744	-0.182262
ENSG00000100227	POLDIP3	known_RBP	-0.193168	0.305419	0.833848	NA	-0.231722	-0.154615
ENSG00000005175	RPAP3	no	-0.189458	0.306694	0.833848	NA	-0.227381	-0.151534
ENSG00000011052	NME1-NME2	no	-0.185803	0.308962	0.833848	NA	-0.223189	-0.148417
ENSG00000105254	TBCB	no	0.17719	0.304654	0.833848	NA	0.141888	0.212491
ENSG00000122545	SEPT7	no	0.188878	0.306912	0.833848	NA	0.151051	0.226704
ENSG00000167693	NXN	no	0.212476	0.311477	0.833848	NA	0.169477	0.255476
ENSG00000067064	IDI1	no	0.21733	0.310414	0.833848	NA	0.173455	0.261205
ENSG00000150459	SAP18	known_RBP	0.22042	0.307869	0.833848	NA	0.17618	0.264661
ENSG00000277586	NEFL	no	0.240985	0.311307	0.833848	NA	0.192235	0.289736
ENSG00000131899	LLGL1	no	0.328198	0.310725	0.833848	NA	0.261893	0.394503
ENSG00000106244	PDAP1	known_RBP	0.761946	0.3106	0.833848	NA	0.608057	0.915835
ENSG00000067533	RRP15	known_RBP	0.182559	0.312036	0.833905	NA	0.145566	0.219552
ENSG00000213741	RPS29	no	-0.205369	0.312675	0.834404	NA	-0.247044	-0.163693
ENSG00000105568	PPP2R1A	no	-0.176536	0.314229	0.83701	NA	-0.212488	-0.140584
ENSG00000197081	IGF2R	no	0.204536	0.315014	0.83701	NA	0.162807	0.246265
ENSG00000173898	SPTBN2	no	0.396428	0.31462	0.83701	NA	0.315622	0.477234
ENSG00000177556	ATOX1	no	-0.223758	0.316073	0.837475	NA	-0.269519	-0.177997
ENSG00000140988	RPS2	known_RBP	0.172347	0.316097	0.837475	NA	0.137098	0.207596
ENSG00000233276	GPX1	no	-0.329257	0.323223	0.837951	NA	-0.397702	-0.260812
ENSG00000125970	RALY	known_RBP	-0.31058	0.323975	0.837951	NA	-0.375253	-0.245907
ENSG00000086061	DNAJA1	no	-0.292772	0.325256	0.837951	NA	-0.353915	-0.231629
ENSG00000167815	PRDX2	no	-0.256337	0.322849	0.837951	NA	-0.309578	-0.203096
ENSG00000073578	SDHA	no	-0.235095	0.324328	0.837951	NA	-0.284089	-0.186101
ENSG00000126883	NUP214	no	-0.226519	0.3237	0.837951	NA	-0.273658	-0.17938
ENSG00000138413	IDH1	known_RBP	-0.218368	0.321864	0.837951	NA	-0.263622	-0.173115
ENSG00000004779	NDUFAB1	no	-0.217451	0.322751	0.837951	NA	-0.262606	-0.172297
ENSG00000112667	DNPH1	no	-0.211305	0.323008	0.837951	NA	-0.255209	-0.167401
ENSG00000133313	CNDP2	no	-0.194082	0.317591	0.837951	NA	-0.233913	-0.154252
ENSG00000140105	WARS	no	-0.180884	0.323715	0.837951	NA	-0.218528	-0.143241
ENSG00000155304	HSPA13	no	-0.180647	0.321599	0.837951	NA	-0.21806	-0.143233
ENSG00000175792	RUVBL1	no	0.173896	0.318272	0.837951	NA	0.138153	0.209639
ENSG00000142453	CARM1	no	0.17433	0.322132	0.837951	NA	0.138181	0.210479
ENSG00000120437	ACAT2	no	0.182312	0.325819	0.837951	NA	0.144189	0.220435
ENSG00000184640	SEPT9	no	0.187709	0.32127	0.837951	NA	0.148862	0.226555
ENSG00000185896	LAMP1	no	0.210549	0.325546	0.837951	NA	0.166549	0.254549
ENSG00000179041	RRS1	known_RBP	0.219619	0.325727	0.837951	NA	0.173704	0.265534
ENSG00000117899	MESDC2	no	0.236424	0.322812	0.837951	NA	0.187323	0.285525
ENSG00000166441	RPL27A	known_RBP	0.258215	0.319327	0.837951	NA	0.205013	0.311417
ENSG00000172725	CORO1B	no	0.38312	0.32508	0.837951	NA	0.303141	0.4631
ENSG00000138674	SEC31A	no	-0.246351	0.327329	0.839492	NA	-0.298042	-0.194659
ENSG00000166226	CCT2	no	0.193259	0.327294	0.839492	NA	0.152711	0.233807
ENSG00000141425	RPRD1A	no	-0.537586	0.338923	0.840843	NA	-0.653398	-0.421774
ENSG00000142676	RPL11	known_RBP	-0.456403	0.340194	0.840843	NA	-0.55501	-0.357796
ENSG00000172354	GNB2	no	-0.315778	0.337997	0.840843	NA	-0.383664	-0.247893
ENSG00000127483	HP1BP3	no	-0.303987	0.334368	0.840843	NA	-0.368801	-0.239173
ENSG00000116750	UCHL5	known_RBP	-0.296353	0.341848	0.840843	NA	-0.360621	-0.232085
ENSG00000174903	RAB1B	no	-0.271515	0.339229	0.840843	NA	-0.330048	-0.212982
ENSG00000163050	ADCK3	no	-0.250258	0.337201	0.840843	NA	-0.30396	-0.196555
ENSG00000166794	PPIB	known_RBP	-0.239574	0.329341	0.840843	NA	-0.290074	-0.189074
ENSG00000113141	IK	no	-0.236612	0.337405	0.840843	NA	-0.28741	-0.185814
ENSG00000138029	HADHB	known_RBP	-0.228418	0.330389	0.840843	NA	-0.276681	-0.180154
ENSG00000165283	STOML2	no	-0.200202	0.32991	0.840843	NA	-0.242458	-0.157947
ENSG00000105618	PRPF31	known_RBP	-0.198467	0.33222	0.840843	NA	-0.240577	-0.156357
ENSG00000265808	SEC22B	no	-0.193362	0.33385	0.840843	NA	-0.234541	-0.152183
ENSG00000165060	FXN	no	-0.19207	0.330921	0.840843	NA	-0.232702	-0.151437
ENSG00000165280	VCP	known_RBP	-0.189701	0.340719	0.840843	NA	-0.230735	-0.148667
ENSG00000185722	ANKFY1	no	-0.176063	0.337301	0.840843	NA	-0.213853	-0.138273
ENSG00000122958	VPS26A	no	0.164859	0.337754	0.840843	NA	0.129437	0.20028
ENSG00000132388	UBE2G1	no	0.167607	0.337111	0.840843	NA	0.131647	0.203566
ENSG00000103266	STUB1	no	0.171693	0.334586	0.840843	NA	0.135068	0.208319
ENSG00000070756	PABPC1	known_RBP	0.171721	0.341059	0.840843	NA	0.134548	0.208895
ENSG00000163811	WDR43	known_RBP	0.182426	0.334962	0.840843	NA	0.143478	0.221374
ENSG00000105655	ISYNA1	no	0.189193	0.335835	0.840843	NA	0.14872	0.229666
ENSG00000149273	RPS3	known_RBP	0.193301	0.329772	0.840843	NA	0.152515	0.234088
ENSG00000124356	STAMBP	no	0.194594	0.334986	0.840843	NA	0.153046	0.236143
ENSG00000204316	MRPL38	no	0.238608	0.341991	0.840843	NA	0.186845	0.29037
ENSG00000126934	MAP2K2	no	0.244109	0.33443	0.840843	NA	0.192054	0.296163
ENSG00000149084	HSD17B12	no	0.24526	0.333441	0.840843	NA	0.193077	0.297443
ENSG00000143727	ACP1	no	0.263846	0.340839	0.840843	NA	0.206758	0.320934
ENSG00000100029	PES1	known_RBP	0.279786	0.338489	0.840843	NA	0.219571	0.340001
ENSG00000182899	RPL35A	known_RBP	0.301348	0.336831	0.840843	NA	0.236736	0.36596
ENSG00000125877	ITPA	no	0.367077	0.34187	0.840843	NA	0.287467	0.446687
ENSG00000167792	NDUFV1	no	-0.299293	0.343172	0.841077	NA	-0.364394	-0.234192
ENSG00000187164	SHTN1	no	-0.216865	0.343615	0.841077	NA	-0.264084	-0.169646
ENSG00000185627	PSMD13	no	-0.168633	0.342995	0.841077	NA	-0.205299	-0.131967
ENSG00000070061	IKBKAP	no	0.16421	0.343911	0.841077	NA	0.128432	0.199988
ENSG00000125445	MRPS7	known_RBP	-0.200208	0.345977	0.843892	NA	-0.244035	-0.156382
ENSG00000055044	NOP58	known_RBP	0.225536	0.345538	0.843892	NA	0.176215	0.274858
ENSG00000149100	EIF3M	no	-0.244589	0.347464	0.845194	NA	-0.298311	-0.190867
ENSG00000110717	NDUFS8	no	-0.207822	0.348521	0.845194	NA	-0.253578	-0.162066
ENSG00000105379	ETFB	no	-0.178216	0.348523	0.845194	NA	-0.217454	-0.138978
ENSG00000108582	CPD	no	0.167111	0.34773	0.845194	NA	0.130384	0.203838
ENSG00000114302	PRKAR2A	known_RBP	0.189145	0.348803	0.845194	NA	0.147474	0.230815
ENSG00000130429	ARPC1B	no	-0.331713	0.353046	0.847382	NA	-0.405498	-0.257927
ENSG00000160213	CSTB	known_RBP	-0.226415	0.350729	0.847382	NA	-0.276514	-0.176315
ENSG00000120948	TARDBP	known_RBP	-0.183152	0.353559	0.847382	NA	-0.223939	-0.142364
ENSG00000087365	SF3B2	known_RBP	-0.159729	0.351802	0.847382	NA	-0.195159	-0.124299
ENSG00000143549	TPM3	no	-0.158939	0.351534	0.847382	NA	-0.194172	-0.123706
ENSG00000088930	XRN2	known_RBP	0.157978	0.353794	0.847382	NA	0.122778	0.193178
ENSG00000112208	BAG2	no	0.184489	0.352521	0.847382	NA	0.143501	0.225478
ENSG00000149923	PPP4C	no	0.189967	0.353842	0.847382	NA	0.147635	0.232299
ENSG00000132646	PCNA	no	0.25954	0.350559	0.847382	NA	0.202133	0.316948
ENSG00000081154	PCNP	no	-0.210271	0.356208	0.849739	NA	-0.257379	-0.163163
ENSG00000038274	MAT2B	no	-0.165155	0.355868	0.849739	NA	-0.202127	-0.128183
ENSG00000134265	NAPG	no	0.227475	0.355503	0.849739	NA	0.176593	0.278356
ENSG00000116005	PCYOX1	no	-0.191595	0.358193	0.852327	NA	-0.234713	-0.148478
ENSG00000123737	EXOSC9	known_RBP	0.222935	0.358218	0.852327	NA	0.172761	0.273108
ENSG00000185088	RPS27L	known_RBP	-0.275712	0.359076	0.853268	NA	-0.337884	-0.21354
ENSG00000179295	PTPN11	no	-0.158428	0.360487	0.854436	NA	-0.194267	-0.122589
ENSG00000105518	TMEM205	no	0.163637	0.360494	0.854436	NA	0.126619	0.200655
ENSG00000203624	MRPS18B	no	0.182649	0.361623	0.856012	NA	0.141224	0.224073
ENSG00000189043	NDUFA4	no	-0.303641	0.366588	0.856649	NA	-0.373285	-0.233997
ENSG00000147471	PROSC	no	-0.291689	0.372116	0.856649	NA	-0.359435	-0.223943
ENSG00000176014	TUBB6	no	-0.289299	0.376172	0.856649	NA	-0.35711	-0.221488
ENSG00000086827	ZW10	no	-0.249062	0.377108	0.856649	NA	-0.307565	-0.190558
ENSG00000117862	TXNDC12	no	-0.243965	0.364479	0.856649	NA	-0.299655	-0.188274
ENSG00000107223	EDF1	known_RBP	-0.222837	0.364445	0.856649	NA	-0.2737	-0.171974
ENSG00000116455	WDR77	no	-0.221776	0.378799	0.856649	NA	-0.27407	-0.169481
ENSG00000205302	SNX2	no	-0.220327	0.370642	0.856649	NA	-0.271329	-0.169326
ENSG00000206394	CLIC1	no	-0.207961	0.373105	0.856649	NA	-0.256369	-0.159553
ENSG00000154723	ATP5J	no	-0.202197	0.367837	0.856649	NA	-0.248705	-0.155689
ENSG00000123131	PRDX4	no	-0.202045	0.365164	0.856649	NA	-0.248237	-0.155852
ENSG00000066654	THUMPD1	known_RBP	-0.198607	0.373931	0.856649	NA	-0.244925	-0.15229
ENSG00000034510	TMSB10	no	-0.192842	0.380064	0.856649	NA	-0.238444	-0.147239
ENSG00000135778	NTPCR	known_RBP	-0.190095	0.368215	0.856649	NA	-0.233857	-0.146333
ENSG00000164070	HSPA4L	no	-0.179319	0.37871	0.856649	NA	-0.221594	-0.137044
ENSG00000073111	MCM2	no	-0.177026	0.363228	0.856649	NA	-0.217322	-0.136731
ENSG00000051620	HEBP2	no	-0.174437	0.362809	0.856649	NA	-0.214106	-0.134768
ENSG00000167323	STIM1	no	-0.171408	0.368598	0.856649	NA	-0.210902	-0.131914
ENSG00000175203	DCTN2	no	-0.161437	0.380016	0.856649	NA	-0.199609	-0.123265
ENSG00000091140	DLD	known_RBP	-0.158179	0.379591	0.856649	NA	-0.195544	-0.120814
ENSG00000264364	DYNLL2	no	0.149762	0.379812	0.856649	NA	0.114367	0.185156
ENSG00000134900	TPP2	no	0.154509	0.376852	0.856649	NA	0.118237	0.190782
ENSG00000167378	IRGQ	no	0.157632	0.373426	0.856649	NA	0.120913	0.194351
ENSG00000146143	PRIM2	no	0.157806	0.376046	0.856649	NA	0.120827	0.194785
ENSG00000173473	SMARCC1	no	0.161556	0.37128	0.856649	NA	0.124105	0.199007
ENSG00000214114	MYCBP	no	0.164152	0.365677	0.856649	NA	0.126579	0.201725
ENSG00000136888	ATP6V1G1	no	0.168656	0.379625	0.856649	NA	0.128813	0.2085
ENSG00000096384	HSP90AB1	known_RBP	0.170283	0.37358	0.856649	NA	0.130603	0.209963
ENSG00000166166	TRMT61A	no	0.172324	0.379551	0.856649	NA	0.131621	0.213027
ENSG00000198431	TXNRD1	no	0.1756	0.376938	0.856649	NA	0.134368	0.216832
ENSG00000124831	LRRFIP1	no	0.187179	0.380289	0.856649	NA	0.142893	0.231465
ENSG00000072062	PRKACA	no	0.198948	0.371766	0.856649	NA	0.152778	0.245117
ENSG00000197747	S100A10	no	0.205693	0.372967	0.856649	NA	0.157828	0.253558
ENSG00000184009	ACTG1	no	0.211777	0.380537	0.856649	NA	0.161643	0.261911
ENSG00000014216	CAPN1	no	0.213048	0.381342	0.856649	NA	0.162521	0.263575
ENSG00000109062	SLC9A3R1	no	0.222468	0.375826	0.856649	NA	0.170363	0.274573
ENSG00000204356	NELFE	known_RBP	0.224922	0.369805	0.856649	NA	0.172956	0.276888
ENSG00000110880	CORO1C	no	0.225245	0.380285	0.856649	NA	0.171953	0.278537
ENSG00000131469	RPL27	known_RBP	0.228608	0.377755	0.856649	NA	0.17483	0.282386
ENSG00000131051	RBM39	known_RBP	0.256141	0.381404	0.856649	NA	0.195385	0.316896
ENSG00000113558	SKP1	no	0.3031	0.37763	0.856649	NA	0.231819	0.374381
ENSG00000188846	RPL14	known_RBP	0.433321	0.378738	0.856649	NA	0.331159	0.535483
ENSG00000116754	SRSF11	known_RBP	-0.435601	0.393935	0.862728	NA	-0.541907	-0.329296
ENSG00000181789	COPG1	no	-0.293188	0.390146	0.862728	NA	-0.364125	-0.222251
ENSG00000148296	SURF6	known_RBP	-0.277548	0.390839	0.862728	NA	-0.344807	-0.210289
ENSG00000144713	RPL32	known_RBP	-0.240978	0.392653	0.862728	NA	-0.299616	-0.18234
ENSG00000117448	AKR1A1	no	-0.221397	0.387772	0.862728	NA	-0.274676	-0.168118
ENSG00000183785	TUBA8	no	-0.198119	0.393147	0.862728	NA	-0.246382	-0.149856
ENSG00000206053	HN1L	no	-0.169391	0.385881	0.862728	NA	-0.20998	-0.128802
ENSG00000065268	WDR18	no	-0.16876	0.389358	0.862728	NA	-0.209519	-0.128002
ENSG00000127527	EPS15L1	no	-0.163877	0.387198	0.862728	NA	-0.203263	-0.124492
ENSG00000165609	NUDT5	no	-0.161664	0.388628	0.862728	NA	-0.200644	-0.122684
ENSG00000008988	RPS20	known_RBP	0.147535	0.391946	0.862728	NA	0.111693	0.183378
ENSG00000116120	FARSB	known_RBP	0.151527	0.393583	0.862728	NA	0.114578	0.188477
ENSG00000075151	EIF4G3	known_RBP	0.152352	0.392219	0.862728	NA	0.115317	0.189388
ENSG00000204435	CSNK2B	no	0.154059	0.390194	0.862728	NA	0.11678	0.191337
ENSG00000140553	UNC45A	no	0.15943	0.385989	0.862728	NA	0.121218	0.197641
ENSG00000185009	AP3M1	no	0.16046	0.387474	0.862728	NA	0.121872	0.199049
ENSG00000111911	HINT3	no	0.161349	0.390756	0.862728	NA	0.122256	0.200441
ENSG00000167881	SRP68	known_RBP	0.162144	0.39359	0.862728	NA	0.122605	0.201683
ENSG00000065183	WDR3	known_RBP	0.19284	0.388204	0.862728	NA	0.146388	0.239293
ENSG00000177189	RPS6KA3	no	0.211819	0.391928	0.862728	NA	0.160362	0.263277
ENSG00000130177	CDC16	no	0.229372	0.3863	0.862728	NA	0.174358	0.284386
ENSG00000213619	NDUFS3	no	-0.266895	0.395584	0.862945	NA	-0.332274	-0.201516
ENSG00000145833	DDX46	known_RBP	-0.261601	0.39462	0.862945	NA	-0.325542	-0.197659
ENSG00000147677	EIF3H	known_RBP	-0.230058	0.395907	0.862945	NA	-0.286454	-0.173661
ENSG00000108039	XPNPEP1	no	-0.21843	0.395445	0.862945	NA	-0.27192	-0.16494
ENSG00000100266	PACSIN2	no	-0.18506	0.400616	0.863003	NA	-0.230915	-0.139205
ENSG00000155363	MOV10	known_RBP	-0.157859	0.402304	0.863003	NA	-0.197124	-0.118593
ENSG00000166411	IDH3A	no	-0.154722	0.402187	0.863003	NA	-0.193197	-0.116247
ENSG00000156467	UQCRB	no	-0.151092	0.400818	0.863003	NA	-0.188547	-0.113636
ENSG00000070010	UFD1L	no	-0.148288	0.400617	0.863003	NA	-0.185031	-0.111544
ENSG00000100380	ST13	no	-0.148224	0.397577	0.863003	NA	-0.184698	-0.11175
ENSG00000162909	CAPN2	no	-0.147797	0.402056	0.863003	NA	-0.184539	-0.111055
ENSG00000106028	SSBP1	known_RBP	-0.144967	0.401598	0.863003	NA	-0.180968	-0.108966
ENSG00000175768	TOMM5	no	0.178422	0.398114	0.863003	NA	0.134463	0.22238
ENSG00000008128	CDK11A	known_RBP	0.179285	0.401941	0.863003	NA	0.134727	0.223844
ENSG00000162734	PEA15	no	0.187049	0.402485	0.863003	NA	0.140503	0.233594
ENSG00000101365	IDH3B	no	0.188375	0.39912	0.863003	NA	0.141857	0.234892
ENSG00000105402	NAPA	no	0.188737	0.399102	0.863003	NA	0.142132	0.235341
ENSG00000070770	CSNK2A2	no	0.211192	0.400607	0.863003	NA	0.158863	0.263521
ENSG00000165118	C9orf64	no	-0.490007	0.404976	0.86307	NA	-0.612636	-0.367378
ENSG00000100522	GNPNAT1	no	-0.262562	0.405325	0.86307	NA	-0.328323	-0.196801
ENSG00000130402	ACTN4	known_RBP	-0.165536	0.404929	0.86307	NA	-0.206959	-0.124113
ENSG00000085719	CPNE3	known_RBP	-0.143394	0.40428	0.86307	NA	-0.179223	-0.107565
ENSG00000095139	ARCN1	known_RBP	0.217641	0.404431	0.86307	NA	0.163241	0.27204
ENSG00000175390	EIF3F	no	0.217959	0.404003	0.86307	NA	0.163533	0.272384
ENSG00000099795	NDUFB7	no	-0.353421	0.406356	0.863227	NA	-0.442147	-0.264695
ENSG00000096401	CDC5L	known_RBP	-0.144369	0.409698	0.863227	NA	-0.180891	-0.107848
ENSG00000166233	ARIH1	no	0.139298	0.407965	0.863227	NA	0.104199	0.174398
ENSG00000115484	CCT4	known_RBP	0.143134	0.41008	0.863227	NA	0.106893	0.179375
ENSG00000180817	PPA1	no	0.146999	0.408491	0.863227	NA	0.109914	0.184083
ENSG00000105669	COPE	no	0.149167	0.407988	0.863227	NA	0.111579	0.186755
ENSG00000091164	TXNL1	no	0.153804	0.409587	0.863227	NA	0.114905	0.192702
ENSG00000117523	PRRC2C	known_RBP	0.16597	0.409894	0.863227	NA	0.123965	0.207974
ENSG00000008294	SPAG9	no	0.173257	0.408511	0.863227	NA	0.129546	0.216968
ENSG00000177600	RPLP2	no	0.242511	0.405912	0.863227	NA	0.18169	0.303332
ENSG00000168906	MAT2A	no	-0.300533	0.417651	0.863269	NA	-0.377958	-0.223109
ENSG00000173801	JUP	no	-0.272371	0.415681	0.863269	NA	-0.342224	-0.202518
ENSG00000168066	SF1	known_RBP	-0.240904	0.41206	0.863269	NA	-0.302177	-0.179631
ENSG00000101199	ARFGAP1	no	-0.213106	0.415569	0.863269	NA	-0.267746	-0.158466
ENSG00000130255	RPL36	known_RBP	-0.181115	0.411682	0.863269	NA	-0.227141	-0.135089
ENSG00000090013	BLVRB	no	-0.163926	0.415904	0.863269	NA	-0.205988	-0.121863
ENSG00000126698	DNAJC8	no	-0.161314	0.414103	0.863269	NA	-0.202536	-0.120092
ENSG00000168092	PAFAH1B2	no	-0.155373	0.416494	0.863269	NA	-0.195295	-0.115451
ENSG00000128245	YWHAH	no	-0.143074	0.412033	0.863269	NA	-0.179462	-0.106686
ENSG00000115053	NCL	known_RBP	0.143746	0.418058	0.863269	NA	0.106679	0.180813
ENSG00000117691	NENF	no	0.152314	0.416478	0.863269	NA	0.11318	0.191449
ENSG00000105701	FKBP8	no	0.162381	0.417977	0.863269	NA	0.120516	0.204245
ENSG00000170515	PA2G4	known_RBP	0.180752	0.416737	0.863269	NA	0.134283	0.227221
ENSG00000108528	SLC25A11	known_RBP	0.224068	0.415576	0.863269	NA	0.166616	0.281519
ENSG00000128534	LSM8	known_RBP	0.235171	0.416681	0.863269	NA	0.17472	0.295622
ENSG00000171566	PLRG1	no	0.25573	0.416122	0.863269	NA	0.190078	0.321381
ENSG00000136527	TRA2B	known_RBP	0.343118	0.411275	0.863269	NA	0.256005	0.430232
ENSG00000170348	TMED10	known_RBP	-0.253796	0.419346	0.863589	NA	-0.319436	-0.188157
ENSG00000142507	PSMB6	no	-0.239602	0.420086	0.863589	NA	-0.301675	-0.177528
ENSG00000135932	CAB39	no	-0.154322	0.418705	0.863589	NA	-0.194176	-0.114469
ENSG00000166913	YWHAB	no	0.186591	0.419912	0.863589	NA	0.138271	0.234912
ENSG00000136448	NMT1	known_RBP	-0.204571	0.42685	0.867268	NA	-0.2584	-0.150742
ENSG00000140740	UQCRC2	no	-0.186987	0.427956	0.867268	NA	-0.236315	-0.137659
ENSG00000158710	TAGLN2	known_RBP	-0.151411	0.429139	0.867268	NA	-0.191463	-0.111359
ENSG00000129351	ILF3	known_RBP	-0.138717	0.428936	0.867268	NA	-0.175394	-0.10204
ENSG00000168393	DTYMK	no	-0.13758	0.423871	0.867268	NA	-0.173534	-0.101626
ENSG00000099995	SF3A1	known_RBP	-0.136768	0.427109	0.867268	NA	-0.172778	-0.100759
ENSG00000187514	PTMA	no	-0.136658	0.428592	0.867268	NA	-0.172762	-0.100554
ENSG00000087087	SRRT	known_RBP	-0.136626	0.427817	0.867268	NA	-0.172656	-0.100595
ENSG00000198898	CAPZA2	no	-0.134213	0.426656	0.867268	NA	-0.169513	-0.0989132
ENSG00000041357	PSMA4	no	0.138104	0.429401	0.867268	NA	0.10155	0.174658
ENSG00000156261	CCT8	no	0.140525	0.425122	0.867268	NA	0.103695	0.177355
ENSG00000169764	UGP2	no	0.172896	0.426517	0.867268	NA	0.127436	0.218355
ENSG00000196290	NIF3L1	no	0.179138	0.427981	0.867268	NA	0.131878	0.226397
ENSG00000060339	CCAR1	known_RBP	0.187852	0.424561	0.867268	NA	0.138682	0.237021
ENSG00000205339	IPO7	no	0.196209	0.424673	0.867268	NA	0.144838	0.247579
ENSG00000140497	SCAMP2	known_RBP	0.399133	0.42363	0.867268	NA	0.294884	0.503383
ENSG00000143977	SNRPG	known_RBP	-0.144019	0.431051	0.867971	NA	-0.182285	-0.105754
ENSG00000187555	USP7	no	-0.133969	0.430891	0.867971	NA	-0.169551	-0.0983875
ENSG00000105197	TIMM50	no	0.166756	0.431632	0.867971	NA	0.12239	0.211121
ENSG00000015475	BID	no	0.223955	0.431291	0.867971	NA	0.164418	0.283492
ENSG00000075914	EXOSC7	no	-0.132661	0.432236	0.868239	NA	-0.168005	-0.097317
ENSG00000122140	MRPS2	no	0.202394	0.433075	0.868978	NA	0.148366	0.256421
ENSG00000126249	PDCD2L	no	-0.600299	0.43646	0.869149	NA	-0.761803	-0.438794
ENSG00000086065	CHMP5	no	-0.166038	0.434172	0.869149	NA	-0.210473	-0.121603
ENSG00000108828	VAT1	no	-0.146412	0.435493	0.869149	NA	-0.185715	-0.10711
ENSG00000182872	RBM10	known_RBP	-0.138414	0.435315	0.869149	NA	-0.175554	-0.101273
ENSG00000198648	STK39	no	-0.137321	0.436387	0.869149	NA	-0.17426	-0.100382
ENSG00000128050	PAICS	known_RBP	0.135627	0.434748	0.869149	NA	0.0992819	0.171971
ENSG00000198522	GPN1	no	0.140167	0.435597	0.869149	NA	0.102532	0.177802
ENSG00000168291	PDHB	no	-0.132765	0.437585	0.870449	NA	-0.168578	-0.0969525
ENSG00000102309	PIN4	known_RBP	-0.183484	0.438429	0.871189	NA	-0.233075	-0.133893
ENSG00000135677	GNS	no	-0.131342	0.440265	0.873896	NA	-0.166992	-0.0956924
ENSG00000196531	NACA	no	0.230899	0.443015	0.878408	NA	0.167825	0.293973
ENSG00000140990	NDUFB10	no	-0.292393	0.443785	0.878989	NA	-0.372409	-0.212378
ENSG00000075785	RAB7A	no	-0.211003	0.446387	0.879879	NA	-0.269097	-0.15291
ENSG00000115541	HSPE1	known_RBP	-0.152888	0.446085	0.879879	NA	-0.194951	-0.110824
ENSG00000073921	PICALM	no	0.170758	0.447097	0.879879	NA	0.123666	0.217849
ENSG00000070785	EIF2B3	no	0.181171	0.446283	0.879879	NA	0.131303	0.231039
ENSG00000136827	TOR1A	no	0.21588	0.447018	0.879879	NA	0.156356	0.275404
ENSG00000198612	COPS8	no	0.337034	0.446703	0.879879	NA	0.244173	0.429895
ENSG00000144635	DYNC1LI1	known_RBP	-0.206944	0.448765	0.880549	NA	-0.264238	-0.149651
ENSG00000170017	ALCAM	no	-0.194427	0.4519	0.880549	NA	-0.248651	-0.140203
ENSG00000164024	METAP1	no	-0.157457	0.452825	0.880549	NA	-0.201465	-0.113448
ENSG00000103363	TCEB2	no	-0.145217	0.449814	0.880549	NA	-0.18552	-0.104915
ENSG00000103966	EHD4	no	-0.13553	0.450847	0.880549	NA	-0.173234	-0.0978247
ENSG00000100612	DHRS7	no	-0.127548	0.453168	0.880549	NA	-0.163226	-0.0918706
ENSG00000138663	COPS4	no	0.135839	0.450897	0.880549	NA	0.0980434	0.173634
ENSG00000107581	EIF3A	known_RBP	0.207121	0.450373	0.880549	NA	0.149563	0.264679
ENSG00000002834	LASP1	no	0.221678	0.4494	0.880549	NA	0.160214	0.283141
ENSG00000168385	SEPT2	no	0.222222	0.453059	0.880549	NA	0.160078	0.284366
ENSG00000090273	NUDC	no	0.232138	0.451672	0.880549	NA	0.167431	0.296844
ENSG00000100804	PSMB5	no	0.247662	0.449921	0.880549	NA	0.17891	0.316413
ENSG00000171863	RPS7	known_RBP	0.15128	0.453819	0.880886	NA	0.108899	0.193661
ENSG00000090520	DNAJB11	no	-0.184241	0.456336	0.880964	NA	-0.236161	-0.132321
ENSG00000120053	GOT1	no	-0.145402	0.455924	0.880964	NA	-0.186338	-0.104467
ENSG00000121774	KHDRBS1	known_RBP	-0.126502	0.456726	0.880964	NA	-0.162184	-0.0908205
ENSG00000184575	XPOT	no	0.178703	0.456096	0.880964	NA	0.128372	0.229035
ENSG00000123992	DNPEP	no	0.181529	0.45438	0.880964	NA	0.130608	0.232451
ENSG00000134057	CCNB1	no	0.199204	0.455987	0.880964	NA	0.143113	0.255295
ENSG00000234745	HLA-B	no	-0.245258	0.459719	0.883044	NA	-0.314925	-0.175591
ENSG00000164687	FABP5	no	-0.236284	0.458831	0.883044	NA	-0.303262	-0.169306
ENSG00000204590	GNL1	no	-0.187675	0.458898	0.883044	NA	-0.240883	-0.134468
ENSG00000089006	SNX5	no	-0.168734	0.459622	0.883044	NA	-0.216653	-0.120815
ENSG00000082516	GEMIN5	known_RBP	0.13258	0.460843	0.883082	NA	0.09482	0.17034
ENSG00000115310	RTN4	known_RBP	0.202894	0.460751	0.883082	NA	0.145121	0.260668
ENSG00000205531	NAP1L4	known_RBP	0.280944	0.461176	0.883082	NA	0.200866	0.361022
ENSG00000113387	SUB1	known_RBP	-0.162359	0.466472	0.883894	NA	-0.209219	-0.115499
ENSG00000170248	PDCD6IP	no	-0.159655	0.466606	0.883894	NA	-0.205749	-0.11356
ENSG00000145354	CISD2	known_RBP	-0.148333	0.46534	0.883894	NA	-0.19103	-0.105635
ENSG00000092201	SUPT16H	known_RBP	-0.146695	0.466087	0.883894	NA	-0.188996	-0.104394
ENSG00000167004	PDIA3	known_RBP	-0.138103	0.463802	0.883894	NA	-0.177712	-0.0984947
ENSG00000143870	PDIA6	no	-0.12292	0.46323	0.883894	NA	-0.158127	-0.0877138
ENSG00000140575	IQGAP1	no	0.128069	0.46549	0.883894	NA	0.0911912	0.164946
ENSG00000100129	EIF3L	known_RBP	0.138085	0.466043	0.883894	NA	0.0982714	0.177899
ENSG00000156515	HK1	no	0.141058	0.462556	0.883894	NA	0.100721	0.181395
ENSG00000132471	WBP2	no	0.165193	0.465091	0.883894	NA	0.117671	0.212716
ENSG00000105372	RPS19	known_RBP	0.170489	0.466872	0.883894	NA	0.121235	0.219742
ENSG00000151239	TWF1	no	-0.323498	0.471231	0.884281	NA	-0.417926	-0.22907
ENSG00000105364	MRPL4	known_RBP	-0.310366	0.473339	0.884281	NA	-0.401416	-0.219316
ENSG00000172340	SUCLG2	no	-0.277576	0.476126	0.884281	NA	-0.359549	-0.195602
ENSG00000177731	FLII	no	-0.269181	0.477053	0.884281	NA	-0.348851	-0.18951
ENSG00000099284	H2AFY2	no	-0.25722	0.470882	0.884281	NA	-0.33224	-0.182201
ENSG00000103274	NUBP1	no	-0.207343	0.481601	0.884281	NA	-0.269383	-0.145304
ENSG00000277443	MARCKS	no	-0.173454	0.470164	0.884281	NA	-0.223956	-0.122951
ENSG00000162813	BPNT1	no	-0.169755	0.483182	0.884281	NA	-0.220742	-0.118769
ENSG00000112655	PTK7	no	-0.160858	0.480659	0.884281	NA	-0.20888	-0.112835
ENSG00000100030	MAPK1	no	-0.147913	0.480748	0.884281	NA	-0.192081	-0.103746
ENSG00000162244	RPL29	known_RBP	-0.146234	0.475554	0.884281	NA	-0.18936	-0.103107
ENSG00000214753	HNRNPUL2	known_RBP	-0.1442	0.479232	0.884281	NA	-0.187103	-0.101298
ENSG00000163399	ATP1A1	known_RBP	-0.137307	0.476922	0.884281	NA	-0.177933	-0.0966802
ENSG00000134684	YARS	known_RBP	-0.134884	0.478823	0.884281	NA	-0.174975	-0.0947925
ENSG00000149136	SSRP1	known_RBP	-0.120852	0.479524	0.884281	NA	-0.156833	-0.0848712
ENSG00000196591	HDAC2	known_RBP	-0.11924	0.476625	0.884281	NA	-0.154496	-0.0839844
ENSG00000168259	DNAJC7	no	0.118181	0.481404	0.884281	NA	0.0828367	0.153526
ENSG00000147274	RBMX	known_RBP	0.121556	0.473021	0.884281	NA	0.085923	0.15719
ENSG00000110700	RPS13	known_RBP	0.125921	0.470242	0.884281	NA	0.0892516	0.162591
ENSG00000198755	RPL10A	known_RBP	0.126056	0.478366	0.884281	NA	0.0886297	0.163483
ENSG00000124214	STAU1	known_RBP	0.12885	0.478651	0.884281	NA	0.090568	0.167132
ENSG00000105323	HNRNPUL1	known_RBP	0.133734	0.479326	0.884281	NA	0.0939363	0.173531
ENSG00000263001	GTF2I	no	0.136898	0.483381	0.884281	NA	0.0957607	0.178035
ENSG00000061794	MRPS35	known_RBP	0.143185	0.472649	0.884281	NA	0.101249	0.185121
ENSG00000165688	PMPCA	no	0.148967	0.479551	0.884281	NA	0.104612	0.193321
ENSG00000099817	POLR2E	no	0.154922	0.482084	0.884281	NA	0.108514	0.201331
ENSG00000063046	EIF4B	known_RBP	0.161266	0.47073	0.884281	NA	0.114249	0.208283
ENSG00000111642	CHD4	no	0.162791	0.478114	0.884281	NA	0.114487	0.211096
ENSG00000187109	NAP1L1	known_RBP	0.184798	0.47496	0.884281	NA	0.130375	0.239221
ENSG00000160633	SAFB	known_RBP	0.186987	0.479076	0.884281	NA	0.131375	0.242598
ENSG00000130826	DKC1	known_RBP	0.190328	0.483099	0.884281	NA	0.133174	0.247482
ENSG00000120254	MTHFD1L	no	0.236251	0.468817	0.884281	NA	0.167684	0.304818
ENSG00000063177	RPL18	known_RBP	0.245531	0.481549	0.884281	NA	0.172074	0.318987
ENSG00000171497	PPID	no	0.250968	0.474293	0.884281	NA	0.177176	0.324761
ENSG00000165916	PSMC3	no	-0.167774	0.484836	0.885606	NA	-0.218366	-0.117182
ENSG00000108424	KPNB1	known_RBP	0.132516	0.485268	0.885606	NA	0.0925143	0.172517
ENSG00000065833	ME1	no	0.180533	0.485546	0.885606	NA	0.126001	0.235066
ENSG00000141385	AFG3L2	no	0.164023	0.486197	0.885916	NA	0.1144	0.213646
ENSG00000166228	PCBD1	no	0.136767	0.487207	0.88688	NA	0.0952891	0.178245
ENSG00000065911	MTHFD2	no	-0.118176	0.489414	0.89002	NA	-0.154207	-0.0821445
ENSG00000101150	TPD52L2	known_RBP	0.114571	0.491452	0.892846	NA	0.0794665	0.149676
ENSG00000198814	GK	no	-0.299569	0.49491	0.892888	NA	-0.39213	-0.207008
ENSG00000124942	AHNAK	known_RBP	-0.233878	0.4972	0.892888	NA	-0.306546	-0.16121
ENSG00000126067	PSMB2	no	-0.20971	0.501125	0.892888	NA	-0.275496	-0.143925
ENSG00000184076	UQCR10	no	-0.193018	0.506192	0.892888	NA	-0.254325	-0.131712
ENSG00000075618	FSCN1	known_RBP	-0.175073	0.502168	0.892888	NA	-0.230133	-0.120013
ENSG00000154277	UCHL1	no	-0.163663	0.499667	0.892888	NA	-0.214821	-0.112505
ENSG00000176788	BASP1	no	-0.161707	0.49847	0.892888	NA	-0.212106	-0.111308
ENSG00000168924	LETM1	no	-0.156187	0.496301	0.892888	NA	-0.204609	-0.107764
ENSG00000176619	LMNB2	no	-0.14542	0.496063	0.892888	NA	-0.190478	-0.100362
ENSG00000108465	CDK5RAP3	no	-0.143881	0.508167	0.892888	NA	-0.189803	-0.0979589
ENSG00000133119	RFC3	no	-0.1431	0.497167	0.892888	NA	-0.187559	-0.0986417
ENSG00000166197	NOLC1	known_RBP	-0.137535	0.496396	0.892888	NA	-0.180184	-0.0948854
ENSG00000136193	SCRN1	no	-0.136181	0.506131	0.892888	NA	-0.179428	-0.0929335
ENSG00000155660	PDIA4	known_RBP	-0.129637	0.508263	0.892888	NA	-0.171023	-0.0882514
ENSG00000183207	RUVBL2	no	-0.125106	0.508423	0.892888	NA	-0.16506	-0.0851508
ENSG00000136518	ACTL6A	no	-0.119967	0.50006	0.892888	NA	-0.157503	-0.0824318
ENSG00000105355	PLIN3	no	-0.119687	0.502705	0.892888	NA	-0.157377	-0.0819957
ENSG00000065534	MYLK	no	-0.116141	0.507018	0.892888	NA	-0.153105	-0.0791775
ENSG00000164885	CDK5	no	-0.113334	0.49646	0.892888	NA	-0.148484	-0.0781834
ENSG00000173110	HSPA6	no	0.111261	0.505639	0.892888	NA	0.0759704	0.146552
ENSG00000182534	MXRA7	no	0.114149	0.505468	0.892888	NA	0.0779574	0.15034
ENSG00000134452	FBXO18	no	0.116761	0.507408	0.892888	NA	0.0795644	0.153958
ENSG00000113407	TARS	no	0.117506	0.504637	0.892888	NA	0.0803262	0.154686
ENSG00000138071	ACTR2	no	0.122112	0.502802	0.892888	NA	0.0836485	0.160576
ENSG00000163902	RPN1	known_RBP	0.137512	0.498093	0.892888	NA	0.0946933	0.180332
ENSG00000177971	IMP3	known_RBP	0.155797	0.505844	0.892888	NA	0.106355	0.205239
ENSG00000116221	MRPL37	known_RBP	0.160452	0.498016	0.892888	NA	0.110499	0.210405
ENSG00000136167	LCP1	no	0.160739	0.504984	0.892888	NA	0.109837	0.211642
ENSG00000161016	RPL8	known_RBP	0.208009	0.508112	0.892888	NA	0.141628	0.27439
ENSG00000074071	MRPS34	no	0.223307	0.492808	0.892888	NA	0.15466	0.291953
ENSG00000180957	PITPNB	no	0.243416	0.500901	0.892888	NA	0.167099	0.319733
ENSG00000140395	WDR61	no	0.251295	0.498549	0.892888	NA	0.172959	0.329631
ENSG00000099956	SMARCB1	no	0.256279	0.504631	0.892888	NA	0.175191	0.337366
ENSG00000188976	NOC2L	known_RBP	0.260547	0.49851	0.892888	NA	0.179334	0.341759
ENSG00000145741	BTF3	known_RBP	0.300253	0.508377	0.892888	NA	0.204373	0.396134
ENSG00000136231	IGF2BP3	known_RBP	-0.150706	0.511386	0.895044	NA	-0.19919	-0.102222
ENSG00000100813	ACIN1	known_RBP	-0.137382	0.515615	0.895044	NA	-0.182046	-0.0927185
ENSG00000143569	UBAP2L	known_RBP	-0.133142	0.512675	0.895044	NA	-0.176112	-0.0901713
ENSG00000117395	EBNA1BP2	known_RBP	-0.132975	0.51246	0.895044	NA	-0.175868	-0.090081
ENSG00000197894	ADH5	no	-0.12509	0.51453	0.895044	NA	-0.165648	-0.0845322
ENSG00000156642	NPTN	no	-0.122484	0.513816	0.895044	NA	-0.162126	-0.0828413
ENSG00000100596	SPTLC2	no	-0.121333	0.515555	0.895044	NA	-0.160773	-0.0818927
ENSG00000128609	NDUFA5	no	-0.110253	0.511831	0.895044	NA	-0.145762	-0.0747439
ENSG00000233927	RPS28	known_RBP	0.109018	0.513987	0.895044	NA	0.0737185	0.144317
ENSG00000135046	ANXA1	no	0.122573	0.515961	0.895044	NA	0.0826898	0.162457
ENSG00000115866	DARS	known_RBP	0.129631	0.514573	0.895044	NA	0.0875963	0.171666
ENSG00000142002	DPP9	no	0.132205	0.511146	0.895044	NA	0.0896979	0.174712
ENSG00000135821	GLUL	no	0.147121	0.513584	0.895044	NA	0.0995315	0.19471
ENSG00000144524	COPS7B	no	0.11052	0.517123	0.895412	NA	0.0744545	0.146586
ENSG00000122873	CISD1	no	0.144333	0.517144	0.895412	NA	0.0972311	0.191436
ENSG00000152234	ATP5A1	known_RBP	-0.114691	0.52044	0.900273	NA	-0.152429	-0.0769534
ENSG00000136045	PWP1	no	-0.237565	0.520965	0.900337	NA	-0.315836	-0.159294
ENSG00000213465	ARL2	no	-0.151812	0.52228	0.901764	NA	-0.201994	-0.101629
ENSG00000187522	HSPA14	no	-0.215727	0.523896	0.903708	NA	-0.287327	-0.144128
ENSG00000148248	SURF4	no	-0.834166	0.530108	0.903815	NA	-1.11539	-0.552939
ENSG00000076924	XAB2	no	-0.168511	0.529522	0.903815	NA	-0.225238	-0.111784
ENSG00000117118	SDHB	no	-0.157676	0.530647	0.903815	NA	-0.210906	-0.104445
ENSG00000102119	EMD	no	-0.126307	0.526247	0.903815	NA	-0.168477	-0.0841372
ENSG00000144320	KIAA1715	no	-0.123676	0.527526	0.903815	NA	-0.1651	-0.0822514
ENSG00000102390	PBDC1	no	-0.121738	0.530326	0.903815	NA	-0.162803	-0.080673
ENSG00000158941	CCAR2	known_RBP	-0.113937	0.52846	0.903815	NA	-0.15219	-0.0756845
ENSG00000163655	GMPS	no	-0.111536	0.53082	0.903815	NA	-0.149207	-0.0738654
ENSG00000145907	G3BP1	known_RBP	-0.107353	0.526836	0.903815	NA	-0.143248	-0.0714584
ENSG00000103035	PSMD7	no	-0.10679	0.528947	0.903815	NA	-0.142687	-0.0708926
ENSG00000132792	CTNNBL1	no	0.11489	0.5282	0.903815	NA	0.0763429	0.153438
ENSG00000130340	SNX9	no	0.147347	0.526548	0.903815	NA	0.0981155	0.196579
ENSG00000159840	ZYX	known_RBP	0.157436	0.524979	0.903815	NA	0.105041	0.209832
ENSG00000123595	RAB9A	no	0.221182	0.528947	0.903815	NA	0.146832	0.295531
ENSG00000110367	DDX6	known_RBP	0.115429	0.531755	0.904572	NA	0.0763512	0.154507
ENSG00000162613	FUBP1	known_RBP	-0.147734	0.536081	0.905783	NA	-0.198302	-0.0971662
ENSG00000100092	SH3BP1	no	-0.103859	0.534019	0.905783	NA	-0.139223	-0.0684953
ENSG00000115806	GORASP2	no	0.117703	0.536264	0.905783	NA	0.0773959	0.158011
ENSG00000175183	CSRP2	no	0.1522	0.536397	0.905783	NA	0.100061	0.204338
ENSG00000173660	UQCRH	no	0.152643	0.533102	0.905783	NA	0.100789	0.204496
ENSG00000021355	SERPINB1	no	0.166531	0.535746	0.905783	NA	0.109578	0.223484
ENSG00000140612	SEC11A	no	0.171675	0.535957	0.905783	NA	0.112931	0.230419
ENSG00000007080	CCDC124	known_RBP	0.186739	0.535937	0.905783	NA	0.122843	0.250634
ENSG00000135069	PSAT1	no	0.132703	0.537218	0.906341	NA	0.0871478	0.178257
ENSG00000074201	CLNS1A	known_RBP	0.125422	0.538829	0.907398	NA	0.0821888	0.168655
ENSG00000060138	YBX3	known_RBP	0.223327	0.538669	0.907398	NA	0.146378	0.300277
ENSG00000167088	SNRPD1	known_RBP	-0.133391	0.539992	0.907698	NA	-0.179508	-0.0872735
ENSG00000160208	RRP1B	known_RBP	0.109837	0.539953	0.907698	NA	0.0718669	0.147807
ENSG00000142168	SOD1	no	-0.137624	0.541287	0.908742	NA	-0.185362	-0.0898848
ENSG00000085063	CD59	no	-0.103964	0.541598	0.908742	NA	-0.140057	-0.0678724
ENSG00000117385	P3H1	no	-0.179481	0.543531	0.908939	NA	-0.242099	-0.116862
ENSG00000187735	TCEA1	no	-0.173784	0.545659	0.908939	NA	-0.234749	-0.112819
ENSG00000119689	DLST	no	-0.112659	0.544058	0.908939	NA	-0.152018	-0.0733006
ENSG00000085832	EPS15	no	-0.101679	0.545645	0.908939	NA	-0.137348	-0.0660108
ENSG00000127948	POR	no	0.10109	0.545578	0.908939	NA	0.0656341	0.136545
ENSG00000107438	PDLIM1	no	0.121057	0.543199	0.908939	NA	0.0788576	0.163256
ENSG00000126945	HNRNPH2	known_RBP	0.134673	0.54422	0.908939	NA	0.0876036	0.181742
ENSG00000100167	SEPT3	no	0.177755	0.545037	0.908939	NA	0.115497	0.240012
ENSG00000140650	PMM2	no	-0.147095	0.552647	0.909208	NA	-0.199642	-0.0945486
ENSG00000095485	CWF19L1	no	-0.120221	0.553118	0.909208	NA	-0.16322	-0.0772216
ENSG00000159593	NAE1	no	-0.116566	0.547116	0.909208	NA	-0.157613	-0.0755197
ENSG00000028528	SNX1	no	-0.116305	0.546872	0.909208	NA	-0.157233	-0.075376
ENSG00000129235	TXNDC17	no	-0.113845	0.553216	0.909208	NA	-0.154574	-0.0731157
ENSG00000136068	FLNB	known_RBP	-0.11172	0.551019	0.909208	NA	-0.15146	-0.071979
ENSG00000147684	NDUFB9	no	-0.108022	0.550155	0.909208	NA	-0.146361	-0.0696831
ENSG00000100201	DDX17	known_RBP	-0.107754	0.548808	0.909208	NA	-0.145865	-0.0696438
ENSG00000065427	KARS	no	0.107776	0.553128	0.909208	NA	0.0692267	0.146325
ENSG00000169727	GPS1	no	0.110775	0.548205	0.909208	NA	0.0716571	0.149892
ENSG00000196305	IARS	no	0.138871	0.551563	0.909208	NA	0.089402	0.18834
ENSG00000000419	DPM1	no	0.163036	0.549295	0.909208	NA	0.105301	0.220772
ENSG00000111716	LDHB	no	0.169219	0.550242	0.909208	NA	0.109146	0.229292
ENSG00000055332	EIF2AK2	known_RBP	0.182964	0.552668	0.909208	NA	0.1176	0.248328
ENSG00000197451	HNRNPAB	known_RBP	0.191467	0.547937	0.909208	NA	0.123902	0.259033
ENSG00000122378	FAM213A	no	-0.110925	0.554773	0.910954	NA	-0.150772	-0.0710787
ENSG00000131016	AKAP12	no	-0.130063	0.558162	0.912657	NA	-0.177202	-0.0829245
ENSG00000090060	PAPOLA	no	0.0970224	0.558393	0.912657	NA	0.0618374	0.132207
ENSG00000100294	MCAT	known_RBP	0.111803	0.558466	0.912657	NA	0.07125	0.152356
ENSG00000133706	LARS	no	0.145016	0.558349	0.912657	NA	0.0924324	0.1976
ENSG00000178952	TUFM	known_RBP	0.190983	0.557808	0.912657	NA	0.12183	0.260137
ENSG00000106049	HIBADH	no	0.224125	0.55878	0.912657	NA	0.142763	0.305486
ENSG00000114491	UMPS	no	0.107215	0.559291	0.912684	NA	0.0682416	0.146189
ENSG00000136942	RPL35	known_RBP	-0.103623	0.561979	0.916151	NA	-0.14156	-0.0656872
ENSG00000138095	LRPPRC	known_RBP	0.114883	0.562409	0.916151	NA	0.072777	0.156989
ENSG00000247596	TWF2	known_RBP	-0.298001	0.565915	0.916156	NA	-0.408243	-0.187758
ENSG00000143149	ALDH9A1	no	-0.151668	0.568377	0.916156	NA	-0.208145	-0.09519
ENSG00000158545	ZC3H18	known_RBP	-0.126946	0.569868	0.916156	NA	-0.174407	-0.0794856
ENSG00000063244	U2AF2	known_RBP	-0.119177	0.562953	0.916156	NA	-0.16292	-0.0754341
ENSG00000169564	PCBP1	known_RBP	-0.114748	0.566912	0.916156	NA	-0.15731	-0.0721849
ENSG00000112640	PPP2R5D	no	-0.114039	0.564766	0.916156	NA	-0.156098	-0.0719801
ENSG00000072778	ACADVL	no	-0.100957	0.570418	0.916156	NA	-0.138756	-0.0631568
ENSG00000038358	EDC4	known_RBP	-0.0994199	0.568595	0.916156	NA	-0.136463	-0.0623767
ENSG00000144895	EIF2A	no	-0.0939332	0.570859	0.916156	NA	-0.129145	-0.0587215
ENSG00000072501	SMC1A	known_RBP	0.0950986	0.568964	0.916156	NA	0.0596305	0.130567
ENSG00000214078	CPNE1	no	0.104501	0.563667	0.916156	NA	0.0660719	0.142929
ENSG00000013275	PSMC4	no	0.108681	0.566417	0.916156	NA	0.0684217	0.14894
ENSG00000164754	RAD21	no	0.116991	0.570337	0.916156	NA	0.0731974	0.160785
ENSG00000175573	C11orf68	known_RBP	0.118712	0.567256	0.916156	NA	0.0746387	0.162786
ENSG00000138107	ACTR1A	no	0.11902	0.568987	0.916156	NA	0.0746276	0.163413
ENSG00000123349	PFDN5	no	0.121608	0.568516	0.916156	NA	0.0763071	0.166909
ENSG00000136891	TEX10	no	0.186464	0.569922	0.916156	NA	0.116741	0.256186
ENSG00000125755	SYMPK	no	0.0956592	0.57177	0.916191	NA	0.0597127	0.131606
ENSG00000119812	FAM98A	known_RBP	0.106799	0.571874	0.916191	NA	0.0666551	0.146943
ENSG00000156508	EEF1A1	known_RBP	0.172032	0.573828	0.918524	NA	0.107027	0.237036
ENSG00000180879	SSR4	no	-0.205545	0.583769	0.918819	NA	-0.28534	-0.12575
ENSG00000123136	DDX39A	known_RBP	-0.170975	0.593719	0.918819	NA	-0.2392	-0.10275
ENSG00000096746	HNRNPH3	known_RBP	-0.165097	0.579203	0.918819	NA	-0.228396	-0.101798
ENSG00000184047	DIABLO	no	-0.148118	0.583242	0.918819	NA	-0.205536	-0.0906997
ENSG00000025796	SEC63	known_RBP	-0.144057	0.590193	0.918819	NA	-0.20098	-0.0871339
ENSG00000130479	MAP1S	no	-0.141825	0.586659	0.918819	NA	-0.197321	-0.0863279
ENSG00000130520	LSM4	known_RBP	-0.133009	0.588655	0.918819	NA	-0.185344	-0.0806747
ENSG00000101811	CSTF2	known_RBP	-0.12936	0.589955	0.918819	NA	-0.180442	-0.078278
ENSG00000162231	NXF1	known_RBP	-0.120822	0.580761	0.918819	NA	-0.167342	-0.0743015
ENSG00000013375	PGM3	no	-0.113186	0.577602	0.918819	NA	-0.156393	-0.0699782
ENSG00000049541	RFC2	no	-0.110345	0.586074	0.918819	NA	-0.153455	-0.0672362
ENSG00000179115	FARSA	known_RBP	-0.108959	0.593278	0.918819	NA	-0.152384	-0.065534
ENSG00000122565	CBX3	no	-0.106249	0.578682	0.918819	NA	-0.146928	-0.0655707
ENSG00000054116	TRAPPC3	no	-0.103683	0.574929	0.918819	NA	-0.142978	-0.0643883
ENSG00000143256	PFDN2	no	-0.101803	0.593944	0.918819	NA	-0.142451	-0.0611544
ENSG00000148187	MRRF	no	-0.0990271	0.588377	0.918819	NA	-0.137961	-0.0600933
ENSG00000110955	ATP5B	known_RBP	-0.0917823	0.587902	0.918819	NA	-0.12782	-0.0557441
ENSG00000126267	COX6B1	no	-0.090637	0.583796	0.918819	NA	-0.125826	-0.0554481
ENSG00000168488	ATXN2L	known_RBP	-0.090526	0.585161	0.918819	NA	-0.125804	-0.0552484
ENSG00000115128	SF3B6	known_RBP	0.0933807	0.579373	0.918819	NA	0.0575617	0.1292
ENSG00000189159	HN1	no	0.0976061	0.57807	0.918819	NA	0.0602987	0.134913
ENSG00000118939	UCHL3	no	0.0998933	0.592247	0.918819	NA	0.0601955	0.139591
ENSG00000100714	MTHFD1	no	0.101041	0.593709	0.918819	NA	0.0607232	0.141359
ENSG00000145050	MANF	known_RBP	0.102087	0.585236	0.918819	NA	0.0622959	0.141878
ENSG00000121892	PDS5A	no	0.103707	0.591656	0.918819	NA	0.0625614	0.144853
ENSG00000078018	MAP2	no	0.107885	0.590417	0.918819	NA	0.0652284	0.150541
ENSG00000119912	IDE	no	0.110651	0.589723	0.918819	NA	0.0669851	0.154318
ENSG00000168078	PBK	no	0.116156	0.582736	0.918819	NA	0.0711905	0.161122
ENSG00000176393	RNPEP	no	0.117462	0.579995	0.918819	NA	0.0723296	0.162594
ENSG00000144381	HSPD1	known_RBP	0.122712	0.589105	0.918819	NA	0.074369	0.171055
ENSG00000172757	CFL1	known_RBP	0.127134	0.58247	0.918819	NA	0.0779544	0.176313
ENSG00000166986	MARS	no	0.133459	0.575427	0.918819	NA	0.0828114	0.184106
ENSG00000161513	FDXR	no	0.141094	0.589242	0.918819	NA	0.085488	0.196699
ENSG00000135624	CCT7	no	0.144895	0.590141	0.918819	NA	0.0876487	0.202141
ENSG00000108953	YWHAE	known_RBP	0.150146	0.590547	0.918819	NA	0.0907585	0.209533
ENSG00000141543	EIF4A3	known_RBP	0.16488	0.57713	0.918819	NA	0.102019	0.227741
ENSG00000065978	YBX1	known_RBP	0.166184	0.575983	0.918819	NA	0.103023	0.229345
ENSG00000126878	AIF1L	no	0.16675	0.589593	0.918819	NA	0.100969	0.23253
ENSG00000172531	PPP1CA	no	0.170975	0.59104	0.918819	NA	0.103257	0.238694
ENSG00000164466	SFXN1	no	0.207676	0.589058	0.918819	NA	0.125871	0.28948
ENSG00000089220	PEBP1	known_RBP	-0.111012	0.597117	0.921192	NA	-0.155732	-0.0662913
ENSG00000110435	PDHX	no	-0.106811	0.601682	0.921192	NA	-0.150395	-0.0632257
ENSG00000160789	LMNA	no	-0.0988359	0.599033	0.921192	NA	-0.138866	-0.0588055
ENSG00000110958	PTGES3	no	0.0868403	0.601479	0.921192	NA	0.0514248	0.122256
ENSG00000149313	AASDHPPT	no	0.0919097	0.596529	0.921192	NA	0.0549454	0.128874
ENSG00000103342	GSPT1	known_RBP	0.0947212	0.601855	0.921192	NA	0.0560506	0.133392
ENSG00000088986	DYNLL1	no	0.106499	0.596381	0.921192	NA	0.0636848	0.149313
ENSG00000159692	CTBP1	no	0.110674	0.600197	0.921192	NA	0.0657016	0.155646
ENSG00000198836	OPA1	no	0.122577	0.600253	0.921192	NA	0.0727603	0.172395
ENSG00000165219	GAPVD1	no	0.133011	0.599436	0.921192	NA	0.0790775	0.186944
ENSG00000138032	PPM1B	no	0.143296	0.601972	0.921192	NA	0.0847747	0.201817
ENSG00000084652	TXLNA	no	0.148381	0.600856	0.921192	NA	0.0879744	0.208788
ENSG00000089157	RPLP0	known_RBP	0.187212	0.59987	0.921192	NA	0.111209	0.263216
ENSG00000116584	ARHGEF2	no	0.103777	0.602935	0.921901	NA	0.0612793	0.146274
ENSG00000085415	SEH1L	no	-0.110327	0.60521	0.923534	NA	-0.155799	-0.0648541
ENSG00000148672	GLUD1	no	-0.0946806	0.605506	0.923534	NA	-0.133737	-0.0556238
ENSG00000152556	PFKM	no	0.134248	0.604852	0.923534	NA	0.0789719	0.189523
ENSG00000242372	EIF6	no	-0.0920762	0.606705	0.924598	NA	-0.130189	-0.0539636
ENSG00000141279	NPEPPS	no	0.0898159	0.607675	0.925312	NA	0.0525357	0.127096
ENSG00000023228	NDUFS1	no	-0.0961341	0.608338	0.925557	NA	-0.136113	-0.0561556
ENSG00000100983	GSS	no	-0.197808	0.609574	0.926229	NA	-0.280361	-0.115255
ENSG00000198563	DDX39B	known_RBP	-0.147117	0.622133	0.926229	NA	-0.210798	-0.0834369
ENSG00000100280	AP1B1	no	-0.140765	0.618888	0.926229	NA	-0.201119	-0.0804117
ENSG00000197299	BLM	no	-0.140462	0.612548	0.926229	NA	-0.199587	-0.0813376
ENSG00000155368	DBI	no	-0.135645	0.615963	0.926229	NA	-0.19331	-0.0779807
ENSG00000146242	TPBG	no	-0.125068	0.615916	0.926229	NA	-0.178229	-0.0719072
ENSG00000132300	PTCD3	known_RBP	-0.120719	0.613821	0.926229	NA	-0.17172	-0.0697175
ENSG00000104835	SARS2	known_RBP	-0.119189	0.620502	0.926229	NA	-0.170534	-0.0678442
ENSG00000105223	PLD3	no	-0.113709	0.619033	0.926229	NA	-0.162483	-0.0649353
ENSG00000138814	PPP3CA	no	-0.111693	0.622165	0.926229	NA	-0.160045	-0.0633417
ENSG00000108588	CCDC47	known_RBP	-0.109331	0.620308	0.926229	NA	-0.156403	-0.0622598
ENSG00000137996	RTCA	known_RBP	-0.100306	0.615831	0.926229	NA	-0.142932	-0.0576813
ENSG00000101856	PGRMC1	known_RBP	-0.098637	0.623712	0.926229	NA	-0.141532	-0.0557423
ENSG00000102103	PQBP1	no	-0.0972103	0.617286	0.926229	NA	-0.138695	-0.0557255
ENSG00000054148	PHPT1	no	-0.0879813	0.617379	0.926229	NA	-0.125538	-0.0504248
ENSG00000172939	OXSR1	no	-0.0838643	0.622182	0.926229	NA	-0.120171	-0.047558
ENSG00000172115	CYCS	known_RBP	-0.0828904	0.620828	0.926229	NA	-0.118632	-0.0471482
ENSG00000232119	MCTS1	no	0.0852656	0.618001	0.926229	NA	0.0488023	0.121729
ENSG00000198242	RPL23A	known_RBP	0.0892494	0.623848	0.926229	NA	0.0504215	0.128077
ENSG00000167460	TPM4	no	0.0909627	0.613886	0.926229	NA	0.0525257	0.1294
ENSG00000156482	RPL30	known_RBP	0.0926624	0.611913	0.926229	NA	0.0537297	0.131595
ENSG00000144554	FANCD2	no	0.0980133	0.610749	0.926229	NA	0.0569701	0.139056
ENSG00000100138	SNU13	known_RBP	0.100795	0.61362	0.926229	NA	0.0582362	0.143355
ENSG00000165434	PGM2L1	no	0.104569	0.620307	0.926229	NA	0.0595483	0.149591
ENSG00000127837	AAMP	no	0.108878	0.62316	0.926229	NA	0.061607	0.156149
ENSG00000137312	FLOT1	no	0.111574	0.617071	0.926229	NA	0.0639893	0.159159
ENSG00000104824	HNRNPL	known_RBP	0.132659	0.616436	0.926229	NA	0.0761866	0.189132
ENSG00000177565	TBL1XR1	no	0.133165	0.610803	0.926229	NA	0.0773937	0.188937
ENSG00000065548	ZC3H15	known_RBP	0.13932	0.610865	0.926229	NA	0.0809601	0.19768
ENSG00000104853	CLPTM1	no	0.145901	0.623517	0.926229	NA	0.0824887	0.209312
ENSG00000088833	NSFL1C	no	0.0997231	0.624939	0.927102	NA	0.0561985	0.143248
ENSG00000079246	XRCC5	known_RBP	-0.096816	0.627722	0.927861	NA	-0.139422	-0.0542097
ENSG00000142657	PGD	no	-0.0930624	0.626787	0.927861	NA	-0.133903	-0.0522217
ENSG00000096155	BAG6	no	-0.0883077	0.626798	0.927861	NA	-0.127063	-0.0495524
ENSG00000213977	TAX1BP3	no	0.108009	0.627706	0.927861	NA	0.060479	0.155538
ENSG00000023318	ERP44	no	0.113522	0.62847	0.927861	NA	0.0634522	0.163591
ENSG00000196510	ANAPC7	no	0.154675	0.628214	0.927861	NA	0.0865068	0.222844
ENSG00000115211	EIF2B4	no	-0.139408	0.631375	0.93066	NA	-0.201432	-0.0773847
ENSG00000162368	CMPK1	no	0.0870049	0.631257	0.93066	NA	0.0483096	0.1257
ENSG00000189091	SF3B3	no	-0.081451	0.632062	0.930929	NA	-0.117764	-0.0451381
ENSG00000101079	NDRG3	no	-0.0795747	0.633645	0.931771	NA	-0.11522	-0.043929
ENSG00000037474	NSUN2	known_RBP	0.0784078	0.633143	0.931771	NA	0.0433378	0.113478
ENSG00000247315	ZCCHC3	no	0.21803	0.63449	0.932271	NA	0.120113	0.315947
ENSG00000137770	CTDSPL2	no	0.198284	0.635201	0.932573	NA	0.109044	0.287524
ENSG00000070831	CDC42	no	0.0831802	0.636916	0.933604	NA	0.0455487	0.120812
ENSG00000077380	DYNC1I2	no	0.178836	0.636849	0.933604	NA	0.0979457	0.259727
ENSG00000197312	DDI2	no	-0.158645	0.63808	0.934567	NA	-0.230672	-0.0866185
ENSG00000109814	UGDH	no	-0.129619	0.643864	0.935507	NA	-0.18952	-0.0697187
ENSG00000029363	BCLAF1	known_RBP	-0.108813	0.642668	0.935507	NA	-0.158914	-0.0587125
ENSG00000128708	HAT1	no	-0.100588	0.639696	0.935507	NA	-0.146482	-0.0546943
ENSG00000100387	RBX1	no	-0.0989418	0.645502	0.935507	NA	-0.144897	-0.0529862
ENSG00000047410	TPR	known_RBP	-0.0864531	0.646765	0.935507	NA	-0.126765	-0.0461407
ENSG00000112335	SNX3	no	-0.0863684	0.643562	0.935507	NA	-0.126244	-0.0464923
ENSG00000164548	TRA2A	known_RBP	-0.084474	0.64335	0.935507	NA	-0.12345	-0.045498
ENSG00000160211	G6PD	no	-0.0838225	0.65039	0.935507	NA	-0.123352	-0.0442926
ENSG00000102189	EEA1	no	-0.0756096	0.649946	0.935507	NA	-0.111217	-0.0400024
ENSG00000136026	CKAP4	known_RBP	-0.0746572	0.64924	0.935507	NA	-0.109739	-0.0395759
ENSG00000108559	NUP88	no	0.0756011	0.64883	0.935507	NA	0.0401216	0.111081
ENSG00000124299	PEPD	no	0.0763635	0.645785	0.935507	NA	0.0408638	0.111863
ENSG00000158042	MRPL17	no	0.0767892	0.649396	0.935507	NA	0.0406886	0.11289
ENSG00000011485	PPP5C	no	0.077452	0.64053	0.935507	NA	0.0420239	0.11288
ENSG00000102024	PLS3	no	0.0793959	0.64555	0.935507	NA	0.0425133	0.116279
ENSG00000066583	ISOC1	no	0.080676	0.643125	0.935507	NA	0.0434782	0.117874
ENSG00000138758	SEPT11	no	0.0816655	0.648839	0.935507	NA	0.043339	0.119992
ENSG00000168028	RPSA	known_RBP	0.0849399	0.650171	0.935507	NA	0.0449105	0.124969
ENSG00000179950	PUF60	known_RBP	0.0863434	0.641706	0.935507	NA	0.0467057	0.125981
ENSG00000139921	TMX1	no	0.093899	0.646756	0.935507	NA	0.0501158	0.137682
ENSG00000139343	SNRPF	no	0.103838	0.645755	0.935507	NA	0.0555703	0.152105
ENSG00000110619	CARS	no	0.107314	0.64573	0.935507	NA	0.0574347	0.157194
ENSG00000108774	RAB5C	no	0.115022	0.647703	0.935507	NA	0.0612312	0.168812
ENSG00000181085	MAPK15	no	0.0824439	0.651852	0.936591	NA	0.0433856	0.121502
ENSG00000204628	GNB2L1	known_RBP	0.107502	0.65216	0.936591	NA	0.0565229	0.15848
ENSG00000134709	HOOK1	no	-0.158515	0.652757	0.936719	NA	-0.233826	-0.0832035
ENSG00000139746	RBM26	known_RBP	-0.0762459	0.653377	0.93688	NA	-0.112542	-0.0399502
ENSG00000265241	RBM8A	no	-0.0755687	0.654893	0.938324	NA	-0.111714	-0.0394229
ENSG00000131652	THOC6	no	-0.140085	0.655592	0.938596	NA	-0.207239	-0.0729317
ENSG00000071539	TRIP13	no	-0.0945587	0.657692	0.938684	NA	-0.140191	-0.0489262
ENSG00000160803	UBQLN4	no	-0.0893347	0.656863	0.938684	NA	-0.132333	-0.0463367
ENSG00000100028	SNRPD3	known_RBP	-0.0732994	0.659217	0.938684	NA	-0.108845	-0.0377539
ENSG00000165527	ARF6	no	0.0914485	0.658464	0.938684	NA	0.0472084	0.135689
ENSG00000256269	HMBS	no	0.0974472	0.658854	0.938684	NA	0.0502463	0.144648
ENSG00000096060	FKBP5	no	0.110448	0.65774	0.938684	NA	0.0571394	0.163756
ENSG00000108561	C1QBP	no	0.236546	0.656958	0.938684	NA	0.122659	0.350433
ENSG00000155438	NIFK	known_RBP	-0.146714	0.659912	0.938948	NA	-0.21802	-0.0754092
ENSG00000106588	PSMA2	no	-0.105824	0.661128	0.938976	NA	-0.157457	-0.0541913
ENSG00000114353	GNAI2	no	-0.0803952	0.661603	0.938976	NA	-0.119681	-0.0411095
ENSG00000203879	GDI1	no	-0.0765354	0.661905	0.938976	NA	-0.113971	-0.0390995
ENSG00000096150	RPS18	known_RBP	0.0720975	0.661968	0.938976	NA	0.0368252	0.10737
ENSG00000006712	PAF1	no	0.173863	0.663637	0.94062	NA	0.088345	0.259381
ENSG00000161547	SRSF2	known_RBP	-0.0904277	0.664841	0.94088	NA	-0.13508	-0.0457756
ENSG00000169813	HNRNPF	known_RBP	-0.076906	0.664737	0.94088	NA	-0.114869	-0.0389434
ENSG00000169567	HINT1	no	0.0723546	0.665887	0.941638	NA	0.0365053	0.108204
ENSG00000099901	RANBP1	no	0.147409	0.666557	0.941863	NA	0.0742135	0.220604
ENSG00000168439	STIP1	known_RBP	-0.0735372	0.668491	0.943873	NA	-0.110283	-0.0367916
ENSG00000143401	ANP32E	no	-0.40094	0.680413	0.944138	NA	-0.609369	-0.192511
ENSG00000134759	ELP2	no	-0.162705	0.669395	0.944138	NA	-0.244248	-0.0811627
ENSG00000001084	GCLC	no	-0.110643	0.67793	0.944138	NA	-0.167684	-0.053603
ENSG00000005436	GCFC2	no	-0.0973062	0.671154	0.944138	NA	-0.146355	-0.0482572
ENSG00000089280	FUS	known_RBP	-0.0849143	0.674995	0.944138	NA	-0.128264	-0.0415645
ENSG00000146085	MUT	no	-0.0835988	0.680455	0.944138	NA	-0.127064	-0.0401338
ENSG00000181938	GINS3	no	-0.0791022	0.67143	0.944138	NA	-0.119011	-0.039193
ENSG00000163956	LRPAP1	no	-0.0748175	0.674373	0.944138	NA	-0.112934	-0.0367012
ENSG00000115419	GLS	no	-0.0742351	0.67812	0.944138	NA	-0.11253	-0.0359401
ENSG00000182718	ANXA2	known_RBP	-0.0707315	0.672273	0.944138	NA	-0.106517	-0.0349462
ENSG00000063854	HAGH	no	-0.0707041	0.670083	0.944138	NA	-0.106219	-0.0351896
ENSG00000004478	FKBP4	known_RBP	-0.070358	0.67358	0.944138	NA	-0.106108	-0.0346075
ENSG00000072506	HSD17B10	known_RBP	0.0698877	0.677812	0.944138	NA	0.0338725	0.105903
ENSG00000149925	ALDOA	known_RBP	0.070988	0.679235	0.944138	NA	0.0342309	0.107745
ENSG00000101557	USP14	no	0.0741506	0.672985	0.944138	NA	0.0365472	0.111754
ENSG00000104412	EMC2	no	0.0762064	0.679135	0.944138	NA	0.0367604	0.115652
ENSG00000159231	CBR3	no	0.0777804	0.677872	0.944138	NA	0.0376898	0.117871
ENSG00000125944	HNRNPR	known_RBP	0.0885085	0.672369	0.944138	NA	0.0437151	0.133302
ENSG00000168827	GFM1	known_RBP	0.0899532	0.676186	0.944138	NA	0.0438487	0.136058
ENSG00000166855	CLPX	no	0.0902484	0.671935	0.944138	NA	0.0446398	0.135857
ENSG00000143420	ENSA	no	0.0906568	0.680025	0.944138	NA	0.0435904	0.137723
ENSG00000198805	PNP	no	0.100008	0.677359	0.944138	NA	0.048549	0.151468
ENSG00000182481	KPNA2	known_RBP	0.101315	0.676813	0.944138	NA	0.0492783	0.153351
ENSG00000009844	VTA1	no	-0.103771	0.684189	0.945112	NA	-0.15841	-0.049131
ENSG00000023191	RNH1	no	-0.098631	0.683953	0.945112	NA	-0.150523	-0.0467394
ENSG00000139433	GLTP	no	-0.0851098	0.684619	0.945112	NA	-0.129989	-0.0402303
ENSG00000163798	SLC4A1AP	no	-0.0796982	0.684844	0.945112	NA	-0.121756	-0.0376401
ENSG00000172009	THOP1	no	-0.0785521	0.687219	0.945112	NA	-0.120344	-0.0367606
ENSG00000166333	ILK	no	-0.0769084	0.687119	0.945112	NA	-0.117811	-0.0360054
ENSG00000170027	YWHAG	known_RBP	-0.071314	0.682548	0.945112	NA	-0.108655	-0.0339729
ENSG00000159140	SON	known_RBP	0.0676395	0.684167	0.945112	NA	0.0320271	0.103252
ENSG00000014641	MDH1	no	0.072449	0.685948	0.945112	NA	0.034072	0.110826
ENSG00000115524	SF3B1	known_RBP	0.089697	0.686078	0.945112	NA	0.0421625	0.137232
ENSG00000196642	RABL6	no	0.0916308	0.68408	0.945112	NA	0.0434013	0.13986
ENSG00000002549	LAP3	no	0.131151	0.687308	0.945112	NA	0.0613545	0.200948
ENSG00000167699	GLOD4	no	-0.0801594	0.689158	0.946245	NA	-0.123091	-0.0372274
ENSG00000150768	DLAT	no	0.0662932	0.68907	0.946245	NA	0.0307984	0.101788
ENSG00000132002	DNAJB1	no	-0.0685081	0.690432	0.946585	NA	-0.105362	-0.0316544
ENSG00000105447	GRWD1	known_RBP	0.110523	0.690119	0.946585	NA	0.0511317	0.169913
ENSG00000060688	SNRNP40	known_RBP	0.0833236	0.691168	0.94689	NA	0.0383855	0.128262
ENSG00000173786	CNP	no	-0.112247	0.695614	0.947469	NA	-0.173731	-0.050763
ENSG00000166598	HSP90B1	known_RBP	-0.0831037	0.692133	0.947469	NA	-0.128074	-0.0381336
ENSG00000198056	PRIM1	no	-0.0783878	0.694833	0.947469	NA	-0.121208	-0.0355679
ENSG00000107371	EXOSC3	no	-0.0744807	0.692882	0.947469	NA	-0.11489	-0.0340715
ENSG00000111196	MAGOHB	known_RBP	-0.0709663	0.698569	0.947469	NA	-0.110246	-0.0316868
ENSG00000010256	UQCRC1	no	-0.0689135	0.694974	0.947469	NA	-0.106577	-0.0312504
ENSG00000065154	OAT	no	-0.0659551	0.697068	0.947469	NA	-0.102268	-0.0296424
ENSG00000116489	CAPZA1	no	-0.0654606	0.69447	0.947469	NA	-0.101174	-0.0297477
ENSG00000116957	TBCE	no	0.0649319	0.69606	0.947469	NA	0.0293092	0.100555
ENSG00000109107	ALDOC	no	0.0649373	0.698447	0.947469	NA	0.0290104	0.100864
ENSG00000197728	RPS26	known_RBP	0.0658923	0.697643	0.947469	NA	0.0295405	0.102244
ENSG00000196235	SUPT5H	known_RBP	0.0718464	0.698784	0.947469	NA	0.0320494	0.111643
ENSG00000106263	EIF3B	known_RBP	0.0766068	0.697446	0.947469	NA	0.0343733	0.11884
ENSG00000100297	MCM5	no	0.0972226	0.696554	0.947469	NA	0.0437919	0.150653
ENSG00000121691	CAT	no	0.0820596	0.699974	0.948385	NA	0.0364131	0.127706
ENSG00000198363	ASPH	no	0.0677632	0.701796	0.950156	NA	0.0298234	0.105703
ENSG00000174444	RPL4	known_RBP	-0.0781795	0.705972	0.950757	NA	-0.122614	-0.0337454
ENSG00000111669	TPI1	no	-0.07343	0.707335	0.950757	NA	-0.115372	-0.0314885
ENSG00000156976	EIF4A2	known_RBP	-0.0727812	0.703633	0.950757	NA	-0.1138	-0.0317627
ENSG00000121022	COPS5	no	-0.0680273	0.704223	0.950757	NA	-0.106448	-0.0296065
ENSG00000239672	NME1	known_RBP	-0.066804	0.707396	0.950757	NA	-0.104969	-0.0286386
ENSG00000086598	TMED2	no	0.0713738	0.706758	0.950757	NA	0.030692	0.112056
ENSG00000085365	SCAMP1	no	0.0740676	0.704842	0.950757	NA	0.032142	0.115993
ENSG00000170876	TMEM43	no	0.0792783	0.703189	0.950757	NA	0.0346693	0.123887
ENSG00000101911	PRPS2	no	0.118058	0.707103	0.950757	NA	0.0506829	0.185433
ENSG00000101596	SMCHD1	no	0.136039	0.706608	0.950757	NA	0.0585413	0.213536
ENSG00000108094	CUL2	no	-0.113736	0.709386	0.952053	NA	-0.179187	-0.0482852
ENSG00000198087	CD2AP	no	-0.103702	0.709393	0.952053	NA	-0.163381	-0.0440239
ENSG00000111581	NUP107	no	-0.108988	0.712685	0.952385	NA	-0.172472	-0.0455046
ENSG00000125354	SEPT6	no	-0.0830479	0.711766	0.952385	NA	-0.131258	-0.0348378
ENSG00000115415	STAT1	no	-0.0801368	0.711852	0.952385	NA	-0.126672	-0.0336018
ENSG00000144034	TPRKB	no	-0.0737181	0.710202	0.952385	NA	-0.116267	-0.0311691
ENSG00000163918	RFC4	no	-0.0736122	0.711569	0.952385	NA	-0.116314	-0.0309106
ENSG00000101367	MAPRE1	known_RBP	-0.0723886	0.712739	0.952385	NA	-0.114562	-0.0302152
ENSG00000171858	RPS21	known_RBP	-0.10306	0.715196	0.952653	NA	-0.163652	-0.0424681
ENSG00000122786	CALD1	known_RBP	-0.10031	0.715389	0.952653	NA	-0.159327	-0.0412926
ENSG00000067057	PFKP	no	-0.0714263	0.715289	0.952653	NA	-0.113434	-0.0294183
ENSG00000131876	SNRPA1	known_RBP	-0.0691191	0.716244	0.952653	NA	-0.109915	-0.028323
ENSG00000075142	SRI	no	-0.0623563	0.716474	0.952653	NA	-0.0991924	-0.0255202
ENSG00000171960	PPIH	no	-0.0600457	0.716556	0.952653	NA	-0.0955277	-0.0245636
ENSG00000116863	ADPRHL2	no	0.0692986	0.716435	0.952653	NA	0.0283673	0.11023
ENSG00000057757	PITHD1	no	-0.125735	0.725005	0.952761	NA	-0.20245	-0.0490203
ENSG00000215021	PHB2	no	-0.10245	0.719612	0.952761	NA	-0.163688	-0.041212
ENSG00000180370	PAK2	no	-0.089803	0.724354	0.952761	NA	-0.144458	-0.0351479
ENSG00000182512	GLRX5	no	-0.0891953	0.726669	0.952761	NA	-0.143966	-0.0344249
ENSG00000154001	PPP2R5E	no	-0.0755035	0.724092	0.952761	NA	-0.12141	-0.0295973
ENSG00000162736	NCSTN	no	-0.0731394	0.726969	0.952761	NA	-0.118103	-0.0281761
ENSG00000104738	MCM4	no	-0.0661774	0.727139	0.952761	NA	-0.106887	-0.0254673
ENSG00000184924	PTRHD1	no	-0.0653651	0.721647	0.952761	NA	-0.104738	-0.0259919
ENSG00000100941	PNN	known_RBP	-0.0652372	0.721813	0.952761	NA	-0.104558	-0.0259163
ENSG00000241553	ARPC4	no	-0.06101	0.726046	0.952761	NA	-0.0983833	-0.0236366
ENSG00000159217	IGF2BP1	known_RBP	-0.060397	0.719983	0.952761	NA	-0.0965492	-0.0242449
ENSG00000141127	PRPSAP2	no	-0.0601842	0.720423	0.952761	NA	-0.096269	-0.0240995
ENSG00000143621	ILF2	known_RBP	-0.0598764	0.723829	0.952761	NA	-0.0962447	-0.0235082
ENSG00000058453	CROCC	no	0.063106	0.722332	0.952761	NA	0.0249944	0.101218
ENSG00000151247	EIF4E	known_RBP	0.0640362	0.719255	0.952761	NA	0.0258109	0.102262
ENSG00000141456	PELP1	known_RBP	0.070373	0.720586	0.952761	NA	0.0281533	0.112593
ENSG00000100216	TOMM22	no	0.0822051	0.727488	0.952761	NA	0.031567	0.132843
ENSG00000075188	NUP37	no	0.0828422	0.723477	0.952761	NA	0.0325924	0.133092
ENSG00000085377	PREP	no	0.102322	0.718756	0.952761	NA	0.0413573	0.163286
ENSG00000169976	SF3B5	no	0.104363	0.72064	0.952761	NA	0.0417387	0.166988
ENSG00000136813	KIAA0368	no	0.129924	0.725559	0.952761	NA	0.0504843	0.209363
ENSG00000167721	TSR1	known_RBP	-0.170638	0.729391	0.953412	NA	-0.276529	-0.0647463
ENSG00000148335	NTMT1	no	0.0733776	0.729037	0.953412	NA	0.0279048	0.11885
ENSG00000138175	ARL3	no	0.114084	0.729536	0.953412	NA	0.0432478	0.184921
ENSG00000100401	RANGAP1	no	0.0570604	0.731647	0.955299	NA	0.0213373	0.0927836
ENSG00000031823	RANBP3	no	0.0932109	0.732016	0.955299	NA	0.0347708	0.151651
ENSG00000241837	ATP5O	no	-0.058586	0.732619	0.95541	NA	-0.0954047	-0.0217673
ENSG00000162664	ZNF326	known_RBP	-0.0564652	0.733172	0.955455	NA	-0.0920283	-0.0209021
ENSG00000130816	DNMT1	no	-0.0818257	0.73422	0.95552	NA	-0.133575	-0.030076
ENSG00000197958	RPL12	known_RBP	0.0585601	0.735813	0.95552	NA	0.0212898	0.0958305
ENSG00000125977	EIF2S2	known_RBP	0.0665185	0.735517	0.95552	NA	0.0242328	0.108804
ENSG00000072042	RDH11	no	0.0962598	0.73544	0.95552	NA	0.0350862	0.157433
ENSG00000108344	PSMD3	no	0.100254	0.735538	0.95552	NA	0.0365175	0.163991
ENSG00000204843	DCTN1	no	0.0836317	0.736558	0.955815	NA	0.0302463	0.137017
ENSG00000138594	TMOD3	no	-0.0816772	0.739048	0.957699	NA	-0.134338	-0.0290169
ENSG00000171314	PGAM1	no	-0.0570233	0.739	0.957699	NA	-0.0937811	-0.0202654
ENSG00000110651	CD81	no	-0.264872	0.742827	0.959229	NA	-0.438278	-0.0914663
ENSG00000116030	SUMO1	known_RBP	-0.12156	0.743904	0.959229	NA	-0.201493	-0.0416268
ENSG00000131236	CAP1	no	-0.0679343	0.743668	0.959229	NA	-0.112562	-0.0233064
ENSG00000155393	HEATR3	no	-0.0611675	0.745136	0.959229	NA	-0.101592	-0.0207425
ENSG00000167863	ATP5H	no	-0.055055	0.743941	0.959229	NA	-0.0912625	-0.0188474
ENSG00000096063	SRPK1	known_RBP	0.0566135	0.742718	0.959229	NA	0.0195664	0.0936606
ENSG00000092199	HNRNPC	known_RBP	0.0820868	0.744691	0.959229	NA	0.0279354	0.136238
ENSG00000103381	CPPED1	no	0.0910478	0.745431	0.959229	NA	0.030802	0.151294
ENSG00000143106	PSMA5	no	0.105828	0.744088	0.959229	NA	0.036187	0.175468
ENSG00000103496	STX4	no	0.140784	0.745396	0.959229	NA	0.0476415	0.233926
ENSG00000100614	PPM1A	no	-0.0614327	0.747643	0.959653	NA	-0.102455	-0.0204101
ENSG00000092841	MYL6	no	-0.0553678	0.747016	0.959653	NA	-0.0922447	-0.0184909
ENSG00000150093	ITGB1	no	0.055219	0.747842	0.959653	NA	0.0183152	0.0921228
ENSG00000135720	DYNC1LI2	no	0.0911222	0.746523	0.959653	NA	0.0305554	0.151689
ENSG00000100097	LGALS1	known_RBP	-0.0606021	0.748906	0.959998	NA	-0.101283	-0.0199212
ENSG00000090621	PABPC4	known_RBP	-0.0600631	0.753248	0.959998	NA	-0.101124	-0.0190024
ENSG00000049247	UTS2	no	-0.0594237	0.752701	0.959998	NA	-0.0999534	-0.018894
ENSG00000166181	API5	known_RBP	-0.0566736	0.752578	0.959998	NA	-0.0953077	-0.0180396
ENSG00000196924	FLNA	known_RBP	-0.0542962	0.75266	0.959998	NA	-0.0913222	-0.0172701
ENSG00000196365	LONP1	no	-0.0541787	0.753971	0.959998	NA	-0.0913303	-0.0170272
ENSG00000118181	RPS25	known_RBP	0.050999	0.754805	0.959998	NA	0.0159036	0.0860944
ENSG00000035403	VCL	no	0.0520448	0.75148	0.959998	NA	0.01673	0.0873596
ENSG00000102054	RBBP7	no	0.0555557	0.750082	0.959998	NA	0.0180789	0.0930324
ENSG00000178921	PFAS	no	0.0588975	0.754879	0.959998	NA	0.0183539	0.0994411
ENSG00000092010	PSME1	no	0.0841212	0.751159	0.959998	NA	0.027118	0.141124
ENSG00000099800	TIMM13	no	0.108717	0.75375	0.959998	NA	0.0342371	0.183196
ENSG00000168264	IRF2BP2	no	0.12895	0.753104	0.959998	NA	0.0408501	0.21705
ENSG00000079785	DDX1	known_RBP	0.0603502	0.755962	0.960712	NA	0.0186144	0.102086
ENSG00000211460	TSN	no	-0.0610596	0.756898	0.961239	NA	-0.103456	-0.0186636
ENSG00000148798	INA	no	-0.074437	0.757897	0.961845	NA	-0.126344	-0.0225303
ENSG00000136485	DCAF7	no	-0.0946906	0.762255	0.966712	NA	-0.161982	-0.0273992
ENSG00000139726	DENR	no	-0.06196	0.763326	0.96674	NA	-0.106199	-0.0177211
ENSG00000105926	MPP6	no	0.108579	0.763203	0.96674	NA	0.0310965	0.186061
ENSG00000147475	ERLIN2	no	-0.0675521	0.764741	0.967336	NA	-0.116085	-0.0190188
ENSG00000139180	NDUFA9	no	-0.0629014	0.766755	0.967336	NA	-0.108499	-0.0173038
ENSG00000103415	HMOX2	no	-0.0604138	0.770681	0.967336	NA	-0.104987	-0.0158407
ENSG00000119318	RAD23B	no	-0.0600122	0.767756	0.967336	NA	-0.10371	-0.0163141
ENSG00000138430	OLA1	known_RBP	-0.0578114	0.769029	0.967336	NA	-0.100148	-0.0154748
ENSG00000124383	MPHOSPH10	known_RBP	0.0489668	0.769078	0.967336	NA	0.0130994	0.0848342
ENSG00000106992	AK1	no	0.049989	0.767801	0.967336	NA	0.0135821	0.086396
ENSG00000101361	NOP56	known_RBP	0.0519711	0.766348	0.967336	NA	0.0143651	0.0895771
ENSG00000007168	PAFAH1B1	no	0.0542531	0.771141	0.967336	NA	0.0141418	0.0943645
ENSG00000005156	LIG3	no	0.0670962	0.766586	0.967336	NA	0.0184943	0.115698
ENSG00000149187	CELF1	known_RBP	0.0774659	0.77041	0.967336	NA	0.0203816	0.13455
ENSG00000182944	EWSR1	known_RBP	0.0796114	0.768402	0.967336	NA	0.0214742	0.137749
ENSG00000100243	CYB5R3	no	0.079972	0.77004	0.967336	NA	0.0211394	0.138805
ENSG00000115233	PSMD14	no	0.0891021	0.769671	0.967336	NA	0.0236618	0.154542
ENSG00000137076	TLN1	known_RBP	-0.0532106	0.772449	0.968318	NA	-0.0927857	-0.0136355
ENSG00000117906	RCN2	no	-0.0673296	0.773081	0.968453	NA	-0.117551	-0.0171087
ENSG00000146476	ARMT1	no	0.0532021	0.773908	0.968829	NA	0.0133685	0.0930356
ENSG00000108848	LUC7L3	known_RBP	-0.104472	0.775932	0.969389	NA	-0.183425	-0.0255191
ENSG00000143742	SRP9	no	-0.0836654	0.775754	0.969389	NA	-0.146842	-0.0204887
ENSG00000136930	PSMB7	no	-0.055574	0.775021	0.969389	NA	-0.097397	-0.0137511
ENSG00000184207	PGP	no	-0.0729868	0.776528	0.969478	NA	-0.128298	-0.0176758
ENSG00000186298	PPP1CC	known_RBP	0.0468359	0.777263	0.969739	NA	0.0112213	0.0824505
ENSG00000082212	ME2	no	-0.0543457	0.778118	0.970148	NA	-0.0958357	-0.0128558
ENSG00000105767	CADM4	no	-0.0882671	0.779418	0.970247	NA	-0.156065	-0.0204688
ENSG00000077312	SNRPA	known_RBP	-0.0794037	0.780604	0.970247	NA	-0.140735	-0.0180724
ENSG00000082898	XPO1	no	0.0512838	0.780439	0.970247	NA	0.0117031	0.0908646
ENSG00000018510	AGPS	no	0.0544788	0.77884	0.970247	NA	0.0127466	0.096211
ENSG00000108671	PSMD11	no	0.0602625	0.781354	0.970247	NA	0.0135507	0.106974
ENSG00000104812	GYS1	no	0.0623006	0.781333	0.970247	NA	0.0140139	0.110587
ENSG00000125656	CLPP	no	0.0862885	0.781982	0.970374	NA	0.0192036	0.153373
ENSG00000105854	PON2	no	-0.0822182	0.801878	0.972686	NA	-0.152765	-0.0116713
ENSG00000249915	PDCD6	no	-0.0741347	0.789694	0.972686	NA	-0.133955	-0.0143149
ENSG00000108578	BLMH	no	-0.0695372	0.797296	0.972686	NA	-0.127816	-0.0112579
ENSG00000101146	RAE1	no	-0.0695263	0.800069	0.972686	NA	-0.128628	-0.0104246
ENSG00000110172	CHORDC1	no	-0.0659399	0.787263	0.972686	NA	-0.11852	-0.0133598
ENSG00000088325	TPX2	no	-0.0657326	0.790392	0.972686	NA	-0.118955	-0.0125103
ENSG00000127022	CANX	known_RBP	-0.0645983	0.787477	0.972686	NA	-0.116162	-0.0130344
ENSG00000033178	UBA6	no	-0.0641769	0.795332	0.972686	NA	-0.117432	-0.0109214
ENSG00000079462	PAFAH1B3	known_RBP	-0.0628141	0.806097	0.972686	NA	-0.117916	-0.00771188
ENSG00000165704	HPRT1	no	-0.0595605	0.805556	0.972686	NA	-0.111659	-0.0074616
ENSG00000025800	KPNA6	no	-0.0567217	0.791252	0.972686	NA	-0.102843	-0.0106002
ENSG00000116752	BCAS2	no	-0.052861	0.800125	0.972686	NA	-0.0978093	-0.00791275
ENSG00000137509	PRCP	no	-0.0518523	0.807772	0.972686	NA	-0.0977455	-0.00595907
ENSG00000088247	KHSRP	known_RBP	-0.0505988	0.789891	0.972686	NA	-0.0914669	-0.00973072
ENSG00000163931	TKT	no	-0.0495118	0.787623	0.972686	NA	-0.0890612	-0.00996235
ENSG00000067225	PKM	known_RBP	-0.0466809	0.793315	0.972686	NA	-0.0850285	-0.00833322
ENSG00000166479	TMX3	no	-0.0457915	0.79693	0.972686	NA	-0.0840984	-0.00748471
ENSG00000179085	DPM3	no	-0.0436966	0.7987	0.972686	NA	-0.0805817	-0.00681148
ENSG00000185825	BCAP31	no	-0.0430002	0.791869	0.972686	NA	-0.0780713	-0.00792906
ENSG00000154582	TCEB1	no	-0.042925	0.798529	0.972686	NA	-0.0791271	-0.00672281
ENSG00000116560	SFPQ	known_RBP	-0.0419752	0.807124	0.972686	NA	-0.0789982	-0.00495211
ENSG00000112096	SOD2	no	-0.0414431	0.799206	0.972686	NA	-0.0765167	-0.00636958
ENSG00000136830	FAM129B	no	0.0404302	0.80811	0.972686	NA	0.00458181	0.0762785
ENSG00000104131	EIF3J	known_RBP	0.0419872	0.802909	0.972686	NA	0.00576658	0.0782079
ENSG00000004700	RECQL	no	0.0427689	0.796463	0.972686	NA	0.00707515	0.0784627
ENSG00000108654	DDX5	known_RBP	0.0435473	0.806277	0.972686	NA	0.0053099	0.0817847
ENSG00000025772	TOMM34	no	0.0442552	0.799614	0.972686	NA	0.00672323	0.0817872
ENSG00000122729	ACO1	known_RBP	0.0443117	0.803411	0.972686	NA	0.00598546	0.0826379
ENSG00000100823	APEX1	known_RBP	0.0443434	0.800127	0.972686	NA	0.00663733	0.0820495
ENSG00000159131	GART	no	0.0450805	0.784892	0.972686	NA	0.00954265	0.0806183
ENSG00000172850	LSM2	no	0.0459397	0.790441	0.972686	NA	0.0087343	0.0831451
ENSG00000108055	SMC3	no	0.0480321	0.791956	0.972686	NA	0.00884015	0.0872241
ENSG00000126261	UBA2	no	0.0488716	0.804894	0.972686	NA	0.00627154	0.0914717
ENSG00000099783	HNRNPM	known_RBP	0.0495148	0.80405	0.972686	NA	0.006545	0.0924845
ENSG00000136783	NIPSNAP3A	no	0.0507277	0.799752	0.972686	NA	0.00767608	0.0937793
ENSG00000130309	COLGALT1	no	0.0530325	0.788623	0.972686	NA	0.0104639	0.0956011
ENSG00000147592	LACTB2	no	0.0586068	0.801146	0.972686	NA	0.00850992	0.108704
ENSG00000085491	SLC25A24	no	0.0594783	0.790773	0.972686	NA	0.0112296	0.107727
ENSG00000172053	QARS	no	0.0598404	0.796868	0.972686	NA	0.00979683	0.109884
ENSG00000131165	CHMP1A	no	0.0598519	0.792923	0.972686	NA	0.0107803	0.108924
ENSG00000137710	RDX	known_RBP	0.0602709	0.791173	0.972686	NA	0.0112826	0.109259
ENSG00000057608	GDI2	known_RBP	0.060428	0.806611	0.972686	NA	0.00727435	0.113582
ENSG00000130227	XPO7	no	0.0678266	0.802091	0.972686	NA	0.00956397	0.126089
ENSG00000182149	IST1	no	0.0733031	0.785828	0.972686	NA	0.0152559	0.13135
ENSG00000159202	UBE2Z	no	0.0966453	0.805879	0.972686	NA	0.011963	0.181328
ENSG00000100650	SRSF5	known_RBP	0.11076	0.806276	0.972686	NA	0.0135058	0.208014
ENSG00000099942	CRKL	known_RBP	-0.0664257	0.813208	0.973131	NA	-0.126972	-0.00587911
ENSG00000121152	NCAPH	no	-0.0524313	0.809685	0.973131	NA	-0.0993156	-0.00554704
ENSG00000153827	TRIP12	no	-0.0491926	0.813229	0.973131	NA	-0.0940366	-0.0043486
ENSG00000144306	SCRN3	no	-0.0404318	0.812207	0.973131	NA	-0.077084	-0.00377964
ENSG00000173674	EIF1AX	known_RBP	-0.0392609	0.812956	0.973131	NA	-0.0749976	-0.00352424
ENSG00000132305	IMMT	known_RBP	-0.0388631	0.812052	0.973131	NA	-0.0740633	-0.00366282
ENSG00000239264	TXNDC5	known_RBP	0.0393016	0.81233	0.973131	NA	0.00365012	0.074953
ENSG00000163468	CCT3	known_RBP	0.0454699	0.812933	0.973131	NA	0.00408667	0.0868531
ENSG00000213024	NUP62	no	0.0532486	0.809251	0.973131	NA	0.00574478	0.100752
ENSG00000169045	HNRNPH1	known_RBP	-0.0640441	0.831906	0.973928	NA	-0.129065	0.000976707
ENSG00000060491	OGFR	no	-0.0640262	0.827185	0.973928	NA	-0.127218	-0.000834682
ENSG00000101421	CHMP4B	no	-0.0547428	0.830914	0.973928	NA	-0.109988	0.00050234
ENSG00000117748	RPA2	no	-0.0538799	0.827038	0.973928	NA	-0.107011	-0.000748846
ENSG00000069248	NUP133	no	-0.0533432	0.819056	0.973928	NA	-0.103575	-0.00311159
ENSG00000185624	P4HB	known_RBP	-0.0477908	0.816236	0.973928	NA	-0.0920872	-0.00349451
ENSG00000067955	CBFB	no	-0.0467503	0.828025	0.973928	NA	-0.0931213	-0.000379375
ENSG00000196419	XRCC6	known_RBP	-0.0461426	0.824508	0.973928	NA	-0.0909742	-0.00131098
ENSG00000138442	WDR12	no	-0.0439841	0.825954	0.973928	NA	-0.087081	-0.000887137
ENSG00000173726	TOMM20	no	-0.0435837	0.832323	0.973928	NA	-0.0879444	0.000776945
ENSG00000175550	DRAP1	no	-0.0425453	0.826374	0.973928	NA	-0.0843355	-0.000755137
ENSG00000120265	PCMT1	no	-0.0409332	0.833432	0.973928	NA	-0.0828792	0.00101273
ENSG00000129625	REEP5	no	-0.0407267	0.828966	0.973928	NA	-0.0813497	-0.000103685
ENSG00000069998	CECR5	no	-0.0394504	0.814509	0.973928	NA	-0.0756677	-0.00323317
ENSG00000205937	RNPS1	known_RBP	-0.039171	0.824377	0.973928	NA	-0.0772001	-0.00114191
ENSG00000076003	MCM6	no	-0.0388979	0.820067	0.973928	NA	-0.0757373	-0.00205841
ENSG00000105576	TNPO2	no	-0.0384945	0.816696	0.973928	NA	-0.074266	-0.00272293
ENSG00000179091	CYC1	no	-0.037531	0.833437	0.973928	NA	-0.0759917	0.000929677
ENSG00000131013	PPIL4	known_RBP	-0.0374284	0.830648	0.973928	NA	-0.0751399	0.000283119
ENSG00000173692	PSMD1	no	0.0349214	0.832583	0.973928	NA	-0.00067879	0.0705216
ENSG00000136143	SUCLA2	no	0.036895	0.828304	0.973928	NA	0.000238783	0.0735513
ENSG00000147164	SNX12	no	0.0369233	0.832757	0.973928	NA	-0.000757755	0.0746044
ENSG00000116171	SCP2	no	0.0390601	0.820142	0.973928	NA	0.00205115	0.076069
ENSG00000141510	TP53	no	0.0396136	0.817849	0.973928	NA	0.00256364	0.0766635
ENSG00000122359	ANXA11	known_RBP	0.0397323	0.822024	0.973928	NA	0.00167945	0.0777851
ENSG00000160214	RRP1	known_RBP	0.0406653	0.829856	0.973928	NA	-0.00011302	0.0814436
ENSG00000147403	RPL10	known_RBP	0.0423366	0.826117	0.973928	NA	0.000814078	0.0838591
ENSG00000116521	SCAMP3	no	0.0428802	0.830849	0.973928	NA	-0.000376672	0.0861371
ENSG00000111237	VPS29	no	0.0454611	0.829762	0.973928	NA	-0.000100648	0.0910228
ENSG00000140263	SORD	no	0.0454767	0.828669	0.973928	NA	0.00019603	0.0907574
ENSG00000104897	SF3A2	known_RBP	0.0513047	0.821369	0.973928	NA	0.00235267	0.100257
ENSG00000102226	USP11	no	0.0519241	0.822635	0.973928	NA	0.00201975	0.101828
ENSG00000163110	PDLIM5	no	0.0521269	0.823333	0.973928	NA	0.0018251	0.102429
ENSG00000167526	RPL13	known_RBP	0.0570104	0.818742	0.973928	NA	0.00342058	0.1106
ENSG00000166908	PIP4K2C	no	0.0575297	0.831371	0.973928	NA	-0.000688554	0.115748
ENSG00000180198	RCC1	no	0.0741931	0.816223	0.973928	NA	0.00543005	0.142956
ENSG00000116459	ATP5F1	no	0.0774208	0.831131	0.973928	NA	-0.000813274	0.155655
ENSG00000100749	VRK1	no	-0.0654829	0.83554	0.974469	NA	-0.133463	0.00249682
ENSG00000196975	ANXA4	no	-0.0567193	0.834922	0.974469	NA	-0.115376	0.00193786
ENSG00000137171	KLC4	no	-0.0420895	0.836014	0.974469	NA	-0.0859125	0.00173341
ENSG00000086475	SEPHS1	no	0.088866	0.835436	0.974469	NA	-0.00332856	0.181061
ENSG00000112992	NNT	no	-0.0381675	0.838136	0.975361	NA	-0.0784375	0.00210254
ENSG00000113441	LNPEP	no	-0.037448	0.837653	0.975361	NA	-0.0768393	0.00194328
ENSG00000167110	GOLGA2	no	0.0340496	0.838366	0.975361	NA	-0.00192781	0.070027
ENSG00000106636	YKT6	no	-0.0438223	0.842118	0.976237	NA	-0.091246	0.00360138
ENSG00000161057	PSMC2	no	-0.0403365	0.841804	0.976237	NA	-0.0838999	0.00322691
ENSG00000128309	MPST	no	-0.0332879	0.842476	0.976237	NA	-0.0693947	0.00281899
ENSG00000137100	DCTN3	no	-0.0324225	0.843207	0.976237	NA	-0.0677573	0.00291237
ENSG00000170606	HSPA4	no	0.0369566	0.843402	0.976237	NA	-0.00337076	0.0772839
ENSG00000044574	HSPA5	known_RBP	0.0426545	0.843384	0.976237	NA	-0.003885	0.0891939
ENSG00000165629	ATP5C1	known_RBP	0.0443226	0.843884	0.976237	NA	-0.00419453	0.0928398
ENSG00000198900	TOP1	known_RBP	0.047136	0.841126	0.976237	NA	-0.00354972	0.0978217
ENSG00000156110	ADK	known_RBP	0.0501661	0.841003	0.976237	NA	-0.00373534	0.104067
ENSG00000100220	RTCB	known_RBP	0.037307	0.845349	0.976729	NA	-0.0039241	0.078538
ENSG00000065135	GNAI3	no	0.0642745	0.845369	0.976729	NA	-0.0067697	0.135319
ENSG00000134308	YWHAQ	no	0.0388961	0.846928	0.977918	NA	-0.00454201	0.0823343
ENSG00000011304	PTBP1	known_RBP	-0.0624809	0.848649	0.97897	NA	-0.133064	0.00810219
ENSG00000099341	PSMD8	no	0.0314668	0.849432	0.97897	NA	-0.00426824	0.0672019
ENSG00000100325	ASCC2	no	0.0879279	0.849008	0.97897	NA	-0.0116422	0.187498
ENSG00000064607	SUGP2	known_RBP	0.0344681	0.853073	0.981327	NA	-0.00566072	0.0745969
ENSG00000133731	IMPA1	no	0.035759	0.852956	0.981327	NA	-0.0058391	0.077357
ENSG00000137575	SDCBP	no	0.0371649	0.852483	0.981327	NA	-0.00592772	0.0802576
ENSG00000117984	CTSD	no	-0.0737688	0.855946	0.981705	NA	-0.161391	0.0138531
ENSG00000196262	PPIA	known_RBP	-0.067489	0.878942	0.981705	NA	-0.163082	0.0281036
ENSG00000111832	RWDD1	no	-0.0507275	0.87904	0.981705	NA	-0.122638	0.0211827
ENSG00000116062	MSH6	no	-0.0506271	0.886362	0.981705	NA	-0.127065	0.0258104
ENSG00000137168	PPIL1	no	-0.0506214	0.885804	0.981705	NA	-0.126674	0.0254309
ENSG00000136271	DDX56	known_RBP	-0.0503395	0.882991	0.981705	NA	-0.124133	0.0234544
ENSG00000141522	ARHGDIA	no	-0.0446561	0.911564	0.981705	NA	-0.131445	0.0421327
ENSG00000138035	PNPT1	known_RBP	-0.0444259	0.862656	0.981705	NA	-0.0998092	0.0109574
ENSG00000121579	NAA50	no	-0.0418058	0.874173	0.981705	NA	-0.098753	0.0151414
ENSG00000073969	NSF	no	-0.0368886	0.864191	0.981705	NA	-0.0834021	0.00962483
ENSG00000204822	MRPL53	no	-0.0366583	0.856818	0.981705	NA	-0.0804697	0.00715316
ENSG00000204256	BRD2	no	-0.0354638	0.904778	0.981705	NA	-0.0994479	0.0285203
ENSG00000198231	DDX42	known_RBP	-0.0345634	0.895832	0.981705	NA	-0.0915325	0.0224058
ENSG00000123159	GIPC1	no	-0.0332343	0.885573	0.981705	NA	-0.0830629	0.0165944
ENSG00000110711	AIP	no	-0.0327273	0.87011	0.981705	NA	-0.0758978	0.0104432
ENSG00000115306	SPTBN1	known_RBP	-0.0322987	0.870469	0.981705	NA	-0.0750233	0.0104258
ENSG00000047849	MAP4	known_RBP	-0.0313456	0.865619	0.981705	NA	-0.0712951	0.00860395
ENSG00000104889	RNASEH2A	no	-0.0312914	0.888046	0.981705	NA	-0.0792524	0.0166696
ENSG00000064651	SLC12A2	no	-0.0312794	0.865721	0.981705	NA	-0.0711752	0.00861643
ENSG00000111652	COPS7A	no	-0.0312633	0.880171	0.981705	NA	-0.0760042	0.0134775
ENSG00000076928	ARHGEF1	known_RBP	-0.0308806	0.858127	0.981705	NA	-0.0681323	0.00637109
ENSG00000091483	FH	no	-0.0308749	0.911449	0.981705	NA	-0.0908017	0.0290519
ENSG00000162704	ARPC5	no	-0.030664	0.862839	0.981705	NA	-0.0689427	0.00761461
ENSG00000044115	CTNNA1	known_RBP	-0.0301817	0.864229	0.981705	NA	-0.068249	0.00788561
ENSG00000113013	HSPA9	known_RBP	-0.0300221	0.872692	0.981705	NA	-0.0704365	0.0103924
ENSG00000169738	DCXR	no	-0.0290926	0.900418	0.981705	NA	-0.0792691	0.0210838
ENSG00000213639	PPP1CB	no	-0.029028	0.887278	0.981705	NA	-0.0732144	0.0151584
ENSG00000197694	SPTAN1	known_RBP	-0.0289626	0.86335	0.981705	NA	-0.0652544	0.00732917
ENSG00000132383	RPA1	no	-0.0288295	0.876424	0.981705	NA	-0.0688235	0.0111646
ENSG00000130313	PGLS	no	-0.0283519	0.880241	0.981705	NA	-0.0689501	0.0122464
ENSG00000167986	DDB1	no	-0.0280227	0.864075	0.981705	NA	-0.0633265	0.00728107
ENSG00000068120	COASY	no	-0.0278839	0.903925	0.981705	NA	-0.077743	0.0219752
ENSG00000079739	PGM1	no	-0.0275436	0.905671	0.981705	NA	-0.0777111	0.022624
ENSG00000152253	SPC25	no	-0.0273104	0.894614	0.981705	NA	-0.0718003	0.0171796
ENSG00000166200	COPS2	no	-0.026832	0.876346	0.981705	NA	-0.0640312	0.0103672
ENSG00000110107	PRPF19	no	-0.0267218	0.892846	0.981705	NA	-0.0695292	0.0160857
ENSG00000163682	RPL9	no	-0.0266035	0.901424	0.981705	NA	-0.0729582	0.0197512
ENSG00000179218	CALR	known_RBP	-0.0265631	0.904097	0.981705	NA	-0.0741461	0.0210199
ENSG00000126777	KTN1	known_RBP	-0.0261774	0.874973	0.981705	NA	-0.0620663	0.00971156
ENSG00000125166	GOT2	known_RBP	-0.0256743	0.875992	0.981705	NA	-0.0611661	0.00981743
ENSG00000104529	EEF1D	no	-0.0253629	0.90858	0.981705	NA	-0.0730375	0.0223116
ENSG00000174780	SRP72	known_RBP	-0.025354	0.882593	0.981705	NA	-0.0623937	0.0116857
ENSG00000122705	CLTA	no	-0.0253512	0.877971	0.981705	NA	-0.0609707	0.0102682
ENSG00000047315	POLR2B	known_RBP	-0.0252215	0.905948	0.981705	NA	-0.071296	0.020853
ENSG00000009954	BAZ1B	no	-0.0249931	0.893209	0.981705	NA	-0.0651685	0.0151822
ENSG00000069329	VPS35	no	-0.0249439	0.882378	0.981705	NA	-0.0613176	0.0114297
ENSG00000168090	COPS6	no	-0.0248995	0.890861	0.981705	NA	-0.0640562	0.0142573
ENSG00000100504	PYGL	no	-0.0239639	0.884688	0.981705	NA	-0.0596151	0.0116873
ENSG00000147162	OGT	no	-0.023788	0.911002	0.981705	NA	-0.0697263	0.0221503
ENSG00000131981	LGALS3	known_RBP	-0.0233588	0.888785	0.981705	NA	-0.0594014	0.0126838
ENSG00000125868	DSTN	no	-0.0232711	0.887326	0.981705	NA	-0.0587094	0.0121672
ENSG00000111667	USP5	no	-0.0229312	0.897596	0.981705	NA	-0.0613836	0.0155212
ENSG00000138801	PAPSS1	no	-0.022928	0.909736	0.981705	NA	-0.0665809	0.0207249
ENSG00000166224	SGPL1	no	-0.0218745	0.904718	0.981705	NA	-0.0613156	0.0175666
ENSG00000095380	NANS	no	-0.0216304	0.906502	0.981705	NA	-0.0613802	0.0181193
ENSG00000131711	MAP1B	no	-0.0209441	0.909561	0.981705	NA	-0.0607421	0.0188539
ENSG00000113282	CLINT1	no	-0.0205899	0.902741	0.981705	NA	-0.0569553	0.0157755
ENSG00000123728	RAP2C	no	-0.0204984	0.908324	0.981705	NA	-0.0589211	0.0179244
ENSG00000143153	ATP1B1	no	-0.0196671	0.913259	0.981705	NA	-0.0586407	0.0193064
ENSG00000164924	YWHAZ	known_RBP	-0.0195342	0.90823	0.981705	NA	-0.0561119	0.0170434
ENSG00000085733	CTTN	known_RBP	-0.0189391	0.911605	0.981705	NA	-0.0557642	0.0178861
ENSG00000153187	HNRNPU	known_RBP	-0.0178951	0.913561	0.981705	NA	-0.0534815	0.0176914
ENSG00000100410	PHF5A	known_RBP	0.0187873	0.911748	0.981705	NA	-0.0178021	0.0553766
ENSG00000164134	NAA15	known_RBP	0.0199968	0.909569	0.981705	NA	-0.0180045	0.0579981
ENSG00000154380	ENAH	no	0.0206041	0.909762	0.981705	NA	-0.0186359	0.0598442
ENSG00000130726	TRIM28	known_RBP	0.0209667	0.899214	0.981705	NA	-0.0147599	0.0566934
ENSG00000086712	TXLNG	no	0.021255	0.901361	0.981705	NA	-0.0157565	0.0582665
ENSG00000084463	WBP11	known_RBP	0.0216319	0.911586	0.981705	NA	-0.0204198	0.0636836
ENSG00000105220	GPI	no	0.0219147	0.905538	0.981705	NA	-0.0179443	0.0617736
ENSG00000197170	PSMD12	no	0.0222603	0.892092	0.981705	NA	-0.0131488	0.0576694
ENSG00000104774	MAN2B1	no	0.0225495	0.904321	0.981705	NA	-0.0179391	0.0630381
ENSG00000165119	HNRNPK	known_RBP	0.0243423	0.890032	0.981705	NA	-0.0136474	0.062332
ENSG00000169905	TOR1AIP2	no	0.0248417	0.897171	0.981705	NA	-0.0166408	0.0663242
ENSG00000142669	SH3BGRL3	no	0.0254822	0.913096	0.981705	NA	-0.0249198	0.0758843
ENSG00000126602	TRAP1	known_RBP	0.0256963	0.881283	0.981705	NA	-0.0114254	0.062818
ENSG00000143614	GATAD2B	no	0.0266862	0.879233	0.981705	NA	-0.0112046	0.064577
ENSG00000146731	CCT6A	known_RBP	0.0267424	0.878458	0.981705	NA	-0.0109836	0.0644683
ENSG00000107959	PITRM1	no	0.0270417	0.87463	0.981705	NA	-0.00992966	0.0640131
ENSG00000101161	PRPF6	known_RBP	0.0271224	0.89212	0.981705	NA	-0.0160321	0.070277
ENSG00000117450	PRDX1	known_RBP	0.0273325	0.901752	0.981705	NA	-0.0204527	0.0751177
ENSG00000171262	FAM98B	known_RBP	0.027692	0.865387	0.981705	NA	-0.00753951	0.0629234
ENSG00000130985	UBA1	known_RBP	0.0282297	0.862968	0.981705	NA	-0.00704382	0.0635031
ENSG00000112118	MCM3	no	0.0283423	0.869569	0.981705	NA	-0.0088869	0.0655715
ENSG00000111530	CAND1	known_RBP	0.0299102	0.869862	0.981705	NA	-0.00946802	0.0692883
ENSG00000115875	SRSF7	known_RBP	0.0309439	0.900309	0.981705	NA	-0.0223666	0.0842543
ENSG00000131467	PSME3	no	0.0309448	0.872328	0.981705	NA	-0.0105918	0.0724814
ENSG00000140319	SRP14	known_RBP	0.0309869	0.890127	0.981705	NA	-0.0174148	0.0793886
ENSG00000164985	PSIP1	known_RBP	0.0327463	0.866162	0.981705	NA	-0.00915985	0.0746524
ENSG00000106305	AIMP2	no	0.0328608	0.901089	0.981705	NA	-0.0242016	0.0899231
ENSG00000120802	TMPO	known_RBP	0.0328987	0.860505	0.981705	NA	-0.00747337	0.0732708
ENSG00000086758	HUWE1	known_RBP	0.0330087	0.912315	0.981705	NA	-0.031696	0.0977134
ENSG00000116161	CACYBP	known_RBP	0.0334439	0.859388	0.981705	NA	-0.00726667	0.0741544
ENSG00000111906	HDDC2	no	0.0341306	0.85725	0.981705	NA	-0.00678522	0.0750464
ENSG00000122692	SMU1	no	0.0341687	0.859762	0.981705	NA	-0.0075367	0.075874
ENSG00000100994	PYGB	no	0.038878	0.896904	0.981705	NA	-0.0258738	0.10363
ENSG00000089597	GANAB	known_RBP	0.039806	0.862653	0.981705	NA	-0.0098166	0.0894286
ENSG00000186010	NDUFA13	no	0.0406941	0.863366	0.981705	NA	-0.010304	0.0916923
ENSG00000169627	BOLA2B	no	0.0409445	0.873072	0.981705	NA	-0.0143401	0.0962292
ENSG00000073536	NLE1	no	0.0412857	0.878026	0.981705	NA	-0.0167486	0.09932
ENSG00000100462	PRMT5	no	0.0414907	0.895439	0.981705	NA	-0.0266376	0.109619
ENSG00000196586	MYO6	no	0.042675	0.906907	0.981705	NA	-0.0360913	0.121441
ENSG00000175110	MRPS22	no	0.0432255	0.873717	0.981705	NA	-0.0154404	0.101891
ENSG00000185359	HGS	no	0.0435556	0.856491	0.981705	NA	-0.00837881	0.09549
ENSG00000159228	CBR1	no	0.0451871	0.866789	0.981705	NA	-0.0129155	0.10329
ENSG00000136628	EPRS	no	0.0452579	0.881014	0.981705	NA	-0.0199738	0.11049
ENSG00000134049	IER3IP1	no	0.0468929	0.887664	0.981705	NA	-0.0247348	0.118521
ENSG00000184967	NOC4L	known_RBP	0.047006	0.863621	0.981705	NA	-0.0120139	0.106026
ENSG00000067704	IARS2	no	0.0518581	0.861595	0.981705	NA	-0.0122883	0.116004
ENSG00000135862	LAMC1	no	0.0557888	0.890152	0.981705	NA	-0.0313741	0.142952
ENSG00000114391	RPL24	known_RBP	0.0670524	0.894487	0.981705	NA	-0.0420477	0.176152
ENSG00000147224	PRPS1	no	0.0674724	0.897458	0.981705	NA	-0.0455156	0.18046
ENSG00000167193	CRK	no	0.0674913	0.869604	0.981705	NA	-0.0211869	0.15617
ENSG00000240972	MIF	no	0.0720372	0.912159	0.981705	NA	-0.0689195	0.212994
ENSG00000104388	RAB2A	no	0.0284648	0.914392	0.982026	NA	-0.0286935	0.0856231
ENSG00000097021	ACOT7	no	-0.0180271	0.915163	0.982282	NA	-0.0545568	0.0185026
ENSG00000129562	DAD1	no	-0.0330976	0.920831	0.982954	NA	-0.104991	0.0387953
ENSG00000105640	RPL18A	known_RBP	-0.0325487	0.922185	0.982954	NA	-0.104485	0.0393873
ENSG00000072756	TRNT1	no	-0.0202351	0.918109	0.982954	NA	-0.062721	0.0222509
ENSG00000257103	LSM14A	known_RBP	-0.0180591	0.919608	0.982954	NA	-0.0566865	0.0205684
ENSG00000124193	SRSF6	known_RBP	-0.0175707	0.91775	0.982954	NA	-0.0543005	0.0191592
ENSG00000108298	RPL19	known_RBP	-0.0170854	0.922018	0.982954	NA	-0.0547648	0.0205939
ENSG00000130741	EIF2S3	no	-0.0164468	0.921259	0.982954	NA	-0.0523665	0.0194728
ENSG00000160049	DFFA	no	0.0166724	0.921999	0.982954	NA	-0.0200868	0.0534316
ENSG00000066926	FECH	no	0.0198988	0.922062	0.982954	NA	-0.0240097	0.0638072
ENSG00000106554	CHCHD3	no	0.021134	0.918386	0.982954	NA	-0.0233909	0.0656589
ENSG00000184117	NIPSNAP1	no	0.0279332	0.918684	0.982954	NA	-0.0311323	0.0869988
ENSG00000168653	NDUFS5	no	0.0415138	0.920345	0.982954	NA	-0.0481077	0.131135
ENSG00000075856	SART3	known_RBP	-0.021744	0.93445	0.984195	NA	-0.0788262	0.0353382
ENSG00000124357	NAGK	no	-0.020497	0.927271	0.984195	NA	-0.0689779	0.0279839
ENSG00000004455	AK2	no	-0.0183146	0.924217	0.984195	NA	-0.0598812	0.023252
ENSG00000074695	LMAN1	no	-0.0181663	0.931423	0.984195	NA	-0.0637453	0.0274126
ENSG00000100226	GTPBP1	known_RBP	-0.0180237	0.925788	0.984195	NA	-0.0597998	0.0237525
ENSG00000136810	TXN	known_RBP	-0.0177915	0.924601	0.984195	NA	-0.0583777	0.0227947
ENSG00000002586	CD99	no	-0.0176414	0.93564	0.984195	NA	-0.0648125	0.0295297
ENSG00000108064	TFAM	known_RBP	-0.0171102	0.934558	0.984195	NA	-0.0621025	0.027882
ENSG00000175467	SART1	known_RBP	-0.0160443	0.930773	0.984195	NA	-0.0559202	0.0238316
ENSG00000132341	RAN	known_RBP	-0.016044	0.929212	0.984195	NA	-0.0550366	0.0229486
ENSG00000029993	HMGB3	known_RBP	-0.0154898	0.927699	0.984195	NA	-0.052345	0.0213654
ENSG00000179958	DCTPP1	no	-0.0152299	0.932526	0.984195	NA	-0.0540682	0.0236085
ENSG00000111229	ARPC3	no	-0.015197	0.927765	0.984195	NA	-0.0513889	0.0209948
ENSG00000198700	IPO9	no	-0.0137932	0.9364	0.984195	NA	-0.0511165	0.0235301
ENSG00000136731	UGGT1	no	-0.013631	0.936693	0.984195	NA	-0.0506866	0.0234247
ENSG00000150753	CCT5	no	-0.0134263	0.935923	0.984195	NA	-0.0494857	0.0226331
ENSG00000143924	EML4	no	-0.0133589	0.935642	0.984195	NA	-0.04908	0.0223623
ENSG00000128591	FLNC	no	-0.0133396	0.937087	0.984195	NA	-0.0498309	0.0231517
ENSG00000142039	CCDC97	no	0.0145528	0.932249	0.984195	NA	-0.0224067	0.0515123
ENSG00000071894	CPSF1	no	0.016926	0.929913	0.984195	NA	-0.024623	0.058475
ENSG00000005007	UPF1	known_RBP	0.0181313	0.925594	0.984195	NA	-0.0237838	0.0600463
ENSG00000157020	SEC13	no	0.0242627	0.929414	0.984195	NA	-0.0348738	0.0833993
ENSG00000112699	GMDS	no	0.025694	0.936234	0.984195	NA	-0.0436502	0.0950381
ENSG00000171298	GAA	no	0.0310972	0.935141	0.984195	NA	-0.0514121	0.113607
ENSG00000088832	FKBP1A	no	0.0563427	0.930918	0.984195	NA	-0.0839826	0.196668
ENSG00000114978	MOB1A	no	0.0832151	0.937227	0.984195	NA	-0.144935	0.311365
ENSG00000117308	GALE	no	-0.0199859	0.944115	0.985113	NA	-0.0815519	0.0415801
ENSG00000140332	TLE3	no	-0.013	0.943691	0.985113	NA	-0.0527436	0.0267437
ENSG00000108639	SYNGR2	no	-0.012351	0.9438	0.985113	NA	-0.0501841	0.0254822
ENSG00000170759	KIF5B	no	0.0121376	0.943943	0.985113	NA	-0.0251368	0.049412
ENSG00000123144	C19orf43	no	0.0123863	0.944512	0.985113	NA	-0.0260426	0.0508152
ENSG00000085872	CHERP	known_RBP	0.0129462	0.941789	0.985113	NA	-0.0253371	0.0512295
ENSG00000117500	TMED5	no	0.0133131	0.943217	0.985113	NA	-0.0270477	0.0536739
ENSG00000141458	NPC1	no	0.0134181	0.940194	0.985113	NA	-0.0252002	0.0520364
ENSG00000137124	ALDH1B1	no	0.0135766	0.943867	0.985113	NA	-0.0280607	0.055214
ENSG00000183431	SF3A3	known_RBP	0.0140653	0.939568	0.985113	NA	-0.0259951	0.0541257
ENSG00000100347	SAMM50	no	0.025106	0.942335	0.985113	NA	-0.0498393	0.100051
ENSG00000175130	MARCKSL1	no	0.0348646	0.944478	0.985113	NA	-0.0732382	0.142967
ENSG00000145912	NHP2	known_RBP	-0.0177001	0.946338	0.985621	NA	-0.0744881	0.0390879
ENSG00000153113	CAST	known_RBP	-0.0174927	0.947749	0.985621	NA	-0.0751344	0.040149
ENSG00000132676	DAP3	known_RBP	-0.014082	0.946256	0.985621	NA	-0.059193	0.031029
ENSG00000175166	PSMD2	no	0.0107428	0.949146	0.985621	NA	-0.0256303	0.0471159
ENSG00000127884	ECHS1	no	0.0108282	0.946918	0.985621	NA	-0.0242925	0.0459489
ENSG00000080824	HSP90AA1	known_RBP	0.0123893	0.947329	0.985621	NA	-0.0281094	0.0528879
ENSG00000110696	C11orf58	no	0.0154882	0.949036	0.985621	NA	-0.0368388	0.0678153
ENSG00000110917	MLEC	no	0.0160358	0.949274	0.985621	NA	-0.0383966	0.0704681
ENSG00000197785	ATAD3A	no	-0.010165	0.951442	0.986497	NA	-0.0462126	0.0258826
ENSG00000077549	CAPZB	no	-0.00984476	0.951724	0.986497	NA	-0.0449604	0.0252709
ENSG00000175931	UBE2O	known_RBP	0.0107161	0.950827	0.986497	NA	-0.0268091	0.0482412
ENSG00000154845	PPP4R1	no	0.0155194	0.952603	0.986854	NA	-0.0408665	0.0719054
ENSG00000066044	ELAVL1	known_RBP	-0.0198301	0.95615	0.987694	NA	-0.097713	0.0580528
ENSG00000119718	EIF2B2	no	-0.0141465	0.956627	0.987694	NA	-0.0703196	0.0420266
ENSG00000134001	EIF2S1	known_RBP	-0.012913	0.955761	0.987694	NA	-0.0631824	0.0373564
ENSG00000110048	OSBP	no	-0.0121583	0.954804	0.987694	NA	-0.0584863	0.0341697
ENSG00000152795	HNRNPDL	known_RBP	-0.0113861	0.962522	0.987694	NA	-0.0637174	0.0409452
ENSG00000159259	CHAF1B	no	-0.0106856	0.957004	0.987694	NA	-0.0534882	0.032117
ENSG00000100304	TTLL12	no	-0.0106854	0.95782	0.987694	NA	-0.0543161	0.0329454
ENSG00000124570	SERPINB6	no	-0.00874808	0.957508	0.987694	NA	-0.0442056	0.0267095
ENSG00000131504	DIAPH1	known_RBP	-0.00781378	0.961723	0.987694	NA	-0.0429761	0.0273485
ENSG00000143155	TIPRL	no	0.00816284	0.963205	0.987694	NA	-0.0300521	0.0463778
ENSG00000197345	MRPL21	known_RBP	0.00824473	0.961084	0.987694	NA	-0.0282474	0.0447369
ENSG00000058272	PPP1R12A	no	0.00867786	0.958884	0.987694	NA	-0.0276739	0.0450296
ENSG00000122406	RPL5	known_RBP	0.00882075	0.963591	0.987694	NA	-0.0329119	0.0505534
ENSG00000163754	GYG1	no	0.00904128	0.962463	0.987694	NA	-0.0324483	0.0505309
ENSG00000090061	CCNK	no	0.00995903	0.963563	0.987694	NA	-0.0371226	0.0570406
ENSG00000244462	RBM12	known_RBP	0.0101832	0.957008	0.987694	NA	-0.0306107	0.0509771
ENSG00000164062	APEH	known_RBP	0.0104596	0.962984	0.987694	NA	-0.0382142	0.0591334
ENSG00000137364	TPMT	no	0.0135856	0.961486	0.987694	NA	-0.0471745	0.0743457
ENSG00000119203	CPSF3	no	0.0162071	0.960585	0.987694	NA	-0.0546187	0.0870328
ENSG00000138668	HNRNPD	known_RBP	0.0097348	0.964199	0.987769	NA	-0.0371058	0.0565754
ENSG00000110047	EHD1	no	-0.0112969	0.964879	0.987916	NA	-0.066707	0.0441131
ENSG00000197746	PSAP	no	-0.0101624	0.967985	0.989394	NA	-0.0648468	0.0445221
ENSG00000138768	USO1	known_RBP	-0.00704665	0.969691	0.989394	NA	-0.0471007	0.0330074
ENSG00000132182	NUP210	no	-0.00685535	0.970752	0.989394	NA	-0.0472362	0.0335255
ENSG00000141756	FKBP10	no	-0.00627579	0.971602	0.989394	NA	-0.0443512	0.0317996
ENSG00000136824	SMC2	no	0.006072	0.972761	0.989394	NA	-0.0323341	0.0444781
ENSG00000170604	IRF2BP1	no	0.00631543	0.972689	0.989394	NA	-0.0335256	0.0461564
ENSG00000111786	SRSF9	known_RBP	0.0064822	0.968715	0.989394	NA	-0.0292131	0.0421775
ENSG00000158417	EIF5B	known_RBP	0.00658117	0.972035	0.989394	NA	-0.0339641	0.0471265
ENSG00000111678	C12orf57	no	0.00765529	0.967123	0.989394	NA	-0.0324579	0.0477685
ENSG00000172239	PAIP1	known_RBP	0.00977089	0.96788	0.989394	NA	-0.0426349	0.0621767
ENSG00000137497	NUMA1	no	0.0111258	0.971742	0.989394	NA	-0.0567092	0.0789607
ENSG00000135018	UBQLN1	no	0.0160036	0.971183	0.989394	NA	-0.0796762	0.111683
ENSG00000126254	RBM42	known_RBP	-0.00646709	0.974608	0.99018	NA	-0.0503493	0.0374152
ENSG00000166130	IKBIP	no	0.0163636	0.974351	0.99018	NA	-0.0935584	0.126286
ENSG00000175416	CLTB	no	-0.00878071	0.976781	0.991137	NA	-0.0739408	0.0563793
ENSG00000141959	PFKL	no	-0.0051288	0.976855	0.991137	NA	-0.0433104	0.0330528
ENSG00000103275	UBE2I	known_RBP	-0.00503065	0.9777	0.991137	NA	-0.0439006	0.0338393
ENSG00000147065	MSN	no	0.00457906	0.977623	0.991137	NA	-0.0306804	0.0398385
ENSG00000076944	STXBP2	no	0.00775326	0.98037	0.993298	NA	-0.0603054	0.0758119
ENSG00000137161	CNPY3	no	-0.00412258	0.983074	0.994042	NA	-0.0460936	0.0378484
ENSG00000092820	EZR	known_RBP	-0.00363289	0.982931	0.994042	NA	-0.0403094	0.0330436
ENSG00000161533	ACOX1	no	0.00345155	0.983261	0.994042	NA	-0.0320797	0.0389828
ENSG00000136279	DBNL	no	0.00401343	0.983135	0.994042	NA	-0.0369938	0.0450207
ENSG00000105185	PDCD5	no	0.00358908	0.984012	0.994256	NA	-0.0350937	0.0422718
ENSG00000265681	RPL17	known_RBP	-0.00328874	0.985418	0.995132	NA	-0.0421548	0.0355773
ENSG00000143158	MPC2	no	-0.00729093	0.986258	0.995211	NA	-0.0987219	0.08414
ENSG00000119471	HSDL2	no	-0.00305459	0.986576	0.995211	NA	-0.0422655	0.0361563
ENSG00000141985	SH3GL1	no	0.00378096	0.987507	0.995606	NA	-0.0483744	0.0559363
ENSG00000108010	GLRX3	known_RBP	0.00359719	0.988254	0.995814	NA	-0.0491773	0.0563717
ENSG00000110801	PSMD9	no	0.00224197	0.989513	0.996538	NA	-0.0345985	0.0390825
ENSG00000100242	SUN2	no	0.00891422	0.991781	0.998278	NA	-0.178004	0.195832
ENSG00000214253	FIS1	no	-0.00151329	0.993858	0.998711	NA	-0.0439738	0.0409472
ENSG00000179051	RCC2	known_RBP	-0.00148499	0.99424	0.998711	NA	-0.0459124	0.0429425
ENSG00000167216	KATNAL2	no	0.00141659	0.994379	0.998711	NA	-0.0420111	0.0448443
ENSG00000115268	RPS15	known_RBP	0.00170025	0.993129	0.998711	NA	-0.0409444	0.0443449
ENSG00000108179	PPIF	known_RBP	-0.00126599	0.995621	0.998871	NA	-0.0510854	0.0485534
ENSG00000182827	ACBD3	no	-0.000969317	0.99558	0.998871	NA	-0.0387647	0.0368261
ENSG00000138385	SSB	known_RBP	-0.000547387	0.997508	0.999622	NA	-0.0384044	0.0373097
ENSG00000115241	PPM1G	no	-0.000501394	0.997878	0.999622	NA	-0.0412262	0.0402235
ENSG00000119707	RBM25	known_RBP	-0.000320106	0.998837	0.999622	NA	-0.0477596	0.0471194
ENSG00000104852	SNRNP70	known_RBP	0.000124149	0.999622	0.999622	NA	-0.0564362	0.0566845
ENSG00000126457	PRMT1	known_RBP	0.00019085	0.999345	0.999622	NA	-0.0500437	0.0504254
ENSG00000124207	CSE1L	known_RBP	0.000206353	0.999045	0.999622	NA	-0.0370441	0.0374568
ENSG00000000003	TSPAN6	no	NA	NA	1	NA	NA	NA
ENSG00000001036	FUCA2	no	NA	NA	1	NA	NA	NA
ENSG00000001167	NFYA	no	NA	NA	1	NA	NA	NA
ENSG00000001497	LAS1L	known_RBP	NA	NA	1	NA	NA	NA
ENSG00000001630	CYP51A1	no	NA	NA	1	NA	NA	NA
ENSG00000004139	SARM1	no	NA	NA	1	NA	NA	NA
ENSG00000004142	POLDIP2	no	NA	NA	1	NA	NA	NA
ENSG00000004487	KDM1A	no	NA	NA	1	NA	NA	NA
ENSG00000004766	VPS50	no	NA	NA	1	NA	NA	NA
ENSG00000004961	HCCS	no	NA	NA	1	NA	NA	NA
ENSG00000004975	DVL2	no	NA	NA	1	NA	NA	NA
ENSG00000005249	PRKAR2B	no	NA	NA	1	NA	NA	NA
ENSG00000006007	GDE1	no	NA	NA	1	NA	NA	NA
ENSG00000006451	RALA	no	NA	NA	1	NA	NA	NA
ENSG00000006453	BAIAP2L1	no	NA	NA	1	NA	NA	NA
ENSG00000006625	GGCT	known_RBP	NA	NA	1	NA	NA	NA
ENSG00000008311	AASS	no	NA	NA	1	NA	NA	NA
ENSG00000008710	PKD1	no	NA	NA	1	NA	NA	NA
ENSG00000010017	RANBP9	no	NA	NA	1	NA	NA	NA
ENSG00000010270	STARD3NL	no	NA	NA	1	NA	NA	NA
ENSG00000010278	CD9	no	NA	NA	1	NA	NA	NA
ENSG00000011007	TCEB3	no	NA	NA	1	NA	NA	NA
ENSG00000011009	LYPLA2	no	NA	NA	1	NA	NA	NA
ENSG00000011243	AKAP8L	known_RBP	NA	NA	1	NA	NA	NA
ENSG00000011260	UTP18	known_RBP	NA	NA	1	NA	NA	NA
ENSG00000011295	TTC19	no	NA	NA	1	NA	NA	NA
ENSG00000011454	RABGAP1	no	NA	NA	1	NA	NA	NA
ENSG00000012660	ELOVL5	no	NA	NA	1	NA	NA	NA
ENSG00000012963	UBR7	no	NA	NA	1	NA	NA	NA
ENSG00000013561	RNF14	no	NA	NA	1	NA	NA	NA
ENSG00000013583	HEBP1	no	NA	NA	1	NA	NA	NA
ENSG00000013588	GPRC5A	no	NA	NA	1	NA	NA	NA
ENSG00000013810	TACC3	no	NA	NA	1	NA	NA	NA
ENSG00000014123	UFL1	no	NA	NA	1	NA	NA	NA
ENSG00000014138	POLA2	no	NA	NA	1	NA	NA	NA
ENSG00000015153	YAF2	no	NA	NA	1	NA	NA	NA
ENSG00000015676	NUDCD3	no	NA	NA	1	NA	NA	NA
ENSG00000017797	RALBP1	no	NA	NA	1	NA	NA	NA
ENSG00000020129	NCDN	no	NA	NA	1	NA	NA	NA
ENSG00000021574	SPAST	no	NA	NA	1	NA	NA	NA
ENSG00000021776	AQR	known_RBP	NA	NA	1	NA	NA	NA
ENSG00000023697	DERA	no	NA	NA	1	NA	NA	NA
ENSG00000023909	GCLM	no	NA	NA	1	NA	NA	NA
ENSG00000025770	NCAPH2	no	NA	NA	1	NA	NA	NA
ENSG00000026297	RNASET2	no	NA	NA	1	NA	NA	NA
ENSG00000029725	RABEP1	no	NA	NA	1	NA	NA	NA
ENSG00000030066	NUP160	no	NA	NA	1	NA	NA	NA
ENSG00000032389	TSSC1	no	NA	NA	1	NA	NA	NA
ENSG00000032742	IFT88	no	NA	NA	1	NA	NA	NA
ENSG00000033030	ZCCHC8	known_RBP	NA	NA	1	NA	NA	NA
ENSG00000033627	ATP6V0A1	no	NA	NA	1	NA	NA	NA
ENSG00000034152	MAP2K3	no	NA	NA	1	NA	NA	NA
ENSG00000034713	GABARAPL2	no	NA	NA	1	NA	NA	NA
ENSG00000035928	RFC1	no	NA	NA	1	NA	NA	NA
ENSG00000036054	TBC1D23	no	NA	NA	1	NA	NA	NA
ENSG00000037757	MRI1	no	NA	NA	1	NA	NA	NA
ENSG00000037897	METTL1	no	NA	NA	1	NA	NA	NA
ENSG00000038002	AGA	no	NA	NA	1	NA	NA	NA
ENSG00000038427	VCAN	no	NA	NA	1	NA	NA	NA
ENSG00000039123	SKIV2L2	known_RBP	NA	NA	1	NA	NA	NA
ENSG00000039319	ZFYVE16	no	NA	NA	1	NA	NA	NA
ENSG00000039560	RAI14	no	NA	NA	1	NA	NA	NA
ENSG00000040275	SPDL1	no	NA	NA	1	NA	NA	NA
ENSG00000043093	DCUN1D1	no	NA	NA	1	NA	NA	NA
ENSG00000046604	DSG2	no	NA	NA	1	NA	NA	NA
ENSG00000046647	GEMIN8	no	NA	NA	1	NA	NA	NA
ENSG00000047230	CTPS2	no	NA	NA	1	NA	NA	NA
ENSG00000047249	ATP6V1H	no	NA	NA	1	NA	NA	NA
ENSG00000047932	GOPC	no	NA	NA	1	NA	NA	NA
ENSG00000048162	NOP16	known_RBP	NA	NA	1	NA	NA	NA
ENSG00000048544	MRPS10	known_RBP	NA	NA	1	NA	NA	NA
ENSG00000048649	RSF1	no	NA	NA	1	NA	NA	NA
ENSG00000048740	CELF2	known_RBP	NA	NA	1	NA	NA	NA
ENSG00000048828	FAM120A	known_RBP	NA	NA	1	NA	NA	NA
ENSG00000049245	VAMP3	no	NA	NA	1	NA	NA	NA
ENSG00000049656	CLPTM1L	no	NA	NA	1	NA	NA	NA
ENSG00000050405	LIMA1	no	NA	NA	1	NA	NA	NA
ENSG00000051596	THOC3	no	NA	NA	1	NA	NA	NA
ENSG00000052126	PLEKHA5	no	NA	NA	1	NA	NA	NA
ENSG00000052749	RRP12	known_RBP	NA	NA	1	NA	NA	NA
ENSG00000052802	MSMO1	no	NA	NA	1	NA	NA	NA
ENSG00000054654	SYNE2	no	NA	NA	1	NA	NA	NA
ENSG00000055070	SZRD1	no	NA	NA	1	NA	NA	NA
ENSG00000055130	CUL1	no	NA	NA	1	NA	NA	NA
ENSG00000055147	FAM114A2	no	NA	NA	1	NA	NA	NA
ENSG00000055163	CYFIP2	no	NA	NA	1	NA	NA	NA
ENSG00000055950	MRPL43	known_RBP	NA	NA	1	NA	NA	NA
ENSG00000056097	ZFR	known_RBP	NA	NA	1	NA	NA	NA
ENSG00000057252	SOAT1	no	NA	NA	1	NA	NA	NA
ENSG00000057294	PKP2	no	NA	NA	1	NA	NA	NA
ENSG00000057663	ATG5	no	NA	NA	1	NA	NA	NA
ENSG00000058262	SEC61A1	known_RBP	NA	NA	1	NA	NA	NA
ENSG00000058673	ZC3H11A	known_RBP	NA	NA	1	NA	NA	NA
ENSG00000058729	RIOK2	no	NA	NA	1	NA	NA	NA
ENSG00000060069	CTDP1	no	NA	NA	1	NA	NA	NA
ENSG00000060237	WNK1	no	NA	NA	1	NA	NA	NA
ENSG00000060971	ACAA1	no	NA	NA	1	NA	NA	NA
ENSG00000061676	NCKAP1	no	NA	NA	1	NA	NA	NA
ENSG00000061936	SFSWAP	no	NA	NA	1	NA	NA	NA
ENSG00000061987	MON2	no	NA	NA	1	NA	NA	NA
ENSG00000062650	WAPL	no	NA	NA	1	NA	NA	NA
ENSG00000062822	POLD1	no	NA	NA	1	NA	NA	NA
ENSG00000063241	ISOC2	no	NA	NA	1	NA	NA	NA
ENSG00000063245	EPN1	no	NA	NA	1	NA	NA	NA
ENSG00000063322	MED29	no	NA	NA	1	NA	NA	NA
ENSG00000063660	GPC1	no	NA	NA	1	NA	NA	NA
ENSG00000064601	CTSA	no	NA	NA	1	NA	NA	NA
ENSG00000064703	DDX20	no	NA	NA	1	NA	NA	NA
ENSG00000065000	AP3D1	no	NA	NA	1	NA	NA	NA
ENSG00000065057	NTHL1	no	NA	NA	1	NA	NA	NA
ENSG00000065243	PKN2	known_RBP	NA	NA	1	NA	NA	NA
ENSG00000065518	NDUFB4	no	NA	NA	1	NA	NA	NA
ENSG00000065559	MAP2K4	no	NA	NA	1	NA	NA	NA
ENSG00000065809	FAM107B	no	NA	NA	1	NA	NA	NA
ENSG00000066032	CTNNA2	no	NA	NA	1	NA	NA	NA
ENSG00000066136	NFYC	no	NA	NA	1	NA	NA	NA
ENSG00000066427	ATXN3	no	NA	NA	1	NA	NA	NA
ENSG00000066557	LRRC40	no	NA	NA	1	NA	NA	NA
ENSG00000066739	ATG2B	no	NA	NA	1	NA	NA	NA
ENSG00000067248	DHX29	known_RBP	NA	NA	1	NA	NA	NA
ENSG00000067369	TP53BP1	no	NA	NA	1	NA	NA	NA
ENSG00000067829	IDH3G	no	NA	NA	1	NA	NA	NA
ENSG00000067842	ATP2B3	no	NA	NA	1	NA	NA	NA
ENSG00000068366	ACSL4	no	NA	NA	1	NA	NA	NA
ENSG00000068400	GRIPAP1	no	NA	NA	1	NA	NA	NA
ENSG00000068654	POLR1A	no	NA	NA	1	NA	NA	NA
ENSG00000068878	PSME4	no	NA	NA	1	NA	NA	NA
ENSG00000068903	SIRT2	no	NA	NA	1	NA	NA	NA
ENSG00000070087	PFN2	no	NA	NA	1	NA	NA	NA
ENSG00000070367	EXOC5	no	NA	NA	1	NA	NA	NA
ENSG00000070423	RNF126	no	NA	NA	1	NA	NA	NA
ENSG00000070495	JMJD6	no	NA	NA	1	NA	NA	NA
ENSG00000070761	CFAP20	known_RBP	NA	NA	1	NA	NA	NA
ENSG00000070882	OSBPL3	no	NA	NA	1	NA	NA	NA
ENSG00000070961	ATP2B1	no	NA	NA	1	NA	NA	NA
ENSG00000071282	LMCD1	no	NA	NA	1	NA	NA	NA
ENSG00000071462	WBSCR22	known_RBP	NA	NA	1	NA	NA	NA
ENSG00000071537	SEL1L	no	NA	NA	1	NA	NA	NA
ENSG00000071553	ATP6AP1	no	NA	NA	1	NA	NA	NA
ENSG00000071655	MBD3	no	NA	NA	1	NA	NA	NA
ENSG00000071794	HLTF	known_RBP	NA	NA	1	NA	NA	NA
ENSG00000072210	ALDH3A2	no	NA	NA	1	NA	NA	NA
ENSG00000072364	AFF4	no	NA	NA	1	NA	NA	NA
ENSG00000072518	MARK2	known_RBP	NA	NA	1	NA	NA	NA
ENSG00000072571	HMMR	no	NA	NA	1	NA	NA	NA
ENSG00000074054	CLASP1	no	NA	NA	1	NA	NA	NA
ENSG00000074319	TSG101	no	NA	NA	1	NA	NA	NA
ENSG00000074356	NCBP3	known_RBP	NA	NA	1	NA	NA	NA
ENSG00000074696	HACD3	no	NA	NA	1	NA	NA	NA
ENSG00000074842	MYDGF	no	NA	NA	1	NA	NA	NA
ENSG00000075711	DLG1	no	NA	NA	1	NA	NA	NA
ENSG00000076108	BAZ2A	no	NA	NA	1	NA	NA	NA
ENSG00000076685	NT5C2	no	NA	NA	1	NA	NA	NA
ENSG00000076706	MCAM	no	NA	NA	1	NA	NA	NA
ENSG00000076716	GPC4	no	NA	NA	1	NA	NA	NA
[truncated: 1,554 more rows]

## Sheet: SINV 4hpi- mock Semi-quant
			Protein intensity									Total quantification events
ENSGid	symbol	RBP class	hour18_1	hour4_1	mock_1	hour18_2	hour4_2	mock_2	hour18_3	hour4_3	mock_3	mock_total	hour4_total	hour18_total
ENSG00000013583	HEBP1	no			25.9619				24.0644		24.7667	2	0	1
ENSG00000025770	NCAPH2	no	23.8385		23.876		25.148	24.8885	24.5062		24.6234	3	1	2
ENSG00000058673	ZC3H11A	known_RBP			24.2443						24.132	2	0	0
ENSG00000071282	LMCD1	no	25.75		25.2794	24.2896			25.0481		25.4109	2	0	3
ENSG00000082805	ERC1	no			24.4158	24.3379	24.3454	23.8799	24.2431		24.1936	3	1	2
ENSG00000101158	NELFCD	no			25.3477	24.9941	25.4434	24.5127	25.9742		25.7442	3	1	2
ENSG00000105699	LSR	no	25.7267		25.9288	24.9774	24.9642	24.3677			24.6345	3	1	2
ENSG00000106853	PTGR1	no			24.1002						24.1079	2	0	0
ENSG00000107929	LARP4B	known_RBP	24.5107		24.3577	24.6999	25.3427	25.235	26.0412		25.4226	3	1	3
ENSG00000114021	NIT2	no			25.5227				24.7032		24.854	2	0	1
ENSG00000114520	SNX4	no			23.1951	24.9809	25.2334	24.4036	24.8621		25.1196	3	1	2
ENSG00000118363	SPCS2	no	25.7512		26.6555	24.9564	26.4542	25.5382			26.5156	3	1	2
ENSG00000120253	NUP43	no	24.7579		25.8976	25.2706	25.4006	25.1704	25.1474		25.6656	3	1	3
ENSG00000123297	TSFM	known_RBP	26.3809	25.4657	26.2683	24.7584		25.1802	26.5928		25.5418	3	1	3
ENSG00000126456	IRF3	no						24.9464			24.9434	2	0	0
ENSG00000126790	L3HYPDH	no			24.8873						25.2678	2	0	0
ENSG00000128626	MRPS12	known_RBP	25.9989		24.9	23.7646					24.81	2	0	2
ENSG00000129128	SPCS3	no	26.4421		26.8114	25.9476		24.9808	26.8602	26.435	26.8623	3	1	3
ENSG00000129691	ASH2L	no			24.7615	25.3554		25.1734	24.9771			2	0	2
ENSG00000130787	HIP1R	no			25.0895						24.672	2	0	0
ENSG00000131626	PPFIA1	no			24.6304				25.1806		25.021	2	0	1
ENSG00000133789	SWAP70	no			24.4742						26.051	2	0	0
ENSG00000135052	GOLM1	no			24.3745						24.2903	2	0	0
ENSG00000135250	SRPK2	known_RBP			23.3163	24.3812	24.6331	23.8744			23.7901	3	1	1
ENSG00000135698	MPHOSPH6	no			24.7173			23.7872				2	0	0
ENSG00000137824	RMDN3	no			24.2064		25.6845	25.4112			24.8601	3	1	0
ENSG00000137955	RABGGTB	no			25.1613	25.4937	25.7111	24.0717	25.101		24.6376	3	1	2
ENSG00000138231	DBR1	known_RBP	24.4298		24.3185	24.0569	24.5704	23.6446	24.8306		25.6088	3	1	3
ENSG00000143368	SF3B4	known_RBP						28.7522	27.1225		27.3096	2	0	1
ENSG00000144746	ARL6IP5	no	23.9193		24.447						24.5765	2	0	1
ENSG00000146386	ABRACL	no	26.1552		26.2746	28.4628	28.4837	27.8105	26.3078		26.3474	3	1	3
ENSG00000147649	MTDH	known_RBP			25.5169	23.5095	24.8112	24.961			24.9354	3	1	1
ENSG00000151552	QDPR	no						24.7172	24.3437		24.0071	2	0	1
ENSG00000153015	CWC27	no	23.89		24.2323				25.4744		24.2386	2	0	2
ENSG00000156802	ATAD2	no			24.4371						24.4962	2	0	0
ENSG00000157500	APPL1	no			24.7951	24.0862					24.8604	2	0	1
ENSG00000159111	MRPL10	known_RBP			24.7686				25.235		25.4143	2	0	1
ENSG00000160075	SSU72	no			25.3442	25.3621		24.8275	25.5591			2	0	2
ENSG00000166477	LEO1	no	25.0509		24.8237	24.977	25.1842	24.296	26.3394		25.3573	3	1	3
ENSG00000167107	ACSF2	no			24.6148			23.8434	24.492			2	0	1
ENSG00000167670	CHAF1A	no			22.7351	23.7226					25.0191	2	0	1
ENSG00000168807	SNTB2	known_RBP			22.7354	24.1956	24.0935	23.5133			24.3041	3	1	1
ENSG00000169375	SIN3A	no			24.17	23.3864			24.6794		24.7634	2	0	2
ENSG00000174720	LARP7	known_RBP			24.685	24.3387			24.9518		24.721	2	0	2
ENSG00000177425	PAWR	known_RBP	26.3732		25.8306	26.5616	26.0929	26.3679	25.3736		25.9038	3	1	3
ENSG00000178896	EXOSC4	no	24.784	24.582	25.0793			27.1143	25.768		25.5447	3	1	2
ENSG00000180979	LRRC57	no	24.9122		25.1037				25.6754		25.2114	2	0	2
ENSG00000182307	C8orf33	no			24.875	24.5352	25.0099	23.52			23.3957	3	1	1
ENSG00000185049	NELFA	no	25.2569		22.3417	23.7743	24.0687	23.0984			24.1691	3	1	2
ENSG00000188243	COMMD6	no			24.0738	23.8845					24.7679	2	0	1
ENSG00000198171	DDRGK1	no	25.9943		25.1672	26.7208	25.4735	25.3843			24.8872	3	1	2
ENSG00000204619	PPP1R11	no			24.3039						24.7571	2	0	0
ENSG00000023909	GCLM	no	24.5077	24.5175	24.6611		25.6256			24.7045		1	3	1
ENSG00000034713	GABARAPL2	no		25.3114			24.7581		25.721	25.6974	25.5449	1	3	1
ENSG00000050405	LIMA1	no	25.7747	24.9505		24.8002	24.986		25.0495	24.8103	25.4663	1	3	3
ENSG00000057294	PKP2	no	25.2112	24.4048			23.921		24.2644			0	2	2
ENSG00000068366	ACSL4	no	24.9958	25.2534	24.8456		26.0542		24.8967	25.0867		1	3	2
ENSG00000076108	BAZ2A	no		25.7124			22.7742					0	2	0
ENSG00000077152	UBE2T	no	24.8316	24.6927	25.9227	25.6306	25.7565			24.6218		1	3	2
ENSG00000078674	PCM1	no	24.3288	23.6318		24.3529	24.5644	24.1933	24.6643	24.7514		1	3	3
ENSG00000088256	GNA11	no	24.6829	23.9756	25.5173	24.6307	25.022		26.0492	24.9223		1	3	3
ENSG00000091542	ALKBH5	known_RBP	24.8824	25.071			25.6169					0	2	1
ENSG00000099194	SCD	no		26.3308		25.5448	26.6309	24.7874		26.5008		1	3	1
ENSG00000099804	CDC34	no		21.9502		22.6335	22.9537					0	2	1
ENSG00000101003	GINS1	no		24.462		25.1318	25.0459		25.0197			0	2	2
ENSG00000103671	TRIP4	no					22.9226			24.0388		0	2	0
ENSG00000104635	SLC39A14	no		24.7123			24.8937		25.134			0	2	1
ENSG00000105373	GLTSCR2	known_RBP		24.8199			25.0351		24.8772	24.8223	24.7036	1	3	1
ENSG00000121749	TBC1D15	no		24.7992			24.6257		24.7675	24.731	24.4708	1	3	1
ENSG00000123200	ZC3H13	known_RBP		23.6741		24.6516	24.3416		23.5823			0	2	2
ENSG00000123472	ATPAF1	no	23.5312	23.8527		24.5397	25.0935			25.0933		0	3	2
ENSG00000124181	PLCG1	no	24.6528				22.781			23.6607		0	2	1
ENSG00000139496	NUP58	no	25.3625	24.3485		25.0799	23.8756		24.4783			0	2	3
ENSG00000142945	KIF2C	no	23.1213	24.4415			22.1126		22.3006	23.1014		0	3	2
ENSG00000147874	HAUS6	no		24.1353			23.8031					0	2	0
ENSG00000149503	INCENP	no					25.6122			24.8843		0	2	0
ENSG00000160124	CCDC58	no					24.5408		24.3434	24.4		0	2	1
ENSG00000161011	SQSTM1	no	24.21	23.8384			24.8788		23.6581	24.1061	24.2029	1	3	2
ENSG00000168610	STAT3	no		25.232	24.7945		24.5063			24.8402		1	3	0
ENSG00000169100	SLC25A6	no	26.9849	27.4328	26.5249	25.1267	25.6358			27.9453		1	3	2
ENSG00000171824	EXOSC10	known_RBP	23.9729	24.2483	23.996		24.1328		24.5006	24.8605		1	3	2
ENSG00000173465	SSSCA1	no	23.9744	24.1097			24.4651		24.5593	24.3973	24.8626	1	3	2
ENSG00000176853	FAM91A1	no	24.6604	24.7436						24.2552		0	2	1
ENSG00000182220	ATP6AP2	no		24.112			25.0878			25.4322		0	3	0
ENSG00000196449	YRDC	no	24.4537	24.0051		24.9159	25.8353		25.0563	25.318	25.2561	1	3	3
ENSG00000196576	PLXNB2	no		23.7115			25.2115		24.7889	25.1125	24.9925	1	3	1
ENSG00000196655	TRAPPC4	no		23.6461			24.3989			24.4866	24.5208	1	3	0
ENSG00000197632	SERPINB2	no					25.3687			24.2375		0	2	0
ENSG00000230989	HSBP1	no		25.4224			27.0285			25.5992	26.2561	1	3	0
ENSG00000235173	HGH1	no		24.4073		24.2705	24.5689					0	2	1
ENSG00000243147	MRPL33	no		24.9674	24.9857		24.7163			24.781		1	3	0
ENSG00000243943	ZNF512	no	24.4026	23.6828	24.3685		24.9075			25.0123		1	3	1

## Sheet: SINV 18hpi-mock Quantitative
ENSGid	symbol	RBP class	Fold Change (log2)	pvalue	p.adj	significance	CI_L	CI_H
ENSG00000275903	PSMB3	no	-1.0721	0.00117035	0.506305	NA	-1.11378	-1.03042
ENSG00000078808	SDF4	no	-1.03457	0.00160139	0.506305	NA	-1.07735	-0.991786
ENSG00000047315	POLR2B	known_RBP	-1.01971	0.000741617	0.506305	NA	-1.05601	-0.983417
ENSG00000160201	U2AF1	known_RBP	-0.955238	0.00135287	0.506305	NA	-0.993445	-0.91703
ENSG00000124614	RPS10	known_RBP	1.08316	0.00149692	0.506305	NA	1.03896	1.12735
ENSG00000089195	TRMT6	known_RBP	1.31024	0.000879431	0.506305	NA	1.26205	1.35843
ENSG00000150593	PDCD4	no	-1.82532	0.00229378	0.621613	NA	-1.90645	-1.74419
ENSG00000196504	PRPF40A	known_RBP	-1.06127	0.00281034	0.666403	NA	-1.11044	-1.0121
ENSG00000100603	SNW1	known_RBP	-1.69667	0.00401101	0.729906	NA	-1.78132	-1.61202
ENSG00000137818	RPLP1	no	-0.894838	0.00538676	0.729906	NA	-0.942387	-0.847288
ENSG00000100227	POLDIP3	known_RBP	-0.872341	0.00390613	0.729906	NA	-0.915622	-0.82906
ENSG00000105223	PLD3	no	-0.861129	0.00527215	0.729906	NA	-0.906676	-0.815583
ENSG00000079134	THOC1	no	0.746554	0.00432357	0.729906	NA	0.70871	0.784398
ENSG00000136891	TEX10	no	1.07223	0.00530367	0.729906	NA	1.01545	1.12902
ENSG00000136271	DDX56	known_RBP	-0.939146	0.00819471	0.743486	NA	-0.993893	-0.884399
ENSG00000088325	TPX2	no	-0.802392	0.00901433	0.743486	NA	-0.850188	-0.754596
ENSG00000141425	RPRD1A	no	-0.761726	0.00730384	0.743486	NA	-0.804999	-0.718452
ENSG00000122566	HNRNPA2B1	known_RBP	0.615247	0.00897439	0.743486	NA	0.578635	0.651858
ENSG00000116754	SRSF11	known_RBP	0.621504	0.00830862	0.743486	NA	0.585161	0.657848
ENSG00000084733	RAB10	no	0.670989	0.00898043	0.743486	NA	0.631054	0.710923
ENSG00000078369	GNB1	no	0.746381	0.00837193	0.743486	NA	0.70266	0.790101
ENSG00000163382	APOA1BP	no	0.785693	0.00595048	0.743486	NA	0.74303	0.828357
ENSG00000132612	VPS4A	no	0.798995	0.0064756	0.743486	NA	0.754798	0.843193
ENSG00000130638	ATXN10	no	-0.587892	0.0100692	0.795884	NA	-0.62381	-0.551973
ENSG00000124164	VAPB	no	0.62962	0.0115751	0.878318	NA	0.589885	0.669355
ENSG00000148248	SURF4	no	-1.57178	0.233996	0.893093	NA	-1.84232	-1.30123
ENSG00000142546	NOSIP	known_RBP	-1.39808	0.0152276	0.893093	NA	-1.49228	-1.30388
ENSG00000114978	MOB1A	no	-0.986423	0.219135	0.893093	NA	-1.15013	-0.822713
ENSG00000247596	TWF2	known_RBP	-0.943817	0.230255	0.893093	NA	-1.1048	-0.782833
ENSG00000115268	RPS15	known_RBP	-0.852042	0.129076	0.893093	NA	-0.962237	-0.741847
ENSG00000140350	ANP32A	known_RBP	-0.846537	0.0462286	0.893093	NA	-0.923257	-0.769818
ENSG00000100083	GGA1	no	-0.846239	0.103207	0.893093	NA	-0.946439	-0.746038
ENSG00000100092	SH3BP1	no	-0.804616	0.040333	0.893093	NA	-0.874681	-0.734552
ENSG00000091527	CDV3	known_RBP	-0.789729	0.0386468	0.893093	NA	-0.857659	-0.721799
ENSG00000101210	EEF1A2	no	-0.749932	0.0146397	0.893093	NA	-0.799982	-0.699883
ENSG00000165209	STRBP	known_RBP	-0.723168	0.101887	0.893093	NA	-0.808381	-0.637954
ENSG00000161904	LEMD2	no	-0.722854	0.0441332	0.893093	NA	-0.787471	-0.658236
ENSG00000120253	NUP43	no	-0.719984	0.0162537	0.893093	NA	-0.769274	-0.670694
ENSG00000131238	PPT1	no	-0.717729	0.169189	0.893093	NA	-0.822276	-0.613181
ENSG00000113194	FAF2	no	-0.707076	0.0752117	0.893093	NA	-0.781845	-0.632308
ENSG00000112531	QKI	known_RBP	-0.685346	0.0410239	0.893093	NA	-0.745318	-0.625374
ENSG00000106399	RPA3	no	-0.684534	0.156969	0.893093	NA	-0.780864	-0.588204
ENSG00000185088	RPS27L	known_RBP	-0.672289	0.0319123	0.893093	NA	-0.727098	-0.61748
ENSG00000100325	ASCC2	no	-0.67087	0.133386	0.893093	NA	-0.758827	-0.582914
ENSG00000136485	DCAF7	no	-0.66312	0.0900329	0.893093	NA	-0.737786	-0.588455
ENSG00000159352	PSMD4	known_RBP	-0.653585	0.0269113	0.893093	NA	-0.704471	-0.602699
ENSG00000136518	ACTL6A	no	-0.632984	0.155076	0.893093	NA	-0.721574	-0.544394
ENSG00000116478	HDAC1	no	-0.623277	0.0310839	0.893093	NA	-0.673725	-0.572828
ENSG00000125868	DSTN	no	-0.61457	0.0150932	0.893093	NA	-0.65589	-0.57325
ENSG00000111445	RFC5	no	-0.611434	0.0234498	0.893093	NA	-0.657347	-0.565522
ENSG00000099795	NDUFB7	no	-0.607978	0.280747	0.893093	NA	-0.724835	-0.491121
ENSG00000134419	RPS15A	known_RBP	-0.60553	0.0952493	0.893093	NA	-0.675119	-0.53594
ENSG00000148300	REXO4	known_RBP	-0.601675	0.135591	0.893093	NA	-0.681106	-0.522245
ENSG00000134294	SLC38A2	no	-0.600747	0.0446039	0.893093	NA	-0.654617	-0.546877
ENSG00000144118	RALB	no	-0.596914	0.0350206	0.893093	NA	-0.646849	-0.54698
ENSG00000102226	USP11	no	-0.591253	0.0418557	0.893093	NA	-0.643293	-0.539212
ENSG00000144713	RPL32	known_RBP	-0.58661	0.0371113	0.893093	NA	-0.63649	-0.53673
ENSG00000105640	RPL18A	known_RBP	-0.582532	0.122756	0.893093	NA	-0.656342	-0.508723
ENSG00000189171	S100A13	no	-0.581676	0.0149481	0.893093	NA	-0.620692	-0.542659
ENSG00000143252	SDHC	no	-0.574821	0.0137952	0.893093	NA	-0.612639	-0.537003
ENSG00000186432	KPNA4	no	-0.568675	0.0827946	0.893093	NA	-0.630831	-0.506519
ENSG00000196591	HDAC2	known_RBP	-0.568638	0.022449	0.893093	NA	-0.610858	-0.526419
ENSG00000162231	NXF1	known_RBP	-0.560856	0.0914058	0.893093	NA	-0.624352	-0.49736
ENSG00000122565	CBX3	no	-0.558117	0.032787	0.893093	NA	-0.603959	-0.512276
ENSG00000117632	STMN1	no	-0.554903	0.233405	0.893093	NA	-0.650279	-0.459527
ENSG00000135018	UBQLN1	no	-0.554874	0.0486602	0.893093	NA	-0.605938	-0.50381
ENSG00000171298	GAA	no	-0.55017	0.0667188	0.893093	NA	-0.60607	-0.494269
ENSG00000073921	PICALM	no	-0.548037	0.100977	0.893093	NA	-0.612398	-0.483677
ENSG00000134330	IAH1	no	-0.534623	0.0556262	0.893093	NA	-0.585881	-0.483365
ENSG00000144867	SRPRB	no	-0.532863	0.0794223	0.893093	NA	-0.590269	-0.475456
ENSG00000131725	WDR44	no	-0.531124	0.0562319	0.893093	NA	-0.582218	-0.480029
ENSG00000159259	CHAF1B	no	-0.530103	0.0314914	0.893093	NA	-0.573164	-0.487043
ENSG00000111678	C12orf57	no	-0.529405	0.0185896	0.893093	NA	-0.566873	-0.491936
ENSG00000163050	ADCK3	no	-0.528316	0.0391936	0.893093	NA	-0.573943	-0.482689
ENSG00000239672	NME1	known_RBP	-0.524923	0.0382458	0.893093	NA	-0.569942	-0.479905
ENSG00000163558	PRKCI	no	-0.524314	0.0256854	0.893093	NA	-0.564634	-0.483994
ENSG00000136045	PWP1	no	-0.521513	0.0213769	0.893093	NA	-0.559751	-0.483276
ENSG00000197345	MRPL21	known_RBP	-0.514781	0.0395363	0.893093	NA	-0.559351	-0.470212
ENSG00000039560	RAI14	no	-0.510939	0.179159	0.893093	NA	-0.587422	-0.434456
ENSG00000082516	GEMIN5	known_RBP	-0.510593	0.0931079	0.893093	NA	-0.568787	-0.452399
ENSG00000075234	TTC38	no	-0.507815	0.199615	0.893093	NA	-0.588038	-0.427592
ENSG00000172270	BSG	no	-0.507801	0.0353867	0.893093	NA	-0.550405	-0.465197
ENSG00000105819	PMPCB	no	-0.5069	0.124825	0.893093	NA	-0.571563	-0.442236
ENSG00000116030	SUMO1	known_RBP	-0.505646	0.137575	0.893093	NA	-0.57281	-0.438481
ENSG00000125912	NCLN	no	-0.501987	0.149169	0.893093	NA	-0.571041	-0.432934
ENSG00000136463	TACO1	known_RBP	-0.497851	0.0844272	0.893093	NA	-0.552641	-0.443062
ENSG00000184076	UQCR10	no	-0.493652	0.164309	0.893093	NA	-0.564587	-0.422718
ENSG00000173039	RELA	no	-0.488708	0.169341	0.893093	NA	-0.559925	-0.417491
ENSG00000181610	MRPS23	known_RBP	-0.487903	0.230916	0.893093	NA	-0.571258	-0.404549
ENSG00000104889	RNASEH2A	no	-0.476858	0.286314	0.893093	NA	-0.569696	-0.384021
ENSG00000112305	SMAP1	no	-0.476296	0.114515	0.893093	NA	-0.534996	-0.417595
ENSG00000188021	UBQLN2	no	-0.472659	0.150208	0.893093	NA	-0.537877	-0.40744
ENSG00000134453	RBM17	no	-0.471669	0.0428748	0.893093	NA	-0.513476	-0.429862
ENSG00000187164	SHTN1	no	-0.459659	0.0929712	0.893093	NA	-0.51202	-0.407298
ENSG00000167220	HDHD2	no	-0.45762	0.127503	0.893093	NA	-0.516506	-0.398734
ENSG00000000419	DPM1	no	-0.455266	0.0933303	0.893093	NA	-0.507199	-0.403332
ENSG00000156052	GNAQ	no	-0.454601	0.0509832	0.893093	NA	-0.497032	-0.41217
ENSG00000136930	PSMB7	no	-0.454165	0.298571	0.893093	NA	-0.5451	-0.36323
ENSG00000127603	MACF1	known_RBP	-0.450414	0.198781	0.893093	NA	-0.521416	-0.379412
ENSG00000189043	NDUFA4	no	-0.448595	0.0951124	0.893093	NA	-0.500122	-0.397068
ENSG00000173801	JUP	no	-0.444102	0.0311402	0.893093	NA	-0.480066	-0.408138
ENSG00000126267	COX6B1	no	-0.440422	0.0787624	0.893093	NA	-0.487733	-0.39311
ENSG00000144580	RQCD1	known_RBP	-0.436252	0.0487611	0.893093	NA	-0.476425	-0.396079
ENSG00000168003	SLC3A2	known_RBP	-0.434556	0.0424354	0.893093	NA	-0.472958	-0.396154
ENSG00000142541	RPL13A	known_RBP	-0.433736	0.0971215	0.893093	NA	-0.483941	-0.383531
ENSG00000113569	NUP155	no	-0.432712	0.184232	0.893093	NA	-0.498372	-0.367052
ENSG00000178802	MPI	no	-0.431985	0.0359734	0.893093	NA	-0.468396	-0.395574
ENSG00000099284	H2AFY2	no	-0.430633	0.117718	0.893093	NA	-0.484287	-0.376978
ENSG00000128789	PSMG2	no	-0.42602	0.103008	0.893093	NA	-0.476427	-0.375613
ENSG00000123131	PRDX4	no	-0.424996	0.16818	0.893093	NA	-0.48673	-0.363263
ENSG00000160679	CHTOP	known_RBP	-0.424668	0.104516	0.893093	NA	-0.475192	-0.374144
ENSG00000126432	PRDX5	no	-0.42456	0.0600641	0.893093	NA	-0.46626	-0.38286
ENSG00000186834	HEXIM1	no	-0.423488	0.0565879	0.893093	NA	-0.464309	-0.382668
ENSG00000242372	EIF6	no	-0.421599	0.133161	0.893093	NA	-0.476835	-0.366363
ENSG00000136897	MRPL50	no	-0.421288	0.0527143	0.893093	NA	-0.461014	-0.381562
ENSG00000204256	BRD2	no	-0.42096	0.0647077	0.893093	NA	-0.463307	-0.378612
ENSG00000160214	RRP1	known_RBP	-0.419692	0.107485	0.893093	NA	-0.47016	-0.369224
ENSG00000164924	YWHAZ	known_RBP	-0.418352	0.152427	0.893093	NA	-0.476454	-0.36025
ENSG00000116747	TROVE2	no	-0.416021	0.0763564	0.893093	NA	-0.460239	-0.371803
ENSG00000067533	RRP15	known_RBP	-0.413681	0.0483951	0.893093	NA	-0.451689	-0.375673
ENSG00000101413	RPRD1B	no	-0.413619	0.0646676	0.893093	NA	-0.45522	-0.372019
ENSG00000196262	PPIA	known_RBP	-0.413133	0.20956	0.893093	NA	-0.480074	-0.346192
ENSG00000086827	ZW10	no	-0.410102	0.0769323	0.893093	NA	-0.453803	-0.366401
ENSG00000137575	SDCBP	no	-0.409995	0.0559065	0.893093	NA	-0.449366	-0.370625
ENSG00000100600	LGMN	no	-0.408104	0.0897645	0.893093	NA	-0.454006	-0.362202
ENSG00000156642	NPTN	no	-0.407812	0.052386	0.893093	NA	-0.446193	-0.369431
ENSG00000102316	MAGED2	no	-0.406599	0.053882	0.893093	NA	-0.445199	-0.367999
ENSG00000213024	NUP62	no	-0.405577	0.117114	0.893093	NA	-0.456007	-0.355148
ENSG00000053371	AKR7A2	no	-0.404204	0.0650528	0.893093	NA	-0.444936	-0.363472
ENSG00000161547	SRSF2	known_RBP	-0.402649	0.28748	0.893093	NA	-0.481249	-0.324049
ENSG00000215845	TSTD1	no	-0.400332	0.0809369	0.893093	NA	-0.443744	-0.356921
ENSG00000164985	PSIP1	known_RBP	-0.399232	0.0622207	0.893093	NA	-0.438889	-0.359576
ENSG00000086061	DNAJA1	no	-0.399114	0.143683	0.893093	NA	-0.453125	-0.345103
ENSG00000075785	RAB7A	no	-0.399011	0.126023	0.893093	NA	-0.45011	-0.347912
ENSG00000156697	UTP14A	known_RBP	-0.396773	0.220328	0.893093	NA	-0.462817	-0.330728
ENSG00000147677	EIF3H	known_RBP	-0.396331	0.186951	0.893093	NA	-0.456907	-0.335756
ENSG00000130479	MAP1S	no	-0.39623	0.0534062	0.893093	NA	-0.433743	-0.358717
ENSG00000146223	RPL7L1	known_RBP	-0.395727	0.123295	0.893093	NA	-0.445956	-0.345497
ENSG00000125970	RALY	known_RBP	-0.394988	0.0745855	0.893093	NA	-0.436637	-0.353338
ENSG00000106245	BUD31	no	-0.394632	0.0556489	0.893093	NA	-0.432473	-0.356791
ENSG00000094916	CBX5	no	-0.393028	0.06829	0.893093	NA	-0.433269	-0.352788
ENSG00000005175	RPAP3	no	-0.388353	0.0789243	0.893093	NA	-0.430101	-0.346605
ENSG00000239857	GET4	no	-0.385696	0.289153	0.893093	NA	-0.461276	-0.310115
ENSG00000164885	CDK5	no	-0.384763	0.0656609	0.893093	NA	-0.423653	-0.345872
ENSG00000014123	UFL1	no	-0.384386	0.0978955	0.893093	NA	-0.429009	-0.339762
ENSG00000165416	SUGT1	no	-0.383698	0.0866796	0.893093	NA	-0.426319	-0.341077
ENSG00000124795	DEK	known_RBP	-0.38178	0.0977078	0.893093	NA	-0.42607	-0.337491
ENSG00000073584	SMARCE1	no	-0.38124	0.0624682	0.893093	NA	-0.419158	-0.343322
ENSG00000142168	SOD1	no	-0.380197	0.276468	0.893093	NA	-0.452554	-0.30784
ENSG00000183020	AP2A2	no	-0.378034	0.132805	0.893093	NA	-0.427507	-0.328561
ENSG00000183311	TUBB	no	-0.3775	0.0814326	0.893093	NA	-0.418523	-0.336477
ENSG00000103024	NME3	no	-0.377482	0.101438	0.893093	NA	-0.421888	-0.333075
ENSG00000143889	HNRNPLL	known_RBP	-0.376318	0.084361	0.893093	NA	-0.417721	-0.334915
ENSG00000106605	BLVRA	no	-0.374584	0.120216	0.893093	NA	-0.421648	-0.32752
ENSG00000110917	MLEC	no	-0.374132	0.0750219	0.893093	NA	-0.41366	-0.334604
ENSG00000177731	FLII	no	-0.373718	0.223914	0.893093	NA	-0.436478	-0.310957
ENSG00000183520	UTP11L	known_RBP	-0.373576	0.173444	0.893093	NA	-0.428634	-0.318517
ENSG00000136830	FAM129B	no	-0.371781	0.225688	0.893093	NA	-0.43449	-0.309073
ENSG00000126254	RBM42	known_RBP	-0.371556	0.0664801	0.893093	NA	-0.409264	-0.333848
ENSG00000164104	HMGB2	known_RBP	-0.371345	0.263366	0.893093	NA	-0.439894	-0.302796
ENSG00000054116	TRAPPC3	no	-0.369854	0.269668	0.893093	NA	-0.43914	-0.300568
ENSG00000140374	ETFA	no	-0.36949	0.0689238	0.893093	NA	-0.407436	-0.331544
ENSG00000164144	ARFIP1	no	-0.368022	0.258087	0.893093	NA	-0.435121	-0.300924
ENSG00000145741	BTF3	known_RBP	-0.367798	0.106781	0.893093	NA	-0.411914	-0.323681
ENSG00000140740	UQCRC2	no	-0.365998	0.151257	0.893093	NA	-0.416655	-0.315341
ENSG00000169925	BRD3	no	-0.365331	0.0720628	0.893093	NA	-0.40341	-0.327253
ENSG00000176014	TUBB6	no	-0.365175	0.269756	0.893093	NA	-0.433598	-0.296751
ENSG00000106028	SSBP1	known_RBP	-0.363874	0.205231	0.893093	NA	-0.42219	-0.305558
ENSG00000171490	RSL1D1	known_RBP	-0.363843	0.0983963	0.893093	NA	-0.406161	-0.321524
ENSG00000173905	GOLIM4	no	-0.363649	0.112718	0.893093	NA	-0.40819	-0.319108
ENSG00000102898	NUTF2	no	-0.363223	0.121991	0.893093	NA	-0.409129	-0.317317
ENSG00000144744	UBA3	no	-0.363081	0.068788	0.893093	NA	-0.400344	-0.325817
ENSG00000145220	LYAR	known_RBP	-0.361741	0.216021	0.893093	NA	-0.421313	-0.302169
ENSG00000131747	TOP2A	known_RBP	-0.359928	0.0681303	0.893093	NA	-0.396751	-0.323105
ENSG00000136950	ARPC5L	no	-0.359919	0.0952872	0.893093	NA	-0.401289	-0.31855
ENSG00000241553	ARPC4	no	-0.358969	0.26404	0.893093	NA	-0.425338	-0.2926
ENSG00000108829	LRRC59	known_RBP	-0.357682	0.0699932	0.893093	NA	-0.394603	-0.320761
ENSG00000100280	AP1B1	no	-0.357451	0.0906402	0.893093	NA	-0.397797	-0.317106
ENSG00000154727	GABPA	no	-0.355629	0.0918511	0.893093	NA	-0.395961	-0.315296
ENSG00000096155	BAG6	no	-0.351388	0.131269	0.893093	NA	-0.397152	-0.305625
ENSG00000136938	ANP32B	no	-0.350414	0.145519	0.893093	NA	-0.398096	-0.302731
ENSG00000101266	CSNK2A1	no	-0.350328	0.209041	0.893093	NA	-0.407018	-0.293638
ENSG00000113558	SKP1	no	-0.349056	0.285649	0.893093	NA	-0.416909	-0.281203
ENSG00000101558	VAPA	no	-0.348051	0.193743	0.893093	NA	-0.402205	-0.293897
ENSG00000144895	EIF2A	no	-0.348047	0.199057	0.893093	NA	-0.402952	-0.293143
ENSG00000117519	CNN3	known_RBP	-0.34708	0.0858731	0.893093	NA	-0.385506	-0.308653
ENSG00000141698	NT5C3B	no	-0.345638	0.162606	0.893093	NA	-0.395066	-0.29621
ENSG00000110107	PRPF19	no	-0.344774	0.241697	0.893093	NA	-0.405232	-0.284316
ENSG00000101347	SAMHD1	no	-0.344429	0.082559	0.893093	NA	-0.382037	-0.30682
ENSG00000112304	ACOT13	no	-0.341726	0.122871	0.893093	NA	-0.385041	-0.298412
ENSG00000090060	PAPOLA	no	-0.341363	0.161539	0.893093	NA	-0.390032	-0.292693
ENSG00000117395	EBNA1BP2	known_RBP	-0.340199	0.0930325	0.893093	NA	-0.378961	-0.301437
ENSG00000140990	NDUFB10	no	-0.340036	0.300619	0.893093	NA	-0.408439	-0.271634
ENSG00000145354	CISD2	known_RBP	-0.339536	0.248129	0.893093	NA	-0.399998	-0.279074
ENSG00000103966	EHD4	no	-0.339185	0.136325	0.893093	NA	-0.384065	-0.294305
ENSG00000169567	HINT1	no	-0.337881	0.199883	0.893093	NA	-0.391295	-0.284466
ENSG00000082212	ME2	no	-0.336712	0.22161	0.893093	NA	-0.392938	-0.280486
ENSG00000069248	NUP133	no	-0.336415	0.112984	0.893093	NA	-0.377658	-0.295172
ENSG00000181789	COPG1	no	-0.335381	0.183545	0.893093	NA	-0.386179	-0.284583
ENSG00000122873	CISD1	no	-0.331426	0.0880384	0.893093	NA	-0.368446	-0.294407
ENSG00000106105	GARS	no	-0.330557	0.0886181	0.893093	NA	-0.367566	-0.293548
ENSG00000104419	NDRG1	no	-0.33048	0.0947637	0.893093	NA	-0.368389	-0.292571
ENSG00000119335	SET	no	-0.330027	0.230926	0.893093	NA	-0.386411	-0.273643
ENSG00000162433	AK4	no	-0.329514	0.149839	0.893093	NA	-0.374931	-0.284096
ENSG00000119203	CPSF3	no	-0.32818	0.243032	0.893093	NA	-0.385912	-0.270447
ENSG00000109475	RPL34	no	-0.324648	0.231605	0.893093	NA	-0.380205	-0.269092
ENSG00000155304	HSPA13	no	-0.319997	0.100343	0.893093	NA	-0.357489	-0.282506
ENSG00000204120	GIGYF2	known_RBP	-0.319435	0.196875	0.893093	NA	-0.369542	-0.269327
ENSG00000162521	RBBP4	no	-0.31935	0.14212	0.893093	NA	-0.362363	-0.276337
ENSG00000188986	NELFB	no	-0.318504	0.114704	0.893093	NA	-0.357783	-0.279225
ENSG00000277586	NEFL	no	-0.318052	0.0922322	0.893093	NA	-0.354178	-0.281927
ENSG00000116863	ADPRHL2	no	-0.317242	0.126754	0.893093	NA	-0.357966	-0.276519
ENSG00000159840	ZYX	known_RBP	-0.317072	0.258092	0.893093	NA	-0.374882	-0.259262
ENSG00000117748	RPA2	no	-0.312463	0.13777	0.893093	NA	-0.353992	-0.270934
ENSG00000084774	CAD	no	-0.311146	0.140592	0.893093	NA	-0.35286	-0.269433
ENSG00000113648	H2AFY	no	-0.310918	0.172955	0.893093	NA	-0.35668	-0.265156
ENSG00000124228	DDX27	known_RBP	-0.310179	0.150113	0.893093	NA	-0.352966	-0.267392
ENSG00000175220	ARHGAP1	no	-0.309779	0.205874	0.893093	NA	-0.359506	-0.260051
ENSG00000151465	CDC123	no	-0.30959	0.209928	0.893093	NA	-0.3598	-0.259379
ENSG00000095485	CWF19L1	no	-0.307807	0.176794	0.893093	NA	-0.353589	-0.262025
ENSG00000125755	SYMPK	no	-0.30658	0.136653	0.893093	NA	-0.347187	-0.265973
ENSG00000100266	PACSIN2	no	-0.305666	0.106177	0.893093	NA	-0.342251	-0.269081
ENSG00000126883	NUP214	no	-0.303883	0.16298	0.893093	NA	-0.347386	-0.260381
ENSG00000065268	WDR18	no	-0.302382	0.200066	0.893093	NA	-0.350207	-0.254557
ENSG00000198130	HIBCH	no	-0.301973	0.131793	0.893093	NA	-0.341366	-0.26258
ENSG00000124942	AHNAK	known_RBP	-0.300906	0.207911	0.893093	NA	-0.34946	-0.252352
ENSG00000093000	NUP50	no	-0.299743	0.293802	0.893093	NA	-0.359109	-0.240377
ENSG00000117385	P3H1	no	-0.298875	0.170552	0.893093	NA	-0.342575	-0.255175
ENSG00000153885	KCTD15	no	-0.29671	0.177424	0.893093	NA	-0.340916	-0.252503
ENSG00000111674	ENO2	no	-0.296708	0.192212	0.893093	NA	-0.34269	-0.250727
ENSG00000092621	PHGDH	no	-0.296155	0.146527	0.893093	NA	-0.336576	-0.255734
ENSG00000125821	DTD1	no	-0.294848	0.135403	0.893093	NA	-0.33375	-0.255947
ENSG00000070770	CSNK2A2	no	-0.294066	0.268432	0.893093	NA	-0.348997	-0.239136
ENSG00000178952	TUFM	known_RBP	-0.294039	0.170568	0.893093	NA	-0.337034	-0.251044
ENSG00000007392	LUC7L	known_RBP	-0.293221	0.29247	0.893093	NA	-0.351118	-0.235323
ENSG00000125977	EIF2S2	known_RBP	-0.291923	0.114645	0.893093	NA	-0.327917	-0.255929
ENSG00000115947	ORC4	no	-0.291921	0.253087	0.893093	NA	-0.34452	-0.239322
ENSG00000172340	SUCLG2	no	-0.291457	0.167883	0.893093	NA	-0.333758	-0.249156
ENSG00000065534	MYLK	no	-0.290953	0.20173	0.893093	NA	-0.337168	-0.244739
ENSG00000173221	GLRX	no	-0.289752	0.147975	0.893093	NA	-0.329469	-0.250034
ENSG00000198561	CTNND1	no	-0.289683	0.159779	0.893093	NA	-0.330778	-0.248588
ENSG00000091140	DLD	known_RBP	-0.288763	0.230372	0.893093	NA	-0.338031	-0.239496
ENSG00000151500	THYN1	no	-0.288443	0.182673	0.893093	NA	-0.332029	-0.244856
ENSG00000170017	ALCAM	no	-0.287276	0.226516	0.893093	NA	-0.33583	-0.238723
ENSG00000138231	DBR1	known_RBP	-0.285672	0.231597	0.893093	NA	-0.334557	-0.236786
ENSG00000147065	MSN	no	-0.285566	0.169907	0.893093	NA	-0.327245	-0.243886
ENSG00000151929	BAG3	no	-0.285232	0.208567	0.893093	NA	-0.331333	-0.239131
ENSG00000079246	XRCC5	known_RBP	-0.279819	0.226085	0.893093	NA	-0.327062	-0.232575
ENSG00000100902	PSMA6	no	-0.27895	0.281968	0.893093	NA	-0.332717	-0.225183
ENSG00000104980	TIMM44	no	-0.277771	0.153751	0.893093	NA	-0.316497	-0.239044
ENSG00000101199	ARFGAP1	no	-0.277105	0.266447	0.893093	NA	-0.328628	-0.225583
ENSG00000137563	GGH	no	-0.274873	0.205646	0.893093	NA	-0.318972	-0.230774
ENSG00000131711	MAP1B	no	-0.274718	0.169303	0.893093	NA	-0.314747	-0.234689
ENSG00000164332	UBLCP1	no	-0.274692	0.192644	0.893093	NA	-0.317309	-0.232074
ENSG00000143569	UBAP2L	known_RBP	-0.273723	0.196229	0.893093	NA	-0.316588	-0.230858
ENSG00000121579	NAA50	no	-0.272772	0.248362	0.893093	NA	-0.321373	-0.224172
ENSG00000108439	PNPO	no	-0.268658	0.258511	0.893093	NA	-0.317689	-0.219627
ENSG00000168488	ATXN2L	known_RBP	-0.268203	0.21669	0.893093	NA	-0.312446	-0.223961
ENSG00000080819	CPOX	no	-0.267791	0.218158	0.893093	NA	-0.312127	-0.223456
ENSG00000170144	HNRNPA3	known_RBP	-0.266117	0.165335	0.893093	NA	-0.304467	-0.227768
ENSG00000183684	ALYREF	known_RBP	-0.266061	0.298748	0.893093	NA	-0.319354	-0.212767
ENSG00000108861	DUSP3	no	-0.265825	0.177376	0.893093	NA	-0.305425	-0.226225
ENSG00000022267	FHL1	no	-0.264898	0.22719	0.893093	NA	-0.309743	-0.220052
ENSG00000155438	NIFK	known_RBP	-0.264279	0.248584	0.893093	NA	-0.311391	-0.217167
ENSG00000182481	KPNA2	known_RBP	-0.263784	0.157924	0.893093	NA	-0.301007	-0.226562
ENSG00000171530	TBCA	known_RBP	-0.262063	0.160454	0.893093	NA	-0.299311	-0.224815
ENSG00000162736	NCSTN	no	-0.260319	0.2149	0.893093	NA	-0.303069	-0.217569
ENSG00000070814	TCOF1	known_RBP	-0.258885	0.233165	0.893093	NA	-0.303356	-0.214414
ENSG00000179958	DCTPP1	no	-0.258687	0.175026	0.893093	NA	-0.296978	-0.220396
ENSG00000130402	ACTN4	known_RBP	-0.257424	0.211382	0.893093	NA	-0.299327	-0.215521
ENSG00000145833	DDX46	known_RBP	-0.256397	0.276222	0.893093	NA	-0.305165	-0.207629
ENSG00000100911	PSME2	no	-0.256069	0.166776	0.893093	NA	-0.29312	-0.219019
ENSG00000149089	APIP	no	-0.255789	0.260919	0.893093	NA	-0.302737	-0.208841
ENSG00000165916	PSMC3	no	-0.255374	0.167312	0.893093	NA	-0.292379	-0.218369
ENSG00000103035	PSMD7	no	-0.254836	0.275214	0.893093	NA	-0.303194	-0.206478
ENSG00000211460	TSN	no	-0.253912	0.217169	0.893093	NA	-0.295847	-0.211977
ENSG00000105552	BCAT2	no	-0.253787	0.195371	0.893093	NA	-0.293441	-0.214132
ENSG00000163938	GNL3	known_RBP	-0.252132	0.228215	0.893093	NA	-0.294923	-0.20934
ENSG00000112655	PTK7	no	-0.251336	0.263105	0.893093	NA	-0.297703	-0.204969
ENSG00000131899	LLGL1	no	-0.251242	0.269776	0.893093	NA	-0.29832	-0.204164
ENSG00000134440	NARS	known_RBP	-0.250851	0.285548	0.893093	NA	-0.299602	-0.202099
ENSG00000169020	ATP5I	no	-0.249497	0.259334	0.893093	NA	-0.295119	-0.203874
ENSG00000090861	AARS	known_RBP	-0.248368	0.175585	0.893093	NA	-0.285188	-0.211548
ENSG00000120948	TARDBP	known_RBP	-0.24826	0.190227	0.893093	NA	-0.286533	-0.209986
ENSG00000153774	CFDP1	no	-0.246934	0.255582	0.893093	NA	-0.29169	-0.202178
ENSG00000100596	SPTLC2	no	-0.245493	0.201949	0.893093	NA	-0.284509	-0.206478
ENSG00000168028	RPSA	known_RBP	-0.245053	0.219195	0.893093	NA	-0.285728	-0.204377
ENSG00000057757	PITHD1	no	-0.245042	0.188618	0.893093	NA	-0.282659	-0.207424
ENSG00000133313	CNDP2	no	-0.244873	0.20538	0.893093	NA	-0.284133	-0.205614
ENSG00000106066	CPVL	no	-0.244755	0.247779	0.893093	NA	-0.288303	-0.201207
ENSG00000100410	PHF5A	known_RBP	-0.24433	0.227524	0.893093	NA	-0.285727	-0.202933
ENSG00000173660	UQCRH	no	-0.244227	0.221304	0.893093	NA	-0.284978	-0.203476
ENSG00000071859	FAM50A	known_RBP	-0.243669	0.24081	0.893093	NA	-0.286306	-0.201031
ENSG00000173812	EIF1	known_RBP	-0.243511	0.184105	0.893093	NA	-0.280449	-0.206573
ENSG00000116062	MSH6	no	-0.243419	0.174209	0.893093	NA	-0.27937	-0.207468
ENSG00000142039	CCDC97	no	-0.243221	0.214582	0.893093	NA	-0.283132	-0.203311
ENSG00000067955	CBFB	no	-0.243086	0.261358	0.893093	NA	-0.287748	-0.198424
ENSG00000117308	GALE	no	-0.242029	0.279179	0.893093	NA	-0.288381	-0.195678
ENSG00000131143	COX4I1	no	-0.241315	0.273748	0.893093	NA	-0.286952	-0.195678
ENSG00000109111	SUPT6H	known_RBP	-0.236192	0.204778	0.893093	NA	-0.274002	-0.198383
ENSG00000044115	CTNNA1	known_RBP	-0.233611	0.191566	0.893093	NA	-0.269753	-0.197469
ENSG00000204356	NELFE	known_RBP	-0.232177	0.257417	0.893093	NA	-0.274441	-0.189913
ENSG00000143549	TPM3	no	-0.232068	0.206521	0.893093	NA	-0.269382	-0.194753
ENSG00000162613	FUBP1	known_RBP	-0.232063	0.205821	0.893093	NA	-0.269311	-0.194816
ENSG00000137161	CNPY3	no	-0.228774	0.254227	0.893093	NA	-0.270107	-0.187442
ENSG00000137996	RTCA	known_RBP	-0.228422	0.282796	0.893093	NA	-0.272534	-0.18431
ENSG00000128595	CALU	no	-0.227164	0.282754	0.893093	NA	-0.271029	-0.183299
ENSG00000104852	SNRNP70	known_RBP	-0.225028	0.285436	0.893093	NA	-0.268749	-0.181306
ENSG00000100030	MAPK1	no	-0.223407	0.258776	0.893093	NA	-0.264205	-0.182609
ENSG00000134697	GNL2	known_RBP	-0.223137	0.234668	0.893093	NA	-0.261607	-0.184666
ENSG00000175467	SART1	known_RBP	-0.219286	0.28573	0.893093	NA	-0.26192	-0.176651
ENSG00000132780	NASP	no	-0.216101	0.238211	0.893093	NA	-0.253678	-0.178523
ENSG00000104897	SF3A2	known_RBP	-0.214815	0.262995	0.893093	NA	-0.254434	-0.175195
ENSG00000265808	SEC22B	no	-0.214072	0.237216	0.893093	NA	-0.251208	-0.176936
ENSG00000184787	UBE2G2	no	-0.213786	0.270257	0.893093	NA	-0.25389	-0.173682
ENSG00000113368	LMNB1	no	-0.213551	0.250877	0.893093	NA	-0.251828	-0.175274
ENSG00000102393	GLA	no	-0.213157	0.254413	0.893093	NA	-0.251685	-0.174629
ENSG00000198056	PRIM1	no	-0.212461	0.285652	0.893093	NA	-0.253761	-0.17116
ENSG00000120802	TMPO	known_RBP	-0.211207	0.242647	0.893093	NA	-0.248327	-0.174086
ENSG00000047849	MAP4	known_RBP	-0.210351	0.230666	0.893093	NA	-0.246266	-0.174436
ENSG00000112062	MAPK14	no	-0.210276	0.264268	0.893093	NA	-0.249174	-0.171378
ENSG00000175931	UBE2O	known_RBP	-0.208788	0.270478	0.893093	NA	-0.247975	-0.169601
ENSG00000206394	CLIC1	no	-0.20511	0.260309	0.893093	NA	-0.242702	-0.167518
ENSG00000161533	ACOX1	no	-0.204615	0.300021	0.893093	NA	-0.24572	-0.163511
ENSG00000164237	CMBL	no	-0.204277	0.281617	0.893093	NA	-0.243619	-0.164935
ENSG00000150093	ITGB1	no	-0.202664	0.273072	0.893093	NA	-0.240932	-0.164397
ENSG00000121060	TRIM25	known_RBP	-0.201967	0.263297	0.893093	NA	-0.239244	-0.164691
ENSG00000149294	NCAM1	no	-0.201655	0.300424	0.893093	NA	-0.242202	-0.161108
ENSG00000178741	COX5A	no	-0.20126	0.25974	0.893093	NA	-0.238097	-0.164423
ENSG00000263001	GTF2I	no	-0.1994	0.2796	0.893093	NA	-0.237624	-0.161175
ENSG00000020922	MRE11A	no	-0.1984	0.260333	0.893093	NA	-0.234765	-0.162036
ENSG00000137692	DCUN1D5	no	-0.198365	0.277228	0.893093	NA	-0.236183	-0.160547
ENSG00000137055	PLAA	no	-0.196172	0.297021	0.893093	NA	-0.235312	-0.157032
ENSG00000159692	CTBP1	no	-0.195904	0.260743	0.893093	NA	-0.231846	-0.159963
ENSG00000130741	EIF2S3	no	-0.192004	0.276168	0.893093	NA	-0.22852	-0.155488
ENSG00000164111	ANXA5	no	-0.191243	0.292933	0.893093	NA	-0.229045	-0.153441
ENSG00000079819	EPB41L2	known_RBP	-0.190081	0.295819	0.893093	NA	-0.227902	-0.152261
ENSG00000138668	HNRNPD	known_RBP	-0.189078	0.284388	0.893093	NA	-0.225726	-0.15243
ENSG00000141279	NPEPPS	no	-0.180918	0.297587	0.893093	NA	-0.217061	-0.144775
ENSG00000005022	SLC25A5	known_RBP	0.181369	0.298483	0.893093	NA	0.145062	0.217676
ENSG00000138095	LRPPRC	known_RBP	0.189804	0.281274	0.893093	NA	0.153278	0.22633
ENSG00000160213	CSTB	known_RBP	0.191858	0.290502	0.893093	NA	0.154145	0.229571
ENSG00000014641	MDH1	no	0.19702	0.284926	0.893093	NA	0.158785	0.235255
ENSG00000108010	GLRX3	known_RBP	0.201196	0.292765	0.893093	NA	0.161443	0.24095
ENSG00000244462	RBM12	known_RBP	0.201622	0.267897	0.893093	NA	0.164007	0.239237
ENSG00000113810	SMC4	no	0.201782	0.268748	0.893093	NA	0.164062	0.239502
ENSG00000105254	TBCB	no	0.204597	0.246177	0.893093	NA	0.168333	0.240861
ENSG00000135720	DYNC1LI2	no	0.204746	0.267388	0.893093	NA	0.166594	0.242899
ENSG00000177954	RPS27	known_RBP	0.204955	0.276809	0.893093	NA	0.165918	0.243992
ENSG00000109519	GRPEL1	no	0.205778	0.25146	0.893093	NA	0.168843	0.242713
ENSG00000072274	TFRC	known_RBP	0.207657	0.280755	0.893093	NA	0.167743	0.247571
ENSG00000111669	TPI1	no	0.208447	0.255947	0.893093	NA	0.170634	0.246261
ENSG00000065150	IPO5	known_RBP	0.209004	0.254285	0.893093	NA	0.171238	0.246769
ENSG00000211456	SACM1L	no	0.209026	0.28511	0.893093	NA	0.168444	0.249607
ENSG00000147383	NSDHL	no	0.209988	0.300836	0.893093	NA	0.167726	0.252251
ENSG00000139343	SNRPF	no	0.210325	0.281981	0.893093	NA	0.169784	0.250866
ENSG00000145050	MANF	known_RBP	0.212153	0.256059	0.893093	NA	0.173657	0.250649
ENSG00000185721	DRG1	no	0.213167	0.255824	0.893093	NA	0.174508	0.251825
ENSG00000163636	PSMD6	no	0.213841	0.243023	0.893093	NA	0.176224	0.251459
ENSG00000177556	ATOX1	no	0.214228	0.228814	0.893093	NA	0.177816	0.25064
ENSG00000105402	NAPA	no	0.214266	0.291801	0.893093	NA	0.172023	0.256509
ENSG00000092010	PSME1	no	0.214621	0.238487	0.893093	NA	0.177275	0.251966
ENSG00000110367	DDX6	known_RBP	0.215662	0.255816	0.893093	NA	0.176552	0.254772
ENSG00000117899	MESDC2	no	0.219263	0.287426	0.893093	NA	0.176466	0.26206
ENSG00000163466	ARPC2	no	0.219601	0.300621	0.893093	NA	0.175426	0.263776
ENSG00000106554	CHCHD3	no	0.221458	0.252996	0.893093	NA	0.181564	0.261352
ENSG00000072506	HSD17B10	known_RBP	0.223369	0.276639	0.893093	NA	0.180842	0.265897
ENSG00000079739	PGM1	no	0.224601	0.218441	0.893093	NA	0.18739	0.261813
ENSG00000171793	CTPS1	no	0.225858	0.275717	0.893093	NA	0.182948	0.268767
ENSG00000143870	PDIA6	no	0.225908	0.232232	0.893093	NA	0.18719	0.264627
ENSG00000139641	ESYT1	no	0.226684	0.220511	0.893093	NA	0.188934	0.264434
ENSG00000168090	COPS6	no	0.227731	0.221834	0.893093	NA	0.189682	0.265779
ENSG00000163811	WDR43	known_RBP	0.227948	0.286568	0.893093	NA	0.183544	0.272353
ENSG00000120694	HSPH1	no	0.229555	0.279215	0.893093	NA	0.185589	0.273521
ENSG00000078902	TOLLIP	no	0.229661	0.210103	0.893093	NA	0.192398	0.266925
ENSG00000169764	UGP2	no	0.230701	0.199087	0.893093	NA	0.194305	0.267097
ENSG00000126249	PDCD2L	no	0.231691	0.246536	0.893093	NA	0.190589	0.272792
ENSG00000146731	CCT6A	known_RBP	0.233022	0.20772	0.893093	NA	0.19544	0.270604
ENSG00000063046	EIF4B	known_RBP	0.23323	0.207978	0.893093	NA	0.19559	0.27087
ENSG00000155368	DBI	no	0.233888	0.290711	0.893093	NA	0.187892	0.279884
ENSG00000138750	NUP54	no	0.23735	0.242295	0.893093	NA	0.19567	0.279031
ENSG00000198380	GFPT1	no	0.237531	0.22697	0.893093	NA	0.19734	0.277722
ENSG00000128534	LSM8	known_RBP	0.239252	0.299269	0.893093	NA	0.191271	0.287232
ENSG00000122406	RPL5	known_RBP	0.241085	0.230114	0.893093	NA	0.199978	0.282192
ENSG00000116171	SCP2	no	0.241108	0.178848	0.893093	NA	0.205047	0.277169
ENSG00000111641	NOP2	known_RBP	0.241167	0.280995	0.893093	NA	0.194787	0.287548
ENSG00000175573	C11orf68	known_RBP	0.241773	0.279491	0.893093	NA	0.195437	0.288108
ENSG00000196586	MYO6	no	0.242019	0.211785	0.893093	NA	0.202584	0.281455
ENSG00000213782	DDX47	known_RBP	0.242336	0.292264	0.893093	NA	0.194508	0.290163
ENSG00000088930	XRN2	known_RBP	0.242841	0.270595	0.893093	NA	0.19725	0.288432
ENSG00000130177	CDC16	no	0.243117	0.298233	0.893093	NA	0.194476	0.291758
ENSG00000116221	MRPL37	known_RBP	0.24326	0.18551	0.893093	NA	0.206222	0.280298
ENSG00000105372	RPS19	known_RBP	0.245925	0.290269	0.893093	NA	0.19761	0.294239
ENSG00000134001	EIF2S1	known_RBP	0.246279	0.198853	0.893093	NA	0.207449	0.285109
ENSG00000111906	HDDC2	no	0.2468	0.196535	0.893093	NA	0.20812	0.28548
ENSG00000177733	HNRNPA0	known_RBP	0.246955	0.299133	0.893093	NA	0.197445	0.296464
ENSG00000130520	LSM4	known_RBP	0.24696	0.232694	0.893093	NA	0.204586	0.289334
ENSG00000156261	CCT8	no	0.247299	0.215488	0.893093	NA	0.206627	0.287971
ENSG00000124571	XPO5	known_RBP	0.248546	0.237778	0.893093	NA	0.205372	0.291721
ENSG00000204435	CSNK2B	no	0.249763	0.212919	0.893093	NA	0.208949	0.290576
ENSG00000068120	COASY	no	0.252433	0.226991	0.893093	NA	0.209719	0.295148
ENSG00000133731	IMPA1	no	0.252548	0.259368	0.893093	NA	0.206364	0.298732
ENSG00000114491	UMPS	no	0.253087	0.251829	0.893093	NA	0.207621	0.298553
ENSG00000055332	EIF2AK2	known_RBP	0.254346	0.282945	0.893093	NA	0.205211	0.303481
ENSG00000168374	ARF4	no	0.255747	0.159259	0.893093	NA	0.21952	0.291974
ENSG00000100591	AHSA1	no	0.255939	0.163616	0.893093	NA	0.219234	0.292644
ENSG00000126934	MAP2K2	no	0.256135	0.206007	0.893093	NA	0.215004	0.297265
ENSG00000127948	POR	no	0.258979	0.257745	0.893093	NA	0.211799	0.306159
ENSG00000062485	CS	known_RBP	0.259271	0.174206	0.893093	NA	0.220979	0.297562
ENSG00000198431	TXNRD1	no	0.259444	0.16902	0.893093	NA	0.22167	0.297218
ENSG00000144524	COPS7B	no	0.261444	0.158583	0.893093	NA	0.224481	0.298406
ENSG00000143106	PSMA5	no	0.263538	0.202913	0.893093	NA	0.221551	0.305525
ENSG00000163931	TKT	no	0.264586	0.157385	0.893093	NA	0.227308	0.301864
ENSG00000054148	PHPT1	no	0.26534	0.244746	0.893093	NA	0.21847	0.312209
ENSG00000079459	FDFT1	no	0.265927	0.158549	0.893093	NA	0.228334	0.303519
ENSG00000135829	DHX9	known_RBP	0.26677	0.197349	0.893093	NA	0.224872	0.308668
ENSG00000197930	ERO1A	no	0.266986	0.187144	0.893093	NA	0.226159	0.307814
ENSG00000169895	SYAP1	no	0.267245	0.170778	0.893093	NA	0.228145	0.306344
ENSG00000149187	CELF1	known_RBP	0.267311	0.191058	0.893093	NA	0.22601	0.308611
ENSG00000102172	SMS	no	0.268823	0.236138	0.893093	NA	0.222311	0.315335
ENSG00000141510	TP53	no	0.269125	0.172039	0.893093	NA	0.229614	0.308637
ENSG00000215301	DDX3X	known_RBP	0.269927	0.152263	0.893093	NA	0.232457	0.307397
ENSG00000232119	MCTS1	no	0.271825	0.233009	0.893093	NA	0.225149	0.318501
ENSG00000072756	TRNT1	no	0.272203	0.294076	0.893093	NA	0.218258	0.326148
ENSG00000198805	PNP	no	0.274353	0.266069	0.893093	NA	0.223387	0.325318
ENSG00000132792	CTNNBL1	no	0.274384	0.144096	0.893093	NA	0.237206	0.311562
ENSG00000116957	TBCE	no	0.274493	0.223012	0.893093	NA	0.228498	0.320488
ENSG00000183696	UPP1	no	0.275943	0.140467	0.893093	NA	0.238963	0.312923
ENSG00000132842	AP3B1	no	0.276374	0.131109	0.893093	NA	0.240399	0.31235
ENSG00000002549	LAP3	no	0.276809	0.297389	0.893093	NA	0.221534	0.332084
ENSG00000109805	NCAPG	no	0.277473	0.196278	0.893093	NA	0.234015	0.320932
ENSG00000110063	DCPS	no	0.277524	0.25576	0.893093	NA	0.227202	0.327846
ENSG00000162813	BPNT1	no	0.277553	0.143587	0.893093	NA	0.240004	0.315102
ENSG00000105323	HNRNPUL1	known_RBP	0.278493	0.239449	0.893093	NA	0.229921	0.327064
ENSG00000177889	UBE2N	known_RBP	0.278561	0.298775	0.893093	NA	0.22276	0.334362
ENSG00000147592	LACTB2	no	0.278726	0.206333	0.893093	NA	0.23393	0.323521
ENSG00000113643	RARS	no	0.279064	0.145586	0.893093	NA	0.241082	0.317045
ENSG00000078668	VDAC3	no	0.280915	0.171069	0.893093	NA	0.239782	0.322047
ENSG00000026508	CD44	no	0.281321	0.187659	0.893093	NA	0.238243	0.324399
ENSG00000115233	PSMD14	no	0.283033	0.126646	0.893093	NA	0.246714	0.319353
ENSG00000131473	ACLY	no	0.283808	0.141517	0.893093	NA	0.245652	0.321964
ENSG00000120265	PCMT1	no	0.286996	0.22868	0.893093	NA	0.238232	0.33576
ENSG00000205339	IPO7	no	0.287481	0.212855	0.893093	NA	0.240512	0.334451
ENSG00000003056	M6PR	no	0.292893	0.26302	0.893093	NA	0.23887	0.346917
ENSG00000101596	SMCHD1	no	0.294949	0.165079	0.893093	NA	0.252475	0.337422
ENSG00000152700	SAR1B	no	0.295632	0.279139	0.893093	NA	0.23902	0.352244
ENSG00000059573	ALDH18A1	known_RBP	0.296083	0.132478	0.893093	NA	0.257375	0.334791
ENSG00000101654	RNMT	no	0.296473	0.114214	0.893093	NA	0.259973	0.332974
ENSG00000149925	ALDOA	known_RBP	0.296542	0.155549	0.893093	NA	0.254982	0.338102
ENSG00000184203	PPP1R2	no	0.297686	0.140129	0.893093	NA	0.257833	0.337538
ENSG00000184009	ACTG1	no	0.298947	0.143588	0.893093	NA	0.258503	0.339391
ENSG00000115484	CCT4	known_RBP	0.299293	0.149502	0.893093	NA	0.258082	0.340505
ENSG00000134333	LDHA	known_RBP	0.300239	0.134616	0.893093	NA	0.260723	0.339755
ENSG00000014216	CAPN1	no	0.300388	0.135888	0.893093	NA	0.260696	0.340081
ENSG00000101150	TPD52L2	known_RBP	0.301289	0.129153	0.893093	NA	0.262314	0.340264
ENSG00000166913	YWHAB	no	0.301549	0.2415	0.893093	NA	0.248696	0.354402
ENSG00000011485	PPP5C	no	0.301621	0.108084	0.893093	NA	0.265273	0.337968
ENSG00000198492	YTHDF2	known_RBP	0.302217	0.252815	0.893093	NA	0.247798	0.356636
ENSG00000105401	CDC37	no	0.302799	0.150799	0.893093	NA	0.260946	0.344653
ENSG00000169045	HNRNPH1	known_RBP	0.303074	0.183888	0.893093	NA	0.257128	0.349021
ENSG00000156508	EEF1A1	known_RBP	0.304852	0.120484	0.893093	NA	0.266515	0.343188
ENSG00000106992	AK1	no	0.305185	0.187895	0.893093	NA	0.258424	0.351946
ENSG00000134265	NAPG	no	0.305248	0.130626	0.893093	NA	0.265575	0.344921
ENSG00000143149	ALDH9A1	no	0.306414	0.129558	0.893093	NA	0.266724	0.346104
ENSG00000117906	RCN2	no	0.30681	0.22115	0.893093	NA	0.255636	0.357984
ENSG00000160752	FDPS	known_RBP	0.307152	0.134003	0.893093	NA	0.266804	0.3475
ENSG00000115091	ACTR3	no	0.307326	0.165076	0.893093	NA	0.26307	0.351581
ENSG00000109107	ALDOC	no	0.307645	0.247598	0.893093	NA	0.252931	0.362359
ENSG00000122026	RPL21	known_RBP	0.309102	0.23508	0.893093	NA	0.255758	0.362447
ENSG00000177565	TBL1XR1	no	0.312351	0.22098	0.893093	NA	0.260274	0.364427
ENSG00000137154	RPS6	known_RBP	0.314067	0.18511	0.893093	NA	0.266299	0.361835
ENSG00000103342	GSPT1	known_RBP	0.314132	0.192479	0.893093	NA	0.265417	0.362848
ENSG00000197451	HNRNPAB	known_RBP	0.31477	0.246795	0.893093	NA	0.258896	0.370644
ENSG00000110801	PSMD9	no	0.315279	0.186569	0.893093	NA	0.267141	0.363418
ENSG00000115053	NCL	known_RBP	0.316194	0.107786	0.893093	NA	0.278131	0.354257
ENSG00000122786	CALD1	known_RBP	0.316283	0.129613	0.893093	NA	0.275308	0.357258
ENSG00000122545	SEPT7	no	0.317846	0.0926176	0.893093	NA	0.281689	0.354002
ENSG00000065135	GNAI3	no	0.317927	0.114407	0.893093	NA	0.278759	0.357095
ENSG00000141127	PRPSAP2	no	0.319189	0.0977991	0.893093	NA	0.282148	0.35623
ENSG00000108848	LUC7L3	known_RBP	0.319256	0.19483	0.893093	NA	0.269442	0.369071
ENSG00000011052	NME1-NME2	no	0.319577	0.182016	0.893093	NA	0.27137	0.367783
ENSG00000161513	FDXR	no	0.320114	0.247721	0.893093	NA	0.263165	0.377062
ENSG00000147475	ERLIN2	no	0.321304	0.19854	0.893093	NA	0.270685	0.371922
ENSG00000129083	COPB1	no	0.321875	0.0917758	0.893093	NA	0.285381	0.358369
ENSG00000124767	GLO1	no	0.323702	0.274022	0.893093	NA	0.262445	0.384959
ENSG00000182446	NPLOC4	no	0.323767	0.100593	0.893093	NA	0.285799	0.361736
ENSG00000239900	ADSL	no	0.325211	0.201842	0.893093	NA	0.273541	0.376882
ENSG00000123737	EXOSC9	known_RBP	0.329391	0.117833	0.893093	NA	0.288335	0.370448
ENSG00000161960	EIF4A1	known_RBP	0.330128	0.131347	0.893093	NA	0.287123	0.373134
ENSG00000158290	CUL4B	no	0.330641	0.16141	0.893093	NA	0.283518	0.377765
ENSG00000018510	AGPS	no	0.330746	0.0912845	0.893093	NA	0.293319	0.368173
ENSG00000141756	FKBP10	no	0.331039	0.100848	0.893093	NA	0.292181	0.369897
ENSG00000139613	SMARCC2	no	0.331369	0.104742	0.893093	NA	0.291913	0.370825
ENSG00000060339	CCAR1	known_RBP	0.333245	0.0974801	0.893093	NA	0.29462	0.371871
ENSG00000065833	ME1	no	0.333593	0.0826117	0.893093	NA	0.297159	0.370026
ENSG00000078140	UBE2K	no	0.334427	0.145932	0.893093	NA	0.288864	0.379991
ENSG00000197746	PSAP	no	0.334598	0.24586	0.893093	NA	0.275337	0.39386
ENSG00000137364	TPMT	no	0.334991	0.114552	0.893093	NA	0.2937	0.376282
ENSG00000198612	COPS8	no	0.335856	0.291699	0.893093	NA	0.269657	0.402056
ENSG00000112699	GMDS	no	0.337631	0.283093	0.893093	NA	0.272384	0.402878
ENSG00000116120	FARSB	known_RBP	0.338129	0.0900351	0.893093	NA	0.300056	0.376202
ENSG00000069998	CECR5	no	0.338491	0.212247	0.893093	NA	0.283272	0.39371
ENSG00000103018	CYB5B	no	0.340075	0.119835	0.893093	NA	0.297401	0.382748
ENSG00000179091	CYC1	no	0.340172	0.122839	0.893093	NA	0.297058	0.383285
ENSG00000134910	STT3A	no	0.341	0.0797789	0.893093	NA	0.304207	0.377794
ENSG00000116521	SCAMP3	no	0.342216	0.0912934	0.893093	NA	0.30349	0.380942
ENSG00000131236	CAP1	no	0.34225	0.0743404	0.893093	NA	0.306202	0.378299
ENSG00000092964	DPYSL2	no	0.342334	0.122179	0.893093	NA	0.299041	0.385626
ENSG00000106588	PSMA2	no	0.342674	0.123713	0.893093	NA	0.299119	0.386229
ENSG00000143222	UFC1	no	0.3441	0.0747997	0.893093	NA	0.307781	0.380419
ENSG00000021355	SERPINB1	no	0.346065	0.213732	0.893093	NA	0.2894	0.402731
ENSG00000079805	DNM2	no	0.347225	0.151881	0.893093	NA	0.299079	0.395372
ENSG00000138757	G3BP2	known_RBP	0.34946	0.134406	0.893093	NA	0.303496	0.395424
ENSG00000133835	HSD17B4	no	0.349909	0.0931305	0.893093	NA	0.310025	0.389793
ENSG00000066583	ISOC1	no	0.350516	0.0885329	0.893093	NA	0.311286	0.389746
ENSG00000197299	BLM	no	0.350908	0.133469	0.893093	NA	0.304889	0.396927
ENSG00000086475	SEPHS1	no	0.356765	0.142254	0.893093	NA	0.308693	0.404836
ENSG00000239306	RBM14	known_RBP	0.360752	0.0629207	0.893093	NA	0.324788	0.396715
ENSG00000102738	MRPS31	known_RBP	0.36093	0.0799447	0.893093	NA	0.321958	0.399902
ENSG00000116096	SPR	no	0.360997	0.216905	0.893093	NA	0.301416	0.420578
ENSG00000256269	HMBS	no	0.363422	0.212998	0.893093	NA	0.304024	0.42282
ENSG00000172725	CORO1B	no	0.364732	0.112083	0.893093	NA	0.320157	0.409308
ENSG00000051596	THOC3	no	0.366731	0.183359	0.893093	NA	0.311213	0.42225
ENSG00000140694	PARN	known_RBP	0.371084	0.0612528	0.893093	NA	0.334408	0.40776
ENSG00000162734	PEA15	no	0.378046	0.286889	0.893093	NA	0.304348	0.451743
ENSG00000066044	ELAVL1	known_RBP	0.378256	0.0591105	0.893093	NA	0.341292	0.41522
ENSG00000167315	ACAA2	known_RBP	0.378303	0.159156	0.893093	NA	0.324732	0.431874
ENSG00000100360	IFT27	no	0.378528	0.182133	0.893093	NA	0.321411	0.435645
ENSG00000141030	COPS3	no	0.382732	0.0650836	0.893093	NA	0.344158	0.421307
ENSG00000162923	WDR26	no	0.384075	0.0543866	0.893093	NA	0.347508	0.420642
ENSG00000179262	RAD23A	no	0.384464	0.140353	0.893093	NA	0.332959	0.435969
ENSG00000101152	DNAJC5	no	0.384756	0.081795	0.893093	NA	0.34288	0.426633
ENSG00000111237	VPS29	no	0.38602	0.0715018	0.893093	NA	0.34589	0.42615
ENSG00000154845	PPP4R1	no	0.38716	0.0751421	0.893093	NA	0.346233	0.428087
ENSG00000080824	HSP90AA1	known_RBP	0.387657	0.134798	0.893093	NA	0.336607	0.438707
ENSG00000247315	ZCCHC3	no	0.390014	0.190997	0.893093	NA	0.329765	0.450263
ENSG00000135069	PSAT1	no	0.392972	0.0526351	0.893093	NA	0.355934	0.43001
ENSG00000163605	PPP4R2	no	0.394714	0.130744	0.893093	NA	0.343394	0.446035
ENSG00000165118	C9orf64	no	0.399558	0.0582632	0.893093	NA	0.36069	0.438427
ENSG00000068796	KIF2A	no	0.402289	0.0738787	0.893093	NA	0.360006	0.444572
ENSG00000132589	FLOT2	no	0.404199	0.0861693	0.893093	NA	0.359394	0.449003
ENSG00000008282	SYPL1	no	0.405193	0.0667759	0.893093	NA	0.364011	0.446374
ENSG00000066654	THUMPD1	known_RBP	0.405248	0.102312	0.893093	NA	0.357422	0.453075
ENSG00000114302	PRKAR2A	known_RBP	0.406945	0.0936784	0.893093	NA	0.360461	0.453429
ENSG00000114686	MRPL3	known_RBP	0.407426	0.124908	0.893093	NA	0.355438	0.459414
ENSG00000104872	PIH1D1	no	0.410417	0.0431718	0.893093	NA	0.373966	0.446869
ENSG00000115365	LANCL1	no	0.410476	0.294944	0.893093	NA	0.328966	0.491986
ENSG00000063241	ISOC2	no	0.414114	0.258797	0.893093	NA	0.338486	0.489743
ENSG00000078618	NRD1	no	0.415122	0.150609	0.893093	NA	0.357775	0.472469
ENSG00000133112	TPT1	known_RBP	0.415136	0.142858	0.893093	NA	0.359096	0.471175
ENSG00000002834	LASP1	no	0.415211	0.194453	0.893093	NA	0.350488	0.479934
ENSG00000102317	RBM3	known_RBP	0.415834	0.0760784	0.893093	NA	0.371691	0.459977
ENSG00000111716	LDHB	no	0.416283	0.0692896	0.893093	NA	0.373456	0.459109
ENSG00000138279	ANXA7	known_RBP	0.416718	0.106267	0.893093	NA	0.366825	0.46661
ENSG00000151247	EIF4E	known_RBP	0.417392	0.0929362	0.893093	NA	0.369852	0.464932
ENSG00000198034	RPS4X	known_RBP	0.417981	0.0798787	0.893093	NA	0.372861	0.4631
ENSG00000136827	TOR1A	no	0.418911	0.154376	0.893093	NA	0.3604	0.477422
ENSG00000215021	PHB2	no	0.420674	0.100686	0.893093	NA	0.371324	0.470024
ENSG00000135821	GLUL	no	0.422824	0.100718	0.893093	NA	0.373216	0.472432
ENSG00000173457	PPP1R14B	no	0.423245	0.109654	0.893093	NA	0.371957	0.474534
ENSG00000110696	C11orf58	no	0.424505	0.0892302	0.893093	NA	0.376861	0.47215
ENSG00000188529	SRSF10	known_RBP	0.42533	0.179573	0.893093	NA	0.361591	0.489069
ENSG00000112972	HMGCS1	no	0.425858	0.210847	0.893093	NA	0.356631	0.495085
ENSG00000009307	CSDE1	known_RBP	0.426646	0.0540443	0.893093	NA	0.386105	0.467186
ENSG00000166477	LEO1	no	0.429317	0.106914	0.893093	NA	0.377796	0.480837
ENSG00000077312	SNRPA	known_RBP	0.431279	0.17096	0.893093	NA	0.368149	0.49441
ENSG00000023734	STRAP	known_RBP	0.439364	0.0523602	0.893093	NA	0.39802	0.480709
ENSG00000110172	CHORDC1	no	0.441169	0.101912	0.893093	NA	0.38918	0.493158
ENSG00000077380	DYNC1I2	no	0.444981	0.0441498	0.893093	NA	0.405198	0.484763
ENSG00000166582	CENPV	no	0.446928	0.0837441	0.893093	NA	0.397883	0.495973
ENSG00000144034	TPRKB	no	0.44979	0.165562	0.893093	NA	0.384931	0.514649
ENSG00000100243	CYB5R3	no	0.450953	0.0555774	0.893093	NA	0.407729	0.494178
ENSG00000174243	DDX23	known_RBP	0.452278	0.111256	0.893093	NA	0.397163	0.507394
ENSG00000105486	LIG1	no	0.452777	0.261254	0.893093	NA	0.369608	0.535945
ENSG00000005194	CIAPIN1	no	0.45317	0.074106	0.893093	NA	0.40549	0.50085
ENSG00000127445	PIN1	no	0.453443	0.163158	0.893093	NA	0.388497	0.518388
ENSG00000105887	MTPN	no	0.455554	0.122528	0.893093	NA	0.397876	0.513232
ENSG00000065978	YBX1	known_RBP	0.45773	0.106494	0.893093	NA	0.402883	0.512578
ENSG00000205531	NAP1L4	known_RBP	0.457754	0.197945	0.893093	NA	0.385751	0.529758
ENSG00000117505	DR1	no	0.460214	0.157656	0.893093	NA	0.395323	0.525105
ENSG00000113048	MRPS27	no	0.460653	0.137902	0.893093	NA	0.399403	0.521903
ENSG00000083444	PLOD1	no	0.464722	0.275802	0.893093	NA	0.376415	0.553029
ENSG00000213585	VDAC1	no	0.46586	0.0329338	0.893093	NA	0.427549	0.504171
ENSG00000160209	PDXK	no	0.467178	0.0833609	0.893093	NA	0.415994	0.518363
ENSG00000147224	PRPS1	no	0.479399	0.209935	0.893093	NA	0.401647	0.557151
ENSG00000163754	GYG1	no	0.485032	0.110722	0.893093	NA	0.426035	0.544028
ENSG00000164167	LSM6	known_RBP	0.486891	0.163988	0.893093	NA	0.416992	0.556791
ENSG00000132603	NIP7	known_RBP	0.490326	0.117956	0.893093	NA	0.429185	0.551467
ENSG00000105926	MPP6	no	0.491447	0.0789125	0.893093	NA	0.438619	0.544275
ENSG00000254772	EEF1G	no	0.49155	0.0459424	0.893093	NA	0.447085	0.536016
ENSG00000111640	GAPDH	no	0.495575	0.0421477	0.893093	NA	0.451867	0.539282
ENSG00000117143	UAP1	no	0.497491	0.044059	0.893093	NA	0.453042	0.541941
ENSG00000005893	LAMP2	no	0.49835	0.228067	0.893093	NA	0.413801	0.582899
ENSG00000108064	TFAM	known_RBP	0.500862	0.0824967	0.893093	NA	0.446187	0.555538
ENSG00000088832	FKBP1A	no	0.502974	0.121963	0.893093	NA	0.439411	0.566537
ENSG00000173113	TRMT112	no	0.504083	0.180354	0.893093	NA	0.428383	0.579782
ENSG00000146963	LUC7L2	known_RBP	0.505405	0.0786135	0.893093	NA	0.451148	0.559662
ENSG00000175130	MARCKSL1	no	0.507095	0.157149	0.893093	NA	0.435698	0.578492
ENSG00000134717	BTF3L4	no	0.511632	0.0310808	0.893093	NA	0.470221	0.553043
ENSG00000171453	POLR1C	no	0.513417	0.0255728	0.893093	NA	0.47398	0.552853
ENSG00000092108	SCFD1	no	0.515305	0.0423106	0.893093	NA	0.469806	0.560803
ENSG00000076924	XAB2	no	0.52601	0.047341	0.893093	NA	0.477999	0.57402
ENSG00000196363	WDR5	no	0.530396	0.0780953	0.893093	NA	0.473586	0.587207
ENSG00000131828	PDHA1	no	0.541078	0.119245	0.893093	NA	0.473316	0.60884
ENSG00000137168	PPIL1	no	0.55958	0.109745	0.893093	NA	0.491749	0.62741
ENSG00000198931	APRT	no	0.561566	0.0383098	0.893093	NA	0.513382	0.60975
ENSG00000134318	ROCK2	known_RBP	0.562251	0.0582307	0.893093	NA	0.507566	0.616937
ENSG00000158406	HIST1H4H	known_RBP	0.564047	0.043148	0.893093	NA	0.513959	0.614135
ENSG00000101421	CHMP4B	no	0.572886	0.0222729	0.893093	NA	0.530436	0.615335
ENSG00000164818	DNAAF5	no	0.57577	0.104038	0.893093	NA	0.507388	0.644152
ENSG00000233927	RPS28	known_RBP	0.583264	0.147234	0.893093	NA	0.503489	0.663039
ENSG00000084073	ZMPSTE24	no	0.592843	0.0763796	0.893093	NA	0.529824	0.655862
ENSG00000139637	C12orf10	no	0.597075	0.0743026	0.893093	NA	0.534197	0.659953
ENSG00000073792	IGF2BP2	known_RBP	0.598474	0.029363	0.893093	NA	0.550776	0.646171
ENSG00000130706	ADRM1	no	0.599682	0.287863	0.893093	NA	0.482516	0.716848
ENSG00000100242	SUN2	no	0.601334	0.207234	0.893093	NA	0.50447	0.698198
ENSG00000242028	HYPK	no	0.601574	0.136067	0.893093	NA	0.52204	0.681109
ENSG00000111142	METAP2	known_RBP	0.602347	0.0400661	0.893093	NA	0.549996	0.654698
ENSG00000106244	PDAP1	known_RBP	0.602949	0.128027	0.893093	NA	0.525232	0.680666
ENSG00000006530	AGK	no	0.621279	0.0165974	0.893093	NA	0.578527	0.66403
ENSG00000140263	SORD	no	0.635186	0.031601	0.893093	NA	0.583541	0.686831
ENSG00000182180	MRPS16	no	0.635787	0.148773	0.893093	NA	0.548431	0.723144
ENSG00000145191	EIF2B5	no	0.64298	0.249041	0.893093	NA	0.528234	0.757726
ENSG00000075415	SLC25A3	no	0.650228	0.0164368	0.893093	NA	0.605591	0.694865
ENSG00000177600	RPLP2	no	0.664521	0.251584	0.893093	NA	0.545212	0.78383
ENSG00000103653	CSK	no	0.669833	0.060268	0.893093	NA	0.603971	0.735695
ENSG00000089280	FUS	known_RBP	0.672529	0.0651205	0.893093	NA	0.604734	0.740323
ENSG00000186010	NDUFA13	no	0.681006	0.0467045	0.893093	NA	0.6191	0.742912
ENSG00000137309	HMGA1	no	0.698163	0.0728177	0.893093	NA	0.625138	0.771187
ENSG00000177225	PDDC1	no	0.71159	0.160995	0.893093	NA	0.610293	0.812887
ENSG00000113068	PFDN1	no	0.737542	0.104166	0.893093	NA	0.649906	0.825178
ENSG00000163541	SUCLG1	known_RBP	0.746115	0.0500845	0.893093	NA	0.67685	0.81538
ENSG00000170275	CRTAP	no	0.746667	0.0881236	0.893093	NA	0.663238	0.830096
ENSG00000160460	SPTBN4	no	0.782706	0.0701327	0.893093	NA	0.70186	0.863553
ENSG00000147416	ATP6V1B2	no	0.81571	0.0129997	0.893093	NA	0.7628	0.86862
ENSG00000119705	SLIRP	known_RBP	0.842442	0.0164012	0.893093	NA	0.784641	0.900244
ENSG00000133028	SCO1	no	1.00459	0.12083	0.893093	NA	0.878114	1.13107
ENSG00000099624	ATP5D	no	1.2189	0.0912927	0.893093	NA	1.08097	1.35683
ENSG00000168298	HIST1H1E	known_RBP	1.71697	0.226671	0.893093	NA	1.42667	2.00727
ENSG00000163191	S100A11	no	0.441884	0.301774	0.894476	NA	0.35276	0.531008
ENSG00000067057	PFKP	no	-0.187381	0.303205	0.895919	NA	-0.225298	-0.149465
ENSG00000049247	UTS2	no	0.219772	0.302831	0.895919	NA	0.175339	0.264205
ENSG00000174748	RPL15	known_RBP	-0.193032	0.303895	0.896561	NA	-0.232153	-0.153911
ENSG00000115685	PPP1R7	no	0.186857	0.304915	0.898172	NA	0.1489	0.224815
ENSG00000101557	USP14	no	-0.178952	0.305443	0.898334	NA	-0.215348	-0.142557
ENSG00000168275	COA6	known_RBP	-0.385825	0.306962	0.898457	NA	-0.464565	-0.307084
ENSG00000265241	RBM8A	no	-0.259423	0.31135	0.898457	NA	-0.312896	-0.205949
ENSG00000135940	COX5B	no	-0.229329	0.306329	0.898457	NA	-0.276064	-0.182594
ENSG00000138442	WDR12	no	-0.2269	0.310764	0.898457	NA	-0.273608	-0.180192
ENSG00000129351	ILF3	known_RBP	-0.220396	0.30803	0.898457	NA	-0.265484	-0.175307
ENSG00000105701	FKBP8	no	-0.210559	0.313766	0.898457	NA	-0.254199	-0.166919
ENSG00000075914	EXOSC7	no	-0.199867	0.312484	0.898457	NA	-0.241171	-0.158564
ENSG00000130826	DKC1	known_RBP	-0.186233	0.311948	0.898457	NA	-0.224672	-0.147794
ENSG00000175203	DCTN2	no	-0.176738	0.311879	0.898457	NA	-0.213211	-0.140264
ENSG00000133265	HSPBP1	no	-0.176268	0.310789	0.898457	NA	-0.212555	-0.139981
ENSG00000173933	RBM4	known_RBP	-0.174403	0.31401	0.898457	NA	-0.210569	-0.138237
ENSG00000073712	FERMT2	no	0.174746	0.313659	0.898457	NA	0.138537	0.210954
ENSG00000117691	NENF	no	0.183953	0.313904	0.898457	NA	0.145816	0.222091
ENSG00000157184	CPT2	no	0.19974	0.313532	0.898457	NA	0.158365	0.241116
ENSG00000076003	MCM6	no	0.204523	0.309875	0.898457	NA	0.162506	0.246539
ENSG00000137171	KLC4	no	0.29714	0.309968	0.898457	NA	0.236084	0.358197
ENSG00000181929	PRKAG1	no	0.375838	0.309445	0.898457	NA	0.298702	0.452974
ENSG00000173915	USMG5	no	0.440502	0.31203	0.898457	NA	0.349563	0.531441
ENSG00000167792	NDUFV1	no	-0.495063	0.332649	0.900489	NA	-0.602134	-0.387991
ENSG00000086065	CHMP5	no	-0.33609	0.332246	0.900489	NA	-0.408713	-0.263467
ENSG00000166130	IKBIP	no	-0.310935	0.317671	0.900489	NA	-0.37595	-0.24592
ENSG00000128951	DUT	known_RBP	-0.287153	0.318017	0.900489	NA	-0.347242	-0.227064
ENSG00000166224	SGPL1	no	-0.261557	0.324382	0.900489	NA	-0.317083	-0.206032
ENSG00000128609	NDUFA5	no	-0.243044	0.318284	0.900489	NA	-0.293934	-0.192154
ENSG00000028528	SNX1	no	-0.234908	0.334153	0.900489	NA	-0.285886	-0.183931
ENSG00000134709	HOOK1	no	-0.22561	0.320361	0.900489	NA	-0.273071	-0.178148
ENSG00000100442	FKBP3	known_RBP	-0.224562	0.328072	0.900489	NA	-0.272632	-0.176492
ENSG00000197702	PARVA	no	-0.197352	0.333892	0.900489	NA	-0.240155	-0.15455
ENSG00000163956	LRPAP1	no	-0.194768	0.333758	0.900489	NA	-0.236997	-0.152539
ENSG00000156709	AIFM1	no	-0.189712	0.326638	0.900489	NA	-0.230191	-0.149233
ENSG00000160049	DFFA	no	-0.187386	0.332101	0.900489	NA	-0.227864	-0.146909
ENSG00000130175	PRKCSH	no	-0.186731	0.325036	0.900489	NA	-0.22643	-0.147032
ENSG00000132383	RPA1	no	-0.18528	0.325718	0.900489	NA	-0.224731	-0.145828
ENSG00000086712	TXLNG	no	-0.17162	0.327349	0.900489	NA	-0.208297	-0.134942
ENSG00000083312	TNPO1	known_RBP	0.169377	0.327743	0.900489	NA	0.133147	0.205607
ENSG00000129562	DAD1	no	0.172413	0.318217	0.900489	NA	0.136318	0.208508
ENSG00000063854	HAGH	no	0.174801	0.327154	0.900489	NA	0.13746	0.212142
ENSG00000184924	PTRHD1	no	0.175251	0.316322	0.900489	NA	0.138718	0.211783
ENSG00000111275	ALDH2	no	0.177552	0.333966	0.900489	NA	0.139038	0.216067
ENSG00000213977	TAX1BP3	no	0.178283	0.33386	0.900489	NA	0.139619	0.216947
ENSG00000166226	CCT2	no	0.182435	0.328996	0.900489	NA	0.143302	0.221569
ENSG00000105835	NAMPT	no	0.1829	0.320969	0.900489	NA	0.14437	0.221429
ENSG00000102309	PIN4	known_RBP	0.183313	0.325871	0.900489	NA	0.144267	0.22236
ENSG00000079462	PAFAH1B3	known_RBP	0.183363	0.335132	0.900489	NA	0.143483	0.223243
ENSG00000175416	CLTB	no	0.185502	0.329472	0.900489	NA	0.145668	0.225336
ENSG00000172850	LSM2	no	0.189568	0.315242	0.900489	NA	0.150148	0.228989
ENSG00000100345	MYH9	known_RBP	0.191716	0.330542	0.900489	NA	0.150448	0.232983
ENSG00000121892	PDS5A	no	0.191938	0.328318	0.900489	NA	0.150829	0.233047
ENSG00000087191	PSMC5	no	0.194381	0.334355	0.900489	NA	0.152179	0.236583
ENSG00000102119	EMD	no	0.201324	0.329768	0.900489	NA	0.158063	0.244584
ENSG00000138814	PPP3CA	no	0.206518	0.334552	0.900489	NA	0.161661	0.251375
ENSG00000100353	EIF3D	known_RBP	0.207218	0.32059	0.900489	NA	0.163603	0.250833
ENSG00000105767	CADM4	no	0.213829	0.318148	0.900489	NA	0.169071	0.258588
ENSG00000110880	CORO1C	no	0.222636	0.326052	0.900489	NA	0.175195	0.270078
ENSG00000159202	UBE2Z	no	0.228816	0.331432	0.900489	NA	0.179463	0.278168
ENSG00000136783	NIPSNAP3A	no	0.235435	0.32526	0.900489	NA	0.185356	0.285514
ENSG00000109062	SLC9A3R1	no	0.236705	0.325711	0.900489	NA	0.186304	0.287105
ENSG00000105723	GSK3A	no	0.249946	0.334366	0.900489	NA	0.195679	0.304214
ENSG00000125877	ITPA	no	0.253056	0.330802	0.900489	NA	0.198553	0.30756
ENSG00000072958	AP1M1	no	0.255562	0.320596	0.900489	NA	0.201771	0.309353
ENSG00000167193	CRK	no	0.323562	0.334914	0.900489	NA	0.253225	0.393898
ENSG00000114805	PLCH1	no	-0.243845	0.336094	0.900792	NA	-0.296994	-0.190697
ENSG00000107949	BCCIP	known_RBP	0.171077	0.336194	0.900792	NA	0.13378	0.208374
ENSG00000104824	HNRNPL	known_RBP	-0.262179	0.337131	0.902026	NA	-0.319458	-0.204901
ENSG00000182512	GLRX5	no	-0.316809	0.338913	0.905519	NA	-0.3863	-0.247318
ENSG00000159228	CBR1	no	0.170756	0.339868	0.906792	NA	0.133221	0.208292
ENSG00000116584	ARHGEF2	no	-0.205887	0.341326	0.909405	NA	-0.251294	-0.160481
ENSG00000115539	PDCL3	no	0.198627	0.342466	0.911161	NA	0.154709	0.242544
ENSG00000270647	TAF15	no	-0.345655	0.343633	0.912986	NA	-0.422281	-0.269028
ENSG00000170604	IRF2BP1	no	-0.242146	0.351369	0.915957	NA	-0.296767	-0.187525
ENSG00000076944	STXBP2	no	-0.234062	0.350132	0.915957	NA	-0.286714	-0.181411
ENSG00000131495	NDUFA2	no	-0.190756	0.350307	0.915957	NA	-0.233683	-0.14783
ENSG00000147889	CDKN2A	known_RBP	-0.182449	0.352294	0.915957	NA	-0.22369	-0.141208
ENSG00000136738	STAM	no	-0.168063	0.347813	0.915957	NA	-0.205671	-0.130454
ENSG00000115677	HDLBP	known_RBP	-0.161334	0.348753	0.915957	NA	-0.197513	-0.125155
ENSG00000149313	AASDHPPT	no	0.165153	0.352477	0.915957	NA	0.127806	0.202499
ENSG00000137124	ALDH1B1	no	0.167832	0.351894	0.915957	NA	0.12993	0.205735
ENSG00000134900	TPP2	no	0.167991	0.351251	0.915957	NA	0.130107	0.205875
ENSG00000087274	ADD1	known_RBP	0.169695	0.352459	0.915957	NA	0.131323	0.208067
ENSG00000149480	MTA2	no	0.172883	0.350487	0.915957	NA	0.133963	0.211803
ENSG00000168439	STIP1	known_RBP	0.184908	0.352039	0.915957	NA	0.143135	0.226681
ENSG00000104408	EIF3E	known_RBP	0.195848	0.350122	0.915957	NA	0.151794	0.239902
ENSG00000096060	FKBP5	no	0.245146	0.350114	0.915957	NA	0.190004	0.300288
ENSG00000111057	KRT18	known_RBP	0.250164	0.346986	0.915957	NA	0.194287	0.306041
ENSG00000160633	SAFB	known_RBP	0.250508	0.35029	0.915957	NA	0.194137	0.306879
ENSG00000123728	RAP2C	no	0.234929	0.355204	0.920528	NA	0.181478	0.288381
ENSG00000172380	GNG12	no	0.47778	0.355206	0.920528	NA	0.369074	0.586486
ENSG00000100316	RPL3	known_RBP	0.16031	0.355894	0.921052	NA	0.12378	0.196841
ENSG00000163918	RFC4	no	-0.211941	0.357201	0.921918	NA	-0.260378	-0.163503
ENSG00000213551	DNAJC9	no	-0.178527	0.356826	0.921918	NA	-0.219294	-0.13776
ENSG00000163110	PDLIM5	no	-0.165734	0.358082	0.922937	NA	-0.203687	-0.127782
ENSG00000108561	C1QBP	no	-0.442159	0.417307	0.925731	NA	-0.557889	-0.32643
ENSG00000135486	HNRNPA1	known_RBP	-0.410654	0.388698	0.925731	NA	-0.511393	-0.309916
ENSG00000197728	RPS26	known_RBP	-0.338543	0.379355	0.925731	NA	-0.419863	-0.257223
ENSG00000099817	POLR2E	no	-0.337323	0.382532	0.925731	NA	-0.418932	-0.255715
ENSG00000171314	PGAM1	no	-0.289929	0.364269	0.925731	NA	-0.35725	-0.222607
ENSG00000159377	PSMB4	no	-0.284929	0.400082	0.925731	NA	-0.356645	-0.213212
ENSG00000117523	PRRC2C	known_RBP	-0.2816	0.410403	0.925731	NA	-0.354156	-0.209043
ENSG00000164022	AIMP1	no	-0.280558	0.376941	0.925731	NA	-0.347585	-0.213531
ENSG00000105518	TMEM205	no	-0.27362	0.391927	0.925731	NA	-0.341233	-0.206007
ENSG00000145912	NHP2	known_RBP	-0.267141	0.363593	0.925731	NA	-0.329077	-0.205205
ENSG00000007080	CCDC124	known_RBP	-0.255475	0.378332	0.925731	NA	-0.316701	-0.19425
ENSG00000180370	PAK2	no	-0.254241	0.407797	0.925731	NA	-0.319362	-0.18912
ENSG00000100216	TOMM22	no	-0.244953	0.394691	0.925731	NA	-0.305861	-0.184045
ENSG00000072682	P4HA2	no	-0.233544	0.359663	0.925731	NA	-0.287215	-0.179873
ENSG00000132676	DAP3	known_RBP	-0.230466	0.41821	0.925731	NA	-0.290912	-0.17002
ENSG00000165434	PGM2L1	no	-0.223771	0.37863	0.925731	NA	-0.277435	-0.170108
ENSG00000155959	VBP1	no	-0.220899	0.403701	0.925731	NA	-0.276957	-0.164841
ENSG00000177879	AP3S1	no	-0.220388	0.408414	0.925731	NA	-0.276917	-0.163859
ENSG00000143977	SNRPG	known_RBP	-0.219362	0.38816	0.925731	NA	-0.273109	-0.165615
ENSG00000167110	GOLGA2	no	-0.216026	0.372389	0.925731	NA	-0.267111	-0.164942
ENSG00000142453	CARM1	no	-0.211646	0.377896	0.925731	NA	-0.262318	-0.160974
ENSG00000165819	METTL3	no	-0.211624	0.403263	0.925731	NA	-0.265275	-0.157973
ENSG00000002586	CD99	no	-0.208966	0.375195	0.925731	NA	-0.258694	-0.159239
ENSG00000171863	RPS7	known_RBP	-0.20824	0.376979	0.925731	NA	-0.257994	-0.158486
ENSG00000123159	GIPC1	no	-0.20545	0.420907	0.925731	NA	-0.259667	-0.151232
ENSG00000069345	DNAJA2	no	-0.203576	0.421493	0.925731	NA	-0.257371	-0.149781
ENSG00000128309	MPST	no	-0.197759	0.378356	0.925731	NA	-0.245155	-0.150363
ENSG00000138663	COPS4	no	-0.195049	0.429824	0.925731	NA	-0.247582	-0.142516
ENSG00000104722	NEFM	no	-0.194539	0.37509	0.925731	NA	-0.240822	-0.148255
ENSG00000168066	SF1	known_RBP	-0.189932	0.40618	0.925731	NA	-0.238402	-0.141461
ENSG00000110047	EHD1	no	-0.188031	0.399342	0.925731	NA	-0.23528	-0.140783
ENSG00000254986	DPP3	no	-0.185144	0.425424	0.925731	NA	-0.234509	-0.135778
ENSG00000089006	SNX5	no	-0.18099	0.390807	0.925731	NA	-0.225601	-0.136379
ENSG00000170473	PYM1	known_RBP	-0.180557	0.368581	0.925731	NA	-0.22289	-0.138224
ENSG00000174106	LEMD3	no	-0.17973	0.380327	0.925731	NA	-0.222997	-0.136464
ENSG00000084207	GSTP1	known_RBP	-0.179681	0.415559	0.925731	NA	-0.226523	-0.132838
ENSG00000170889	RPS9	known_RBP	-0.178547	0.383702	0.925731	NA	-0.221856	-0.135237
ENSG00000223496	EXOSC6	known_RBP	-0.178446	0.36454	0.925731	NA	-0.219906	-0.136986
ENSG00000170248	PDCD6IP	no	-0.17699	0.391795	0.925731	NA	-0.220712	-0.133267
ENSG00000085491	SLC25A24	no	-0.176027	0.424118	0.925731	NA	-0.222821	-0.129232
ENSG00000172534	HCFC1	no	-0.175551	0.364952	0.925731	NA	-0.216376	-0.134726
ENSG00000169905	TOR1AIP2	no	-0.172502	0.372609	0.925731	NA	-0.213314	-0.13169
ENSG00000033178	UBA6	no	-0.172247	0.401719	0.925731	NA	-0.215762	-0.128731
ENSG00000100612	DHRS7	no	-0.172241	0.428724	0.925731	NA	-0.218514	-0.125967
ENSG00000100813	ACIN1	known_RBP	-0.171186	0.375504	0.925731	NA	-0.211951	-0.13042
ENSG00000010256	UQCRC1	no	-0.170894	0.421204	0.925731	NA	-0.216022	-0.125765
ENSG00000135972	MRPS9	known_RBP	-0.170337	0.368588	0.925731	NA	-0.210275	-0.130399
ENSG00000176890	TYMS	no	-0.169536	0.365386	0.925731	NA	-0.209001	-0.130071
ENSG00000132323	ILKAP	no	-0.169164	0.420797	0.925731	NA	-0.213795	-0.124534
ENSG00000164405	UQCRQ	no	-0.168989	0.374383	0.925731	NA	-0.209129	-0.128848
ENSG00000132463	GRSF1	known_RBP	-0.167421	0.389787	0.925731	NA	-0.208593	-0.12625
ENSG00000185359	HGS	no	-0.166963	0.370796	0.925731	NA	-0.206304	-0.127622
ENSG00000089009	RPL6	known_RBP	-0.166797	0.394958	0.925731	NA	-0.208296	-0.125297
ENSG00000185722	ANKFY1	no	-0.166422	0.382153	0.925731	NA	-0.20665	-0.126194
ENSG00000088888	MAVS	no	-0.165679	0.392079	0.925731	NA	-0.206633	-0.124724
ENSG00000182199	SHMT2	no	-0.164719	0.430902	0.925731	NA	-0.209193	-0.120244
ENSG00000038358	EDC4	known_RBP	-0.164056	0.402166	0.925731	NA	-0.205544	-0.122568
ENSG00000162385	MAGOH	known_RBP	-0.163139	0.378129	0.925731	NA	-0.202218	-0.12406
ENSG00000106682	EIF4H	known_RBP	-0.162884	0.396429	0.925731	NA	-0.203545	-0.122223
ENSG00000100934	SEC23A	no	-0.162578	0.429161	0.925731	NA	-0.2063	-0.118857
ENSG00000153904	DDAH1	no	-0.160908	0.391513	0.925731	NA	-0.200632	-0.121184
ENSG00000126777	KTN1	known_RBP	-0.157714	0.41796	0.925731	NA	-0.199055	-0.116373
ENSG00000164548	TRA2A	known_RBP	-0.157538	0.395632	0.925731	NA	-0.196793	-0.118282
ENSG00000146281	PM20D2	no	-0.157458	0.364306	0.925731	NA	-0.194023	-0.120893
ENSG00000163399	ATP1A1	known_RBP	-0.157442	0.362299	0.925731	NA	-0.193838	-0.121045
ENSG00000144381	HSPD1	known_RBP	-0.156095	0.411418	0.925731	NA	-0.196407	-0.115783
ENSG00000049449	RCN1	no	-0.15568	0.368149	0.925731	NA	-0.192145	-0.119215
ENSG00000165688	PMPCA	no	-0.151626	0.428431	0.925731	NA	-0.192334	-0.110918
ENSG00000035141	FAM136A	no	-0.150867	0.430378	0.925731	NA	-0.191552	-0.110181
ENSG00000179041	RRS1	known_RBP	-0.150829	0.413478	0.925731	NA	-0.189964	-0.111694
ENSG00000049541	RFC2	no	-0.150121	0.408388	0.925731	NA	-0.188625	-0.111618
ENSG00000124831	LRRFIP1	no	-0.149671	0.382865	0.925731	NA	-0.185908	-0.113434
ENSG00000196177	ACADSB	no	-0.149632	0.408768	0.925731	NA	-0.188043	-0.111221
ENSG00000092094	OSGEP	no	-0.149065	0.4204	0.925731	NA	-0.188357	-0.109773
ENSG00000126067	PSMB2	no	-0.147984	0.384944	0.925731	NA	-0.18398	-0.111987
ENSG00000265681	RPL17	known_RBP	-0.145622	0.412204	0.925731	NA	-0.183296	-0.107947
ENSG00000113649	TCERG1	known_RBP	-0.143497	0.425661	0.925731	NA	-0.181778	-0.105215
ENSG00000082898	XPO1	no	-0.142985	0.406677	0.925731	NA	-0.179516	-0.106454
ENSG00000184575	XPOT	no	-0.142208	0.416621	0.925731	NA	-0.179371	-0.105045
ENSG00000182718	ANXA2	known_RBP	-0.14062	0.420806	0.925731	NA	-0.17772	-0.103519
ENSG00000172939	OXSR1	no	-0.139251	0.414498	0.925731	NA	-0.175465	-0.103036
ENSG00000133706	LARS	no	-0.135528	0.425853	0.925731	NA	-0.171699	-0.0993559
ENSG00000138032	PPM1B	no	-0.135392	0.428669	0.925731	NA	-0.171761	-0.0990228
ENSG00000091164	TXNL1	no	0.134115	0.428143	0.925731	NA	0.0981319	0.170097
ENSG00000116560	SFPQ	known_RBP	0.136718	0.421164	0.925731	NA	0.100618	0.172818
ENSG00000169710	FASN	known_RBP	0.138952	0.420609	0.925731	NA	0.102309	0.175596
ENSG00000146729	GBAS	no	0.139209	0.417127	0.925731	NA	0.102787	0.17563
ENSG00000162368	CMPK1	no	0.142306	0.430768	0.925731	NA	0.103895	0.180717
ENSG00000132388	UBE2G1	no	0.142349	0.428116	0.925731	NA	0.10416	0.180539
ENSG00000086598	TMED2	no	0.142882	0.402469	0.925731	NA	0.106724	0.179041
ENSG00000185624	P4HB	known_RBP	0.143781	0.423679	0.925731	NA	0.105597	0.181965
ENSG00000178035	IMPDH2	no	0.144471	0.402533	0.925731	NA	0.107906	0.181037
ENSG00000154723	ATP5J	no	0.144532	0.429831	0.925731	NA	0.105604	0.18346
ENSG00000101367	MAPRE1	known_RBP	0.144803	0.415522	0.925731	NA	0.107056	0.182549
ENSG00000130811	EIF3G	known_RBP	0.145889	0.41309	0.925731	NA	0.108069	0.183709
ENSG00000013375	PGM3	no	0.146245	0.401004	0.925731	NA	0.109358	0.183131
ENSG00000065427	KARS	no	0.14693	0.404902	0.925731	NA	0.109542	0.184319
ENSG00000162441	LZIC	no	0.147695	0.414795	0.925731	NA	0.109259	0.186132
ENSG00000107371	EXOSC3	no	0.148514	0.428436	0.925731	NA	0.108641	0.188386
ENSG00000029993	HMGB3	known_RBP	0.148543	0.395587	0.925731	NA	0.111532	0.185553
ENSG00000117592	PRDX6	no	0.149427	0.39476	0.925731	NA	0.112266	0.186588
ENSG00000110711	AIP	no	0.150458	0.383651	0.925731	NA	0.113966	0.18695
ENSG00000071127	WDR1	no	0.150605	0.397396	0.925731	NA	0.112927	0.188282
ENSG00000119812	FAM98A	known_RBP	0.152408	0.412432	0.925731	NA	0.112957	0.191859
ENSG00000095380	NANS	no	0.152721	0.396635	0.925731	NA	0.11458	0.190863
ENSG00000166508	MCM7	no	0.153117	0.39321	0.925731	NA	0.115171	0.191062
ENSG00000120254	MTHFD1L	no	0.153662	0.38589	0.925731	NA	0.116204	0.191119
ENSG00000136810	TXN	known_RBP	0.155766	0.391092	0.925731	NA	0.117348	0.194184
ENSG00000129515	SNX6	no	0.156303	0.393734	0.925731	NA	0.117522	0.195085
ENSG00000165934	CPSF2	no	0.156909	0.410204	0.925731	NA	0.116498	0.197319
ENSG00000132341	RAN	known_RBP	0.157739	0.364051	0.925731	NA	0.12113	0.194348
ENSG00000044574	HSPA5	known_RBP	0.160343	0.40952	0.925731	NA	0.119112	0.201574
ENSG00000116251	RPL22	known_RBP	0.161402	0.396845	0.925731	NA	0.121073	0.20173
ENSG00000101161	PRPF6	known_RBP	0.163604	0.425812	0.925731	NA	0.119943	0.207265
ENSG00000131504	DIAPH1	known_RBP	0.163876	0.381746	0.925731	NA	0.1243	0.203452
ENSG00000172757	CFL1	known_RBP	0.168243	0.404372	0.925731	NA	0.125483	0.211003
ENSG00000185883	ATP6V0C	no	0.173917	0.382474	0.925731	NA	0.131847	0.215987
ENSG00000196531	NACA	no	0.174283	0.424084	0.925731	NA	0.127955	0.22061
ENSG00000167085	PHB	no	0.1743	0.363786	0.925731	NA	0.133871	0.214728
ENSG00000143153	ATP1B1	no	0.175311	0.406883	0.925731	NA	0.1305	0.220121
ENSG00000264364	DYNLL2	no	0.180986	0.39785	0.925731	NA	0.135661	0.226312
ENSG00000078018	MAP2	no	0.181807	0.407214	0.925731	NA	0.135301	0.228314
ENSG00000138071	ACTR2	no	0.185089	0.361726	0.925731	NA	0.142356	0.227822
ENSG00000185896	LAMP1	no	0.188648	0.402708	0.925731	NA	0.140882	0.236414
ENSG00000148229	POLE3	no	0.189379	0.366042	0.925731	NA	0.14523	0.233528
ENSG00000149084	HSD17B12	no	0.191185	0.39462	0.925731	NA	0.143654	0.238716
ENSG00000119471	HSDL2	no	0.191723	0.369984	0.925731	NA	0.14663	0.236816
ENSG00000134049	IER3IP1	no	0.195065	0.38544	0.925731	NA	0.147563	0.242567
ENSG00000139921	TMX1	no	0.19858	0.405895	0.925731	NA	0.147935	0.249225
ENSG00000073536	NLE1	no	0.198802	0.424253	0.925731	NA	0.145936	0.251667
ENSG00000103187	COTL1	no	0.200036	0.388563	0.925731	NA	0.15098	0.249093
ENSG00000182944	EWSR1	known_RBP	0.202021	0.399405	0.925731	NA	0.15125	0.252792
ENSG00000104969	SGTA	no	0.203278	0.421873	0.925731	NA	0.149515	0.25704
ENSG00000117713	ARID1A	no	0.203676	0.375531	0.925731	NA	0.15517	0.252181
ENSG00000204569	PPP1R10	known_RBP	0.204611	0.40358	0.925731	NA	0.152701	0.256521
ENSG00000175768	TOMM5	no	0.209766	0.36368	0.925731	NA	0.161123	0.258409
ENSG00000099901	RANBP1	no	0.218122	0.366426	0.925731	NA	0.167228	0.269015
ENSG00000126878	AIF1L	no	0.224771	0.416018	0.925731	NA	0.166112	0.283429
ENSG00000136875	PRPF4	no	0.23549	0.379229	0.925731	NA	0.17894	0.292039
ENSG00000033050	ABCF2	no	0.241597	0.382504	0.925731	NA	0.183151	0.300042
ENSG00000119013	NDUFB3	no	0.246843	0.422213	0.925731	NA	0.181508	0.312178
ENSG00000160803	UBQLN4	no	0.249772	0.405115	0.925731	NA	0.186184	0.313361
ENSG00000113312	TTC1	no	0.256551	0.36985	0.925731	NA	0.196228	0.316873
ENSG00000169976	SF3B5	no	0.265263	0.375348	0.925731	NA	0.202117	0.32841
ENSG00000136270	TBRG4	known_RBP	0.267477	0.388432	0.925731	NA	0.201901	0.333053
ENSG00000138303	ASCC1	no	0.297458	0.406518	0.925731	NA	0.221489	0.373428
ENSG00000143727	ACP1	no	0.30209	0.391358	0.925731	NA	0.227538	0.376643
ENSG00000106049	HIBADH	no	0.138852	0.431782	0.926573	NA	0.101286	0.176418
ENSG00000143401	ANP32E	no	-0.530369	0.434726	0.929567	NA	-0.674834	-0.385905
ENSG00000116459	ATP5F1	no	-0.297825	0.436949	0.929567	NA	-0.379363	-0.216286
ENSG00000163655	GMPS	no	-0.155465	0.437507	0.929567	NA	-0.198083	-0.112847
ENSG00000136026	CKAP4	known_RBP	-0.136023	0.437297	0.929567	NA	-0.173293	-0.0987525
ENSG00000147164	SNX12	no	0.135297	0.436375	0.929567	NA	0.0983043	0.17229
ENSG00000168259	DNAJC7	no	0.136	0.437462	0.929567	NA	0.0987214	0.173278
ENSG00000150768	DLAT	no	0.146376	0.434274	0.929567	NA	0.106547	0.186204
ENSG00000109133	TMEM33	no	0.15711	0.436733	0.929567	NA	0.114117	0.200102
ENSG00000075142	SRI	no	0.1724	0.437587	0.929567	NA	0.12513	0.219669
ENSG00000087460	GNAS	no	-0.202384	0.438152	0.929725	NA	-0.257947	-0.146821
ENSG00000036257	CUL3	no	-0.182921	0.44085	0.933444	NA	-0.233454	-0.132388
ENSG00000149948	HMGA2	no	-0.174724	0.442365	0.933444	NA	-0.223161	-0.126286
ENSG00000010244	ZNF207	known_RBP	0.133198	0.442241	0.933444	NA	0.0962829	0.170114
ENSG00000179051	RCC2	known_RBP	0.146783	0.442086	0.933444	NA	0.106118	0.187449
ENSG00000182899	RPL35A	known_RBP	0.164541	0.441172	0.933444	NA	0.119051	0.21003
ENSG00000105220	GPI	no	-0.166111	0.444194	0.934356	NA	-0.212357	-0.119866
ENSG00000198721	ECI2	no	-0.145306	0.443504	0.934356	NA	-0.185695	-0.104917
ENSG00000167283	ATP5L	no	0.150579	0.444275	0.934356	NA	0.10865	0.192508
ENSG00000117984	CTSD	no	-0.359571	0.460272	0.934356	NA	-0.463494	-0.255649
ENSG00000140718	FTO	no	-0.312762	0.470019	0.934356	NA	-0.405252	-0.220273
ENSG00000130227	XPO7	no	-0.2327	0.468411	0.934356	NA	-0.301252	-0.164147
ENSG00000108671	PSMD11	no	-0.189305	0.461222	0.934356	NA	-0.24414	-0.134471
ENSG00000167699	GLOD4	no	-0.188719	0.466756	0.934356	NA	-0.244099	-0.133339
ENSG00000165219	GAPVD1	no	-0.186917	0.47452	0.934356	NA	-0.242784	-0.131051
ENSG00000198522	GPN1	no	-0.184496	0.461561	0.934356	NA	-0.23798	-0.131012
ENSG00000149923	PPP4C	no	-0.181754	0.475186	0.934356	NA	-0.236164	-0.127345
ENSG00000167088	SNRPD1	known_RBP	-0.174546	0.472123	0.934356	NA	-0.22642	-0.122672
ENSG00000101856	PGRMC1	known_RBP	-0.171881	0.452898	0.934356	NA	-0.22071	-0.123053
ENSG00000113141	IK	no	-0.160195	0.455276	0.934356	NA	-0.205957	-0.114433
ENSG00000124207	CSE1L	known_RBP	-0.157714	0.470537	0.934356	NA	-0.20441	-0.111018
ENSG00000156976	EIF4A2	known_RBP	-0.156976	0.453852	0.934356	NA	-0.20167	-0.112283
ENSG00000178127	NDUFV2	no	-0.146841	0.45828	0.934356	NA	-0.189083	-0.104599
ENSG00000126945	HNRNPH2	known_RBP	-0.140917	0.476298	0.934356	NA	-0.183213	-0.0986209
ENSG00000261236	BOP1	no	-0.140042	0.445115	0.934356	NA	-0.179113	-0.100971
ENSG00000116005	PCYOX1	no	-0.137979	0.464106	0.934356	NA	-0.178218	-0.0977406
ENSG00000163798	SLC4A1AP	no	-0.137213	0.46866	0.934356	NA	-0.17766	-0.0967668
ENSG00000015479	MATR3	known_RBP	-0.136923	0.445388	0.934356	NA	-0.175148	-0.0986983
ENSG00000185627	PSMD13	no	-0.136426	0.467571	0.934356	NA	-0.176537	-0.0963143
ENSG00000085063	CD59	no	-0.13261	0.458758	0.934356	NA	-0.170801	-0.0944189
ENSG00000114391	RPL24	known_RBP	-0.131399	0.468785	0.934356	NA	-0.170143	-0.092655
ENSG00000029363	BCLAF1	known_RBP	-0.130588	0.461476	0.934356	NA	-0.168437	-0.0927394
ENSG00000099995	SF3A1	known_RBP	-0.130512	0.45954	0.934356	NA	-0.168168	-0.0928565
ENSG00000141959	PFKL	no	-0.130324	0.450906	0.934356	NA	-0.167176	-0.0934725
ENSG00000126858	RHOT1	no	-0.130071	0.446966	0.934356	NA	-0.166516	-0.0936256
ENSG00000126088	UROD	no	-0.128875	0.462262	0.934356	NA	-0.166296	-0.0914535
ENSG00000108179	PPIF	known_RBP	-0.128575	0.470984	0.934356	NA	-0.166684	-0.0904661
ENSG00000100201	DDX17	known_RBP	-0.126844	0.454011	0.934356	NA	-0.162972	-0.0907166
ENSG00000100028	SNRPD3	known_RBP	-0.122714	0.474191	0.934356	NA	-0.159363	-0.0860653
ENSG00000087365	SF3B2	known_RBP	-0.122398	0.468873	0.934356	NA	-0.158496	-0.0863007
ENSG00000214078	CPNE1	no	-0.121024	0.473728	0.934356	NA	-0.157128	-0.0849194
ENSG00000137076	TLN1	known_RBP	-0.120289	0.4747	0.934356	NA	-0.156257	-0.0843212
ENSG00000108518	PFN1	known_RBP	0.121236	0.470958	0.934356	NA	0.085305	0.157168
ENSG00000198898	CAPZA2	no	0.126455	0.469069	0.934356	NA	0.0891433	0.163766
ENSG00000101365	IDH3B	no	0.127462	0.45612	0.934356	NA	0.090979	0.163945
ENSG00000009844	VTA1	no	0.127491	0.464176	0.934356	NA	0.0903048	0.164677
ENSG00000140319	SRP14	known_RBP	0.129411	0.452455	0.934356	NA	0.0926857	0.166137
ENSG00000125818	PSMF1	no	0.130146	0.461766	0.934356	NA	0.0923998	0.167893
ENSG00000167216	KATNAL2	no	0.130824	0.47367	0.934356	NA	0.0918015	0.169847
ENSG00000035403	VCL	no	0.131362	0.461113	0.934356	NA	0.0933212	0.169403
ENSG00000110321	EIF4G2	known_RBP	0.132997	0.473511	0.934356	NA	0.0933416	0.172653
ENSG00000150753	CCT5	no	0.134301	0.455265	0.934356	NA	0.0959373	0.172665
ENSG00000108953	YWHAE	known_RBP	0.134463	0.465031	0.934356	NA	0.0951645	0.173762
ENSG00000175216	CKAP5	no	0.135186	0.447561	0.934356	NA	0.0972558	0.173117
ENSG00000131165	CHMP1A	no	0.13519	0.449197	0.934356	NA	0.0971142	0.173267
ENSG00000115866	DARS	known_RBP	0.137007	0.451654	0.934356	NA	0.0981979	0.175815
ENSG00000182054	IDH2	no	0.141118	0.453791	0.934356	NA	0.100945	0.181291
ENSG00000119396	RAB14	no	0.141485	0.463938	0.934356	NA	0.10024	0.18273
ENSG00000140612	SEC11A	no	0.142648	0.476783	0.934356	NA	0.0997835	0.185513
ENSG00000167881	SRP68	known_RBP	0.143206	0.44979	0.934356	NA	0.102817	0.183595
ENSG00000135269	TES	known_RBP	0.14343	0.456635	0.934356	NA	0.102327	0.184532
ENSG00000135677	GNS	no	0.143497	0.45194	0.934356	NA	0.102823	0.184171
ENSG00000115875	SRSF7	known_RBP	0.144528	0.468651	0.934356	NA	0.101926	0.18713
ENSG00000168078	PBK	no	0.159001	0.450923	0.934356	NA	0.114039	0.203964
ENSG00000198900	TOP1	known_RBP	0.165576	0.450534	0.934356	NA	0.118797	0.212356
ENSG00000140332	TLE3	no	0.171942	0.467264	0.934356	NA	0.121425	0.222459
ENSG00000147140	NONO	known_RBP	0.181864	0.476737	0.934356	NA	0.127221	0.236507
ENSG00000197111	PCBP2	known_RBP	0.185543	0.475456	0.934356	NA	0.129964	0.241122
ENSG00000123595	RAB9A	no	0.18794	0.446623	0.934356	NA	0.135322	0.240558
ENSG00000073969	NSF	no	0.191746	0.474711	0.934356	NA	0.13441	0.249082
ENSG00000123992	DNPEP	no	0.201724	0.475836	0.934356	NA	0.141243	0.262204
ENSG00000105221	AKT2	no	0.235134	0.463648	0.934356	NA	0.166636	0.303632
ENSG00000140750	ARHGAP17	no	0.248109	0.466562	0.934356	NA	0.175334	0.320884
ENSG00000173898	SPTBN2	no	0.327597	0.453775	0.934356	NA	0.234342	0.420852
ENSG00000155380	SLC16A1	no	0.376248	0.463977	0.934356	NA	0.266557	0.48594
ENSG00000148798	INA	no	0.139103	0.479502	0.938715	NA	0.0970319	0.181173
ENSG00000100097	LGALS1	known_RBP	-0.151123	0.480138	0.938991	NA	-0.196898	-0.105348
ENSG00000170558	CDH2	no	0.186045	0.48088	0.939475	NA	0.129592	0.242498
ENSG00000151239	TWF1	no	0.240822	0.482113	0.940913	NA	0.167533	0.314112
ENSG00000147274	RBMX	known_RBP	0.168237	0.482775	0.941237	NA	0.116956	0.219518
ENSG00000197448	GSTK1	no	0.121091	0.483912	0.941824	NA	0.0840801	0.158101
ENSG00000164163	ABCE1	no	0.135498	0.484069	0.941824	NA	0.0940687	0.176928
ENSG00000156482	RPL30	known_RBP	-0.238692	0.487511	0.941959	NA	-0.312278	-0.165106
ENSG00000169564	PCBP1	known_RBP	-0.164901	0.493331	0.941959	NA	-0.216455	-0.113347
ENSG00000135778	NTPCR	known_RBP	-0.147939	0.49652	0.941959	NA	-0.194549	-0.10133
ENSG00000073050	XRCC1	no	-0.142233	0.493013	0.941959	NA	-0.186667	-0.0977998
ENSG00000196365	LONP1	no	-0.14218	0.495012	0.941959	NA	-0.186811	-0.0975479
ENSG00000107223	EDF1	known_RBP	-0.140985	0.491784	0.941959	NA	-0.184898	-0.0970719
ENSG00000147162	OGT	no	-0.136379	0.491534	0.941959	NA	-0.178832	-0.0939264
ENSG00000112118	MCM3	no	-0.123683	0.496349	0.941959	NA	-0.162634	-0.0847319
ENSG00000149273	RPS3	known_RBP	-0.12246	0.486576	0.941959	NA	-0.160128	-0.0847914
ENSG00000154174	TOMM70A	no	-0.120593	0.485984	0.941959	NA	-0.157634	-0.0835511
ENSG00000189091	SF3B3	no	-0.119608	0.485835	0.941959	NA	-0.156334	-0.0828818
ENSG00000126247	CAPNS1	no	-0.117015	0.495151	0.941959	NA	-0.153759	-0.0802701
ENSG00000178982	EIF3K	no	-0.116945	0.490517	0.941959	NA	-0.15326	-0.0806309
ENSG00000130726	TRIM28	known_RBP	-0.116693	0.496571	0.941959	NA	-0.153462	-0.0799231
ENSG00000107833	NPM3	known_RBP	-0.116134	0.494475	0.941959	NA	-0.152543	-0.0797259
ENSG00000169299	PGM2	no	0.114403	0.497048	0.941959	NA	0.0783135	0.150493
ENSG00000101361	NOP56	known_RBP	0.117046	0.494336	0.941959	NA	0.0803637	0.153727
ENSG00000173692	PSMD1	no	0.118509	0.491928	0.941959	NA	0.0815837	0.155434
ENSG00000180879	SSR4	no	0.134187	0.494801	0.941959	NA	0.0920854	0.176288
ENSG00000136167	LCP1	no	0.139008	0.495061	0.941959	NA	0.0953668	0.182649
ENSG00000096384	HSP90AB1	known_RBP	0.144847	0.486695	0.941959	NA	0.100279	0.189414
ENSG00000124299	PEPD	no	0.176454	0.489365	0.941959	NA	0.121813	0.231096
ENSG00000116649	SRM	no	0.203428	0.489461	0.941959	NA	0.140419	0.266437
ENSG00000181163	NPM1	known_RBP	0.231367	0.494621	0.941959	NA	0.158807	0.303927
ENSG00000103496	STX4	no	0.257156	0.485166	0.941959	NA	0.178322	0.33599
ENSG00000130204	TOMM40	no	0.282983	0.496395	0.941959	NA	0.193854	0.372112
ENSG00000138326	RPS24	known_RBP	-0.258267	0.583152	0.943356	NA	-0.359841	-0.156692
ENSG00000134759	ELP2	no	-0.236041	0.502916	0.943356	NA	-0.311572	-0.160509
ENSG00000161016	RPL8	known_RBP	-0.235659	0.553706	0.943356	NA	-0.321349	-0.149969
ENSG00000166441	RPL27A	known_RBP	-0.232471	0.516553	0.943356	NA	-0.309396	-0.155546
ENSG00000078237	TIGAR	no	-0.230819	0.524616	0.943356	NA	-0.308746	-0.152892
ENSG00000124783	SSR1	known_RBP	-0.212597	0.529006	0.943356	NA	-0.285167	-0.140027
ENSG00000213619	NDUFS3	no	-0.191055	0.501286	0.943356	NA	-0.251949	-0.130161
ENSG00000184047	DIABLO	no	-0.190161	0.557501	0.943356	NA	-0.259996	-0.120326
ENSG00000121691	CAT	no	-0.187124	0.563309	0.943356	NA	-0.256901	-0.117347
ENSG00000115211	EIF2B4	no	-0.182768	0.555108	0.943356	NA	-0.249469	-0.116067
ENSG00000105364	MRPL4	known_RBP	-0.17963	0.565983	0.943356	NA	-0.247089	-0.112172
ENSG00000095906	NUBP2	no	-0.177288	0.499416	0.943356	NA	-0.233538	-0.121038
ENSG00000074319	TSG101	no	-0.172768	0.503311	0.943356	NA	-0.228106	-0.11743
ENSG00000120805	ARL1	no	-0.170111	0.549027	0.943356	NA	-0.23122	-0.109002
ENSG00000184992	BRI3BP	no	-0.168901	0.573681	0.943356	NA	-0.233648	-0.104155
ENSG00000198814	GK	no	-0.167631	0.531692	0.943356	NA	-0.225241	-0.110022
ENSG00000160200	CBS	no	-0.165719	0.517245	0.943356	NA	-0.220649	-0.110788
ENSG00000180198	RCC1	no	-0.165273	0.523482	0.943356	NA	-0.220912	-0.109633
ENSG00000100749	VRK1	no	-0.159175	0.588121	0.943356	NA	-0.222636	-0.0957146
ENSG00000164466	SFXN1	no	-0.155387	0.548698	0.943356	NA	-0.21116	-0.0996149
ENSG00000108774	RAB5C	no	-0.155201	0.577845	0.943356	NA	-0.215366	-0.0950352
ENSG00000137106	GRHPR	no	-0.155175	0.604448	0.943356	NA	-0.219927	-0.0904226
ENSG00000001084	GCLC	no	-0.15394	0.543978	0.943356	NA	-0.208524	-0.0993545
ENSG00000171723	GPHN	no	-0.153887	0.530782	0.943356	NA	-0.206652	-0.101122
ENSG00000172809	RPL38	no	-0.153361	0.55915	0.943356	NA	-0.209926	-0.0967969
ENSG00000184752	NDUFA12	no	-0.152755	0.580902	0.943356	NA	-0.212465	-0.0930447
ENSG00000110104	CCDC86	known_RBP	-0.152494	0.511217	0.943356	NA	-0.202294	-0.102694
ENSG00000111605	CPSF6	known_RBP	-0.152253	0.607252	0.943356	NA	-0.216295	-0.0882117
ENSG00000155506	LARP1	known_RBP	-0.15091	0.59745	0.943356	NA	-0.212653	-0.0891664
ENSG00000023318	ERP44	no	-0.150744	0.557408	0.943356	NA	-0.206089	-0.0953982
ENSG00000121152	NCAPH	no	-0.14856	0.538457	0.943356	NA	-0.2005	-0.0966214
ENSG00000023697	DERA	no	-0.147859	0.557043	0.943356	NA	-0.202094	-0.0936246
ENSG00000158941	CCAR2	known_RBP	-0.146947	0.519782	0.943356	NA	-0.195964	-0.097931
ENSG00000099800	TIMM13	no	-0.145252	0.611636	0.943356	NA	-0.20712	-0.0833837
ENSG00000132471	WBP2	no	-0.144786	0.555787	0.943356	NA	-0.19772	-0.0918528
ENSG00000054654	SYNE2	no	-0.144419	0.514613	0.943356	NA	-0.191978	-0.0968593
ENSG00000100938	GMPR2	no	-0.141778	0.512567	0.943356	NA	-0.188232	-0.0953232
ENSG00000204842	ATXN2	known_RBP	-0.141597	0.528996	0.943356	NA	-0.18993	-0.0932645
ENSG00000174444	RPL4	known_RBP	-0.141237	0.529389	0.943356	NA	-0.189495	-0.0929795
ENSG00000117448	AKR1A1	no	-0.139223	0.51041	0.943356	NA	-0.184598	-0.0938471
ENSG00000100519	PSMC6	no	-0.138585	0.543762	0.943356	NA	-0.187699	-0.089472
ENSG00000111911	HINT3	no	-0.13846	0.606643	0.943356	NA	-0.196598	-0.080321
ENSG00000138758	SEPT11	no	-0.136159	0.546337	0.943356	NA	-0.184733	-0.0875848
ENSG00000095261	PSMD5	no	-0.135477	0.551149	0.943356	NA	-0.184413	-0.0865415
ENSG00000108094	CUL2	no	-0.135421	0.579868	0.943356	NA	-0.188208	-0.082635
ENSG00000161800	RACGAP1	no	-0.13539	0.518865	0.943356	NA	-0.180449	-0.0903319
ENSG00000096063	SRPK1	known_RBP	-0.134414	0.530274	0.943356	NA	-0.180443	-0.0883852
ENSG00000138029	HADHB	known_RBP	-0.133756	0.608731	0.943356	NA	-0.190255	-0.0772567
ENSG00000065911	MTHFD2	no	-0.132984	0.500106	0.943356	NA	-0.175247	-0.0907198
ENSG00000129103	SUMF2	no	-0.132739	0.581811	0.943356	NA	-0.184753	-0.0807242
ENSG00000131469	RPL27	known_RBP	-0.132395	0.551683	0.943356	NA	-0.180284	-0.0845065
ENSG00000153395	LPCAT1	no	-0.132216	0.605511	0.943356	NA	-0.187554	-0.0768774
ENSG00000177425	PAWR	known_RBP	-0.132086	0.596421	0.943356	NA	-0.185972	-0.0781995
ENSG00000108639	SYNGR2	no	-0.130496	0.50806	0.943356	NA	-0.172783	-0.0882096
ENSG00000102103	PQBP1	no	-0.129808	0.521548	0.943356	NA	-0.173298	-0.0863179
ENSG00000175390	EIF3F	no	-0.129444	0.557514	0.943356	NA	-0.176982	-0.0819054
ENSG00000132485	ZRANB2	known_RBP	-0.128185	0.584067	0.943356	NA	-0.178725	-0.0776446
ENSG00000117360	PRPF3	known_RBP	-0.128168	0.528754	0.943356	NA	-0.17189	-0.0844458
ENSG00000115806	GORASP2	no	-0.128056	0.614191	0.943356	NA	-0.183003	-0.0731093
ENSG00000122140	MRPS2	no	-0.127781	0.61476	0.943356	NA	-0.182699	-0.0728616
ENSG00000175110	MRPS22	no	-0.127607	0.501411	0.943356	NA	-0.168291	-0.0869228
ENSG00000174903	RAB1B	no	-0.127426	0.605028	0.943356	NA	-0.180687	-0.0741655
ENSG00000023191	RNH1	no	-0.125723	0.566072	0.943356	NA	-0.172948	-0.0784977
ENSG00000054118	THRAP3	known_RBP	-0.12477	0.533525	0.943356	NA	-0.167849	-0.0816917
ENSG00000197894	ADH5	no	-0.124721	0.542638	0.943356	NA	-0.168794	-0.0806482
ENSG00000104529	EEF1D	no	-0.124213	0.508615	0.943356	NA	-0.164518	-0.0839073
ENSG00000176974	SHMT1	no	-0.122105	0.60182	0.943356	NA	-0.172681	-0.0715297
ENSG00000023228	NDUFS1	no	-0.121582	0.591594	0.943356	NA	-0.170522	-0.0726423
ENSG00000113441	LNPEP	no	-0.12134	0.558021	0.943356	NA	-0.165962	-0.0767186
ENSG00000119421	NDUFA8	no	-0.120657	0.587842	0.943356	NA	-0.168723	-0.0725896
ENSG00000071626	DAZAP1	known_RBP	-0.120457	0.59276	0.943356	NA	-0.169101	-0.0718132
ENSG00000135624	CCT7	no	-0.118098	0.505586	0.943356	NA	-0.156136	-0.08006
ENSG00000112578	BYSL	known_RBP	-0.118013	0.539679	0.943356	NA	-0.1594	-0.0766248
ENSG00000143819	EPHX1	no	-0.117101	0.615146	0.943356	NA	-0.167487	-0.066716
ENSG00000101868	POLA1	no	-0.117031	0.520066	0.943356	NA	-0.156096	-0.077966
ENSG00000169504	CLIC4	no	-0.117031	0.527691	0.943356	NA	-0.156847	-0.0772142
ENSG00000133119	RFC3	no	-0.116312	0.557741	0.943356	NA	-0.159053	-0.0735705
ENSG00000131016	AKAP12	no	-0.116199	0.535982	0.943356	NA	-0.156569	-0.0758289
ENSG00000111144	LTA4H	known_RBP	-0.115614	0.515789	0.943356	NA	-0.153798	-0.0774293
ENSG00000141985	SH3GL1	no	-0.113058	0.500091	0.943356	NA	-0.148988	-0.077128
ENSG00000114416	FXR1	known_RBP	-0.112267	0.536846	0.943356	NA	-0.151356	-0.073177
ENSG00000148187	MRRF	no	-0.111914	0.533066	0.943356	NA	-0.150509	-0.0733189
ENSG00000110435	PDHX	no	-0.109639	0.554485	0.943356	NA	-0.149586	-0.069691
ENSG00000126602	TRAP1	known_RBP	-0.109391	0.560729	0.943356	NA	-0.149905	-0.0688764
ENSG00000105185	PDCD5	no	-0.108627	0.58749	0.943356	NA	-0.151859	-0.0653942
ENSG00000187555	USP7	no	-0.108589	0.550545	0.943356	NA	-0.147751	-0.0694266
ENSG00000152234	ATP5A1	known_RBP	-0.107962	0.550262	0.943356	NA	-0.14687	-0.0690547
ENSG00000081870	HSPB11	no	-0.107531	0.54121	0.943356	NA	-0.14539	-0.0696713
ENSG00000198363	ASPH	no	-0.107404	0.557643	0.943356	NA	-0.146861	-0.0679461
ENSG00000136450	SRSF1	known_RBP	-0.106496	0.603561	0.943356	NA	-0.150823	-0.0621682
ENSG00000196510	ANAPC7	no	-0.106247	0.588309	0.943356	NA	-0.148628	-0.0638659
ENSG00000103266	STUB1	no	-0.105965	0.548362	0.943356	NA	-0.143966	-0.0679647
ENSG00000115128	SF3B6	known_RBP	-0.105692	0.527907	0.943356	NA	-0.14167	-0.0697134
ENSG00000105355	PLIN3	no	-0.104607	0.609238	0.943356	NA	-0.148858	-0.0603566
ENSG00000072110	ACTN1	no	-0.103201	0.559183	0.943356	NA	-0.141268	-0.0651339
ENSG00000143933	CALM2	no	-0.103139	0.542118	0.943356	NA	-0.139537	-0.0667412
ENSG00000184220	CMSS1	known_RBP	-0.102861	0.580359	0.943356	NA	-0.143009	-0.0627131
ENSG00000131467	PSME3	no	-0.102648	0.583082	0.943356	NA	-0.143011	-0.062285
ENSG00000076928	ARHGEF1	known_RBP	-0.101547	0.602226	0.943356	NA	-0.143656	-0.0594387
ENSG00000082397	EPB41L3	no	-0.101379	0.548665	0.943356	NA	-0.137763	-0.0649946
ENSG00000075151	EIF4G3	known_RBP	-0.101354	0.584301	0.943356	NA	-0.141341	-0.0613671
ENSG00000010292	NCAPD2	no	-0.100504	0.565955	0.943356	NA	-0.138245	-0.0627638
ENSG00000171848	RRM2	no	-0.099571	0.564972	0.943356	NA	-0.136864	-0.0622781
ENSG00000146701	MDH2	known_RBP	-0.0995278	0.575309	0.943356	NA	-0.137848	-0.0612077
ENSG00000140105	WARS	no	-0.0992584	0.56298	0.943356	NA	-0.136239	-0.0622779
ENSG00000184432	COPB2	no	-0.0988263	0.568907	0.943356	NA	-0.136229	-0.0614233
ENSG00000149257	SERPINH1	known_RBP	-0.0984223	0.611872	0.943356	NA	-0.140372	-0.0564721
ENSG00000047410	TPR	known_RBP	-0.0981484	0.574354	0.943356	NA	-0.13584	-0.0604564
ENSG00000112335	SNX3	no	-0.0973958	0.600213	0.943356	NA	-0.137554	-0.0572371
ENSG00000131876	SNRPA1	known_RBP	-0.0967623	0.581114	0.943356	NA	-0.134607	-0.0589172
ENSG00000147604	RPL7	known_RBP	-0.0957053	0.594618	0.943356	NA	-0.134554	-0.0568566
ENSG00000105568	PPP2R1A	no	-0.094485	0.579292	0.943356	NA	-0.131257	-0.0577129
ENSG00000176619	LMNB2	no	-0.0939984	0.613052	0.943356	NA	-0.134199	-0.0537975
ENSG00000149532	CPSF7	known_RBP	-0.0924674	0.580104	0.943356	NA	-0.128534	-0.0564012
ENSG00000006747	SCIN	no	-0.092467	0.595135	0.943356	NA	-0.130055	-0.0548788
ENSG00000161057	PSMC2	no	-0.0919293	0.600342	0.943356	NA	-0.129848	-0.0540108
ENSG00000061794	MRPS35	known_RBP	-0.0917301	0.595652	0.943356	NA	-0.129073	-0.0543876
ENSG00000182827	ACBD3	no	-0.0908727	0.603578	0.943356	NA	-0.128699	-0.0530462
ENSG00000099341	PSMD8	no	-0.0906525	0.610929	0.943356	NA	-0.129186	-0.0521186
ENSG00000182985	CADM1	no	-0.09047	0.595029	0.943356	NA	-0.127236	-0.0537044
ENSG00000112514	CUTA	no	-0.0897239	0.593727	0.943356	NA	-0.126054	-0.0533934
ENSG00000104687	GSR	no	-0.0887461	0.613288	0.943356	NA	-0.126726	-0.0507656
ENSG00000130309	COLGALT1	no	-0.0870707	0.609846	0.943356	NA	-0.123967	-0.0501741
ENSG00000185825	BCAP31	no	-0.0867415	0.614749	0.943356	NA	-0.124021	-0.049462
ENSG00000100412	ACO2	no	0.0899378	0.594107	0.943356	NA	0.0534822	0.126393
ENSG00000101444	AHCY	no	0.0909894	0.585773	0.943356	NA	0.0549466	0.127032
ENSG00000075856	SART3	known_RBP	0.0911706	0.608871	0.943356	NA	0.0526444	0.129697
ENSG00000120438	TCP1	known_RBP	0.0914837	0.591916	0.943356	NA	0.0546264	0.128341
ENSG00000121774	KHDRBS1	known_RBP	0.0930063	0.610624	0.943356	NA	0.0535065	0.132506
ENSG00000173110	HSPA6	no	0.0930801	0.58715	0.943356	NA	0.0560695	0.130091
ENSG00000132305	IMMT	known_RBP	0.0951379	0.568491	0.943356	NA	0.0591708	0.131105
ENSG00000167986	DDB1	no	0.0951813	0.589786	0.943356	NA	0.0570595	0.133303
ENSG00000100129	EIF3L	known_RBP	0.0953188	0.577383	0.943356	NA	0.0584133	0.132224
ENSG00000169223	LMAN2	no	0.0960507	0.578953	0.943356	NA	0.0587035	0.133398
ENSG00000163682	RPL9	no	0.0970235	0.581705	0.943356	NA	0.0590151	0.135032
ENSG00000163468	CCT3	known_RBP	0.0971681	0.561989	0.943356	NA	0.0610609	0.133275
ENSG00000119912	IDE	no	0.0975669	0.609281	0.943356	NA	0.0562893	0.138845
ENSG00000140553	UNC45A	no	0.0977398	0.575311	0.943356	NA	0.0601079	0.135372
ENSG00000198954	KIF1BP	no	0.097918	0.605493	0.943356	NA	0.0569369	0.138899
ENSG00000173726	TOMM20	no	0.099376	0.577432	0.943356	NA	0.0608946	0.137857
ENSG00000087470	DNM1L	no	0.0998678	0.562044	0.943356	NA	0.062752	0.136984
ENSG00000076043	REXO2	no	0.100347	0.593671	0.943356	NA	0.0597215	0.140973
ENSG00000100522	GNPNAT1	no	0.100401	0.607118	0.943356	NA	0.058186	0.142616
ENSG00000168092	PAFAH1B2	no	0.100707	0.580781	0.943356	NA	0.0613544	0.140059
ENSG00000163960	UBXN7	no	0.100766	0.592613	0.943356	NA	0.0600904	0.141441
ENSG00000075624	ACTB	no	0.101233	0.594681	0.943356	NA	0.0601334	0.142333
ENSG00000162129	CLPB	no	0.101793	0.573012	0.943356	NA	0.0628422	0.140744
ENSG00000108654	DDX5	known_RBP	0.102058	0.588012	0.943356	NA	0.061381	0.142734
ENSG00000183527	PSMG1	no	0.102082	0.609428	0.943356	NA	0.0588758	0.145288
ENSG00000138674	SEC31A	no	0.103548	0.566514	0.943356	NA	0.0646066	0.142489
ENSG00000134452	FBXO18	no	0.10401	0.542024	0.943356	NA	0.0673134	0.140706
ENSG00000100304	TTLL12	no	0.104089	0.579347	0.943356	NA	0.0635731	0.144605
ENSG00000111652	COPS7A	no	0.104853	0.532979	0.943356	NA	0.0687012	0.141005
ENSG00000051620	HEBP2	no	0.105411	0.551917	0.943356	NA	0.0672595	0.143562
ENSG00000074695	LMAN1	no	0.105445	0.536294	0.943356	NA	0.0687821	0.142108
ENSG00000112208	BAG2	no	0.105713	0.579541	0.943356	NA	0.0645431	0.146882
ENSG00000084463	WBP11	known_RBP	0.10577	0.61025	0.943356	NA	0.0608973	0.150642
ENSG00000127022	CANX	known_RBP	0.105897	0.602152	0.943356	NA	0.061994	0.149801
ENSG00000072042	RDH11	no	0.106001	0.55764	0.943356	NA	0.0670589	0.144942
ENSG00000100994	PYGB	no	0.106162	0.575834	0.943356	NA	0.0652296	0.147094
ENSG00000109971	HSPA8	known_RBP	0.106204	0.584266	0.943356	NA	0.0643076	0.148101
ENSG00000119707	RBM25	known_RBP	0.106906	0.527098	0.943356	NA	0.0705886	0.143224
ENSG00000158417	EIF5B	known_RBP	0.107395	0.53925	0.943356	NA	0.0697721	0.145018
ENSG00000035687	ADSS	no	0.110808	0.529944	0.943356	NA	0.0728944	0.148722
ENSG00000104131	EIF3J	known_RBP	0.111347	0.540338	0.943356	NA	0.0722311	0.150463
ENSG00000115241	PPM1G	no	0.111601	0.593692	0.943356	NA	0.0664166	0.156785
ENSG00000166794	PPIB	known_RBP	0.111716	0.514287	0.943356	NA	0.074956	0.148477
ENSG00000170445	HARS	no	0.111911	0.548933	0.943356	NA	0.0717192	0.152104
ENSG00000092820	EZR	known_RBP	0.11259	0.544943	0.943356	NA	0.0725676	0.152611
ENSG00000102900	NUP93	no	0.112651	0.595498	0.943356	NA	0.0668115	0.15849
ENSG00000171960	PPIH	no	0.113166	0.502988	0.943356	NA	0.0769474	0.149385
ENSG00000138413	IDH1	known_RBP	0.114005	0.525128	0.943356	NA	0.0754664	0.152543
ENSG00000100714	MTHFD1	no	0.114282	0.507034	0.943356	NA	0.0773423	0.151221
ENSG00000096171	VARS	no	0.114698	0.507091	0.943356	NA	0.0776191	0.151778
ENSG00000089154	GCN1	known_RBP	0.115076	0.612861	0.943356	NA	0.0658876	0.164264
ENSG00000138385	SSB	known_RBP	0.115437	0.526401	0.943356	NA	0.0762896	0.154584
ENSG00000108559	NUP88	no	0.117635	0.563469	0.943356	NA	0.0737515	0.161519
ENSG00000138430	OLA1	known_RBP	0.117812	0.518854	0.943356	NA	0.0786051	0.15702
ENSG00000005156	LIG3	no	0.117883	0.501137	0.943356	NA	0.0803245	0.155442
ENSG00000183785	TUBA8	no	0.118461	0.527134	0.943356	NA	0.0782141	0.158708
ENSG00000065548	ZC3H15	known_RBP	0.118803	0.515265	0.943356	NA	0.0796164	0.15799
ENSG00000100567	PSMA3	no	0.119425	0.543048	0.943356	NA	0.0771791	0.16167
ENSG00000196497	IPO4	known_RBP	0.119441	0.583506	0.943356	NA	0.0724202	0.166461
ENSG00000127527	EPS15L1	no	0.119454	0.599997	0.943356	NA	0.0702298	0.168677
ENSG00000126261	UBA2	no	0.119972	0.528697	0.943356	NA	0.0790517	0.160893
ENSG00000140259	MFAP1	known_RBP	0.120487	0.546984	0.943356	NA	0.0774324	0.163542
ENSG00000126524	SBDS	known_RBP	0.120887	0.585638	0.943356	NA	0.0730188	0.168755
ENSG00000085832	EPS15	no	0.121977	0.504805	0.943356	NA	0.0827643	0.161189
ENSG00000108588	CCDC47	known_RBP	0.12208	0.520816	0.943356	NA	0.0812536	0.162906
ENSG00000196642	RABL6	no	0.122086	0.580483	0.943356	NA	0.0744184	0.169754
ENSG00000168291	PDHB	no	0.122129	0.512674	0.943356	NA	0.0821023	0.162156
ENSG00000171497	PPID	no	0.122347	0.589106	0.943356	NA	0.0734364	0.171257
ENSG00000125656	CLPP	no	0.122638	0.599574	0.943356	NA	0.0721619	0.173113
ENSG00000154277	UCHL1	no	0.123936	0.551575	0.943356	NA	0.0791193	0.168752
ENSG00000111667	USP5	no	0.124548	0.531059	0.943356	NA	0.0818134	0.167283
ENSG00000144028	SNRNP200	known_RBP	0.124821	0.556071	0.943356	NA	0.079153	0.170489
ENSG00000140395	WDR61	no	0.125989	0.613135	0.943356	NA	0.0720939	0.179885
ENSG00000213741	RPS29	no	0.126813	0.511286	0.943356	NA	0.085393	0.168234
ENSG00000088247	KHSRP	known_RBP	0.127236	0.545539	0.943356	NA	0.0819381	0.172533
ENSG00000179950	PUF60	known_RBP	0.127781	0.503296	0.943356	NA	0.086854	0.168708
ENSG00000070669	ASNS	no	0.1293	0.60398	0.943356	NA	0.0754163	0.183183
ENSG00000143321	HDGF	known_RBP	0.129597	0.533988	0.943356	NA	0.0847992	0.174395
ENSG00000113407	TARS	no	0.129621	0.558175	0.943356	NA	0.0819347	0.177306
ENSG00000135387	CAPRIN1	known_RBP	0.129635	0.504027	0.943356	NA	0.0880403	0.171231
ENSG00000179085	DPM3	no	0.130584	0.597201	0.943356	NA	0.0771939	0.183974
ENSG00000149100	EIF3M	no	0.131276	0.570209	0.943356	NA	0.0814185	0.181133
ENSG00000005007	UPF1	known_RBP	0.132293	0.524678	0.943356	NA	0.0876229	0.176964
ENSG00000155363	MOV10	known_RBP	0.132752	0.511308	0.943356	NA	0.0893894	0.176114
ENSG00000118939	UCHL3	no	0.134848	0.532726	0.943356	NA	0.088384	0.181313
ENSG00000099783	HNRNPM	known_RBP	0.135295	0.523937	0.943356	NA	0.0896955	0.180894
ENSG00000100029	PES1	known_RBP	0.135935	0.525803	0.943356	NA	0.0899056	0.181965
ENSG00000084623	EIF3I	no	0.136301	0.531913	0.943356	NA	0.0894325	0.183169
ENSG00000026025	VIM	no	0.138653	0.613982	0.943356	NA	0.0791951	0.198111
ENSG00000166233	ARIH1	no	0.144531	0.521239	0.943356	NA	0.0961457	0.192917
ENSG00000008128	CDK11A	known_RBP	0.14455	0.576534	0.943356	NA	0.0887114	0.200389
ENSG00000169738	DCXR	no	0.145127	0.585404	0.943356	NA	0.0876972	0.202557
ENSG00000140650	PMM2	no	0.150888	0.530492	0.943356	NA	0.0991894	0.202587
ENSG00000204316	MRPL38	no	0.151405	0.532354	0.943356	NA	0.0992849	0.203525
ENSG00000067064	IDI1	no	0.151583	0.571684	0.943356	NA	0.0937858	0.20938
ENSG00000167460	TPM4	no	0.156282	0.520295	0.943356	NA	0.104086	0.208479
ENSG00000184743	ATL3	no	0.157516	0.545422	0.943356	NA	0.101455	0.213577
ENSG00000104412	EMC2	no	0.157551	0.540529	0.943356	NA	0.102177	0.212925
ENSG00000148296	SURF6	known_RBP	0.159398	0.60667	0.943356	NA	0.0924625	0.226334
ENSG00000090520	DNAJB11	no	0.161295	0.522291	0.943356	NA	0.107156	0.215434
ENSG00000121390	PSPC1	known_RBP	0.166286	0.539232	0.943356	NA	0.108035	0.224537
ENSG00000111832	RWDD1	no	0.16844	0.601009	0.943356	NA	0.0988321	0.238047
ENSG00000140497	SCAMP2	known_RBP	0.170474	0.595599	0.943356	NA	0.101086	0.239862
ENSG00000150459	SAP18	known_RBP	0.170932	0.509396	0.943356	NA	0.11536	0.226504
ENSG00000060491	OGFR	no	0.174457	0.567241	0.943356	NA	0.108722	0.240192
ENSG00000198356	ASNA1	no	0.192446	0.548876	0.943356	NA	0.123341	0.261551
ENSG00000187522	HSPA14	no	0.197526	0.565332	0.943356	NA	0.123475	0.271577
ENSG00000141385	AFG3L2	no	0.198499	0.549257	0.943356	NA	0.12715	0.269848
ENSG00000111481	COPZ1	no	0.198615	0.513561	0.943356	NA	0.133377	0.263852
ENSG00000124357	NAGK	no	0.208369	0.499543	0.943356	NA	0.142238	0.274501
ENSG00000114354	TFG	no	0.22531	0.593651	0.943356	NA	0.134098	0.316521
ENSG00000114942	EEF1B2	no	0.236477	0.588653	0.943356	NA	0.142059	0.330895
ENSG00000115419	GLS	no	-0.0931726	0.61662	0.944091	NA	-0.133434	-0.0529114
ENSG00000154473	BUB3	no	-0.0843533	0.616584	0.944091	NA	-0.1208	-0.0479069
ENSG00000105379	ETFB	no	-0.0848005	0.618785	0.946641	NA	-0.121675	-0.0479255
ENSG00000197958	RPL12	known_RBP	-0.15167	0.620815	0.947089	NA	-0.218016	-0.0853251
ENSG00000100796	PPP4R3A	no	-0.107531	0.622027	0.947089	NA	-0.154735	-0.060326
ENSG00000128708	HAT1	no	-0.0946057	0.621017	0.947089	NA	-0.136014	-0.0531978
ENSG00000206053	HN1L	no	-0.0894779	0.622052	0.947089	NA	-0.12876	-0.0501954
ENSG00000119689	DLST	no	-0.0886906	0.620518	0.947089	NA	-0.127453	-0.0499283
ENSG00000177885	GRB2	known_RBP	0.102431	0.622073	0.947089	NA	0.0574588	0.147403
ENSG00000113013	HSPA9	known_RBP	-0.0949623	0.622872	0.947545	NA	-0.136753	-0.0531713
ENSG00000254999	BRK1	no	-0.118718	0.62627	0.947957	NA	-0.17149	-0.0659464
ENSG00000167863	ATP5H	no	-0.0826874	0.624772	0.947957	NA	-0.119281	-0.0460942
ENSG00000134684	YARS	known_RBP	-0.0823425	0.627141	0.947957	NA	-0.119039	-0.0456456
ENSG00000142669	SH3BGRL3	no	-0.0806494	0.627121	0.947957	NA	-0.11659	-0.0447092
ENSG00000118181	RPS25	known_RBP	0.0813213	0.627041	0.947957	NA	0.0450902	0.117552
ENSG00000108424	KPNB1	known_RBP	0.0849627	0.626494	0.947957	NA	0.0471706	0.122755
ENSG00000120053	GOT1	no	0.0849921	0.625296	0.947957	NA	0.0473207	0.122663
ENSG00000158545	ZC3H18	known_RBP	0.109153	0.626834	0.947957	NA	0.0605519	0.157754
ENSG00000084652	TXLNA	no	0.0981815	0.62823	0.948536	NA	0.054284	0.142079
ENSG00000114353	GNAI2	no	0.103888	0.628524	0.948536	NA	0.0573983	0.150377
ENSG00000008294	SPAG9	no	-0.0879362	0.630089	0.948633	NA	-0.127471	-0.0484012
ENSG00000156515	HK1	no	-0.0847192	0.62939	0.948633	NA	-0.122729	-0.0467097
ENSG00000125166	GOT2	known_RBP	0.0831906	0.629913	0.948633	NA	0.0458088	0.120572
ENSG00000129235	TXNDC17	no	-0.128646	0.634996	0.949989	NA	-0.187342	-0.0699505
ENSG00000072778	ACADVL	no	-0.094478	0.63237	0.949989	NA	-0.137245	-0.0517109
ENSG00000038274	MAT2B	no	-0.0925611	0.634098	0.949989	NA	-0.134679	-0.0504436
ENSG00000143614	GATAD2B	no	-0.088278	0.634946	0.949989	NA	-0.128549	-0.0480066
ENSG00000106636	YKT6	no	-0.0881408	0.633107	0.949989	NA	-0.128128	-0.048154
ENSG00000104823	ECH1	no	0.0862393	0.634531	0.949989	NA	0.0469471	0.125531
ENSG00000087302	C14orf166	known_RBP	0.0872868	0.633879	0.949989	NA	0.0475954	0.126978
ENSG00000165672	PRDX3	known_RBP	0.125917	0.633513	0.949989	NA	0.0687228	0.183112
ENSG00000149428	HYOU1	no	-0.0983919	0.636265	0.951139	NA	-0.143456	-0.0533275
ENSG00000146085	MUT	no	-0.0855367	0.637335	0.951988	NA	-0.12484	-0.046233
ENSG00000058272	PPP1R12A	no	0.0994103	0.639524	0.953482	NA	0.0534268	0.145394
ENSG00000108312	UBTF	known_RBP	0.163265	0.639843	0.953482	NA	0.0876711	0.238858
ENSG00000101310	SEC23B	no	0.181646	0.638906	0.953482	NA	0.097781	0.26551
ENSG00000166166	TRMT61A	no	-0.219088	0.641384	0.95353	NA	-0.321006	-0.117169
ENSG00000070010	UFD1L	no	-0.0968105	0.640611	0.95353	NA	-0.14174	-0.0518809
ENSG00000137710	RDX	known_RBP	0.11757	0.641182	0.95353	NA	0.062911	0.17223
ENSG00000119318	RAD23B	no	0.111691	0.642107	0.953858	NA	0.0596176	0.163764
ENSG00000004059	ARF5	no	-0.217229	0.646684	0.954571	NA	-0.319945	-0.114513
ENSG00000168393	DTYMK	no	0.0763695	0.644944	0.954571	NA	0.0404521	0.112287
ENSG00000153147	SMARCA5	no	0.0828286	0.647955	0.954571	NA	0.0435089	0.122148
ENSG00000130340	SNX9	no	0.0847631	0.648122	0.954571	NA	0.0445041	0.125022
ENSG00000180817	PPA1	no	0.0868832	0.64367	0.954571	NA	0.0461811	0.127585
ENSG00000125743	SNRPD2	known_RBP	0.089416	0.645789	0.954571	NA	0.0472529	0.131579
ENSG00000166333	ILK	no	0.0910177	0.647749	0.954571	NA	0.047838	0.134197
ENSG00000130724	CHMP2A	no	0.0962633	0.648074	0.954571	NA	0.050549	0.141977
ENSG00000171262	FAM98B	known_RBP	0.138781	0.6474	0.954571	NA	0.0730131	0.204548
ENSG00000083845	RPS5	known_RBP	0.139097	0.645607	0.954571	NA	0.0735442	0.20465
ENSG00000157020	SEC13	no	0.146855	0.647442	0.954571	NA	0.0772521	0.216459
ENSG00000167969	ECI1	no	-0.140039	0.657667	0.95551	NA	-0.208575	-0.071502
ENSG00000108479	GALK1	no	-0.115793	0.661586	0.95551	NA	-0.173177	-0.0584091
ENSG00000124214	STAU1	known_RBP	-0.114315	0.652093	0.95551	NA	-0.169287	-0.0593431
ENSG00000011304	PTBP1	known_RBP	-0.106059	0.654786	0.95551	NA	-0.157494	-0.0546234
ENSG00000168036	CTNNB1	no	-0.104251	0.655145	0.95551	NA	-0.154867	-0.053635
ENSG00000168653	NDUFS5	no	-0.0974692	0.667916	0.95551	NA	-0.146771	-0.0481678
ENSG00000167005	NUDT21	known_RBP	-0.0971189	0.658506	0.95551	NA	-0.144777	-0.0494607
ENSG00000103275	UBE2I	known_RBP	-0.0961547	0.659673	0.95551	NA	-0.143516	-0.0487938
ENSG00000067704	IARS2	no	-0.0905712	0.656717	0.95551	NA	-0.134765	-0.0463778
ENSG00000196419	XRCC6	known_RBP	-0.0886376	0.65311	0.95551	NA	-0.131398	-0.0458772
ENSG00000184967	NOC4L	known_RBP	-0.0884534	0.666872	0.95551	NA	-0.133043	-0.0438641
ENSG00000100764	PSMC1	known_RBP	-0.0802455	0.652142	0.95551	NA	-0.11884	-0.0416511
ENSG00000077549	CAPZB	no	-0.0798708	0.660252	0.95551	NA	-0.119284	-0.0404577
ENSG00000197157	SND1	known_RBP	-0.0759588	0.655046	0.95551	NA	-0.112827	-0.0390908
ENSG00000152556	PFKM	no	-0.0756283	0.651778	0.95551	NA	-0.111961	-0.039296
ENSG00000159131	GART	no	-0.0742381	0.667073	0.95551	NA	-0.111686	-0.0367903
ENSG00000127884	ECHS1	no	0.0719212	0.665614	0.95551	NA	0.0358133	0.108029
ENSG00000178921	PFAS	no	0.0740533	0.664903	0.95551	NA	0.0369605	0.111146
ENSG00000117450	PRDX1	known_RBP	0.0741277	0.662301	0.95551	NA	0.0373076	0.110948
ENSG00000122359	ANXA11	known_RBP	0.0745784	0.666023	0.95551	NA	0.0370869	0.11207
ENSG00000100387	RBX1	no	0.0748589	0.668172	0.95551	NA	0.0369625	0.112755
ENSG00000154582	TCEB1	no	0.0754008	0.657182	0.95551	NA	0.0385555	0.112246
ENSG00000105447	GRWD1	known_RBP	0.0757406	0.668004	0.95551	NA	0.0374189	0.114062
ENSG00000133026	MYH10	no	0.0774287	0.656522	0.95551	NA	0.0396714	0.115186
ENSG00000034510	TMSB10	no	0.0786064	0.657408	0.95551	NA	0.040167	0.117046
ENSG00000124226	RNF114	no	0.0794835	0.658585	0.95551	NA	0.0404694	0.118498
ENSG00000117500	TMED5	no	0.081457	0.663407	0.95551	NA	0.0408522	0.122062
ENSG00000176986	SEC24C	no	0.082092	0.665588	0.95551	NA	0.0408813	0.123303
ENSG00000166411	IDH3A	no	0.0823717	0.659693	0.95551	NA	0.041797	0.122946
ENSG00000127463	EMC1	no	0.0880097	0.664401	0.95551	NA	0.0439976	0.132022
ENSG00000116903	EXOC8	no	0.0903398	0.660667	0.95551	NA	0.0457015	0.134978
ENSG00000144320	KIAA1715	no	0.0915563	0.668075	0.95551	NA	0.0452218	0.137891
ENSG00000090621	PABPC4	known_RBP	0.104739	0.651908	0.95551	NA	0.0544014	0.155077
ENSG00000105655	ISYNA1	no	0.107487	0.662675	0.95551	NA	0.0540326	0.160941
ENSG00000168264	IRF2BP2	no	0.119478	0.664372	0.95551	NA	0.0597348	0.179221
ENSG00000130313	PGLS	no	0.125333	0.650017	0.95551	NA	0.0654527	0.185213
ENSG00000060138	YBX3	known_RBP	0.168845	0.660291	0.95551	NA	0.0855163	0.252174
ENSG00000112739	PRPF4B	known_RBP	0.17293	0.668404	0.95551	NA	0.0853201	0.26054
ENSG00000110651	CD81	no	0.265984	0.66238	0.95551	NA	0.133833	0.398135
ENSG00000144554	FANCD2	no	-0.0858892	0.669286	0.956051	NA	-0.129528	-0.0422505
ENSG00000132646	PCNA	no	0.0994538	0.669826	0.956102	NA	0.0488339	0.150074
ENSG00000121022	COPS5	no	0.124907	0.671427	0.957666	NA	0.0609973	0.188817
ENSG00000167004	PDIA3	known_RBP	-0.070613	0.673282	0.958871	NA	-0.106964	-0.0342618
ENSG00000099942	CRKL	known_RBP	0.133127	0.672784	0.958871	NA	0.0647065	0.201547
ENSG00000168906	MAT2A	no	0.0832471	0.674645	0.959371	NA	0.0401983	0.126296
ENSG00000158042	MRPL17	no	0.0905352	0.674388	0.959371	NA	0.0437574	0.137313
ENSG00000104267	CA2	no	-0.0973314	0.675298	0.959581	NA	-0.147773	-0.0468902
ENSG00000141456	PELP1	known_RBP	-0.0946191	0.678442	0.961886	NA	-0.144171	-0.0450671
ENSG00000100401	RANGAP1	no	-0.0714395	0.677556	0.961886	NA	-0.108742	-0.0341373
ENSG00000170515	PA2G4	known_RBP	0.0805075	0.678177	0.961886	NA	0.038383	0.122632
ENSG00000101160	CTSZ	no	-0.117081	0.681794	0.963109	NA	-0.179091	-0.0550708
ENSG00000108468	CBX1	no	-0.103552	0.68108	0.963109	NA	-0.158265	-0.0488393
ENSG00000148484	RSU1	no	-0.100056	0.683366	0.963109	NA	-0.153332	-0.0467804
ENSG00000142534	RPS11	known_RBP	-0.0761072	0.681646	0.963109	NA	-0.116396	-0.0358184
ENSG00000090061	CCNK	no	-0.0725048	0.683277	0.963109	NA	-0.111099	-0.0339107
ENSG00000198836	OPA1	no	-0.0692611	0.682972	0.963109	NA	-0.106091	-0.0324316
ENSG00000189159	HN1	no	0.0946419	0.682977	0.963109	NA	0.0443153	0.144968
ENSG00000147853	AK3	no	0.114672	0.682893	0.963109	NA	0.0537116	0.175632
ENSG00000091483	FH	no	-0.141649	0.684926	0.964591	NA	-0.217471	-0.0658258
ENSG00000075618	FSCN1	known_RBP	-0.0831571	0.685964	0.965337	NA	-0.127828	-0.0384862
ENSG00000120063	GNA13	no	-0.101409	0.686636	0.965566	NA	-0.15601	-0.0468082
ENSG00000111530	CAND1	known_RBP	0.0666135	0.687244	0.965705	NA	0.0306727	0.102554
ENSG00000130429	ARPC1B	no	-0.0788165	0.68908	0.967568	NA	-0.12161	-0.0360227
ENSG00000136813	KIAA0368	no	-0.135798	0.696565	0.968313	NA	-0.211475	-0.0601201
ENSG00000089248	ERP29	no	-0.0961165	0.692061	0.968313	NA	-0.148844	-0.0433889
ENSG00000162244	RPL29	known_RBP	-0.0850836	0.695039	0.968313	NA	-0.132246	-0.0379212
ENSG00000183207	RUVBL2	no	-0.0780123	0.690229	0.968313	NA	-0.120538	-0.0354869
ENSG00000136279	DBNL	no	-0.0741166	0.696757	0.968313	NA	-0.115448	-0.0327849
ENSG00000145907	G3BP1	known_RBP	-0.0721089	0.694232	0.968313	NA	-0.111967	-0.0322511
ENSG00000161526	SAP30BP	no	-0.0663916	0.69421	0.968313	NA	-0.103086	-0.0296969
ENSG00000100632	ERH	known_RBP	-0.065035	0.695761	0.968313	NA	-0.101176	-0.0288944
ENSG00000143621	ILF2	known_RBP	0.0657378	0.692857	0.968313	NA	0.0295754	0.1019
ENSG00000143947	RPS27A	known_RBP	0.0668197	0.696739	0.968313	NA	0.0295595	0.10408
ENSG00000110958	PTGES3	no	0.0669989	0.693294	0.968313	NA	0.0300866	0.103911
ENSG00000147684	NDUFB9	no	0.0723793	0.692012	0.968313	NA	0.0326802	0.112078
ENSG00000089597	GANAB	known_RBP	0.0743795	0.692831	0.968313	NA	0.033467	0.115292
ENSG00000145425	RPS3A	known_RBP	0.0957815	0.692168	0.968313	NA	0.0432181	0.148345
ENSG00000086758	HUWE1	known_RBP	-0.0729994	0.697723	0.968946	NA	-0.113847	-0.0321519
ENSG00000165609	NUDT5	no	-0.074528	0.698306	0.969046	NA	-0.116317	-0.0327393
ENSG00000146476	ARMT1	no	-0.130136	0.719996	0.969224	NA	-0.209116	-0.0511556
ENSG00000107929	LARP4B	known_RBP	-0.121955	0.723098	0.969224	NA	-0.196846	-0.0470643
ENSG00000187109	NAP1L1	known_RBP	-0.115501	0.729976	0.969224	NA	-0.188334	-0.0426692
ENSG00000043093	DCUN1D1	no	-0.101128	0.723901	0.969224	NA	-0.163419	-0.0388361
ENSG00000133226	SRRM1	known_RBP	-0.0968262	0.750727	0.969224	NA	-0.163219	-0.0304338
ENSG00000182149	IST1	no	-0.0943261	0.714754	0.969224	NA	-0.150461	-0.038191
ENSG00000137770	CTDSPL2	no	-0.0908842	0.716308	0.969224	NA	-0.145285	-0.0364837
ENSG00000004779	NDUFAB1	no	-0.0899167	0.74804	0.969224	NA	-0.150885	-0.0289486
ENSG00000025772	TOMM34	no	-0.0875547	0.70904	0.969224	NA	-0.138576	-0.0365331
ENSG00000131778	CHD1L	no	-0.0826557	0.709265	0.969224	NA	-0.130862	-0.0344494
ENSG00000172531	PPP1CA	no	-0.0808642	0.706967	0.969224	NA	-0.127633	-0.0340952
ENSG00000196975	ANXA4	no	-0.0800591	0.747041	0.969224	NA	-0.134119	-0.025999
ENSG00000131051	RBM39	known_RBP	-0.0791454	0.75293	0.969224	NA	-0.133919	-0.0243717
ENSG00000125691	RPL23	known_RBP	-0.0769501	0.704524	0.969224	NA	-0.121064	-0.0328358
ENSG00000108344	PSMD3	no	-0.0748333	0.726568	0.969224	NA	-0.121402	-0.0282644
ENSG00000161036	LRWD1	no	-0.0744274	0.699797	0.969224	NA	-0.116381	-0.0324741
ENSG00000109814	UGDH	no	-0.0742989	0.732909	0.969224	NA	-0.121691	-0.0269068
ENSG00000055044	NOP58	known_RBP	-0.0734376	0.746824	0.969224	NA	-0.122982	-0.0238932
ENSG00000125354	SEPT6	no	-0.0732757	0.719967	0.969224	NA	-0.117742	-0.0288092
ENSG00000025800	KPNA6	no	-0.0690289	0.717407	0.969224	NA	-0.110517	-0.0275404
ENSG00000149136	SSRP1	known_RBP	-0.0689226	0.702132	0.969224	NA	-0.108097	-0.0297479
ENSG00000214753	HNRNPUL2	known_RBP	-0.068628	0.735843	0.969224	NA	-0.112914	-0.0243424
ENSG00000104738	MCM4	no	-0.0685175	0.7529	0.969224	NA	-0.11593	-0.0211048
ENSG00000141458	NPC1	no	-0.0680055	0.700172	0.969224	NA	-0.10639	-0.029621
ENSG00000205302	SNX2	no	-0.0678664	0.716891	0.969224	NA	-0.108577	-0.0271552
ENSG00000113387	SUB1	known_RBP	-0.0672162	0.717079	0.969224	NA	-0.107566	-0.0268666
ENSG00000139726	DENR	no	-0.0669849	0.728029	0.969224	NA	-0.108906	-0.0250641
ENSG00000136527	TRA2B	known_RBP	-0.0645979	0.716984	0.969224	NA	-0.103362	-0.025834
ENSG00000072062	PRKACA	no	-0.0635788	0.719832	0.969224	NA	-0.102141	-0.0250164
ENSG00000153187	HNRNPU	known_RBP	-0.0632247	0.753103	0.969224	NA	-0.107012	-0.0194371
ENSG00000205542	TMSB4X	known_RBP	-0.0627444	0.747159	0.969224	NA	-0.105133	-0.0203555
ENSG00000172009	THOP1	no	-0.062682	0.748767	0.969224	NA	-0.105312	-0.0200519
ENSG00000143420	ENSA	no	-0.0620372	0.718665	0.969224	NA	-0.0994997	-0.0245747
ENSG00000198648	STK39	no	-0.0618311	0.731463	0.969224	NA	-0.101047	-0.0226148
ENSG00000214114	MYCBP	no	-0.0614825	0.72259	0.969224	NA	-0.099165	-0.0238
ENSG00000165283	STOML2	no	-0.0613066	0.714279	0.969224	NA	-0.0977271	-0.0248861
ENSG00000107438	PDLIM1	no	-0.0605335	0.714485	0.969224	NA	-0.0965221	-0.0245449
ENSG00000103363	TCEB2	no	-0.0604643	0.751047	0.969224	NA	-0.101979	-0.0189492
ENSG00000167325	RRM1	no	-0.0598951	0.750389	0.969224	NA	-0.100906	-0.018884
ENSG00000111196	MAGOHB	known_RBP	-0.0594019	0.732487	0.969224	NA	-0.0972289	-0.0215748
ENSG00000138138	ATAD1	no	-0.0588745	0.749675	0.969224	NA	-0.0990667	-0.0186823
ENSG00000146143	PRIM2	no	-0.0586379	0.727589	0.969224	NA	-0.0952725	-0.0220034
ENSG00000129084	PSMA1	no	-0.0582314	0.744557	0.969224	NA	-0.0971524	-0.0193104
ENSG00000159217	IGF2BP1	known_RBP	-0.0579364	0.727617	0.969224	NA	-0.0941366	-0.0217361
ENSG00000130764	LRRC47	known_RBP	-0.0578951	0.745489	0.969224	NA	-0.0967396	-0.0190506
ENSG00000105202	FBL	known_RBP	-0.0559281	0.734972	0.969224	NA	-0.0918941	-0.0199622
ENSG00000102189	EEA1	no	-0.0557733	0.738917	0.969224	NA	-0.0922083	-0.0193382
ENSG00000134308	YWHAQ	no	-0.0556252	0.745331	0.969224	NA	-0.0929225	-0.0183279
ENSG00000081154	PCNP	no	-0.054909	0.752501	0.969224	NA	-0.092841	-0.016977
ENSG00000165119	HNRNPK	known_RBP	-0.0535097	0.749871	0.969224	NA	-0.0900695	-0.0169499
ENSG00000135932	CAB39	no	-0.0534602	0.749041	0.969224	NA	-0.0898599	-0.0170604
ENSG00000101220	C20orf27	no	0.0540426	0.747773	0.969224	NA	0.0174396	0.0906456
ENSG00000170606	HSPA4	no	0.0546223	0.743117	0.969224	NA	0.0183277	0.0909169
ENSG00000116750	UCHL5	known_RBP	0.0566283	0.744421	0.969224	NA	0.0187999	0.0944568
ENSG00000088833	NSFL1C	no	0.0572106	0.738357	0.969224	NA	0.0199204	0.0945008
ENSG00000068394	GPKOW	no	0.057293	0.751983	0.969224	NA	0.0178004	0.0967856
ENSG00000170759	KIF5B	no	0.0577362	0.738959	0.969224	NA	0.0200123	0.0954601
ENSG00000163902	RPN1	known_RBP	0.0586425	0.734238	0.969224	NA	0.0210404	0.0962445
ENSG00000170876	TMEM43	no	0.0592319	0.73308	0.969224	NA	0.021425	0.0970389
ENSG00000138107	ACTR1A	no	0.0596336	0.74538	0.969224	NA	0.0196405	0.0996268
ENSG00000164134	NAA15	known_RBP	0.0602249	0.744672	0.969224	NA	0.0199525	0.100497
ENSG00000142937	RPS8	known_RBP	0.0603971	0.720345	0.969224	NA	0.0236935	0.0971008
ENSG00000122705	CLTA	no	0.0609752	0.723173	0.969224	NA	0.0235206	0.0984298
ENSG00000004700	RECQL	no	0.0623174	0.748103	0.969224	NA	0.0200521	0.104583
ENSG00000141367	CLTC	known_RBP	0.062731	0.738771	0.969224	NA	0.0217746	0.103687
ENSG00000204843	DCTN1	no	0.0635853	0.726015	0.969224	NA	0.0241002	0.10307
ENSG00000110955	ATP5B	known_RBP	0.0636163	0.708253	0.969224	NA	0.0266507	0.100582
ENSG00000096746	HNRNPH3	known_RBP	0.0639226	0.743751	0.969224	NA	0.0213382	0.106507
ENSG00000114573	ATP6V1A	no	0.0639269	0.727901	0.969224	NA	0.0239398	0.103914
ENSG00000179115	FARSA	known_RBP	0.0641222	0.710699	0.969224	NA	0.0265284	0.101716
ENSG00000162909	CAPN2	no	0.0641809	0.730758	0.969224	NA	0.0235864	0.104775
ENSG00000203624	MRPS18B	no	0.0645347	0.718958	0.969224	NA	0.0255211	0.103548
ENSG00000160211	G6PD	no	0.0650468	0.717655	0.969224	NA	0.0259154	0.104178
ENSG00000166228	PCBD1	no	0.0652301	0.735181	0.969224	NA	0.0232477	0.107213
ENSG00000153113	CAST	known_RBP	0.0652881	0.722277	0.969224	NA	0.0253207	0.105256
ENSG00000100075	SLC25A1	no	0.0655274	0.725037	0.969224	NA	0.0249887	0.106066
ENSG00000157851	DPYSL5	no	0.0656943	0.747538	0.969224	NA	0.0212428	0.110146
ENSG00000120705	ETF1	known_RBP	0.0658212	0.707921	0.969224	NA	0.0276206	0.104022
ENSG00000147044	CASK	no	0.0660377	0.711863	0.969224	NA	0.027155	0.10492
ENSG00000069275	NUCKS1	known_RBP	0.0662305	0.708424	0.969224	NA	0.027722	0.104739
ENSG00000107581	EIF3A	known_RBP	0.0669752	0.736833	0.969224	NA	0.0235855	0.110365
ENSG00000008018	PSMB1	known_RBP	0.0670028	0.744005	0.969224	NA	0.02232	0.111686
ENSG00000170312	CDK1	no	0.0678322	0.727809	0.969224	NA	0.0254174	0.110247
ENSG00000115541	HSPE1	known_RBP	0.0695369	0.72023	0.969224	NA	0.0272973	0.111777
ENSG00000142657	PGD	no	0.0720192	0.709997	0.969224	NA	0.0299039	0.114134
ENSG00000095139	ARCN1	known_RBP	0.0722024	0.713038	0.969224	NA	0.0295054	0.114899
ENSG00000162664	ZNF326	known_RBP	0.0724059	0.727412	0.969224	NA	0.0272006	0.117611
ENSG00000204220	PFDN6	no	0.0739199	0.709283	0.969224	NA	0.0308057	0.117034
ENSG00000092199	HNRNPC	known_RBP	0.0740114	0.731412	0.969224	NA	0.0270793	0.120944
ENSG00000112667	DNPH1	no	0.0740695	0.705983	0.969224	NA	0.0313826	0.116756
ENSG00000173473	SMARCC1	no	0.0747719	0.706718	0.969224	NA	0.0315656	0.117978
ENSG00000100297	MCM5	no	0.0751844	0.75242	0.969224	NA	0.0232637	0.127105
ENSG00000197102	DYNC1H1	known_RBP	0.0771132	0.711716	0.969224	NA	0.0317337	0.122493
ENSG00000142864	SERBP1	known_RBP	0.0790368	0.70507	0.969224	NA	0.0336372	0.124436
ENSG00000188846	RPL14	known_RBP	0.0792959	0.744032	0.969224	NA	0.0264093	0.132182
ENSG00000109606	DHX15	known_RBP	0.0825406	0.71763	0.969224	NA	0.0328897	0.132191
ENSG00000135316	SYNCRIP	known_RBP	0.0827941	0.715879	0.969224	NA	0.0333153	0.132273
ENSG00000213523	SRA1	no	0.0849033	0.710686	0.969224	NA	0.0351283	0.134678
ENSG00000119718	EIF2B2	no	0.0882755	0.750535	0.969224	NA	0.027795	0.148756
ENSG00000063244	U2AF2	known_RBP	0.0940166	0.72179	0.969224	NA	0.0365688	0.151464
ENSG00000108039	XPNPEP1	no	0.0949077	0.721062	0.969224	NA	0.0370753	0.15274
ENSG00000064607	SUGP2	known_RBP	0.0949888	0.718033	0.969224	NA	0.0377637	0.152214
ENSG00000100804	PSMB5	no	0.0953244	0.752329	0.969224	NA	0.0295205	0.161128
ENSG00000102054	RBBP7	no	0.11774	0.719761	0.969224	NA	0.0463463	0.189134
ENSG00000198563	DDX39B	known_RBP	0.126764	0.72341	0.969224	NA	0.0488276	0.2047
ENSG00000111581	NUP107	no	0.140383	0.742679	0.969224	NA	0.0472697	0.233497
ENSG00000167721	TSR1	known_RBP	0.183898	0.73602	0.969224	NA	0.0651454	0.302651
ENSG00000072501	SMC1A	known_RBP	-0.0541551	0.758405	0.969642	NA	-0.0925195	-0.0157906
ENSG00000085719	CPNE3	known_RBP	-0.0535112	0.757369	0.969642	NA	-0.091251	-0.0157715
ENSG00000164587	RPS14	known_RBP	-0.0524508	0.756943	0.969642	NA	-0.0893751	-0.0155265
ENSG00000167978	SRRM2	known_RBP	0.0517001	0.758156	0.969642	NA	0.0151142	0.0882861
ENSG00000128050	PAICS	known_RBP	0.0529175	0.75905	0.969642	NA	0.0153253	0.0905097
ENSG00000053372	MRTO4	known_RBP	0.0596678	0.75598	0.969642	NA	0.0178355	0.1015
ENSG00000214517	PPME1	no	0.0599139	0.754013	0.969642	NA	0.0182592	0.101569
ENSG00000135046	ANXA1	no	0.0655375	0.758673	0.969642	NA	0.0190559	0.112019
ENSG00000112294	ALDH5A1	no	0.0655808	0.7561	0.969642	NA	0.0195794	0.111582
ENSG00000148672	GLUD1	no	0.0710784	0.755629	0.969642	NA	0.021321	0.120836
ENSG00000108679	LGALS3BP	no	0.115119	0.758155	0.969642	NA	0.0336545	0.196584
ENSG00000182872	RBM10	known_RBP	0.0505756	0.759815	0.969965	NA	0.0145281	0.0866231
ENSG00000117862	TXNDC12	no	-0.0927324	0.764354	0.97057	NA	-0.160151	-0.0253134
ENSG00000103415	HMOX2	no	-0.0863208	0.76483	0.97057	NA	-0.14921	-0.0234312
ENSG00000142507	PSMB6	no	-0.0815273	0.775487	0.97057	NA	-0.143851	-0.0192038
ENSG00000112992	NNT	no	-0.0812791	0.776444	0.97057	NA	-0.143688	-0.0188701
ENSG00000117118	SDHB	no	-0.0809851	0.761704	0.97057	NA	-0.139183	-0.0227871
ENSG00000168827	GFM1	known_RBP	-0.0726437	0.771106	0.97057	NA	-0.127075	-0.0182121
ENSG00000115514	TXNDC9	no	-0.0663114	0.772175	0.97057	NA	-0.11624	-0.0163829
ENSG00000129245	FXR2	known_RBP	-0.06201	0.775707	0.97057	NA	-0.109462	-0.0145584
ENSG00000198712	MT-CO2	no	-0.0617357	0.769584	0.97057	NA	-0.107677	-0.0157941
ENSG00000100811	YY1	no	-0.0614538	0.761875	0.97057	NA	-0.105649	-0.0172585
ENSG00000116918	TSNAX	known_RBP	-0.0576141	0.776151	0.97057	NA	-0.101792	-0.0134359
ENSG00000132002	DNAJB1	no	-0.0566519	0.76852	0.97057	NA	-0.0986092	-0.0146946
ENSG00000136942	RPL35	known_RBP	-0.0546014	0.774176	0.97057	NA	-0.0960905	-0.0131123
ENSG00000143337	TOR1AIP1	no	-0.052565	0.762401	0.97057	NA	-0.0904549	-0.0146752
ENSG00000213465	ARL2	no	-0.0517466	0.767629	0.97057	NA	-0.0899186	-0.0135746
ENSG00000155660	PDIA4	known_RBP	-0.0505709	0.760887	0.97057	NA	-0.0867833	-0.0143585
ENSG00000136628	EPRS	no	-0.0499403	0.775217	0.97057	NA	-0.0880697	-0.0118109
ENSG00000175334	BANF1	no	-0.0487184	0.769515	0.97057	NA	-0.0849616	-0.0124752
ENSG00000136937	NCBP1	known_RBP	0.0482856	0.773847	0.97057	NA	0.0116509	0.0849203
ENSG00000136731	UGGT1	no	0.0486151	0.769147	0.97057	NA	0.0125085	0.0847216
ENSG00000241837	ATP5O	no	0.0497944	0.764003	0.97057	NA	0.0136485	0.0859403
ENSG00000101843	PSMD10	no	0.050232	0.770601	0.97057	NA	0.0126793	0.0877847
ENSG00000240972	MIF	no	0.0513196	0.77357	0.97057	NA	0.0124322	0.0902069
ENSG00000165732	DDX21	known_RBP	0.0532754	0.775435	0.97057	NA	0.0125588	0.093992
ENSG00000071894	CPSF1	no	0.0543407	0.764096	0.97057	NA	0.0148784	0.093803
ENSG00000116161	CACYBP	known_RBP	0.0545725	0.769053	0.97057	NA	0.0140585	0.0950865
ENSG00000064651	SLC12A2	no	0.0557957	0.776553	0.97057	NA	0.0129321	0.0986594
ENSG00000138594	TMOD3	no	0.0561614	0.769786	0.97057	NA	0.0143301	0.0979928
ENSG00000165704	HPRT1	no	0.0632902	0.772642	0.97057	NA	0.0155349	0.111046
ENSG00000121058	COIL	no	0.0650502	0.76677	0.97057	NA	0.0172481	0.112852
ENSG00000257103	LSM14A	known_RBP	0.0717957	0.776661	0.97057	NA	0.016613	0.126978
ENSG00000133318	RTN3	no	0.0732314	0.76517	0.97057	NA	0.0197979	0.126665
ENSG00000172115	CYCS	known_RBP	0.046756	0.778171	0.971817	NA	0.0105659	0.082946
ENSG00000096696	DSP	known_RBP	-0.0803081	0.785237	0.972333	NA	-0.144583	-0.0160336
ENSG00000097021	ACOT7	no	-0.0659714	0.783949	0.972333	NA	-0.118447	-0.0134962
ENSG00000164904	ALDH7A1	no	-0.062086	0.791463	0.972333	NA	-0.113307	-0.0108651
ENSG00000148303	RPL7A	known_RBP	-0.0610169	0.790377	0.972333	NA	-0.111087	-0.0109469
ENSG00000166197	NOLC1	known_RBP	-0.0569106	0.787743	0.972333	NA	-0.103014	-0.0108074
ENSG00000197785	ATAD3A	no	-0.0530107	0.78122	0.972333	NA	-0.0946334	-0.011388
ENSG00000213639	PPP1CB	no	-0.0503472	0.787707	0.972333	NA	-0.0911263	-0.00956808
ENSG00000165637	VDAC2	no	-0.0492398	0.789993	0.972333	NA	-0.0895696	-0.00891009
ENSG00000093144	ECHDC1	no	-0.0484414	0.791792	0.972333	NA	-0.0884704	-0.00841226
ENSG00000169813	HNRNPF	known_RBP	-0.0473871	0.786269	0.972333	NA	-0.0855023	-0.00927195
ENSG00000063177	RPL18	known_RBP	-0.0462641	0.782654	0.972333	NA	-0.0828373	-0.00969096
ENSG00000141378	PTRH2	no	-0.0450531	0.78672	0.972333	NA	-0.08137	-0.0087362
ENSG00000073111	MCM2	no	-0.0446966	0.788205	0.972333	NA	-0.0809866	-0.00840648
ENSG00000058453	CROCC	no	0.0444983	0.792191	0.972333	NA	0.00765484	0.0813418
ENSG00000139180	NDUFA9	no	0.0459893	0.780338	0.972333	NA	0.0100294	0.0819493
ENSG00000096401	CDC5L	known_RBP	0.0460374	0.789474	0.972333	NA	0.00842634	0.0836485
ENSG00000013275	PSMC4	no	0.0464837	0.787562	0.972333	NA	0.00886037	0.084107
ENSG00000132382	MYBBP1A	known_RBP	0.0487158	0.779137	0.972333	NA	0.0108382	0.0865934
ENSG00000170348	TMED10	known_RBP	0.049568	0.793427	0.972333	NA	0.0082741	0.0908619
ENSG00000110619	CARS	no	0.0507128	0.790491	0.972333	NA	0.00907476	0.0923509
ENSG00000198478	SH3BGRL2	no	0.0530834	0.793449	0.972333	NA	0.00885606	0.0973107
ENSG00000167770	OTUB1	no	0.0534594	0.789991	0.972333	NA	0.00967392	0.0972449
ENSG00000176788	BASP1	no	0.0576602	0.780496	0.972333	NA	0.012541	0.102779
ENSG00000085733	CTTN	known_RBP	0.0578307	0.792487	0.972333	NA	0.00987801	0.105783
ENSG00000142002	DPP9	no	0.061301	0.788869	0.972333	NA	0.0113681	0.111234
ENSG00000004864	SLC25A13	no	0.0620039	0.786642	0.972333	NA	0.0120421	0.111966
ENSG00000113282	CLINT1	no	0.0638076	0.784141	0.972333	NA	0.013007	0.114608
ENSG00000105676	ARMC6	no	0.0705872	0.786772	0.972333	NA	0.0136731	0.127501
ENSG00000110713	NUP98	no	0.12964	0.791243	0.972333	NA	0.0228035	0.236477
ENSG00000069329	VPS35	no	0.0447486	0.794128	0.972537	NA	0.00733894	0.0821582
ENSG00000131652	THOC6	no	-0.108653	0.799073	0.97274	NA	-0.201787	-0.0155188
ENSG00000097033	SH3GLB1	no	-0.10125	0.797598	0.97274	NA	-0.187388	-0.0151116
ENSG00000130255	RPL36	known_RBP	-0.080712	0.797997	0.97274	NA	-0.149517	-0.011907
ENSG00000114209	PDCD10	no	-0.0795177	0.831982	0.97274	NA	-0.161369	0.00233375
ENSG00000100650	SRSF5	known_RBP	-0.074046	0.824657	0.97274	NA	-0.147018	-0.00107371
ENSG00000127483	HP1BP3	no	-0.0699934	0.826324	0.97274	NA	-0.139648	-0.000338971
ENSG00000196396	PTPN1	known_RBP	-0.068601	0.813945	0.97274	NA	-0.13223	-0.00497164
ENSG00000089220	PEBP1	known_RBP	-0.0633543	0.797897	0.97274	NA	-0.117335	-0.00937375
ENSG00000031823	RANBP3	no	-0.0599974	0.82327	0.97274	NA	-0.118651	-0.00134368
ENSG00000177189	RPS6KA3	no	-0.0582206	0.8042	0.97274	NA	-0.109468	-0.00697289
ENSG00000166340	TPP1	no	-0.0567138	0.830016	0.97274	NA	-0.114404	0.000976255
ENSG00000049860	HEXB	no	-0.054158	0.80862	0.97274	NA	-0.102959	-0.00535666
ENSG00000166855	CLPX	no	-0.0534272	0.823831	0.97274	NA	-0.105828	-0.00102661
ENSG00000125445	MRPS7	known_RBP	-0.0520536	0.808354	0.97274	NA	-0.0988919	-0.00521525
ENSG00000101811	CSTF2	known_RBP	-0.0519956	0.830281	0.97274	NA	-0.10497	0.000979243
ENSG00000113552	GNPDA1	no	-0.0512561	0.832014	0.97274	NA	-0.104027	0.00151471
ENSG00000168496	FEN1	known_RBP	-0.0505908	0.816331	0.97274	NA	-0.098139	-0.00304256
ENSG00000172354	GNB2	no	-0.0499552	0.826335	0.97274	NA	-0.0996718	-0.000238524
ENSG00000138160	KIF11	no	-0.0488943	0.823411	0.97274	NA	-0.0967325	-0.00105618
ENSG00000177971	IMP3	known_RBP	-0.0484424	0.804151	0.97274	NA	-0.091072	-0.0058128
ENSG00000111786	SRSF9	known_RBP	-0.048316	0.829895	0.97274	NA	-0.0974279	0.000796021
ENSG00000075188	NUP37	no	-0.0476021	0.796016	0.97274	NA	-0.0877764	-0.0074278
ENSG00000065154	OAT	no	-0.0465412	0.804537	0.97274	NA	-0.0875809	-0.0055016
ENSG00000198231	DDX42	known_RBP	-0.0451245	0.834785	0.97274	NA	-0.0923766	0.00212761
ENSG00000108883	EFTUD2	known_RBP	-0.0444111	0.803716	0.97274	NA	-0.0834043	-0.00541787
ENSG00000137497	NUMA1	no	-0.0438244	0.828591	0.97274	NA	-0.0880254	0.000376573
ENSG00000172239	PAIP1	known_RBP	-0.0429169	0.833774	0.97274	NA	-0.0875789	0.001745
ENSG00000166598	HSP90B1	known_RBP	-0.0425998	0.805121	0.97274	NA	-0.0802793	-0.0049202
ENSG00000112640	PPP2R5D	no	-0.0415738	0.814033	0.97274	NA	-0.0801533	-0.00299424
ENSG00000198242	RPL23A	known_RBP	-0.0412378	0.822318	0.97274	NA	-0.0813313	-0.00114428
ENSG00000100380	ST13	no	-0.040701	0.82318	0.97274	NA	-0.0804697	-0.000932306
ENSG00000075239	ACAT1	no	-0.0397312	0.824251	0.97274	NA	-0.0787941	-0.000668413
ENSG00000169021	UQCRFS1	no	-0.0394264	0.81155	0.97274	NA	-0.0755195	-0.00333324
ENSG00000177156	TALDO1	no	-0.0391763	0.813867	0.97274	NA	-0.0754977	-0.00285488
ENSG00000122378	FAM213A	no	-0.0387106	0.827412	0.97274	NA	-0.0774816	6.03618e-05
ENSG00000196305	IARS	no	-0.0385854	0.82108	0.97274	NA	-0.075835	-0.00133589
ENSG00000164024	METAP1	no	-0.0375781	0.825742	0.97274	NA	-0.0748469	-0.000309436
ENSG00000165280	VCP	known_RBP	-0.037059	0.823557	0.97274	NA	-0.0733482	-0.000769753
ENSG00000146386	ABRACL	no	-0.0363339	0.835274	0.97274	NA	-0.074496	0.00182814
ENSG00000148834	GSTO1	no	0.0361064	0.826629	0.97274	NA	0.000110277	0.0721025
ENSG00000166165	CKB	no	0.0364529	0.82465	0.97274	NA	0.000530054	0.0723757
ENSG00000197043	ANXA6	no	0.0365785	0.833735	0.97274	NA	-0.00147826	0.0746352
ENSG00000167658	EEF2	known_RBP	0.0372362	0.83498	0.97274	NA	-0.00180257	0.076275
ENSG00000197747	S100A10	no	0.0377891	0.825638	0.97274	NA	0.000333917	0.0752444
ENSG00000071082	RPL31	known_RBP	0.0383405	0.822684	0.97274	NA	0.000985235	0.0756957
ENSG00000116288	PARK7	no	0.038979	0.826737	0.97274	NA	9.44097e-05	0.0778637
ENSG00000104812	GYS1	no	0.0392959	0.825384	0.97274	NA	0.0004051	0.0781867
ENSG00000147403	RPL10	known_RBP	0.0399125	0.815115	0.97274	NA	0.00265284	0.0771722
ENSG00000181938	GINS3	no	0.0403361	0.814999	0.97274	NA	0.00270512	0.077967
ENSG00000154380	ENAH	no	0.0405258	0.817416	0.97274	NA	0.00220553	0.0788461
ENSG00000126698	DNAJC8	no	0.0406567	0.832211	0.97274	NA	-0.00125151	0.0825649
ENSG00000101474	APMAP	no	0.0407909	0.831939	0.97274	NA	-0.00118639	0.0827682
ENSG00000175550	DRAP1	no	0.0409635	0.815597	0.97274	NA	0.00262042	0.0793066
ENSG00000168924	LETM1	no	0.0413985	0.811877	0.97274	NA	0.00343247	0.0793644
ENSG00000114867	EIF4G1	known_RBP	0.0414506	0.812305	0.97274	NA	0.00334804	0.0795531
ENSG00000239264	TXNDC5	known_RBP	0.0417838	0.811811	0.97274	NA	0.00347827	0.0800893
ENSG00000105197	TIMM50	no	0.0422158	0.819809	0.97274	NA	0.00175537	0.0826762
ENSG00000174437	ATP2A2	known_RBP	0.0423279	0.827152	0.97274	NA	-9.59627e-07	0.0846567
ENSG00000107959	PITRM1	no	0.0428054	0.805351	0.97274	NA	0.00489805	0.0807127
ENSG00000181085	MAPK15	no	0.0431007	0.81443	0.97274	NA	0.00301672	0.0831847
ENSG00000204628	GNB2L1	known_RBP	0.0433068	0.811428	0.97274	NA	0.00368758	0.0829261
ENSG00000179218	CALR	known_RBP	0.0440739	0.816934	0.97274	NA	0.00251099	0.0856368
ENSG00000168385	SEPT2	no	0.0441513	0.834029	0.97274	NA	-0.00186712	0.0901698
ENSG00000137312	FLOT1	no	0.0445358	0.819271	0.97274	NA	0.00198168	0.0870898
ENSG00000104805	NUCB1	no	0.0448508	0.835315	0.97274	NA	-0.0022687	0.0919703
ENSG00000182473	EXOC7	no	0.0452209	0.811975	0.97274	NA	0.00372736	0.0867144
ENSG00000162704	ARPC5	no	0.0459509	0.809029	0.97274	NA	0.00445399	0.0874478
ENSG00000103274	NUBP1	no	0.0460653	0.804558	0.97274	NA	0.00544082	0.0866899
ENSG00000277443	MARCKS	no	0.0472576	0.799473	0.97274	NA	0.00666668	0.0878485
ENSG00000140988	RPS2	known_RBP	0.0476541	0.826379	0.97274	NA	0.000215368	0.0950928
ENSG00000204590	GNL1	no	0.0483831	0.832761	0.97274	NA	-0.00165662	0.0984228
ENSG00000123349	PFDN5	no	0.0501694	0.800742	0.97274	NA	0.00679543	0.0935433
ENSG00000100220	RTCB	known_RBP	0.0506171	0.809776	0.97274	NA	0.00472223	0.0965119
ENSG00000124570	SERPINB6	no	0.0521636	0.800967	0.97274	NA	0.00701316	0.097314
ENSG00000119383	PPP2R4	no	0.0527428	0.801249	0.97274	NA	0.00702468	0.0984609
ENSG00000106263	EIF3B	known_RBP	0.0528217	0.814655	0.97274	NA	0.00363601	0.102007
ENSG00000101146	RAE1	no	0.0551611	0.796411	0.97274	NA	0.00851431	0.101808
ENSG00000158864	NDUFS2	no	0.056589	0.806264	0.97274	NA	0.00623284	0.106945
ENSG00000154001	PPP2R5E	no	0.0620485	0.811045	0.97274	NA	0.00540131	0.118696
ENSG00000143158	MPC2	no	0.0912893	0.835052	0.97274	NA	-0.00446218	0.187041
ENSG00000175792	RUVBL1	no	0.03567	0.836911	0.974	NA	-0.00217779	0.0735178
ENSG00000025796	SEC63	known_RBP	-0.0568058	0.841779	0.974794	NA	-0.118967	0.00535566
ENSG00000167526	RPL13	known_RBP	-0.0406582	0.840359	0.974794	NA	-0.0847473	0.00343098
ENSG00000198087	CD2AP	no	-0.0399833	0.843493	0.974794	NA	-0.0842238	0.00425714
ENSG00000197170	PSMD12	no	-0.0397806	0.838959	0.974794	NA	-0.0825363	0.00297519
ENSG00000197771	MCMBP	no	-0.0391703	0.842618	0.974794	NA	-0.082266	0.00392539
ENSG00000136238	RAC1	no	-0.0352737	0.841914	0.974794	NA	-0.0739068	0.00335932
ENSG00000042753	AP2S1	no	-0.0341378	0.838345	0.974794	NA	-0.070687	0.00241136
ENSG00000175166	PSMD2	no	-0.0337122	0.843769	0.974794	NA	-0.0710808	0.00365645
ENSG00000111229	ARPC3	no	-0.0336613	0.843788	0.974794	NA	-0.0709781	0.00365547
ENSG00000079785	DDX1	known_RBP	0.0332719	0.84084	0.974794	NA	-0.00291858	0.0694624
ENSG00000143256	PFDN2	no	0.0360078	0.843533	0.974794	NA	-0.00384418	0.0758597
ENSG00000070756	PABPC1	known_RBP	0.0432783	0.842933	0.974794	NA	-0.00443441	0.090991
ENSG00000141522	ARHGDIA	no	0.0449201	0.844274	0.974794	NA	-0.00503604	0.0948763
ENSG00000138175	ARL3	no	-0.0800353	0.864863	0.975703	NA	-0.182814	0.022743
ENSG00000122729	ACO1	known_RBP	-0.0497256	0.860335	0.975703	NA	-0.111485	0.0120339
ENSG00000186063	AIDA	no	-0.0439917	0.848591	0.975703	NA	-0.094333	0.00634954
ENSG00000009954	BAZ1B	no	-0.042587	0.860288	0.975703	NA	-0.0954621	0.0102881
ENSG00000167815	PRDX2	no	-0.0423293	0.860173	0.975703	NA	-0.0948409	0.0101822
ENSG00000167693	NXN	no	-0.0396143	0.846314	0.975703	NA	-0.0842644	0.0050358
ENSG00000116489	CAPZA1	no	-0.0384301	0.847921	0.975703	NA	-0.0822103	0.00535018
ENSG00000100294	MCAT	known_RBP	-0.0379804	0.864631	0.975703	NA	-0.0866688	0.0107081
ENSG00000104835	SARS2	known_RBP	-0.0375345	0.852188	0.975703	NA	-0.0815478	0.0064789
ENSG00000073578	SDHA	no	-0.0373775	0.856599	0.975703	NA	-0.0825748	0.00781985
ENSG00000122692	SMU1	no	-0.0359494	0.850182	0.975703	NA	-0.0775313	0.00563251
ENSG00000108055	SMC3	no	-0.0347637	0.846387	0.975703	NA	-0.0739654	0.00443803
ENSG00000100226	GTPBP1	known_RBP	-0.0343254	0.855786	0.975703	NA	-0.0755947	0.00694391
ENSG00000186298	PPP1CC	known_RBP	-0.0336024	0.847234	0.975703	NA	-0.0717079	0.00450309
ENSG00000087087	SRRT	known_RBP	-0.03238	0.854644	0.975703	NA	-0.0710002	0.00624017
ENSG00000244038	DDOST	no	-0.0321598	0.852271	0.975703	NA	-0.0698924	0.00557283
ENSG00000159140	SON	known_RBP	-0.0315468	0.864645	0.975703	NA	-0.0719922	0.00889851
ENSG00000100138	SNU13	known_RBP	-0.0315222	0.861472	0.975703	NA	-0.0709986	0.00795415
ENSG00000152253	SPC25	no	-0.030752	0.854305	0.975703	NA	-0.0673438	0.00583985
ENSG00000136068	FLNB	known_RBP	-0.0296342	0.859327	0.975703	NA	-0.0661727	0.0069043
ENSG00000115524	SF3B1	known_RBP	-0.029097	0.861665	0.975703	NA	-0.0655878	0.00739366
ENSG00000119139	TJP2	no	-0.0279845	0.86658	0.975703	NA	-0.0643891	0.0084202
ENSG00000184117	NIPSNAP1	no	-0.0279084	0.866822	0.975703	NA	-0.064281	0.00846413
ENSG00000008988	RPS20	known_RBP	0.0282583	0.866142	0.975703	NA	-0.0083809	0.0648975
ENSG00000147123	NDUFB11	no	0.0294032	0.860374	0.975703	NA	-0.00712609	0.0659324
ENSG00000100167	SEPT3	no	0.0294688	0.863307	0.975703	NA	-0.00793781	0.0668753
ENSG00000185009	AP3M1	no	0.0294783	0.8609	0.975703	NA	-0.00728457	0.0662411
ENSG00000120437	ACAT2	no	0.0300452	0.858969	0.975703	NA	-0.00690496	0.0669954
ENSG00000101079	NDRG3	no	0.0305366	0.865035	0.975703	NA	-0.00872782	0.069801
ENSG00000110717	NDUFS8	no	0.0311683	0.855127	0.975703	NA	-0.00613238	0.068469
ENSG00000096150	RPS18	known_RBP	0.0314726	0.860035	0.975703	NA	-0.00753169	0.0704769
ENSG00000139746	RBM26	known_RBP	0.0322849	0.860271	0.975703	NA	-0.00779459	0.0723644
ENSG00000006744	ELAC2	known_RBP	0.0341251	0.859237	0.975703	NA	-0.00792359	0.0761738
ENSG00000203879	GDI1	no	0.034226	0.850616	0.975703	NA	-0.0054793	0.0739313
ENSG00000100883	SRP54	known_RBP	0.0344295	0.846861	0.975703	NA	-0.00451748	0.0733764
ENSG00000144306	SCRN3	no	0.0363868	0.848957	0.975703	NA	-0.00535458	0.0781282
ENSG00000100983	GSS	no	0.0390418	0.863366	0.975703	NA	-0.0105383	0.088622
ENSG00000116455	WDR77	no	0.0417543	0.852763	0.975703	NA	-0.00740141	0.0909101
ENSG00000065183	WDR3	known_RBP	0.0422609	0.852539	0.975703	NA	-0.00741459	0.0919364
ENSG00000204822	MRPL53	no	0.0480855	0.867177	0.975703	NA	-0.0147533	0.110924
ENSG00000158710	TAGLN2	known_RBP	0.0485806	0.858768	0.975703	NA	-0.0110786	0.10824
ENSG00000180957	PITPNB	no	0.0498088	0.865521	0.975703	NA	-0.0144706	0.114088
ENSG00000164062	APEH	known_RBP	0.0510594	0.853636	0.975703	NA	-0.00941492	0.111534
ENSG00000005436	GCFC2	no	-0.0600726	0.869914	0.975888	NA	-0.140247	0.0201021
ENSG00000113460	BRIX1	known_RBP	-0.059496	0.869687	0.975888	NA	-0.138761	0.0197691
ENSG00000095002	MSH2	no	0.0291377	0.869542	0.975888	NA	-0.00963834	0.0679138
ENSG00000102081	FMR1	known_RBP	0.0333718	0.868382	0.975888	NA	-0.0106428	0.0773864
ENSG00000060688	SNRNP40	known_RBP	0.037763	0.868806	0.975888	NA	-0.0122059	0.087732
ENSG00000118705	RPN2	no	-0.0383492	0.876111	0.976574	NA	-0.0921202	0.0154217
ENSG00000092201	SUPT16H	known_RBP	-0.0309759	0.871898	0.976574	NA	-0.0729648	0.0110129
ENSG00000164754	RAD21	no	-0.0305492	0.872181	0.976574	NA	-0.0720524	0.0109539
ENSG00000169627	BOLA2B	no	-0.0290379	0.8723	0.976574	NA	-0.0685251	0.0104493
ENSG00000090273	NUDC	no	-0.0277307	0.873542	0.976574	NA	-0.0658147	0.0103533
ENSG00000105193	RPS16	known_RBP	-0.0262226	0.875496	0.976574	NA	-0.0628069	0.0103616
ENSG00000011007	TCEB3	no	-0.0262185	0.876188	0.976574	NA	-0.0630034	0.0105664
ENSG00000138035	PNPT1	known_RBP	0.0309334	0.874352	0.976574	NA	-0.0118259	0.0736927
ENSG00000065613	SLK	no	0.0324429	0.874643	0.976574	NA	-0.0125081	0.0773939
ENSG00000143924	EML4	no	0.037176	0.873992	0.976574	NA	-0.0140641	0.0884161
ENSG00000090013	BLVRB	no	0.042128	0.876019	0.976574	NA	-0.0168969	0.101153
ENSG00000006125	AP2B1	no	-0.0269631	0.878196	0.977173	NA	-0.0654229	0.0114967
ENSG00000173674	EIF1AX	known_RBP	-0.0260775	0.8782	0.977173	NA	-0.0632753	0.0111202
ENSG00000204469	PRRC2A	known_RBP	0.0362994	0.878271	0.977173	NA	-0.0155097	0.0881085
ENSG00000137509	PRCP	no	-0.0365577	0.880939	0.977837	NA	-0.0899164	0.016801
ENSG00000182919	C11orf54	no	-0.0296327	0.881445	0.977837	NA	-0.0730701	0.0138048
ENSG00000074800	ENO1	known_RBP	-0.0281168	0.880984	0.977837	NA	-0.0691709	0.0129372
ENSG00000197081	IGF2R	no	-0.0277332	0.880555	0.977837	NA	-0.0680803	0.012614
ENSG00000143799	PARP1	known_RBP	0.0265419	0.879598	0.977837	NA	-0.0117623	0.0648461
ENSG00000117593	DARS2	known_RBP	-0.0398113	0.88287	0.978273	NA	-0.0988858	0.0192631
ENSG00000166788	SAAL1	no	-0.0245144	0.882788	0.978273	NA	-0.0608646	0.0118358
ENSG00000182534	MXRA7	no	-0.034094	0.884309	0.978744	NA	-0.08532	0.017132
ENSG00000100462	PRMT5	no	-0.030545	0.884558	0.978744	NA	-0.0765384	0.0154484
ENSG00000204574	ABCF1	known_RBP	0.0451214	0.884842	0.978744	NA	-0.0229899	0.113233
ENSG00000037474	NSUN2	known_RBP	0.0258705	0.885437	0.978831	NA	-0.0133857	0.0651266
ENSG00000171566	PLRG1	no	-0.0354501	0.893031	0.979014	NA	-0.0930943	0.0221941
ENSG00000249915	PDCD6	no	-0.0332666	0.889524	0.979014	NA	-0.0856294	0.0190963
ENSG00000100941	PNN	known_RBP	-0.0264225	0.890112	0.979014	NA	-0.0682371	0.0153921
ENSG00000189403	HMGB1	known_RBP	-0.0247771	0.888643	0.979014	NA	-0.0634662	0.0139121
ENSG00000165410	CFL2	no	-0.0226449	0.892393	0.979014	NA	-0.0592471	0.0139573
ENSG00000136231	IGF2BP3	known_RBP	-0.0225876	0.891999	0.979014	NA	-0.0589626	0.0137875
ENSG00000112096	SOD2	no	0.0223545	0.892821	0.979014	NA	-0.0139235	0.0586324
ENSG00000007168	PAFAH1B1	no	0.0232082	0.89386	0.979014	NA	-0.0148269	0.0612434
ENSG00000142676	RPL11	known_RBP	0.0233132	0.887735	0.979014	NA	-0.0127933	0.0594196
ENSG00000197694	SPTAN1	known_RBP	0.0240282	0.890006	0.979014	NA	-0.0139601	0.0620165
ENSG00000185963	BICD2	no	0.0244729	0.889372	0.979014	NA	-0.0139951	0.0629408
ENSG00000198700	IPO9	no	0.0251359	0.891433	0.979014	NA	-0.0151303	0.0654022
ENSG00000174842	GLMN	no	0.0299128	0.886463	0.979014	NA	-0.0158913	0.0757168
ENSG00000101972	STAG2	no	0.0358845	0.888356	0.979014	NA	-0.0200033	0.0917724
ENSG00000164687	FABP5	no	0.0383779	0.893483	0.979014	NA	-0.0242936	0.101049
ENSG00000066926	FECH	no	0.0435552	0.892944	0.979014	NA	-0.0272106	0.114321
ENSG00000123144	C19orf43	no	0.0217683	0.8963	0.979424	NA	-0.0147526	0.0582891
ENSG00000167378	IRGQ	no	0.022479	0.895528	0.979424	NA	-0.0149537	0.0599117
ENSG00000100664	EIF5	known_RBP	0.0246518	0.894787	0.979424	NA	-0.0161077	0.0654112
ENSG00000102753	KPNA3	no	0.0297019	0.895988	0.979424	NA	-0.0199789	0.0793828
ENSG00000137100	DCTN3	no	-0.025291	0.89703	0.979658	NA	-0.0680252	0.0174432
ENSG00000123136	DDX39A	known_RBP	-0.025829	0.899239	0.980063	NA	-0.0704357	0.0187777
ENSG00000070831	CDC42	no	-0.024403	0.901597	0.980063	NA	-0.0675637	0.0187578
ENSG00000152795	HNRNPDL	known_RBP	0.0214662	0.90002	0.980063	NA	-0.0158975	0.0588298
ENSG00000166986	MARS	no	0.0228906	0.901343	0.980063	NA	-0.0174901	0.0632713
ENSG00000100823	APEX1	known_RBP	0.0232974	0.900058	0.980063	NA	-0.0172692	0.0638639
ENSG00000107164	FUBP3	known_RBP	0.0233936	0.899613	0.980063	NA	-0.0171586	0.0639458
ENSG00000105576	TNPO2	no	0.0272281	0.898218	0.980063	NA	-0.0193197	0.0737759
ENSG00000067225	PKM	known_RBP	0.0292087	0.900577	0.980063	NA	-0.0219182	0.0803356
ENSG00000124383	MPHOSPH10	known_RBP	0.0347833	0.902051	0.980063	NA	-0.0270234	0.0965901
ENSG00000184207	PGP	no	-0.0308784	0.905975	0.980397	NA	-0.0880511	0.0262944
ENSG00000159231	CBR3	no	-0.0254925	0.904085	0.980397	NA	-0.0717571	0.0207721
ENSG00000107651	SEC23IP	known_RBP	0.0201214	0.903056	0.980397	NA	-0.0160055	0.0562484
ENSG00000174996	KLC2	no	0.0249746	0.905941	0.980397	NA	-0.0212499	0.0711991
ENSG00000180185	FAHD1	no	0.027526	0.905793	0.980397	NA	-0.0233404	0.0783925
ENSG00000187735	TCEA1	no	0.0414205	0.904389	0.980397	NA	-0.033991	0.116832
ENSG00000123297	TSFM	known_RBP	0.0464862	0.904519	0.980397	NA	-0.0382643	0.131237
ENSG00000133704	IPO8	no	0.0256446	0.907761	0.981769	NA	-0.0227623	0.0740515
ENSG00000108828	VAT1	no	-0.0191123	0.909782	0.982834	NA	-0.0560014	0.0177767
ENSG00000100347	SAMM50	no	0.0313615	0.90974	0.982834	NA	-0.0291416	0.0918646
ENSG00000170860	LSM3	known_RBP	-0.0346463	0.914325	0.983116	NA	-0.105083	0.03579
ENSG00000166200	COPS2	no	-0.0209313	0.913231	0.983116	NA	-0.0629459	0.0210833
ENSG00000139684	ESD	no	-0.0200984	0.914707	0.983116	NA	-0.0611428	0.020946
ENSG00000148335	NTMT1	no	0.0192105	0.912177	0.983116	NA	-0.0188848	0.0573059
ENSG00000153827	TRIP12	no	0.0201324	0.912762	0.983116	NA	-0.0200602	0.0603249
ENSG00000139433	GLTP	no	0.0221331	0.912498	0.983116	NA	-0.0219195	0.0661857
ENSG00000084754	HADHA	no	0.022904	0.910845	0.983116	NA	-0.0218336	0.0676416
ENSG00000132182	NUP210	no	0.0230082	0.911815	0.983116	NA	-0.0224296	0.068446
ENSG00000087088	BAX	no	0.0378282	0.914531	0.983116	NA	-0.0392639	0.11492
ENSG00000140575	IQGAP1	no	0.0188823	0.916973	0.984542	NA	-0.0207359	0.0585004
ENSG00000089157	RPLP0	known_RBP	0.0211661	0.917072	0.984542	NA	-0.0232975	0.0656296
ENSG00000114023	FAM162A	no	-0.0210912	0.918231	0.985229	NA	-0.0660282	0.0238458
ENSG00000057608	GDI2	known_RBP	-0.0196966	0.921314	0.986319	NA	-0.0633137	0.0239206
ENSG00000136143	SUCLA2	no	-0.0164925	0.920855	0.986319	NA	-0.0528015	0.0198166
ENSG00000122958	VPS26A	no	0.0164211	0.921327	0.986319	NA	-0.0199484	0.0527905
ENSG00000115159	GPD2	no	0.0467453	0.920722	0.986319	NA	-0.0559937	0.149484
ENSG00000141543	EIF4A3	known_RBP	-0.0278308	0.924509	0.987112	NA	-0.0920799	0.0364182
ENSG00000074201	CLNS1A	known_RBP	-0.0185115	0.924378	0.987112	NA	-0.0611718	0.0241488
ENSG00000112306	RPS12	known_RBP	-0.0184366	0.924669	0.987112	NA	-0.0610893	0.024216
ENSG00000104774	MAN2B1	no	-0.0183586	0.922592	0.987112	NA	-0.0596869	0.0229697
ENSG00000169727	GPS1	no	-0.016218	0.923508	0.987112	NA	-0.0531659	0.02073
ENSG00000112081	SRSF3	known_RBP	-0.0349716	0.946776	0.987126	NA	-0.149591	0.079648
ENSG00000108946	PRKAR1A	no	-0.029579	0.947158	0.987126	NA	-0.127226	0.0680678
ENSG00000182774	RPS17	known_RBP	-0.0203185	0.927372	0.987126	NA	-0.0690808	0.0284438
ENSG00000130725	UBE2M	no	-0.0195886	0.939151	0.987126	NA	-0.0757293	0.036552
ENSG00000143442	POGZ	no	-0.0180479	0.94137	0.987126	NA	-0.0717351	0.0356393
ENSG00000111642	CHD4	no	-0.0172767	0.934614	0.987126	NA	-0.063347	0.0287936
ENSG00000088986	DYNLL1	no	-0.0172526	0.928834	0.987126	NA	-0.0595105	0.0250053
ENSG00000064419	TNPO3	no	-0.0171779	0.943096	0.987126	NA	-0.0698309	0.0354751
ENSG00000128245	YWHAH	no	-0.0169821	0.933721	0.987126	NA	-0.0616545	0.0276903
ENSG00000165060	FXN	no	-0.0168038	0.927654	0.987126	NA	-0.0572891	0.0236815
ENSG00000164070	HSPA4L	no	-0.016327	0.93851	0.987126	NA	-0.0626307	0.0299768
ENSG00000004455	AK2	no	-0.016149	0.935326	0.987126	NA	-0.059687	0.0273891
ENSG00000031698	SARS	known_RBP	-0.016017	0.946445	0.987126	NA	-0.0681872	0.0361532
ENSG00000159593	NAE1	no	-0.0159122	0.935681	0.987126	NA	-0.0590496	0.0272252
ENSG00000197756	RPL37A	known_RBP	-0.0156914	0.92553	0.987126	NA	-0.052414	0.0210312
ENSG00000101911	PRPS2	no	-0.0156734	0.939013	0.987126	NA	-0.0604908	0.0291441
ENSG00000164902	PHAX	no	-0.0154362	0.94011	0.987126	NA	-0.0603861	0.0295137
ENSG00000176393	RNPEP	no	-0.0153691	0.934207	0.987126	NA	-0.0560984	0.0253601
ENSG00000184110	EIF3C	known_RBP	-0.0150207	0.930018	0.987126	NA	-0.0524366	0.0223951
ENSG00000128591	FLNC	no	-0.0143831	0.932848	0.987126	NA	-0.0517252	0.022959
ENSG00000085872	CHERP	known_RBP	-0.0141338	0.949275	0.987126	NA	-0.0627441	0.0344765
ENSG00000100614	PPM1A	no	-0.0138428	0.936218	0.987126	NA	-0.0516866	0.024001
ENSG00000138801	PAPSS1	no	-0.0134942	0.947597	0.987126	NA	-0.0584154	0.031427
ENSG00000070061	IKBKAP	no	-0.0125498	0.939363	0.987126	NA	-0.0486433	0.0235437
ENSG00000085377	PREP	no	-0.011993	0.94914	0.987126	NA	-0.0531309	0.0291448
ENSG00000116752	BCAS2	no	-0.0115368	0.946055	0.987126	NA	-0.0488423	0.0257688
ENSG00000214253	FIS1	no	-0.0115148	0.944728	0.987126	NA	-0.0478537	0.0248241
ENSG00000179295	PTPN11	no	0.0110818	0.949501	0.987126	NA	-0.0272026	0.0493662
ENSG00000186468	RPS23	known_RBP	0.0111859	0.94966	0.987126	NA	-0.0275803	0.0499521
ENSG00000105669	COPE	no	0.011958	0.946756	0.987126	NA	-0.0272198	0.0511357
ENSG00000166479	TMX3	no	0.0123301	0.949194	0.987126	NA	-0.0300088	0.054669
ENSG00000172053	QARS	no	0.0133047	0.948725	0.987126	NA	-0.0319622	0.0585715
ENSG00000171858	RPS21	known_RBP	0.0145733	0.930133	0.987126	NA	-0.0217882	0.0509348
ENSG00000092841	MYL6	no	0.0146065	0.93026	0.987126	NA	-0.0219042	0.0511172
ENSG00000198755	RPL10A	known_RBP	0.0147409	0.929478	0.987126	NA	-0.0216956	0.0511775
ENSG00000187514	PTMA	no	0.0148143	0.931075	0.987126	NA	-0.0226548	0.0522833
ENSG00000136193	SCRN1	no	0.0149872	0.944357	0.987126	NA	-0.0319938	0.0619682
ENSG00000138768	USO1	known_RBP	0.0151835	0.940383	0.987126	NA	-0.0292334	0.0596004
ENSG00000136261	BZW2	known_RBP	0.0153949	0.938813	0.987126	NA	-0.0284824	0.0592722
ENSG00000156467	UQCRB	no	0.0157784	0.945021	0.987126	NA	-0.0342813	0.0658382
ENSG00000124193	SRSF6	known_RBP	0.0159635	0.946667	0.987126	NA	-0.0362495	0.0681765
ENSG00000115310	RTN4	known_RBP	0.0163067	0.933456	0.987126	NA	-0.0264179	0.0590312
ENSG00000108528	SLC25A11	known_RBP	0.0171031	0.934295	0.987126	NA	-0.0282819	0.0624882
ENSG00000159720	ATP6V0D1	no	0.0179384	0.936528	0.987126	NA	-0.0313427	0.0672196
ENSG00000166908	PIP4K2C	no	0.0195416	0.936249	0.987126	NA	-0.0339085	0.0729918
ENSG00000108298	RPL19	known_RBP	0.019697	0.938915	0.987126	NA	-0.0365353	0.0759294
ENSG00000131013	PPIL4	known_RBP	0.0210417	0.940063	0.987126	NA	-0.0401834	0.0822668
ENSG00000104388	RAB2A	no	0.0418473	0.928552	0.987126	NA	-0.0602455	0.14394
ENSG00000125944	HNRNPR	known_RBP	0.0102988	0.951016	0.987994	NA	-0.0263826	0.0469802
ENSG00000108592	FTSJ3	known_RBP	0.0160865	0.952246	0.988731	NA	-0.0426877	0.0748608
ENSG00000108465	CDK5RAP3	no	-0.0121711	0.963985	0.989582	NA	-0.0711529	0.0468106
ENSG00000164109	MAD2L1	no	-0.010626	0.954335	0.989582	NA	-0.0512273	0.0299753
ENSG00000100504	PYGL	no	-0.0102012	0.962534	0.989582	NA	-0.0577204	0.037318
ENSG00000110075	PPP6R3	no	-0.0099942	0.957742	0.989582	NA	-0.0512651	0.0312767
ENSG00000166181	API5	known_RBP	-0.00981514	0.969466	0.989582	NA	-0.0659254	0.0462951
ENSG00000153310	FAM49B	no	-0.00980782	0.962166	0.989582	NA	-0.0550498	0.0354342
ENSG00000160208	RRP1B	known_RBP	-0.00946268	0.965783	0.989582	NA	-0.0577313	0.0388059
ENSG00000146733	PSPH	no	-0.0087789	0.965629	0.989582	NA	-0.0533583	0.0358005
ENSG00000183431	SF3A3	known_RBP	-0.00877538	0.960971	0.989582	NA	-0.0480145	0.0304637
ENSG00000132300	PTCD3	known_RBP	-0.00865253	0.96428	0.989582	NA	-0.0509301	0.033625
ENSG00000082153	BZW1	known_RBP	-0.00837506	0.960767	0.989582	NA	-0.0456293	0.0288792
ENSG00000184640	SEPT9	no	-0.00829947	0.961401	0.989582	NA	-0.0458239	0.029225
ENSG00000015475	BID	no	-0.00821001	0.96352	0.989582	NA	-0.0474892	0.0310692
ENSG00000141741	MIEN1	no	-0.0081638	0.962312	0.989582	NA	-0.0459683	0.0296407
ENSG00000102144	PGK1	no	-0.00805252	0.960977	0.989582	NA	-0.044065	0.0279599
ENSG00000167323	STIM1	no	-0.00756191	0.970281	0.989582	NA	-0.0519768	0.036853
ENSG00000142230	SAE1	no	-0.00715229	0.96981	0.989582	NA	-0.0485052	0.0342007
ENSG00000102390	PBDC1	no	-0.00709725	0.967369	0.989582	NA	-0.0450606	0.0308662
ENSG00000197312	DDI2	no	-0.0070819	0.966351	0.989582	NA	-0.0438165	0.0296527
ENSG00000130985	UBA1	known_RBP	-0.00673591	0.967892	0.989582	NA	-0.043354	0.0298822
ENSG00000155393	HEATR3	no	-0.00655206	0.969067	0.989582	NA	-0.043524	0.0304199
ENSG00000004478	FKBP4	known_RBP	0.00651814	0.970094	0.989582	NA	-0.0315267	0.044563
ENSG00000174780	SRP72	known_RBP	0.00768663	0.963297	0.989582	NA	-0.028865	0.0442383
ENSG00000160789	LMNA	no	0.00781529	0.964025	0.989582	NA	-0.0301008	0.0457313
ENSG00000113522	RAD50	no	0.0079616	0.964572	0.989582	NA	-0.0312609	0.0471841
ENSG00000077147	TM9SF3	no	0.00867427	0.965972	0.989582	NA	-0.0358186	0.0531672
ENSG00000143155	TIPRL	no	0.00882195	0.961637	0.989582	NA	-0.0313104	0.0489543
ENSG00000102024	PLS3	no	0.0092134	0.958391	0.989582	NA	-0.0294271	0.0478539
ENSG00000136448	NMT1	known_RBP	0.0093997	0.970031	0.989582	NA	-0.0453493	0.0641487
ENSG00000205937	RNPS1	known_RBP	0.00945704	0.965631	0.989582	NA	-0.0385695	0.0574836
ENSG00000126457	PRMT1	known_RBP	0.0114303	0.959843	0.989582	NA	-0.0382435	0.0611041
ENSG00000184897	H1FX	known_RBP	0.0134892	0.956671	0.989582	NA	-0.0408361	0.0678146
ENSG00000104853	CLPTM1	no	0.0146493	0.963698	0.989582	NA	-0.0557807	0.0850794
ENSG00000165629	ATP5C1	known_RBP	-0.00688637	0.971252	0.98996	NA	-0.0487	0.0349273
ENSG00000134202	GSTM3	no	0.00847418	0.971695	0.98996	NA	-0.0437868	0.0607352
ENSG00000173786	CNP	no	0.0087718	0.972326	0.990071	NA	-0.0465592	0.0641028
ENSG00000071539	TRIP13	no	-0.00803367	0.972945	0.99017	NA	-0.0598688	0.0438015
ENSG00000129625	REEP5	no	0.00618612	0.973772	0.99048	NA	-0.0349872	0.0473595
ENSG00000069849	ATP1B3	no	0.00694644	0.974829	0.991024	NA	-0.0412291	0.055122
ENSG00000136824	SMC2	no	-0.00518351	0.975858	0.991538	NA	-0.0426654	0.0322984
ENSG00000041357	PSMA4	no	-0.00467522	0.979039	0.993714	NA	-0.043614	0.0342636
ENSG00000138363	ATIC	no	0.00460029	0.979211	0.993714	NA	-0.0340311	0.0432317
ENSG00000164040	PGRMC2	no	0.0053858	0.97957	0.993714	NA	-0.0406386	0.0514102
ENSG00000115415	STAT1	no	-0.00569617	0.981154	0.994789	NA	-0.0584655	0.0470732
ENSG00000196924	FLNA	known_RBP	-0.00412223	0.981724	0.994835	NA	-0.043502	0.0352575
ENSG00000106305	AIMP2	no	0.00544995	0.983021	0.995617	NA	-0.0505888	0.0614887
ENSG00000074071	MRPS34	no	0.00584999	0.986506	0.998614	NA	-0.0698437	0.0815437
ENSG00000113758	DBN1	no	0.00360495	0.987121	0.998704	NA	-0.0452683	0.0524782
ENSG00000170027	YWHAG	known_RBP	0.0030558	0.987741	0.998798	NA	-0.0404673	0.0465789
ENSG00000147471	PROSC	no	-0.00315617	0.988333	0.998864	NA	-0.0503904	0.0440781
ENSG00000129128	SPCS3	no	-0.00233644	0.991823	0.999197	NA	-0.0522282	0.0475553
ENSG00000164258	NDUFS4	no	-0.00230007	0.991246	0.999197	NA	-0.0481749	0.0435748
ENSG00000110048	OSBP	no	-0.00178627	0.991664	0.999197	NA	-0.039203	0.0356304
ENSG00000101182	PSMA7	no	0.00215486	0.990005	0.999197	NA	-0.0354867	0.0397964
ENSG00000138777	PPA2	no	0.00297718	0.989477	0.999197	NA	-0.0464231	0.0523775
ENSG00000156110	ADK	known_RBP	0.00368595	0.991365	0.999197	NA	-0.0708493	0.0782211
ENSG00000165527	ARF6	no	-0.00116881	0.99498	0.999719	NA	-0.0418255	0.0394879
ENSG00000105281	SLC1A5	no	-0.00115747	0.994737	0.999719	NA	-0.039558	0.037243
ENSG00000108582	CPD	no	-0.000805417	0.996327	0.999719	NA	-0.0390962	0.0374854
ENSG00000110700	RPS13	known_RBP	-0.000712301	0.996844	0.999719	NA	-0.0401193	0.0386947
ENSG00000131981	LGALS3	known_RBP	-0.000674281	0.996904	0.999719	NA	-0.0387002	0.0373516
ENSG00000105618	PRPF31	known_RBP	-0.000660584	0.997084	0.999719	NA	-0.0402098	0.0388887
ENSG00000115306	SPTBN1	known_RBP	-0.000630898	0.997047	0.999719	NA	-0.0379365	0.0366747
ENSG00000144635	DYNC1LI1	known_RBP	0.00100148	0.995157	0.999719	NA	-0.0351071	0.0371101
ENSG00000103381	CPPED1	no	0.00118522	0.994573	0.999719	NA	-0.0369489	0.0393193
ENSG00000247077	PGAM5	no	-0.000445149	0.9982	0.999976	NA	-0.0436236	0.0427333
ENSG00000196290	NIF3L1	no	-8.6703e-05	0.999663	0.999976	NA	-0.0450642	0.0448908
ENSG00000085662	AKR1B1	no	-3.56512e-05	0.999878	0.999976	NA	-0.050855	0.0507837
ENSG00000108578	BLMH	no	-6.67912e-06	0.999976	0.999976	NA	-0.0490181	0.0490048
ENSG00000196235	SUPT5H	known_RBP	1.04393e-05	0.999951	0.999976	NA	-0.0368639	0.0368847
ENSG00000000003	TSPAN6	no	NA	NA	1	NA	NA	NA
ENSG00000001036	FUCA2	no	NA	NA	1	NA	NA	NA
ENSG00000001167	NFYA	no	NA	NA	1	NA	NA	NA
ENSG00000001497	LAS1L	known_RBP	NA	NA	1	NA	NA	NA
ENSG00000001630	CYP51A1	no	NA	NA	1	NA	NA	NA
ENSG00000004139	SARM1	no	NA	NA	1	NA	NA	NA
ENSG00000004142	POLDIP2	no	NA	NA	1	NA	NA	NA
ENSG00000004487	KDM1A	no	NA	NA	1	NA	NA	NA
ENSG00000004766	VPS50	no	NA	NA	1	NA	NA	NA
ENSG00000004961	HCCS	no	NA	NA	1	NA	NA	NA
ENSG00000004975	DVL2	no	NA	NA	1	NA	NA	NA
ENSG00000005249	PRKAR2B	no	NA	NA	1	NA	NA	NA
ENSG00000006007	GDE1	no	NA	NA	1	NA	NA	NA
ENSG00000006451	RALA	no	NA	NA	1	NA	NA	NA
ENSG00000006453	BAIAP2L1	no	NA	NA	1	NA	NA	NA
ENSG00000006625	GGCT	known_RBP	NA	NA	1	NA	NA	NA
ENSG00000006712	PAF1	no	NA	NA	1	NA	NA	NA
ENSG00000008311	AASS	no	NA	NA	1	NA	NA	NA
ENSG00000008710	PKD1	no	NA	NA	1	NA	NA	NA
ENSG00000010017	RANBP9	no	NA	NA	1	NA	NA	NA
ENSG00000010270	STARD3NL	no	NA	NA	1	NA	NA	NA
ENSG00000010278	CD9	no	NA	NA	1	NA	NA	NA
ENSG00000011009	LYPLA2	no	NA	NA	1	NA	NA	NA
ENSG00000011243	AKAP8L	known_RBP	NA	NA	1	NA	NA	NA
ENSG00000011260	UTP18	known_RBP	NA	NA	1	NA	NA	NA
ENSG00000011295	TTC19	no	NA	NA	1	NA	NA	NA
ENSG00000011454	RABGAP1	no	NA	NA	1	NA	NA	NA
ENSG00000012660	ELOVL5	no	NA	NA	1	NA	NA	NA
ENSG00000012963	UBR7	no	NA	NA	1	NA	NA	NA
ENSG00000013561	RNF14	no	NA	NA	1	NA	NA	NA
ENSG00000013583	HEBP1	no	NA	NA	1	NA	NA	NA
ENSG00000013588	GPRC5A	no	NA	NA	1	NA	NA	NA
ENSG00000013810	TACC3	no	NA	NA	1	NA	NA	NA
ENSG00000014138	POLA2	no	NA	NA	1	NA	NA	NA
ENSG00000015153	YAF2	no	NA	NA	1	NA	NA	NA
ENSG00000015676	NUDCD3	no	NA	NA	1	NA	NA	NA
ENSG00000017797	RALBP1	no	NA	NA	1	NA	NA	NA
ENSG00000020129	NCDN	no	NA	NA	1	NA	NA	NA
ENSG00000021574	SPAST	no	NA	NA	1	NA	NA	NA
ENSG00000021776	AQR	known_RBP	NA	NA	1	NA	NA	NA
ENSG00000023909	GCLM	no	NA	NA	1	NA	NA	NA
ENSG00000025770	NCAPH2	no	NA	NA	1	NA	NA	NA
ENSG00000026297	RNASET2	no	NA	NA	1	NA	NA	NA
ENSG00000029725	RABEP1	no	NA	NA	1	NA	NA	NA
ENSG00000030066	NUP160	no	NA	NA	1	NA	NA	NA
ENSG00000032389	TSSC1	no	NA	NA	1	NA	NA	NA
ENSG00000032742	IFT88	no	NA	NA	1	NA	NA	NA
ENSG00000033030	ZCCHC8	known_RBP	NA	NA	1	NA	NA	NA
ENSG00000033627	ATP6V0A1	no	NA	NA	1	NA	NA	NA
ENSG00000034152	MAP2K3	no	NA	NA	1	NA	NA	NA
ENSG00000034713	GABARAPL2	no	NA	NA	1	NA	NA	NA
ENSG00000035928	RFC1	no	NA	NA	1	NA	NA	NA
ENSG00000036054	TBC1D23	no	NA	NA	1	NA	NA	NA
ENSG00000037757	MRI1	no	NA	NA	1	NA	NA	NA
ENSG00000037897	METTL1	no	NA	NA	1	NA	NA	NA
ENSG00000038002	AGA	no	NA	NA	1	NA	NA	NA
ENSG00000038427	VCAN	no	NA	NA	1	NA	NA	NA
ENSG00000039123	SKIV2L2	known_RBP	NA	NA	1	NA	NA	NA
ENSG00000039319	ZFYVE16	no	NA	NA	1	NA	NA	NA
ENSG00000040275	SPDL1	no	NA	NA	1	NA	NA	NA
ENSG00000046604	DSG2	no	NA	NA	1	NA	NA	NA
ENSG00000046647	GEMIN8	no	NA	NA	1	NA	NA	NA
ENSG00000047230	CTPS2	no	NA	NA	1	NA	NA	NA
ENSG00000047249	ATP6V1H	no	NA	NA	1	NA	NA	NA
ENSG00000047932	GOPC	no	NA	NA	1	NA	NA	NA
ENSG00000048162	NOP16	known_RBP	NA	NA	1	NA	NA	NA
ENSG00000048544	MRPS10	known_RBP	NA	NA	1	NA	NA	NA
ENSG00000048649	RSF1	no	NA	NA	1	NA	NA	NA
ENSG00000048740	CELF2	known_RBP	NA	NA	1	NA	NA	NA
ENSG00000048828	FAM120A	known_RBP	NA	NA	1	NA	NA	NA
ENSG00000049245	VAMP3	no	NA	NA	1	NA	NA	NA
ENSG00000049656	CLPTM1L	no	NA	NA	1	NA	NA	NA
ENSG00000050405	LIMA1	no	NA	NA	1	NA	NA	NA
ENSG00000052126	PLEKHA5	no	NA	NA	1	NA	NA	NA
ENSG00000052749	RRP12	known_RBP	NA	NA	1	NA	NA	NA
ENSG00000052802	MSMO1	no	NA	NA	1	NA	NA	NA
ENSG00000055070	SZRD1	no	NA	NA	1	NA	NA	NA
ENSG00000055130	CUL1	no	NA	NA	1	NA	NA	NA
ENSG00000055147	FAM114A2	no	NA	NA	1	NA	NA	NA
ENSG00000055163	CYFIP2	no	NA	NA	1	NA	NA	NA
ENSG00000055950	MRPL43	known_RBP	NA	NA	1	NA	NA	NA
ENSG00000056097	ZFR	known_RBP	NA	NA	1	NA	NA	NA
ENSG00000057252	SOAT1	no	NA	NA	1	NA	NA	NA
ENSG00000057294	PKP2	no	NA	NA	1	NA	NA	NA
ENSG00000057663	ATG5	no	NA	NA	1	NA	NA	NA
ENSG00000058262	SEC61A1	known_RBP	NA	NA	1	NA	NA	NA
ENSG00000058673	ZC3H11A	known_RBP	NA	NA	1	NA	NA	NA
ENSG00000058729	RIOK2	no	NA	NA	1	NA	NA	NA
ENSG00000060069	CTDP1	no	NA	NA	1	NA	NA	NA
ENSG00000060237	WNK1	no	NA	NA	1	NA	NA	NA
ENSG00000060971	ACAA1	no	NA	NA	1	NA	NA	NA
ENSG00000061676	NCKAP1	no	NA	NA	1	NA	NA	NA
ENSG00000061936	SFSWAP	no	NA	NA	1	NA	NA	NA
ENSG00000061987	MON2	no	NA	NA	1	NA	NA	NA
ENSG00000062650	WAPL	no	NA	NA	1	NA	NA	NA
ENSG00000062822	POLD1	no	NA	NA	1	NA	NA	NA
ENSG00000063245	EPN1	no	NA	NA	1	NA	NA	NA
ENSG00000063322	MED29	no	NA	NA	1	NA	NA	NA
ENSG00000063660	GPC1	no	NA	NA	1	NA	NA	NA
ENSG00000064601	CTSA	no	NA	NA	1	NA	NA	NA
ENSG00000064703	DDX20	no	NA	NA	1	NA	NA	NA
ENSG00000065000	AP3D1	no	NA	NA	1	NA	NA	NA
[truncated: 1,554 more rows]

## Sheet: SINV 18hpi-mock Semi-quant
			Protein intensity									Total quantification events
ENSGid	symbol	RBP class	hour18_1	hour4_1	mock_1	hour18_2	hour4_2	mock_2	hour18_3	hour4_3	mock_3	mock_total	hour4_total	hour18_total
ENSG00000008710	PKD1	no			24.9887			23.8429		24.9323		2	1	0
ENSG00000015676	NUDCD3	no		24.8276	24.5878		24.9297	24.4674				2	2	0
ENSG00000058673	ZC3H11A	known_RBP			24.2443						24.132	2	0	0
ENSG00000074356	NCBP3	known_RBP					25.7742	24.1076		24.2183	24.6249	2	2	0
ENSG00000105011	ASF1B	no			24.2084					24.5241	26.0539	2	1	0
ENSG00000106153	CHCHD2	no		25.3668	24.7788		24.5496				26.4137	2	2	0
ENSG00000106853	PTGR1	no			24.1002						24.1079	2	0	0
ENSG00000109171	SLAIN2	no			24.404		24.383				24.4743	2	1	0
ENSG00000110395	CBL	no			23.96		24.0803				25.7963	2	1	0
ENSG00000119640	ACYP1	no			26.176		24.8186				24.6459	2	1	0
ENSG00000120159	CAAP1	no					25.015	24.0282			25.6189	2	1	0
ENSG00000120756	PLS1	no		24.3239	24.6761		25.0042	24.2244	25.2189		25.2676	3	2	1
ENSG00000126016	AMOT	no		23.1315	25.2061		24.8213				24.6313	2	2	0
ENSG00000126456	IRF3	no						24.9464			24.9434	2	0	0
ENSG00000126790	L3HYPDH	no			24.8873						25.2678	2	0	0
ENSG00000130787	HIP1R	no			25.0895						24.672	2	0	0
ENSG00000132005	RFX1	no			24.0885		24.5744				23.5943	2	1	0
ENSG00000133142	TCEAL4	no			24.0935		25.2333	24.1914	24.4386	24.1212	24.9034	3	2	1
ENSG00000133789	SWAP70	no			24.4742						26.051	2	0	0
ENSG00000134108	ARL8B	no						25.6619		26.7844	27.103	2	1	0
ENSG00000135052	GOLM1	no			24.3745						24.2903	2	0	0
ENSG00000135250	SRPK2	known_RBP			23.3163	24.3812	24.6331	23.8744			23.7901	3	1	1
ENSG00000135698	MPHOSPH6	no			24.7173			23.7872				2	0	0
ENSG00000135862	LAMC1	no		24.6552	24.7961		24.9142	25.1027		24.7176	24.1316	3	3	0
ENSG00000136490	LIMD2	no		24.3535	24.5133						24.4713	2	1	0
ENSG00000137824	RMDN3	no			24.2064		25.6845	25.4112			24.8601	3	1	0
ENSG00000147649	MTDH	known_RBP			25.5169	23.5095	24.8112	24.961			24.9354	3	1	1
ENSG00000153044	CENPH	no			23.9374					24.1365	23.5574	2	1	0
ENSG00000156802	ATAD2	no			24.4371						24.4962	2	0	0
ENSG00000157191	NECAP2	no			25.1779		24.6421				25.2335	2	1	0
ENSG00000168807	SNTB2	known_RBP			22.7354	24.1956	24.0935	23.5133			24.3041	3	1	1
ENSG00000173230	GOLGB1	known_RBP			23.847		24.5172	24.3261	24.2371	24.591	23.7322	3	2	1
ENSG00000178057	NDUFAF3	no			25.6553		24.6991				26.2552	2	1	0
ENSG00000181222	POLR2A	known_RBP		24.7692	24.788		25.1757			24.6503	24.747	2	3	0
ENSG00000182307	C8orf33	no			24.875	24.5352	25.0099	23.52			23.3957	3	1	1
ENSG00000197594	ENPP1	no			24.2895	24.1987	24.923	23.6243		24.6668	25.22	3	2	1
ENSG00000197822	OCLN	no					25.2896	24.126		25.0566	25.5639	2	2	0
ENSG00000204619	PPP1R11	no			24.3039						24.7571	2	0	0
ENSG00000004766	VPS50	no				23.7795			22.9427			0	0	2
ENSG00000049656	CLPTM1L	no	25.0523						24.9965			0	0	2
ENSG00000050405	LIMA1	no	25.7747	24.9505		24.8002	24.986		25.0495	24.8103	25.4663	1	3	3
ENSG00000055070	SZRD1	no	25.3215						23.8824			0	0	2
ENSG00000055130	CUL1	no	25.206	24.3213	24.0631	24.3052			24.3226			1	1	3
ENSG00000057294	PKP2	no	25.2112	24.4048			23.921		24.2644			0	2	2
ENSG00000060069	CTDP1	no				24.2887	24.8371		24.4064			0	1	2
ENSG00000078674	PCM1	no	24.3288	23.6318		24.3529	24.5644	24.1933	24.6643	24.7514		1	3	3
ENSG00000084674	APOB	known_RBP	22.6135						25.4676			0	0	2
ENSG00000088256	GNA11	no	24.6829	23.9756	25.5173	24.6307	25.022		26.0492	24.9223		1	3	3
ENSG00000091409	ITGA6	no	23.6197			25.1298	25.1644		25.0862	24.953	24.829	1	2	3
ENSG00000094914	AAAS	no	24.8184	24.9441	25.1492	24.8156	25.7693		25.4965			1	2	3
ENSG00000096080	MRPS18A	no	23.5526						24.5561			0	0	2
ENSG00000100147	CCDC134	no	24.1347			24.9657	23.6942	22.7902	23.7225			1	1	3
ENSG00000100577	GSTZ1	no				25.9744			25.7706			0	0	2
ENSG00000100949	RABGGTA	no	24.8583			23.8788						0	0	2
ENSG00000101003	GINS1	no		24.462		25.1318	25.0459		25.0197			0	2	2
ENSG00000104177	MYEF2	known_RBP	25.1317			25.0563	25.7235	25.0703	25.3563			1	1	3
ENSG00000104626	ERI1	no	30.807				25.3303		23.7255			0	1	2
ENSG00000105127	AKAP8	known_RBP	24.2134			25.1611	24.9151		24.5037	24.486	24.8816	1	2	3
ENSG00000109861	CTSC	no	25.1168	24.0281		24.9597	25.2117		24.7696		25.0375	1	2	3
ENSG00000112759	SLC29A1	no	24.5362			25.91	24.6334		24.3331	24.6761	24.7832	1	2	3
ENSG00000113272	THG1L	no	24.6729						25.3211			0	0	2
ENSG00000122882	ECD	no	25.0557	25.0013	24.8833	24.7549			25.1085			1	1	3
ENSG00000123200	ZC3H13	known_RBP		23.6741		24.6516	24.3416		23.5823			0	2	2
ENSG00000123472	ATPAF1	no	23.5312	23.8527		24.5397	25.0935			25.0933		0	3	2
ENSG00000124575	HIST1H1D	known_RBP	28.1249			26.9557	26.9383		27.3462	26.696	28.1111	1	2	3
ENSG00000125459	MSTO1	no	24.4444				22.3642		25.6673			0	1	2
ENSG00000125746	EML2	no	24.9948	25.0035					25.1492			0	1	2
ENSG00000131475	VPS25	no				25.3605			23.1144			0	0	2
ENSG00000134247	PTGFRN	no				24.8788	24.8659		26.138			0	1	2
ENSG00000139131	YARS2	known_RBP	24.2856				24.3628		24.379			0	1	2
ENSG00000139197	PEX5	no	24.2847			24.0417	24.4128		24.587	24.0165	24.9142	1	2	3
ENSG00000139496	NUP58	no	25.3625	24.3485		25.0799	23.8756		24.4783			0	2	3
ENSG00000142945	KIF2C	no	23.1213	24.4415			22.1126		22.3006	23.1014		0	3	2
ENSG00000143436	MRPL9	known_RBP	24.3767			25.0142	25.6932		24.7086	24.5285	25.081	1	2	3
ENSG00000143702	CEP170	no	25.4947			24.8471	24.6703					0	1	2
ENSG00000145882	PCYOX1L	no	24.3943			24.8308	24.8187					0	1	2
ENSG00000147813	NAPRT	no	24.7487			25.2889			25.9888	24.8862	26.4908	1	1	3
ENSG00000155657	TTN	no				26.6539			25.2954			0	0	2
ENSG00000157881	PANK4	no	24.0261				24.9535		24.9812			0	1	2
ENSG00000161654	LSM12	no	25.6778			24.7696	25.225		25.4832			0	1	3
ENSG00000162517	PEF1	known_RBP	25.1138			24.3942	25.0571	23.5731	27.0627			1	1	3
ENSG00000162819	BROX	no	26.7158			25.6785			23.7201			0	0	3
ENSG00000164338	UTP15	known_RBP	25.5781	25.266	25.4833	23.875			25.9424			1	1	3
ENSG00000164944	KIAA1429	known_RBP	23.3361						24.743			0	0	2
ENSG00000165832	TRUB1	known_RBP	24.3809			25.2756	26.884		24.8403	24.6106	25.3664	1	2	3
ENSG00000168002	POLR2G	no	24.901			24.5406	25.3156		24.0926	24.9876	25.4701	1	2	3
ENSG00000168397	ATG4B	no	25.7795	25.6301	25.4861	25.572			25.9459			1	1	3
ENSG00000169019	COMMD8	no	24.9611	24.1436		25.8613						0	1	2
ENSG00000170584	NUDCD2	no	25.4652	24.8195	25.9349	26.1632	26.1866		25.5179			1	2	3
ENSG00000176915	ANKLE2	no	23.4953			24.6858	24.3669					0	1	2
ENSG00000183576	SETD3	no	24.2731			24.8678	24.9		24.2618	24.3073	25.1018	1	2	3
ENSG00000184164	CRELD2	no				24.4061			24.4999			0	0	2
ENSG00000186591	UBE2H	no	25.7933	25.6044	24.9405	25.3149	26.4754		25.4735			1	2	3
ENSG00000196449	YRDC	no	24.4537	24.0051		24.9159	25.8353		25.0563	25.318	25.2561	1	3	3
ENSG00000196792	STRN3	no	25.0632	23.5092		24.4082			25.3194	24.8329	25.6524	1	2	3
ENSG00000198168	SVIP	no	24.492						25.0598			0	0	2
SV_wt_Capsid	CAPSID	no	30.7106			29.4284			28.9081			0	0	3
SV_wt_E2	E2	no	28.8925			28.4428	24.3484		29.0716			0	1	3
SV_wt_nsP1	NSP1	no	25.8286			26.2163			26.6122			0	0	3
SV_wt_nsP2	NSP2	no	27.3922			25.8145			27.1557			0	0	3
SV_wt_nsP3	NSP3	no	27.2331			27.3021			27.769	25.7446	25.3833	1	1	3
SV_wt_UGAnsP4	NSP4	no	25.1671			24.9738			24.8618			0	0	3

## Sheet: WB quantification
		Fold change to average mocks
		EIF4G 220	EIF4G1 150	XRN1	GEMIN5	DDX1	ALDOA	SINV C	PPIA	PA2G4
	Mock 0h	1.25227	1.09058	1.24163	1.18499	1.05424	1.12793	1.03346	0.946619	0.899471
	SINV 4hpi	1.09619	0.741641	0.834928	0.815013	0.969492	1.03423	2.6378	0.669039	0.917989
	SINV 18hpi	0.754991	0.865653	0.758373	0.756032	1.1661	1.01622	14.8622	0.864769	1.05291
	Mock 24h	0.747731	0.909422	0.758373	0.815013	0.945763	0.872072	0.966535	1.05338	1.10053
		XRCC5	XRCC6	DDX50	HNRNPR	PTBP1	MOV10	EPRS	HNRNPQ	ACTIN
	Mock 0h	1.03812	1.21364	0.993737	1.09251	1.02083	0.983701	1.04693	1.18234	1.19798
	SINV 4hpi	0.961877	1.29545	1.05428	0.933921	1.1276	0.772771	1.01805	0.61252	1.13901
	SINV 18hpi	0.956012	1.49545	0.881002	0.933921	1.03646	0.816874	1.06498	0.987784	1.13564
	Mock 24h	0.961877	0.786364	1.00626	0.907489	0.979167	1.0163	0.953069	0.817662	0.802022
