# Supplementary material for: System-wide Profiling of RNA-Binding Proteins Uncovers Key Regulators of Virus Infection
Source: Mol Cell. 2019 Apr 4;74(1):196–211.e11. doi: 10.1016/j.molcel.2019.01.017 (PMC6458987; doi:10.1016/j.molcel.2019.01.017)
Supplement: Table S4. Changes in RNA Levels after SINV Infection, Related to Figure 3 — Differential expression of the RNAs detected by RNA-seq in SINV-infected HEK293 cells. [file mmc5.xlsx]

## Sheet: SINV Mock_4hours
ENSGid	GeneName	GeneType	baseMean	log2FoldChange	lfcSE	stat	pvalue	padj
ENSG00000092621	PHGDH	protein_coding	1149.67	-1.09638	0.130418	-8.40659	4.22086e-17	6.17259e-13
ENSG00000113739	STC2	protein_coding	262.79	-1.34354	0.168761	-7.96117	1.70414e-15	1.24607e-11
ENSG00000123384	LRP1	protein_coding	625.189	-1.37125	0.174644	-7.85173	4.10336e-15	2.00025e-11
ENSG00000128165	ADM2	protein_coding	47.2936	-2.40394	0.332979	-7.21951	5.21737e-13	1.90747e-09
ENSG00000181444	ZNF467	protein_coding	45.2428	-2.25605	0.332713	-6.78076	1.19541e-11	3.49635e-08
ENSG00000140044	JDP2	protein_coding	47.119	-2.19412	0.326582	-6.71844	1.83683e-11	4.47697e-08
ENSG00000067064	IDI1	protein_coding	492.395	1.25187	0.187334	6.68256	2.34803e-11	4.90538e-08
ENSG00000265972	TXNIP	protein_coding	98.3394	-1.59251	0.244746	-6.50678	7.67785e-11	1.40351e-07
ENSG00000102317	RBM3	protein_coding	671.028	0.970018	0.149503	6.4883	8.68101e-11	1.41057e-07
ENSG00000074181	NOTCH3	protein_coding	312.759	-1.1514	0.178666	-6.44445	1.16019e-10	1.54242e-07
ENSG00000130707	ASS1	protein_coding	312.92	-1.04677	0.162365	-6.44706	1.14039e-10	1.54242e-07
ENSG00000128272	ATF4	protein_coding	1833.98	-0.82588	0.130165	-6.34487	2.2262e-10	2.71299e-07
ENSG00000100968	NFATC4	protein_coding	89.7003	-1.68573	0.274543	-6.14013	8.24558e-10	9.27564e-07
ENSG00000112972	HMGCS1	protein_coding	1876.7	0.93957	0.153723	6.11211	9.83245e-10	1.02707e-06
ENSG00000100889	PCK2	protein_coding	158.481	-1.27797	0.217769	-5.86847	4.39839e-09	4.02013e-06
ENSG00000196517	SLC6A9	protein_coding	119.472	-1.51655	0.25805	-5.87697	4.17843e-09	4.02013e-06
ENSG00000205978	NYNRIN	protein_coding	377.825	-0.915119	0.158257	-5.78248	7.36064e-09	6.33188e-06
ENSG00000070669	ASNS	protein_coding	594.812	-0.829619	0.147637	-5.61932	1.91712e-08	1.55755e-05
ENSG00000117318	ID3	protein_coding	169.679	-1.10155	0.196665	-5.60115	2.12932e-08	1.6389e-05
ENSG00000117266	CDK18	protein_coding	107.301	-1.29202	0.231236	-5.58744	2.30445e-08	1.68501e-05
ENSG00000171246	NPTX1	protein_coding	394.834	-0.96841	0.174008	-5.56532	2.61665e-08	1.82219e-05
ENSG00000099864	PALM	protein_coding	229.889	-1.02268	0.186844	-5.47346	4.41341e-08	2.93371e-05
ENSG00000177106	EPS8L2	protein_coding	386.902	-1.03814	0.190077	-5.46166	4.71704e-08	2.99922e-05
ENSG00000186480	INSIG1	protein_coding	787.138	0.965534	0.177585	5.43701	5.41824e-08	3.30151e-05
ENSG00000142173	COL6A2	protein_coding	403.685	-0.805624	0.149422	-5.3916	6.98341e-08	4.08502e-05
ENSG00000142798	HSPG2	protein_coding	306.536	-1.01656	0.190589	-5.3338	9.61773e-08	5.37387e-05
ENSG00000167971	CASKIN1	protein_coding	102.665	-1.25869	0.236235	-5.32815	9.92167e-08	5.37387e-05
ENSG00000113161	HMGCR	protein_coding	815.247	0.979217	0.18822	5.20252	1.96602e-07	0.000102682
ENSG00000164338	UTP15	protein_coding	200.368	0.986255	0.189926	5.19285	2.07103e-07	0.000104437
ENSG00000112715	VEGFA	protein_coding	316.27	-0.927499	0.178948	-5.18306	2.18271e-07	0.0001064
ENSG00000011028	MRC2	protein_coding	192.661	-1.02998	0.201966	-5.09979	3.40035e-07	0.000160409
ENSG00000090924	PLEKHG2	protein_coding	799.658	-0.804602	0.160842	-5.00243	5.66133e-07	0.000258723
ENSG00000172037	LAMB2	protein_coding	505.256	-0.85561	0.171571	-4.98693	6.13475e-07	0.000271862
ENSG00000131409	LRRC4B	protein_coding	70.6819	-1.37747	0.278554	-4.94506	7.61201e-07	0.000327406
ENSG00000113369	ARRDC3	protein_coding	98.5677	1.40081	0.283661	4.93832	7.87973e-07	0.000329238
ENSG00000102935	ZNF423	protein_coding	61.3514	-1.35488	0.276318	-4.90334	9.42223e-07	0.000362607
ENSG00000128965	CHAC1	protein_coding	40.6083	-1.69495	0.345196	-4.91011	9.10248e-07	0.000362607
ENSG00000151012	SLC7A11	protein_coding	144.114	-1.1053	0.225288	-4.90619	9.28647e-07	0.000362607
ENSG00000203685	STUM	protein_coding	36.6546	-1.70944	0.349677	-4.88862	1.01543e-06	0.000380761
ENSG00000110090	CPT1A	protein_coding	358.604	-0.761715	0.15656	-4.86533	1.14264e-06	0.000407559
ENSG00000181291	TMEM132E	protein_coding	181.27	-1.00417	0.206337	-4.86665	1.13503e-06	0.000407559
ENSG00000052802	MSMO1	protein_coding	254.778	0.974408	0.204262	4.77039	1.8387e-06	0.000640217
ENSG00000090861	AARS	protein_coding	1182.16	-0.70327	0.14799	-4.75215	2.01266e-06	0.000684491
ENSG00000105655	ISYNA1	protein_coding	801.54	-0.716455	0.15139	-4.73251	2.21765e-06	0.000737065
ENSG00000125772	GPCPD1	protein_coding	203.576	0.894937	0.191847	4.66484	3.08856e-06	0.00100371
ENSG00000165271	NOL6	protein_coding	408.688	0.912301	0.196234	4.64904	3.33477e-06	0.00106017
ENSG00000130766	SESN2	protein_coding	266.001	-0.800034	0.172391	-4.64082	3.47025e-06	0.00107976
ENSG00000120318	ARAP3	protein_coding	112.786	-0.999873	0.217754	-4.59175	4.39543e-06	0.00133914
ENSG00000088881	EBF4	protein_coding	196.736	-0.937969	0.205074	-4.57381	4.78924e-06	0.00142934
ENSG00000160191	PDE9A	protein_coding	136.886	-0.975584	0.214182	-4.55492	5.2405e-06	0.00153274
ENSG00000159784	FAM131B	protein_coding	43.5864	-1.46934	0.324367	-4.52988	5.90186e-06	0.00169233
ENSG00000120437	ACAT2	protein_coding	498.345	0.898527	0.200242	4.48721	7.21636e-06	0.00202946
ENSG00000124193	SRSF6	protein_coding	1685.3	0.597999	0.133744	4.47122	7.77759e-06	0.00214603
ENSG00000125733	TRIP10	protein_coding	117.28	-0.973628	0.21892	-4.44741	8.69104e-06	0.00235366
ENSG00000064687	ABCA7	protein_coding	174.986	-0.918511	0.206999	-4.43726	9.111e-06	0.00236364
ENSG00000102038	SMARCA1	protein_coding	580.423	-0.773223	0.174357	-4.43472	9.21903e-06	0.00236364
ENSG00000107796	ACTA2	protein_coding	67.9539	-1.19132	0.268723	-4.43326	9.28169e-06	0.00236364
ENSG00000141854	MIR1199	protein_coding	23.9903	-1.84005	0.415257	-4.43112	9.3744e-06	0.00236364
ENSG00000031698	SARS	protein_coding	744.128	-0.56205	0.127263	-4.41646	1.0033e-05	0.00247415
ENSG00000052749	RRP12	protein_coding	367.398	0.751895	0.170346	4.41393	1.01511e-05	0.00247415
ENSG00000104549	SQLE	protein_coding	556.457	0.740554	0.168018	4.40759	1.04525e-05	0.00250587
ENSG00000101670	LIPG	protein_coding	58.78	1.2136	0.276985	4.38147	1.17879e-05	0.00278042
ENSG00000105048	TNNT1	protein_coding	113.772	-0.957192	0.218933	-4.37208	1.23068e-05	0.00285675
ENSG00000072195	SPEG	protein_coding	128.89	-0.98316	0.226936	-4.33232	1.47543e-05	0.00335353
ENSG00000164294	GPX8	protein_coding	145.16	-0.922684	0.213087	-4.33008	1.49056e-05	0.00335353
ENSG00000129946	SHC2	protein_coding	130.792	-0.916945	0.211968	-4.32586	1.51936e-05	0.00336653
ENSG00000173548	SNX33	protein_coding	99.0786	-1.10643	0.256903	-4.30679	1.65642e-05	0.00361544
ENSG00000196576	PLXNB2	protein_coding	2403.26	-0.597875	0.139023	-4.30056	1.70367e-05	0.0036639
ENSG00000077942	FBLN1	protein_coding	387.157	-0.690456	0.161255	-4.28177	1.85416e-05	0.00392974
ENSG00000090006	LTBP4	protein_coding	348.481	-0.763698	0.178568	-4.27679	1.89609e-05	0.0039612
ENSG00000115758	ODC1	protein_coding	977.205	0.640836	0.150958	4.24512	2.18474e-05	0.00443744
ENSG00000177732	SOX12	protein_coding	304.526	-0.79769	0.187898	-4.24534	2.18259e-05	0.00443744
ENSG00000167535	CACNB3	protein_coding	168.695	-0.914555	0.216054	-4.23299	2.30606e-05	0.00456303
ENSG00000197558	SSPO	protein_coding	73.8101	-1.27762	0.301845	-4.2327	2.30898e-05	0.00456303
ENSG00000165732	DDX21	protein_coding	1760.89	0.624922	0.147766	4.22913	2.34601e-05	0.0045744
ENSG00000162490	DRAXIN	protein_coding	36.3578	-1.59778	0.379031	-4.21542	2.49314e-05	0.00479733
ENSG00000141314	RHBDL3	protein_coding	81.6039	-1.18765	0.282633	-4.20207	2.64483e-05	0.00500415
ENSG00000184702	SEPT5	protein_coding	97.8541	-0.997486	0.237496	-4.20001	2.66906e-05	0.00500415
ENSG00000103742	IGDCC4	protein_coding	70.9058	-1.17671	0.280365	-4.19707	2.70386e-05	0.00500521
ENSG00000197852	FAM212B	protein_coding	125.047	-0.939437	0.224421	-4.18605	2.83857e-05	0.00518891
ENSG00000167680	SEMA6B	protein_coding	67.7935	-1.19002	0.284586	-4.18156	2.89515e-05	0.005227
ENSG00000170689	HOXB9	protein_coding	383.281	-0.75522	0.181242	-4.16692	3.08739e-05	0.0055061
ENSG00000006283	CACNA1G	protein_coding	87.0187	-1.07408	0.260753	-4.11915	3.80274e-05	0.00652307
ENSG00000080608	PUM3	protein_coding	379.829	0.691498	0.167956	4.11714	3.83605e-05	0.00652307
ENSG00000101210	EEF1A2	protein_coding	540.547	-0.602736	0.146313	-4.1195	3.79692e-05	0.00652307
ENSG00000184481	FOXO4	protein_coding	155.643	-0.814518	0.197573	-4.12262	3.74591e-05	0.00652307
ENSG00000142156	COL6A1	protein_coding	803.589	-0.616197	0.149878	-4.11134	3.93375e-05	0.00661231
ENSG00000143341	HMCN1	protein_coding	195.951	-0.951543	0.231741	-4.10606	4.0246e-05	0.00661301
ENSG00000174010	KLHL15	protein_coding	675.936	0.687498	0.167412	4.10661	4.01505e-05	0.00661301
ENSG00000108797	CNTNAP1	protein_coding	73.1333	-1.11348	0.271369	-4.10321	4.07465e-05	0.00662086
ENSG00000124067	SLC12A4	protein_coding	390.199	-0.699686	0.170648	-4.10017	4.12853e-05	0.00663468
ENSG00000111845	PAK1IP1	protein_coding	174.45	0.775367	0.189873	4.0836	4.43428e-05	0.00704858
ENSG00000121753	ADGRB2	protein_coding	136.953	-0.89422	0.219147	-4.08046	4.49469e-05	0.00706778
ENSG00000153885	KCTD15	protein_coding	406.473	-0.783143	0.192137	-4.07596	4.58253e-05	0.00712925
ENSG00000173801	JUP	protein_coding	598.852	-0.606775	0.148995	-4.07245	4.65204e-05	0.0071612
ENSG00000132434	LANCL2	protein_coding	171.785	0.833962	0.205228	4.06359	4.83233e-05	0.00732945
ENSG00000204789	ZNF204P	processed_pseudogene	161.842	-0.750752	0.184815	-4.06218	4.86157e-05	0.00732945
ENSG00000144026	ZNF514	protein_coding	220.265	-0.765981	0.188724	-4.05874	4.93385e-05	0.00736251
ENSG00000081479	LRP2	protein_coding	278.148	-0.821503	0.202657	-4.05366	5.04226e-05	0.00744829
ENSG00000120800	UTP20	protein_coding	527.525	0.844354	0.209685	4.02677	5.6548e-05	0.00826957
ENSG00000168772	CXXC4	protein_coding	102.889	-0.954975	0.23746	-4.02163	5.77972e-05	0.00836857
ENSG00000139219	COL2A1	protein_coding	497.882	-0.633062	0.158376	-3.99721	6.40942e-05	0.00918935
ENSG00000087245	MMP2	protein_coding	89.5536	-0.98836	0.248656	-3.97481	7.04349e-05	0.00998955
ENSG00000124762	CDKN1A	protein_coding	606.839	-0.551352	0.138783	-3.97277	7.10417e-05	0.00998955
ENSG00000166750	SLFN5	protein_coding	337.935	-0.657923	0.165737	-3.96967	7.19726e-05	0.0100241
ENSG00000124496	TRERF1	protein_coding	98.1747	-1.14849	0.290531	-3.95307	7.71563e-05	0.0106447
ENSG00000143416	SELENBP1	protein_coding	54.2762	-1.21867	0.309002	-3.9439	8.01666e-05	0.0109566
ENSG00000110104	CCDC86	protein_coding	216.653	0.830178	0.211382	3.92739	8.58731e-05	0.0115528
ENSG00000163938	GNL3	protein_coding	503.417	0.637549	0.162452	3.92453	8.68987e-05	0.0115528
ENSG00000205765	C5orf51	protein_coding	430.256	0.863351	0.219906	3.926	8.63706e-05	0.0115528
ENSG00000105357	MYH14	protein_coding	311.022	-0.653123	0.166756	-3.91665	8.97896e-05	0.0116202
ENSG00000182199	SHMT2	protein_coding	846.563	-0.590876	0.150773	-3.91897	8.89272e-05	0.0116202
ENSG00000185432	METTL7A	protein_coding	183.084	-0.729522	0.186203	-3.91788	8.93329e-05	0.0116202
ENSG00000090238	YPEL3	protein_coding	84.0734	-0.955006	0.245844	-3.88459	0.000102501	0.0130346
ENSG00000136378	ADAMTS7	protein_coding	95.4916	-1.11434	0.286823	-3.88511	0.000102283	0.0130346
ENSG00000106333	PCOLCE	protein_coding	27.6079	-1.46148	0.377062	-3.87597	0.000106201	0.0133886
ENSG00000068137	PLEKHH3	protein_coding	105.041	-1.02238	0.264212	-3.86953	0.000109044	0.0136002
ENSG00000165490	DDIAS	protein_coding	191.407	0.723037	0.186929	3.86798	0.000109739	0.0136002
ENSG00000100029	PES1	protein_coding	731.677	0.633965	0.164097	3.86335	0.000111843	0.0136757
ENSG00000106976	DNM1	protein_coding	359.303	-0.754388	0.195309	-3.86253	0.000112218	0.0136757
ENSG00000250208	FZD10-AS1	processed_transcript	61.1584	-1.14427	0.296552	-3.85857	0.000114051	0.0137841
ENSG00000156256	USP16	protein_coding	545.621	0.583347	0.15139	3.85329	0.000116543	0.0139699
ENSG00000276550	HERC2P2	transcribed_unprocessed_pseudogene	315.891	-0.818919	0.213528	-3.83519	0.000125466	0.0149172
ENSG00000132849	PATJ	protein_coding	678.631	-0.524444	0.137028	-3.82729	0.000129562	0.01528
ENSG00000181873	IBA57	protein_coding	176.202	0.85012	0.222816	3.81534	0.000135993	0.0159101
ENSG00000065361	ERBB3	protein_coding	98.2189	-0.946829	0.248746	-3.8064	0.000141002	0.0160564
ENSG00000102996	MMP15	protein_coding	397.906	-0.717765	0.188623	-3.80529	0.000141636	0.0160564
ENSG00000161547	SRSF2	protein_coding	630.742	0.659146	0.173166	3.80644	0.000140979	0.0160564
ENSG00000188153	COL4A5	protein_coding	214.2	-0.716985	0.188388	-3.8059	0.000141288	0.0160564
ENSG00000111981	ULBP1	protein_coding	280.962	-0.683114	0.179913	-3.79691	0.00014651	0.0164813
ENSG00000067533	RRP15	protein_coding	264.478	0.620257	0.164007	3.7819	0.000155638	0.0169886
ENSG00000132768	DPH2	protein_coding	176.776	0.773	0.204226	3.78503	0.000153691	0.0169886
ENSG00000135632	SMYD5	protein_coding	134.523	0.84539	0.223275	3.78632	0.000152897	0.0169886
ENSG00000196358	NTNG2	protein_coding	77.1073	-0.932261	0.246509	-3.78185	0.000155667	0.0169886
ENSG00000103528	SYT17	protein_coding	25.0328	-1.47231	0.390806	-3.76738	0.00016497	0.0178705
ENSG00000128596	CCDC136	protein_coding	243.712	-0.719237	0.191249	-3.76073	0.000169419	0.0182175
ENSG00000065717	TLE2	protein_coding	100.52	-0.952816	0.253594	-3.75725	0.000171792	0.0183378
ENSG00000161682	FAM171A2	protein_coding	108.884	-1.00487	0.268145	-3.74748	0.00017862	0.0187924
ENSG00000171798	KNDC1	protein_coding	38.4229	-1.28707	0.343315	-3.74894	0.000177583	0.0187924
ENSG00000197183	NOL4L	protein_coding	169.816	-0.846026	0.225873	-3.74558	0.000179976	0.0187997
ENSG00000214357	NEURL1B	protein_coding	54.6153	-1.11751	0.298863	-3.7392	0.000184604	0.0191465
ENSG00000128268	MGAT3	protein_coding	103.83	-0.868516	0.233712	-3.71618	0.000202255	0.0203985
ENSG00000151150	ANK3	protein_coding	314.947	-0.630998	0.169622	-3.72002	0.000199205	0.0203985
ENSG00000169169	CPT1C	protein_coding	45.7727	-1.27722	0.343624	-3.71691	0.000201676	0.0203985
ENSG00000172819	RARG	protein_coding	49.5277	-1.2228	0.328942	-3.71738	0.0002013	0.0203985
ENSG00000170385	SLC30A1	protein_coding	266.972	0.667064	0.179599	3.71418	0.00020386	0.0204195
ENSG00000087303	NID2	protein_coding	203.321	-0.67154	0.181234	-3.70538	0.000211074	0.0207768
ENSG00000105290	APLP1	protein_coding	101.114	-0.825015	0.222697	-3.70464	0.000211689	0.0207768
ENSG00000169136	ATF5	protein_coding	100.928	0.879132	0.237169	3.70678	0.000209914	0.0207768
ENSG00000149256	TENM4	protein_coding	150.621	-0.766536	0.207096	-3.70136	0.000214451	0.0209076
ENSG00000145386	CCNA2	protein_coding	497.221	0.668361	0.180729	3.69814	0.000217183	0.0210337
ENSG00000138035	PNPT1	protein_coding	359.178	0.630786	0.171196	3.68459	0.000229074	0.0220393
ENSG00000106665	CLIP2	protein_coding	137.579	-0.772941	0.210224	-3.67675	0.000236227	0.022579
ENSG00000102316	MAGED2	protein_coding	628.447	-0.541673	0.147544	-3.67126	0.000241354	0.0229192
ENSG00000176438	SYNE3	protein_coding	72.2009	-1.03507	0.282115	-3.66896	0.000243541	0.0229777
ENSG00000073605	GSDMB	protein_coding	105.612	-0.929614	0.253939	-3.66078	0.000251447	0.0231348
ENSG00000100321	SYNGR1	protein_coding	153.465	-0.890687	0.243236	-3.66183	0.000250422	0.0231348
ENSG00000105825	TFPI2	protein_coding	80.9571	1.07977	0.294963	3.66069	0.000251534	0.0231348
ENSG00000141858	SAMD1	protein_coding	148.241	-0.78848	0.215338	-3.66159	0.000250656	0.0231348
ENSG00000229847	EMX2OS	antisense	67.436	-1.00429	0.274586	-3.65746	0.000254731	0.0232824
ENSG00000089195	TRMT6	protein_coding	241.944	0.720489	0.197239	3.65287	0.000259323	0.0234188
ENSG00000102362	SYTL4	protein_coding	113.731	-0.812748	0.222502	-3.65277	0.000259426	0.0234188
ENSG00000110076	NRXN2	protein_coding	29.6937	-1.39804	0.38338	-3.64661	0.000265719	0.0238397
ENSG00000116120	FARSB	protein_coding	421.396	0.705007	0.193819	3.63746	0.000275339	0.0245522
ENSG00000107736	CDH23	protein_coding	87.9507	-0.86469	0.238069	-3.63209	0.00028113	0.0247665
ENSG00000115946	PNO1	protein_coding	130.617	0.799275	0.219979	3.63342	0.00027969	0.0247665
ENSG00000178074	C2orf69	protein_coding	151.418	0.698867	0.192594	3.6287	0.000284851	0.0249441
ENSG00000067840	PDZD4	protein_coding	98.2337	-0.869604	0.239806	-3.62629	0.000287527	0.0250285
ENSG00000112378	PERP	protein_coding	527.226	0.611735	0.168997	3.6198	0.00029483	0.0255124
ENSG00000163071	SPATA18	protein_coding	48.4599	-1.11976	0.309521	-3.61772	0.000297211	0.0255672
ENSG00000111674	ENO2	protein_coding	233.445	-0.764025	0.211932	-3.60504	0.000312102	0.0266911
ENSG00000150051	MKX	protein_coding	52.0089	-1.02009	0.283131	-3.6029	0.000314681	0.0267552
ENSG00000132286	TIMM10B	protein_coding	168.829	0.712935	0.198103	3.59881	0.000319679	0.0270231
ENSG00000161681	SHANK1	protein_coding	50.1782	-1.10332	0.307251	-3.59094	0.000329484	0.027555
ENSG00000185924	RTN4RL1	protein_coding	44.2955	-1.21286	0.337773	-3.59074	0.00032974	0.027555
ENSG00000001617	SEMA3F	protein_coding	35.9337	-1.19542	0.333061	-3.5892	0.000331696	0.0275609
ENSG00000147852	VLDLR	protein_coding	230.1	-0.809311	0.226391	-3.57483	0.000350454	0.028955
ENSG00000116017	ARID3A	protein_coding	114.686	-0.90069	0.252173	-3.57171	0.000354657	0.0291377
ENSG00000100219	XBP1	protein_coding	321.269	-0.555567	0.155958	-3.56228	0.000367646	0.0299267
ENSG00000135801	TAF5L	protein_coding	399.854	0.591269	0.166004	3.56178	0.000368354	0.0299267
ENSG00000119927	GPAM	protein_coding	237.642	0.583875	0.163997	3.56027	0.000370469	0.0299322
ENSG00000157445	CACNA2D3	protein_coding	94.2454	-0.898871	0.252848	-3.55499	0.000377988	0.030372
ENSG00000111249	CUX2	protein_coding	49.586	-1.26441	0.356126	-3.55046	0.000384564	0.0307315
ENSG00000138759	FRAS1	protein_coding	444.882	-0.658476	0.185785	-3.54428	0.000393685	0.0312894
ENSG00000138757	G3BP2	protein_coding	846.47	0.51786	0.146184	3.54253	0.000396303	0.0313273
ENSG00000124749	COL21A1	protein_coding	80.3943	-0.970831	0.274311	-3.53917	0.000401391	0.0315588
ENSG00000165959	CLMN	protein_coding	169.398	-0.724708	0.205063	-3.53408	0.000409198	0.0320006
ENSG00000116584	ARHGEF2	protein_coding	628.293	-0.566799	0.160553	-3.5303	0.000415085	0.0322712
ENSG00000173442	EHBP1L1	protein_coding	109.395	-0.820911	0.232616	-3.52904	0.000417071	0.0322712
ENSG00000082153	BZW1	protein_coding	640.484	0.481081	0.136394	3.52713	0.000420083	0.0323331
ENSG00000159216	RUNX1	protein_coding	289.795	0.713155	0.202472	3.52223	0.000427927	0.0327644
ENSG00000164638	SLC29A4	protein_coding	97.7818	-0.89555	0.254562	-3.518	0.00043482	0.0327773
ENSG00000172893	DHCR7	protein_coding	496.362	0.79014	0.224568	3.5185	0.000434001	0.0327773
ENSG00000197355	UAP1L1	protein_coding	122.068	-0.849665	0.241403	-3.51969	0.000432045	0.0327773
ENSG00000055118	KCNH2	protein_coding	46.69	-1.1168	0.318418	-3.50733	0.000452625	0.0337129
ENSG00000092758	COL9A3	protein_coding	29.4763	-1.31261	0.374343	-3.50644	0.000454146	0.0337129
ENSG00000101447	FAM83D	protein_coding	244.116	0.568863	0.162114	3.50904	0.000449731	0.0337129
ENSG00000158055	GRHL3	protein_coding	24.0583	-1.42835	0.407633	-3.504	0.00045832	0.0338509
ENSG00000091129	NRCAM	protein_coding	389.355	-0.642681	0.184118	-3.49059	0.000481948	0.0352401
ENSG00000099194	SCD	protein_coding	3769.73	0.660913	0.189286	3.49161	0.000480128	0.0352401
ENSG00000105270	CLIP3	protein_coding	195.923	-0.729918	0.209903	-3.47741	0.000506278	0.0358666
ENSG00000108370	RGS9	protein_coding	17.9245	-1.57326	0.452433	-3.47734	0.000506422	0.0358666
ENSG00000129244	ATP1B2	protein_coding	112.653	-0.806964	0.232093	-3.4769	0.000507238	0.0358666
ENSG00000142303	ADAMTS10	protein_coding	37.5835	-1.15754	0.332261	-3.48384	0.000494268	0.0358666
ENSG00000149115	TNKS1BP1	protein_coding	367.984	-0.660114	0.189696	-3.47986	0.000501677	0.0358666
ENSG00000155097	ATP6V1C1	protein_coding	208.579	0.646654	0.185998	3.47667	0.000507684	0.0358666
ENSG00000161642	ZNF385A	protein_coding	176.475	-0.653223	0.187744	-3.47933	0.000502667	0.0358666
ENSG00000127585	FBXL16	protein_coding	82.9932	-0.892331	0.256945	-3.47285	0.000514956	0.0362054
ENSG00000143217	NECTIN4	protein_coding	29.9984	-1.39632	0.402498	-3.46914	0.000522135	0.0365345
ENSG00000177098	SCN4B	protein_coding	20.1426	-1.5295	0.441434	-3.46485	0.000530532	0.0369453
ENSG00000006016	CRLF1	protein_coding	82.0134	-0.856148	0.247333	-3.46152	0.00053714	0.0370525
ENSG00000139266	MARCH9	protein_coding	129.629	-0.77648	0.224309	-3.46165	0.000536876	0.0370525
ENSG00000103042	SLC38A7	protein_coding	110.577	0.894355	0.258718	3.45687	0.000546481	0.0373446
ENSG00000187840	EIF4EBP1	protein_coding	244.614	-0.715586	0.206981	-3.45726	0.000545699	0.0373446
ENSG00000108387	SEPT4	protein_coding	75.7247	-1.22392	0.35447	-3.45283	0.000554744	0.0377329
ENSG00000164163	ABCE1	protein_coding	459.986	0.608432	0.176574	3.44575	0.000569468	0.0385551
ENSG00000130203	APOE	protein_coding	51.5333	-1.1691	0.340213	-3.43636	0.000589581	0.0393823
ENSG00000135116	HRK	protein_coding	69.7868	-0.90692	0.263831	-3.43751	0.000587092	0.0393823
ENSG00000173674	EIF1AX	protein_coding	1225.31	0.497305	0.144722	3.43628	0.000589765	0.0393823
ENSG00000128266	GNAZ	protein_coding	267.619	-0.60879	0.178191	-3.4165	0.000634309	0.0420167
ENSG00000135521	LTV1	protein_coding	208.308	0.683757	0.20015	3.41622	0.000634963	0.0420167
ENSG00000074855	ANO8	protein_coding	149.204	-0.760739	0.223031	-3.41091	0.000647463	0.0424082
ENSG00000119285	HEATR1	protein_coding	1168.02	0.543123	0.159189	3.41182	0.00064531	0.0424082
ENSG00000139428	MMAB	protein_coding	243.478	0.658685	0.193162	3.41002	0.000649579	0.0424082
ENSG00000135763	URB2	protein_coding	435.967	0.629963	0.184937	3.40636	0.000658354	0.0427901
ENSG00000074527	NTN4	protein_coding	86.1652	-0.891635	0.262126	-3.40155	0.000670045	0.0433572
ENSG00000176046	NUPR1	protein_coding	18.2491	-1.54448	0.454602	-3.39744	0.000680203	0.0438207
ENSG00000085185	BCORL1	protein_coding	610.935	-0.600323	0.177067	-3.39037	0.000697972	0.0447682
ENSG00000090539	CHRD	protein_coding	49.2413	-1.03133	0.304801	-3.38361	0.000715403	0.0455786
ENSG00000109929	SC5D	protein_coding	397.837	0.57661	0.170506	3.38176	0.000720233	0.0455786
ENSG00000146966	DENND2A	protein_coding	62.0056	-0.949529	0.280869	-3.38068	0.000723075	0.0455786
ENSG00000177034	MTX3	protein_coding	298.368	0.550428	0.162773	3.38157	0.000720739	0.0455786
ENSG00000107819	SFXN3	protein_coding	141.212	-0.792206	0.234437	-3.37919	0.000726988	0.0456286
ENSG00000150893	FREM2	protein_coding	355.053	-0.704753	0.208633	-3.37796	0.000730269	0.0456387
ENSG00000117395	EBNA1BP2	protein_coding	406.622	0.534807	0.158574	3.37261	0.000744606	0.0460234
ENSG00000130508	PXDN	protein_coding	670.516	-0.491949	0.145886	-3.37214	0.000745866	0.0460234
ENSG00000243244	STON1	protein_coding	48.0947	-1.02062	0.302542	-3.37349	0.000742227	0.0460234
ENSG00000103018	CYB5B	protein_coding	430.239	0.576174	0.171054	3.36838	0.000756123	0.0464603
ENSG00000212864	RNF208	protein_coding	47.2835	-1.02838	0.305497	-3.36626	0.000761952	0.0466225
ENSG00000239672	NME1	protein_coding	285.305	0.603866	0.179488	3.36439	0.000767138	0.0467443
ENSG00000100234	TIMP3	protein_coding	283.027	0.702331	0.209008	3.36031	0.000778556	0.0472431
ENSG00000128591	FLNC	protein_coding	608.868	-0.544656	0.16218	-3.35835	0.000784092	0.0473825
ENSG00000115461	IGFBP5	protein_coding	679.469	-0.611652	0.182433	-3.35274	0.000800148	0.048017
ENSG00000150990	DHX37	protein_coding	356.071	0.66629	0.19875	3.35239	0.000801159	0.048017
ENSG00000177595	PIDD1	protein_coding	340.688	-0.653073	0.195694	-3.33721	0.000846238	0.0505118
ENSG00000232224	NA	NA	48.5649	-1.21115	0.363673	-3.33032	0.000867476	0.051569
ENSG00000006634	DBF4	protein_coding	248.441	0.590993	0.178051	3.31923	0.00090265	0.0520913
ENSG00000065183	WDR3	protein_coding	315.935	0.538517	0.162174	3.32061	0.000898198	0.0520913
ENSG00000130826	DKC1	protein_coding	584.119	0.486224	0.146516	3.31858	0.000904758	0.0520913
ENSG00000186470	BTN3A2	protein_coding	74.0866	-0.864589	0.260236	-3.32232	0.000892716	0.0520913
ENSG00000186897	C1QL4	protein_coding	38.9579	-1.09813	0.330524	-3.32239	0.000892501	0.0520913
ENSG00000188290	HES4	protein_coding	341.132	-0.600979	0.181008	-3.32017	0.000899616	0.0520913
ENSG00000204387	C6orf48	protein_coding	148.596	-0.640136	0.192533	-3.32482	0.000884757	0.0520913
ENSG00000227051	C14orf132	protein_coding	160.118	-0.72271	0.217577	-3.32163	0.000894943	0.0520913
ENSG00000187244	BCAM	protein_coding	199.444	-0.607015	0.183056	-3.31601	0.000913133	0.0523673
ENSG00000113460	BRIX1	protein_coding	314.999	0.560275	0.169123	3.31282	0.000923599	0.0527606
ENSG00000130517	PGPEP1	protein_coding	106.794	-0.741072	0.22418	-3.3057	0.000947392	0.0539092
ENSG00000023330	ALAS1	protein_coding	237.859	0.621648	0.188235	3.3025	0.000958254	0.0543159
ENSG00000167600	CYP2S1	protein_coding	52.843	-0.979582	0.297125	-3.29687	0.000977691	0.0549914
ENSG00000179041	RRS1	protein_coding	81.3423	0.831182	0.252107	3.29694	0.00097745	0.0549914
ENSG00000142765	SYTL1	protein_coding	51.9444	-1.01523	0.308163	-3.29446	0.00098612	0.0552529
ENSG00000108561	C1QBP	protein_coding	1267.5	0.467203	0.141959	3.29111	0.000997914	0.0557004
ENSG00000064042	LIMCH1	protein_coding	104.448	-0.82619	0.25115	-3.28963	0.0010032	0.0557828
ENSG00000105171	POP4	protein_coding	459.144	0.480585	0.146402	3.28265	0.00102837	0.0565372
ENSG00000147180	ZNF711	protein_coding	3530.72	-0.517913	0.157742	-3.28329	0.00102604	0.0565372
ENSG00000223901	AP001469.5	antisense	20.2593	1.54359	0.47021	3.28276	0.00102796	0.0565372
ENSG00000128849	CGNL1	protein_coding	131.105	-0.698273	0.213837	-3.26545	0.00109291	0.0598605
ENSG00000120738	EGR1	protein_coding	188.97	0.966005	0.296632	3.25657	0.00112766	0.0615331
ENSG00000072778	ACADVL	protein_coding	1038.23	-0.524637	0.161225	-3.25406	0.00113766	0.0617046
ENSG00000110697	PITPNM1	protein_coding	271.295	-0.651233	0.200204	-3.25284	0.00114256	0.0617046
ENSG00000132563	REEP2	protein_coding	251.287	-0.54627	0.167948	-3.25262	0.00114346	0.0617046
ENSG00000160685	ZBTB7B	protein_coding	98.6828	-0.905004	0.278611	-3.24827	0.0011611	0.0624261
ENSG00000213281	NRAS	protein_coding	518.769	0.509059	0.15679	3.24676	0.00116726	0.0625274
ENSG00000107937	GTPBP4	protein_coding	600.207	0.494515	0.152519	3.24231	0.00118564	0.0630716
ENSG00000136932	TRMO	protein_coding	81.0784	0.848859	0.261906	3.24108	0.00119077	0.0630716
ENSG00000140557	ST8SIA2	protein_coding	22.0561	-1.37012	0.422777	-3.24076	0.00119212	0.0630716
ENSG00000198795	ZNF521	protein_coding	132.652	-0.722438	0.222964	-3.24015	0.00119467	0.0630716
ENSG00000105376	ICAM5	protein_coding	34.8749	-1.20006	0.370754	-3.23682	0.00120869	0.0635822
ENSG00000143061	IGSF3	protein_coding	322.04	-0.544764	0.16836	-3.23571	0.0012134	0.0636014
ENSG00000159388	BTG2	protein_coding	307.778	-0.534187	0.165162	-3.23432	0.00121934	0.0636841
ENSG00000110921	MVK	protein_coding	127.85	0.717304	0.222124	3.2293	0.00124094	0.0641808
ENSG00000125355	TMEM255A	protein_coding	130.65	-0.713962	0.221047	-3.2299	0.00123832	0.0641808
ENSG00000143375	CGN	protein_coding	132.933	-0.695829	0.21549	-3.22905	0.00124201	0.0641808
ENSG00000165195	PIGA	protein_coding	136.308	0.652327	0.202219	3.22584	0.00125604	0.064677
ENSG00000106211	HSPB1	protein_coding	234.385	-0.598184	0.185766	-3.22009	0.00128151	0.0648789
ENSG00000117676	RPS6KA1	protein_coding	181.283	-0.616975	0.191502	-3.22176	0.00127404	0.0648789
ENSG00000153363	LINC00467	lincRNA	39.6144	1.05366	0.326856	3.22361	0.00126584	0.0648789
ENSG00000166689	PLEKHA7	protein_coding	265.666	-0.67124	0.208362	-3.22151	0.00127516	0.0648789
ENSG00000182272	B4GALNT4	protein_coding	116.105	-0.820285	0.254751	-3.21995	0.00128214	0.0648789
ENSG00000107731	UNC5B	protein_coding	306.189	-0.632409	0.196485	-3.2186	0.00128816	0.064959
ENSG00000147257	GPC3	protein_coding	368.994	-0.528095	0.164299	-3.21422	0.00130798	0.0650609
ENSG00000162408	NOL9	protein_coding	621.867	0.497003	0.15455	3.21581	0.00130078	0.0650609
ENSG00000168676	KCTD19	protein_coding	25.0745	-1.26574	0.393727	-3.21476	0.00130555	0.0650609
ENSG00000213390	ARHGAP19	protein_coding	161.77	0.726466	0.225956	3.21508	0.00130408	0.0650609
ENSG00000172785	CBWD1	protein_coding	213.758	0.567803	0.176958	3.20868	0.00133345	0.0661031
ENSG00000171219	CDC42BPG	protein_coding	127.974	-0.718757	0.224096	-3.20737	0.00133956	0.0661817
ENSG00000067842	ATP2B3	protein_coding	36.9441	-1.08643	0.338911	-3.20566	0.00134752	0.0663508
ENSG00000177380	PPFIA3	protein_coding	110.554	-0.765204	0.238931	-3.20261	0.00136187	0.0668324
ENSG00000003249	DBNDD1	protein_coding	195.587	-0.716148	0.224152	-3.19492	0.00139869	0.0678183
ENSG00000014123	UFL1	protein_coding	358.125	0.532576	0.166714	3.19454	0.00140051	0.0678183
ENSG00000073849	ST6GAL1	protein_coding	89.705	-0.77534	0.242501	-3.19727	0.00138736	0.0678183
ENSG00000103485	QPRT	protein_coding	23.1376	-1.37327	0.429666	-3.19614	0.00139281	0.0678183
ENSG00000037474	NSUN2	protein_coding	911.81	0.460715	0.144336	3.19197	0.00141305	0.0681996
ENSG00000176490	DIRAS1	protein_coding	97.8831	-0.733722	0.23017	-3.18774	0.00143389	0.0689775
ENSG00000112139	MDGA1	protein_coding	303.912	-0.679992	0.213921	-3.17871	0.00147933	0.0699418
ENSG00000141994	DUS3L	protein_coding	198.604	0.686596	0.215793	3.18173	0.00146398	0.0699418
ENSG00000143869	GDF7	protein_coding	50.4321	-0.938171	0.294965	-3.18062	0.00146959	0.0699418
ENSG00000163811	WDR43	protein_coding	742.646	0.495898	0.156084	3.17713	0.00148741	0.0699418
ENSG00000166145	SPINT1	protein_coding	169.954	-0.6182	0.194313	-3.18146	0.00146537	0.0699418
ENSG00000179855	GIPC3	protein_coding	31.7271	-1.15447	0.363201	-3.17861	0.00147985	0.0699418
ENSG00000197712	FAM114A1	protein_coding	62.208	-0.876798	0.275945	-3.17744	0.00148582	0.0699418
ENSG00000112081	SRSF3	protein_coding	1562.19	0.392453	0.123583	3.17563	0.00149512	0.0700789
ENSG00000133863	TEX15	protein_coding	156.395	-0.734686	0.231531	-3.17317	0.00150783	0.0704488
ENSG00000114850	SSR3	protein_coding	348.406	0.481565	0.152116	3.16577	0.00154672	0.0713765
ENSG00000151576	QTRT2	protein_coding	163.785	0.582388	0.184023	3.16476	0.00155209	0.0713765
ENSG00000160469	BRSK1	protein_coding	110.376	-0.773993	0.244529	-3.16524	0.00154955	0.0713765
ENSG00000175283	DOLK	protein_coding	133.137	0.6666	0.210622	3.16491	0.00155132	0.0713765
ENSG00000185238	PRMT3	protein_coding	226.376	0.54976	0.173532	3.16805	0.00153464	0.0713765
ENSG00000099308	MAST3	protein_coding	88.3891	-0.833903	0.264514	-3.15258	0.00161832	0.074189
ENSG00000077238	IL4R	protein_coding	52.0189	-0.91381	0.290129	-3.14967	0.00163456	0.0744667
ENSG00000115884	SDC1	protein_coding	73.787	-0.828477	0.263014	-3.14993	0.00163308	0.0744667
ENSG00000043143	JADE2	protein_coding	93.0917	-0.809805	0.25741	-3.14598	0.00165532	0.0746388
ENSG00000064692	SNCAIP	protein_coding	46.8559	-0.994072	0.316445	-3.14137	0.00168161	0.0746388
ENSG00000077943	ITGA8	protein_coding	154.823	-0.739855	0.235142	-3.14642	0.00165281	0.0746388
ENSG00000105613	MAST1	protein_coding	41.7612	-1.17043	0.37261	-3.14117	0.00168274	0.0746388
ENSG00000131238	PPT1	protein_coding	404.788	0.524498	0.166921	3.14219	0.00167688	0.0746388
ENSG00000151892	GFRA1	protein_coding	154.095	-0.644268	0.205049	-3.14202	0.00167789	0.0746388
ENSG00000163565	IFI16	protein_coding	293.221	-0.576157	0.183298	-3.14328	0.00167065	0.0746388
ENSG00000170540	ARL6IP1	protein_coding	627.306	0.533283	0.169405	3.14797	0.00164407	0.0746388
ENSG00000196476	C20orf96	protein_coding	107.861	-0.73231	0.233153	-3.1409	0.00168427	0.0746388
ENSG00000178764	ZHX2	protein_coding	124.348	-0.645482	0.206197	-3.13042	0.00174557	0.0771216
ENSG00000197045	GMFB	protein_coding	265.729	0.537524	0.171856	3.12776	0.00176146	0.077589
ENSG00000204394	VARS	protein_coding	725.909	0.511498	0.163599	3.12654	0.00176879	0.0776781
ENSG00000101265	RASSF2	protein_coding	241.67	-0.62417	0.19978	-3.12429	0.00178232	0.0780378
ENSG00000110427	KIAA1549L	protein_coding	291.367	-0.615722	0.19736	-3.11979	0.00180977	0.0788242
ENSG00000136718	IMP4	protein_coding	241.411	0.538747	0.172698	3.11959	0.00181106	0.0788242
ENSG00000105447	GRWD1	protein_coding	466.753	0.601029	0.192854	3.1165	0.00183013	0.0794177
ENSG00000124313	IQSEC2	protein_coding	167.932	-0.621978	0.199682	-3.11484	0.00184044	0.079629
ENSG00000132664	POLR3F	protein_coding	116.527	0.715179	0.229712	3.11337	0.00184965	0.0797915
ENSG00000037897	METTL1	protein_coding	61.4575	0.924584	0.297267	3.11028	0.00186909	0.0798463
ENSG00000117707	PROX1	protein_coding	132.207	-0.747591	0.240472	-3.10884	0.00187822	0.0798463
ENSG00000129951	PLPPR3	protein_coding	38.1388	-1.165	0.374507	-3.11075	0.00186612	0.0798463
ENSG00000139200	PIANP	protein_coding	56.6606	-0.897321	0.288401	-3.11137	0.00186223	0.0798463
ENSG00000145907	G3BP1	protein_coding	1368.9	0.470895	0.151454	3.10917	0.00187616	0.0798463
ENSG00000165804	ZNF219	protein_coding	141.755	-0.721514	0.232299	-3.10598	0.00189652	0.0803904
ENSG00000127946	HIP1	protein_coding	487.083	-0.490411	0.157942	-3.105	0.00190276	0.0804219
ENSG00000167861	HID1	protein_coding	274.006	-0.537994	0.173319	-3.10408	0.00190873	0.0804418
ENSG00000169432	SCN9A	protein_coding	244.287	-0.627164	0.202105	-3.10317	0.00191462	0.0804579
ENSG00000063180	CA11	protein_coding	81.1421	-0.780438	0.251763	-3.09989	0.00193593	0.0808886
ENSG00000162337	LRP5	protein_coding	566.812	-0.603605	0.194696	-3.10025	0.00193358	0.0808886
ENSG00000053372	MRTO4	protein_coding	316.23	0.580199	0.187223	3.09896	0.00194199	0.0809106
ENSG00000267121	CTD-2020K17.1	antisense	14.2557	-1.60218	0.517179	-3.09793	0.00194876	0.0809622
ENSG00000095397	WHRN	protein_coding	172.255	-0.782763	0.252754	-3.09694	0.00195532	0.0809842
ENSG00000135097	MSI1	protein_coding	180.746	-0.619503	0.200248	-3.09367	0.00197698	0.0809842
ENSG00000139445	FOXN4	protein_coding	20.5704	-1.30476	0.421684	-3.09417	0.00197365	0.0809842
ENSG00000167107	ACSF2	protein_coding	142.287	-0.774472	0.250319	-3.09394	0.00197519	0.0809842
ENSG00000183248	PRR36	protein_coding	92.6653	-0.790689	0.255457	-3.0952	0.00196679	0.0809842
ENSG00000162545	CAMK2N1	protein_coding	54.6195	-0.913447	0.295521	-3.09097	0.00199505	0.0814961
ENSG00000109084	TMEM97	protein_coding	695.157	0.482201	0.156076	3.08952	0.00200483	0.0816673
ENSG00000160818	GPATCH4	protein_coding	254.772	0.664551	0.215488	3.08393	0.00204284	0.0829849
ENSG00000074800	ENO1	protein_coding	5724.16	0.448125	0.145518	3.07953	0.00207328	0.0833771
ENSG00000130702	LAMA5	protein_coding	957.539	-0.640694	0.207989	-3.08042	0.00206709	0.0833771
ENSG00000132382	MYBBP1A	protein_coding	1136.63	0.580714	0.18859	3.07924	0.0020753	0.0833771
ENSG00000136367	ZFHX2	protein_coding	142.827	-0.799685	0.2595	-3.08164	0.00205867	0.0833771
ENSG00000133247	KMT5C	protein_coding	174.261	-0.687522	0.223346	-3.07829	0.00208194	0.0834143
ENSG00000163376	KBTBD8	protein_coding	49.5141	1.04102	0.338296	3.07725	0.00208923	0.0834778
ENSG00000175274	TP53I11	protein_coding	247.799	-0.562903	0.183166	-3.07319	0.00211783	0.0843899
ENSG00000174516	PELI3	protein_coding	110.771	-0.670889	0.219089	-3.06218	0.00219732	0.0873196
ENSG00000165801	ARHGEF40	protein_coding	220.585	-0.626154	0.20465	-3.05964	0.00221602	0.0878239
ENSG00000110492	MDK	protein_coding	413.992	-0.48865	0.159825	-3.05741	0.00223261	0.0882425
ENSG00000102401	ARMCX3	protein_coding	237.038	-0.547692	0.179208	-3.05619	0.00224172	0.0883636
ENSG00000069188	SDK2	protein_coding	238.267	-0.639598	0.209339	-3.05532	0.00224819	0.0883806
ENSG00000160131	VMA21	protein_coding	512.775	0.471884	0.154548	3.05332	0.00226326	0.0887343
ENSG00000182054	IDH2	protein_coding	211.655	-0.53595	0.175611	-3.05191	0.00227387	0.0889121
ENSG00000135540	NHSL1	protein_coding	452.686	-0.600323	0.196775	-3.05081	0.00228225	0.0890016
ENSG00000066382	MPPED2	protein_coding	55.5545	-0.890061	0.292237	-3.04568	0.00232153	0.089607
ENSG00000131149	GSE1	protein_coding	1102.74	-0.540631	0.177546	-3.04502	0.00232663	0.089607
ENSG00000132879	FBXO44	protein_coding	103.396	-0.716064	0.234952	-3.04771	0.00230595	0.089607
ENSG00000134294	SLC38A2	protein_coding	1319.32	-0.508856	0.167123	-3.04479	0.00232841	0.089607
ENSG00000155592	ZKSCAN2	protein_coding	189.806	0.621528	0.204053	3.04592	0.00231968	0.089607
ENSG00000140650	PMM2	protein_coding	119.256	0.694477	0.22841	3.04049	0.00236194	0.0902063
ENSG00000169714	CNBP	protein_coding	688.376	0.408709	0.134425	3.04042	0.00236249	0.0902063
ENSG00000172115	CYCS	protein_coding	586.795	0.445641	0.146538	3.04113	0.00235691	0.0902063
ENSG00000182718	ANXA2	protein_coding	857.445	0.410317	0.134999	3.0394	0.00237048	0.0902758
ENSG00000041802	LSG1	protein_coding	269.212	0.549838	0.181203	3.03438	0.00241031	0.0910812
ENSG00000137312	FLOT1	protein_coding	498.345	-0.465772	0.153484	-3.03466	0.0024081	0.0910812
ENSG00000142449	FBN3	protein_coding	19.5732	-1.32961	0.438057	-3.03525	0.00240339	0.0910812
ENSG00000170734	POLH	protein_coding	278.895	-0.573502	0.189127	-3.03236	0.00242648	0.0914557
ENSG00000082684	SEMA5B	protein_coding	27.5259	-1.13799	0.375746	-3.02862	0.00245677	0.0921227
ENSG00000120942	UBIAD1	protein_coding	183.501	0.617815	0.203984	3.02874	0.00245574	0.0921227
ENSG00000174695	TMEM167A	protein_coding	374.67	0.513091	0.16951	3.02691	0.00247066	0.0924067
ENSG00000130164	LDLR	protein_coding	140.51	0.749767	0.248067	3.02243	0.00250753	0.0935463
ENSG00000142541	RPL13A	protein_coding	5841.19	-0.344741	0.114149	-3.02009	0.002527	0.0940327
ENSG00000244405	ETV5	protein_coding	46.883	1.01009	0.334721	3.01771	0.00254692	0.0945334
ENSG00000109133	TMEM33	protein_coding	457.904	0.515459	0.171009	3.01422	0.00257645	0.0951465
ENSG00000115738	ID2	protein_coding	257.625	-0.612321	0.203103	-3.01484	0.00257117	0.0951465
ENSG00000134375	TIMM17A	protein_coding	199.805	0.57322	0.190232	3.01326	0.00258453	0.0952045
ENSG00000172889	EGFL7	protein_coding	139.72	-0.670725	0.22273	-3.01139	0.00260058	0.0955551
ENSG00000079459	FDFT1	protein_coding	851.474	0.466055	0.155023	3.00636	0.00264397	0.0967059
ENSG00000080947	CROCCP3	transcribed_unprocessed_pseudogene	117.377	-0.765944	0.254848	-3.0055	0.00265147	0.0967059
ENSG00000143847	PPFIA4	protein_coding	59.8589	-0.903856	0.300786	-3.00498	0.00265595	0.0967059
ENSG00000149927	DOC2A	protein_coding	47.9663	-0.967055	0.321847	-3.00471	0.00265835	0.0967059
ENSG00000120549	KIAA1217	protein_coding	217.385	-0.594862	0.198099	-3.00285	0.00267462	0.0970561
ENSG00000164440	TXLNB	protein_coding	13.5635	-1.5401	0.513348	-3.00011	0.00269885	0.097693
ENSG00000107331	ABCA2	protein_coding	462.13	-0.596573	0.198924	-2.99901	0.0027086	0.0977926
ENSG00000117595	IRF6	protein_coding	46.948	-0.929681	0.31007	-2.99829	0.00271497	0.0977926
ENSG00000134574	DDB2	protein_coding	477.987	-0.431637	0.144003	-2.99741	0.00272282	0.0978342
ENSG00000100664	EIF5	protein_coding	1217.21	0.420756	0.14055	2.99363	0.00275681	0.0985711
ENSG00000169446	MMGT1	protein_coding	290.54	0.509869	0.170301	2.99393	0.00275411	0.0985711
ENSG00000174840	PDE12	protein_coding	283.857	0.527316	0.17627	2.99153	0.00277585	0.09901
ENSG00000108671	PSMD11	protein_coding	1025.67	0.439808	0.147092	2.99001	0.00278964	0.0992597
ENSG00000082014	SMARCD3	protein_coding	134.812	-0.613248	0.205334	-2.98659	0.00282108	0.100135
ENSG00000100167	SEPT3	protein_coding	227.046	-0.502229	0.168274	-2.98459	0.00283963	0.100549
ENSG00000033011	ALG1	protein_coding	62.0495	0.845999	0.283921	2.9797	0.00288533	0.101187
ENSG00000104870	FCGRT	protein_coding	285.169	-0.588978	0.197585	-2.98088	0.00287422	0.101187
ENSG00000116649	SRM	protein_coding	633.083	0.574231	0.192672	2.98036	0.00287911	0.101187
ENSG00000187535	IFT140	protein_coding	300.791	-0.543818	0.182435	-2.98089	0.00287416	0.101187
ENSG00000085719	CPNE3	protein_coding	591.562	0.474994	0.159623	2.97572	0.00292304	0.102264
ENSG00000054392	HHAT	protein_coding	80.0342	-0.771957	0.259739	-2.97205	0.00295817	0.102616
ENSG00000081052	COL4A4	protein_coding	203.48	-0.614545	0.206675	-2.97348	0.00294442	0.102616
ENSG00000106070	GRB10	protein_coding	443.756	-0.574203	0.193253	-2.97125	0.00296592	0.102616
ENSG00000167508	MVD	protein_coding	209.699	0.708331	0.238283	2.97264	0.00295249	0.102616
ENSG00000170185	USP38	protein_coding	239.432	0.576993	0.194208	2.97101	0.00296818	0.102616
ENSG00000165912	PACSIN3	protein_coding	163.654	-0.605385	0.203873	-2.96942	0.00298364	0.102907
ENSG00000250510	GPR162	protein_coding	40.3436	-0.990296	0.333591	-2.9686	0.00299164	0.102941
ENSG00000116396	KCNC4	protein_coding	174.818	-0.709647	0.239175	-2.96706	0.0030066	0.102971
ENSG00000131018	SYNE1	protein_coding	887.205	-0.498394	0.167974	-2.96709	0.00300631	0.102971
ENSG00000149084	HSD17B12	protein_coding	479.654	0.456094	0.154065	2.9604	0.00307242	0.104979
ENSG00000152332	UHMK1	protein_coding	784.556	0.562223	0.189979	2.9594	0.00308242	0.105075
ENSG00000108829	LRRC59	protein_coding	1325.66	0.401438	0.135717	2.9579	0.0030974	0.105239
ENSG00000124787	RPP40	protein_coding	52.6708	0.966498	0.326798	2.95748	0.00310162	0.105239
ENSG00000138162	TACC2	protein_coding	202.211	-0.547745	0.185253	-2.95674	0.00310914	0.10525
ENSG00000154917	RAB6B	protein_coding	84.9146	-0.731535	0.247611	-2.95437	0.00313307	0.105755
ENSG00000163872	YEATS2	protein_coding	427.882	-0.527702	0.17865	-2.95384	0.00313851	0.105755
ENSG00000115875	SRSF7	protein_coding	824.24	0.445131	0.150815	2.9515	0.0031623	0.106312
ENSG00000243811	APOBEC3D	protein_coding	25.0985	-1.27921	0.4353	-2.93868	0.00329609	0.110555
ENSG00000115761	NOL10	protein_coding	308.993	0.533746	0.181712	2.93732	0.00331062	0.110788
ENSG00000198018	ENTPD7	protein_coding	183.119	0.578323	0.196957	2.93629	0.00332166	0.110904
ENSG00000088205	DDX18	protein_coding	688.647	0.492627	0.167885	2.93431	0.00334289	0.111359
ENSG00000038210	PI4K2B	protein_coding	61.0679	0.788876	0.269263	2.92976	0.00339229	0.112747
ENSG00000100767	PAPLN	protein_coding	119.382	-0.762066	0.260176	-2.92904	0.00340013	0.112752
ENSG00000185585	OLFML2A	protein_coding	94.0714	-0.664749	0.227011	-2.92826	0.00340863	0.112778
ENSG00000130935	NOL11	protein_coding	538.176	0.455522	0.155603	2.92745	0.0034175	0.112816
ENSG00000117450	PRDX1	protein_coding	461.441	0.525395	0.179524	2.9266	0.00342692	0.112836
ENSG00000169607	CKAP2L	protein_coding	379.384	0.509994	0.174298	2.926	0.00343354	0.112836
ENSG00000156453	PCDH1	protein_coding	36.0539	-1.14209	0.390655	-2.92352	0.00346096	0.113482
ENSG00000254726	MEX3A	protein_coding	94.5759	-0.705738	0.241529	-2.92196	0.00347836	0.113798
ENSG00000036448	MYOM2	protein_coding	33.9491	-1.07214	0.367626	-2.91639	0.00354111	0.114823
ENSG00000152672	CLEC4F	protein_coding	13.1045	-1.48645	0.509616	-2.91681	0.00353628	0.114823
ENSG00000164109	MAD2L1	protein_coding	278.5	0.512071	0.175496	2.91786	0.00352445	0.114823
ENSG00000240694	PNMA2	protein_coding	306.118	-0.566772	0.194255	-2.91767	0.00352659	0.114823
ENSG00000139629	GALNT6	protein_coding	70.7833	-0.80197	0.275304	-2.91304	0.00357934	0.115296
ENSG00000164134	NAA15	protein_coding	703.08	0.473435	0.162496	2.91352	0.00357376	0.115296
ENSG00000184271	POU6F1	protein_coding	86.8429	-0.735081	0.252325	-2.91323	0.00357716	0.115296
ENSG00000164061	BSN	protein_coding	155.292	0.785366	0.269832	2.91058	0.00360763	0.115813
ENSG00000277258	PCGF2	protein_coding	184.195	-0.581655	0.199863	-2.91026	0.00361124	0.115813
ENSG00000101361	NOP56	protein_coding	1665.19	0.397283	0.13666	2.90709	0.0036481	0.116739
ENSG00000135439	AGAP2	protein_coding	37.8471	-1.07448	0.369811	-2.90548	0.00366692	0.11683
ENSG00000167972	ABCA3	protein_coding	321.659	-0.567662	0.195351	-2.90585	0.00366256	0.11683
ENSG00000198838	RYR3	protein_coding	29.4701	1.06271	0.365856	2.90474	0.00367564	0.116853
ENSG00000173894	CBX2	protein_coding	361.596	-0.54226	0.186796	-2.90295	0.00369666	0.117013
ENSG00000225968	ELFN1	protein_coding	17.6016	-1.30663	0.450023	-2.90348	0.00369035	0.117013
ENSG00000065609	SNAP91	protein_coding	72.4043	-0.786797	0.2713	-2.9001	0.00373049	0.117254
ENSG00000155115	GTF3C6	protein_coding	210.259	0.533418	0.183878	2.90094	0.00372043	0.117254
ENSG00000188229	TUBB4B	protein_coding	2626.56	0.379782	0.130965	2.89988	0.00373307	0.117254
ENSG00000277586	NEFL	protein_coding	835.708	-0.382874	0.132043	-2.8996	0.00373633	0.117254
ENSG00000198756	COLGALT2	protein_coding	68.4345	-0.815833	0.281584	-2.8973	0.00376395	0.117867
ENSG00000105701	FKBP8	protein_coding	924.088	-0.441806	0.152678	-2.89371	0.0038072	0.118967
ENSG00000126067	PSMB2	protein_coding	787.723	0.412536	0.142725	2.89043	0.00384717	0.11996
ENSG00000129474	AJUBA	protein_coding	74.3841	-0.88354	0.305838	-2.88891	0.00386574	0.120282
ENSG00000142621	FHAD1	protein_coding	34.5491	-1.02124	0.354106	-2.884	0.00392663	0.121917
ENSG00000111877	MCM9	protein_coding	275.683	0.523188	0.181552	2.88175	0.00395477	0.122531
ENSG00000113013	HSPA9	protein_coding	1702.95	0.446159	0.154923	2.87988	0.00397829	0.122999
ENSG00000188725	SMIM15	protein_coding	155.946	0.605188	0.210416	2.87615	0.00402553	0.124197
ENSG00000104915	STX10	protein_coding	170.054	-0.552363	0.192096	-2.87545	0.00403452	0.124212
ENSG00000159335	PTMS	protein_coding	1103.38	-0.400185	0.139287	-2.8731	0.00406462	0.124876
ENSG00000099860	GADD45B	protein_coding	148.9	0.619158	0.215738	2.86996	0.00410529	0.125336
ENSG00000171793	CTPS1	protein_coding	594.542	0.433914	0.151156	2.87064	0.00409648	0.125336
ENSG00000178295	GEN1	protein_coding	452.148	0.595128	0.207334	2.87038	0.0040998	0.125336
ENSG00000114923	SLC4A3	protein_coding	77.8951	-0.829411	0.289185	-2.86809	0.00412953	0.125813
ENSG00000173918	C1QTNF1	protein_coding	70.2564	-0.775182	0.270373	-2.86708	0.00414275	0.125953
ENSG00000153395	LPCAT1	protein_coding	256.832	-0.505791	0.176478	-2.86602	0.00415661	0.126113
ENSG00000071243	ING3	protein_coding	164.031	0.699593	0.244372	2.86282	0.00419891	0.126608
ENSG00000110321	EIF4G2	protein_coding	4633.52	0.414122	0.144621	2.86351	0.00418982	0.126608
ENSG00000116095	PLEKHA3	protein_coding	387.243	0.646032	0.225613	2.86345	0.0041906	0.126608
ENSG00000107874	CUEDC2	protein_coding	156.663	-0.589665	0.206069	-2.86149	0.00421651	0.126877
ENSG00000170264	FAM161A	protein_coding	169.713	-0.550013	0.19227	-2.86062	0.00422809	0.126964
ENSG00000099364	FBXL19	protein_coding	246.053	-0.643661	0.225059	-2.85997	0.00423686	0.126967
ENSG00000034693	PEX3	protein_coding	89.5294	0.670075	0.234704	2.85498	0.00430398	0.126992
ENSG00000049089	COL9A2	protein_coding	37.3971	-1.02075	0.357543	-2.8549	0.00430502	0.126992
ENSG00000096384	HSP90AB1	protein_coding	6501.6	0.359889	0.126009	2.85606	0.00428939	0.126992
ENSG00000096433	ITPR3	protein_coding	1036.96	-0.491522	0.171955	-2.85843	0.00425746	0.126992
ENSG00000118946	PCDH17	protein_coding	117.807	0.665267	0.232843	2.85715	0.00427464	0.126992
ENSG00000138074	SLC5A6	protein_coding	225.862	0.596513	0.208955	2.85474	0.00430718	0.126992
ENSG00000168813	ZNF507	protein_coding	1109.44	0.49832	0.174408	2.85721	0.00427376	0.126992
ENSG00000174640	SLCO2A1	protein_coding	41.4193	-0.912818	0.319304	-2.85877	0.00425284	0.126992
ENSG00000110619	CARS	protein_coding	247.322	-0.593951	0.208142	-2.85358	0.00432291	0.1272
ENSG00000012822	CALCOCO1	protein_coding	350.196	-0.55077	0.193305	-2.84922	0.00438261	0.127255
ENSG00000076706	MCAM	protein_coding	227.468	-0.605601	0.21244	-2.85069	0.00436239	0.127255
ENSG00000100092	SH3BP1	protein_coding	80.6648	-0.726303	0.254933	-2.849	0.00438571	0.127255
ENSG00000112742	TTK	protein_coding	720.631	0.417492	0.146457	2.85062	0.00436346	0.127255
ENSG00000173821	RNF213	protein_coding	1844.83	-0.559752	0.196269	-2.85196	0.00434509	0.127255
ENSG00000184916	JAG2	protein_coding	110.178	-0.813074	0.285271	-2.85018	0.0043694	0.127255
ENSG00000187634	SAMD11	protein_coding	283.732	-0.570177	0.200018	-2.85063	0.00436331	0.127255
ENSG00000171551	ECEL1	protein_coding	83.8535	-0.69863	0.245304	-2.84802	0.00439918	0.127393
ENSG00000163900	TMEM41A	protein_coding	101.258	0.637992	0.224257	2.84491	0.00444233	0.128389
ENSG00000213676	ATF6B	protein_coding	337.291	-0.486252	0.171123	-2.84154	0.00448968	0.129501
ENSG00000077150	NFKB2	protein_coding	112.274	-0.755246	0.266106	-2.83814	0.00453771	0.130354
ENSG00000105185	PDCD5	protein_coding	782.974	0.392071	0.138172	2.83756	0.00454598	0.130354
ENSG00000112782	CLIC5	protein_coding	38.4551	-0.925971	0.326199	-2.83867	0.00453024	0.130354
ENSG00000134030	CTIF	protein_coding	184.15	-0.604915	0.21344	-2.83412	0.00459519	0.130739
ENSG00000185344	ATP6V0A2	protein_coding	398.059	0.472413	0.166647	2.83481	0.00458534	0.130739
ENSG00000198836	OPA1	protein_coding	620.501	0.411719	0.145226	2.83503	0.00458208	0.130739
ENSG00000216775	RP1-152L7.5	transcribed_unprocessed_pseudogene	171.586	-0.571825	0.201727	-2.83465	0.00458759	0.130739
ENSG00000168827	GFM1	protein_coding	215.441	0.546803	0.193061	2.83229	0.00462166	0.131237
ENSG00000126775	ATG14	protein_coding	183.016	0.566369	0.200034	2.83137	0.00463497	0.13136
ENSG00000003400	CASP10	protein_coding	43.726	-0.967778	0.342079	-2.82911	0.0046678	0.13146
ENSG00000007062	PROM1	protein_coding	20.4191	-1.23083	0.435226	-2.82804	0.00468344	0.13146
ENSG00000112655	PTK7	protein_coding	761.382	-0.449337	0.15888	-2.82816	0.00468169	0.13146
ENSG00000165115	KIF27	protein_coding	98.399	-0.644606	0.227929	-2.8281	0.00468257	0.13146
ENSG00000168874	ATOH8	protein_coding	19.8332	-1.28403	0.453645	-2.83047	0.00464797	0.13146
ENSG00000087116	ADAMTS2	protein_coding	122.086	-0.667577	0.236192	-2.82641	0.00470725	0.131863
ENSG00000131467	PSME3	protein_coding	959.422	0.481073	0.170389	2.82339	0.00475189	0.131863
ENSG00000136936	XPA	protein_coding	161.126	0.53888	0.190713	2.82561	0.00471903	0.131863
ENSG00000156017	CARNMT1	protein_coding	262.376	0.4911	0.173904	2.82398	0.00474317	0.131863
ENSG00000177469	PTRF	protein_coding	516.794	-0.469998	0.166371	-2.82499	0.00472814	0.131863
ENSG00000197565	COL4A6	protein_coding	131.091	-0.603256	0.213595	-2.8243	0.00473833	0.131863
ENSG00000111615	KRR1	protein_coding	334.597	0.483421	0.1715	2.81878	0.00482066	0.133265
ENSG00000116678	LEPR	protein_coding	177.843	-0.509825	0.180854	-2.81898	0.00481763	0.133265
ENSG00000146410	MTFR2	protein_coding	79.8989	0.785753	0.27905	2.81581	0.00486541	0.134249
ENSG00000117394	SLC2A1	protein_coding	191.841	0.606199	0.215504	2.81294	0.00490907	0.135198
ENSG00000055483	USP36	protein_coding	682.556	0.519028	0.184891	2.80721	0.00499734	0.13737
ENSG00000123545	NDUFAF4	protein_coding	132.13	0.633356	0.225855	2.80425	0.00504332	0.138115
ENSG00000132603	NIP7	protein_coding	144.035	0.647844	0.231007	2.80443	0.0050406	0.138115
ENSG00000054654	SYNE2	protein_coding	3043.39	-0.510161	0.182381	-2.79723	0.00515431	0.140891
ENSG00000104964	AES	protein_coding	432.269	-0.468091	0.167455	-2.79532	0.0051849	0.1413
ENSG00000139625	MAP3K12	protein_coding	147.06	-0.681233	0.243726	-2.79508	0.00518861	0.1413
ENSG00000141756	FKBP10	protein_coding	649.47	-0.421456	0.150872	-2.79347	0.00521464	0.141745
ENSG00000047621	C12orf4	protein_coding	221.346	0.529089	0.189762	2.78816	0.00530077	0.142591
ENSG00000082458	DLG3	protein_coding	333.834	-0.465445	0.166882	-2.78907	0.00528604	0.142591
ENSG00000095066	HOOK2	protein_coding	131.374	-0.597389	0.214203	-2.78889	0.00528897	0.142591
ENSG00000103356	EARS2	protein_coding	264.802	0.479778	0.171922	2.79068	0.00525972	0.142591
ENSG00000114767	RRP9	protein_coding	93.9285	0.660032	0.236784	2.78748	0.00531197	0.142591
ENSG00000168135	KCNJ4	protein_coding	14.3181	-1.36741	0.490125	-2.78993	0.00527201	0.142591
ENSG00000198440	ZNF583	protein_coding	95.2835	0.665722	0.238836	2.78736	0.00531402	0.142591
ENSG00000148840	PPRC1	protein_coding	602.845	0.498815	0.179018	2.7864	0.00532964	0.142749
ENSG00000029363	BCLAF1	protein_coding	2408.54	0.449644	0.161522	2.78379	0.00537274	0.14364
ENSG00000149547	EI24	protein_coding	647.221	0.447697	0.160941	2.78174	0.00540681	0.144287
ENSG00000164933	SLC25A32	protein_coding	75.849	0.756457	0.272282	2.77821	0.00546594	0.145334
ENSG00000166562	SEC11C	protein_coding	188.741	0.528653	0.190249	2.77875	0.00545683	0.145334
ENSG00000120693	SMAD9	protein_coding	214.777	-0.499538	0.179898	-2.77678	0.00549011	0.145592
ENSG00000176531	PHLDB3	protein_coding	140.519	-0.627905	0.226153	-2.77645	0.00549554	0.145592
ENSG00000005471	ABCB4	protein_coding	37.498	-0.937739	0.33805	-2.77396	0.00553779	0.146253
ENSG00000123505	AMD1	protein_coding	754.974	0.495304	0.178565	2.7738	0.0055405	0.146253
ENSG00000113387	SUB1	protein_coding	699.409	0.397912	0.143572	2.77152	0.00557953	0.147018
ENSG00000135924	DNAJB2	protein_coding	138.712	-0.559089	0.201784	-2.77074	0.00559296	0.147107
ENSG00000126803	HSPA2	protein_coding	173.731	-0.606446	0.218939	-2.76993	0.00560683	0.147207
ENSG00000082213	C5orf22	protein_coding	283.91	0.532824	0.192506	2.76784	0.00564297	0.147774
ENSG00000182013	PNMAL1	protein_coding	189.67	-0.516183	0.186515	-2.76751	0.00564865	0.147774
ENSG00000167553	TUBA1C	protein_coding	439.333	0.456937	0.165174	2.76639	0.00566806	0.148017
ENSG00000108840	HDAC5	protein_coding	480.739	-0.494137	0.178781	-2.76393	0.00571098	0.148343
ENSG00000131845	ZNF304	protein_coding	215.167	0.567147	0.20512	2.76496	0.00569301	0.148343
ENSG00000137868	STRA6	protein_coding	78.588	-0.764841	0.276705	-2.7641	0.00570799	0.148343
ENSG00000011422	PLAUR	protein_coding	84.6966	-0.791118	0.286403	-2.76225	0.00574042	0.14858
ENSG00000189403	HMGB1	protein_coding	988.466	0.37849	0.136996	2.76279	0.00573096	0.14858
ENSG00000166888	STAT6	protein_coding	81.5637	-0.758838	0.274792	-2.7615	0.00575367	0.14866
ENSG00000063046	EIF4B	protein_coding	1576.67	-0.338541	0.122732	-2.75839	0.00580876	0.149292
ENSG00000122756	CNTFR	protein_coding	21.6955	-1.13929	0.412946	-2.75893	0.00579903	0.149292
ENSG00000170004	CHD3	protein_coding	2057.47	-0.411682	0.14922	-2.75889	0.00579985	0.149292
ENSG00000161960	EIF4A1	protein_coding	81.8487	0.881417	0.319679	2.75719	0.00583005	0.149577
ENSG00000109265	KIAA1211	protein_coding	158.477	-0.550937	0.199894	-2.75614	0.00584886	0.149703
ENSG00000168010	ATG16L2	protein_coding	66.1617	-0.797289	0.289316	-2.75577	0.00585544	0.149703
ENSG00000129518	EAPP	protein_coding	178.525	0.511643	0.185748	2.7545	0.00587823	0.149762
ENSG00000188322	SBK1	protein_coding	101.174	-0.687372	0.249505	-2.75494	0.0058702	0.149762
ENSG00000140545	MFGE8	protein_coding	784.137	-0.401027	0.145666	-2.75305	0.0059042	0.150162
ENSG00000153815	CMIP	protein_coding	299.016	-0.516787	0.187761	-2.75237	0.00591649	0.150213
ENSG00000170571	EMB	protein_coding	335.307	0.450323	0.163741	2.75021	0.00595573	0.150947
ENSG00000145220	LYAR	protein_coding	183.19	0.541095	0.196809	2.74934	0.00597162	0.151088
ENSG00000115368	WDR75	protein_coding	380.064	0.471229	0.171688	2.74468	0.00605701	0.152521
ENSG00000124383	MPHOSPH10	protein_coding	280.278	0.473958	0.172628	2.74554	0.00604107	0.152521
ENSG00000126432	PRDX5	protein_coding	286.534	-0.515032	0.187657	-2.74454	0.00605955	0.152521
ENSG00000160360	GPSM1	protein_coding	351.321	-0.524438	0.191229	-2.74247	0.00609799	0.153225
ENSG00000167702	KIFC2	protein_coding	84.4264	-0.723075	0.263831	-2.74068	0.00613127	0.153634
ENSG00000167721	TSR1	protein_coding	595.573	0.429341	0.156731	2.73934	0.00615628	0.153634
ENSG00000183527	PSMG1	protein_coding	341.161	0.454267	0.165813	2.73964	0.00615067	0.153634
ENSG00000241878	PISD	protein_coding	202.515	0.556145	0.203011	2.73948	0.00615368	0.153634
ENSG00000174951	FUT1	protein_coding	50.5333	-0.85735	0.313088	-2.73837	0.00617453	0.153827
ENSG00000187678	SPRY4	protein_coding	16.161	1.2769	0.466428	2.73761	0.00618872	0.153918
ENSG00000145860	RNF145	protein_coding	410.349	-0.416416	0.152493	-2.73073	0.00631948	0.156903
ENSG00000108679	LGALS3BP	protein_coding	1020.23	-0.387391	0.142004	-2.72803	0.0063713	0.157584
ENSG00000109452	INPP4B	protein_coding	55.6445	-0.780095	0.285993	-2.72767	0.00637831	0.157584
ENSG00000198026	ZNF335	protein_coding	371.082	0.494908	0.181443	2.72762	0.00637924	0.157584
ENSG00000114686	MRPL3	protein_coding	457.754	0.482052	0.17686	2.72562	0.00641805	0.157985
ENSG00000116852	KIF21B	protein_coding	70.259	-0.761099	0.279347	-2.72456	0.00643868	0.157985
ENSG00000132196	HSD17B7	protein_coding	84.7552	0.646599	0.237307	2.72474	0.00643521	0.157985
ENSG00000268996	MAN1B1-AS1	antisense	17.0712	1.30605	0.47913	2.72589	0.00641293	0.157985
ENSG00000197780	TAF13	protein_coding	64.938	0.702181	0.257805	2.72369	0.00645567	0.158137
ENSG00000107560	RAB11FIP2	protein_coding	262.977	0.534622	0.196406	2.72202	0.00648836	0.15819
ENSG00000135424	ITGA7	protein_coding	175.037	-0.615352	0.226033	-2.72241	0.00648085	0.15819
ENSG00000166341	DCHS1	protein_coding	133.008	-0.636302	0.233769	-2.72193	0.00649028	0.15819
ENSG00000202198	RN7SK	misc_RNA	111738	-0.333055	0.122439	-2.72018	0.00652465	0.158763
ENSG00000075891	PAX2	protein_coding	55.1107	-0.790616	0.290882	-2.718	0.00656786	0.159433
ENSG00000134333	LDHA	protein_coding	2406.57	0.328109	0.120731	2.71769	0.00657398	0.159433
ENSG00000146250	PRSS35	protein_coding	13.1773	-1.37721	0.506863	-2.71713	0.006585	0.159435
ENSG00000066248	NGEF	protein_coding	68.4177	-0.695052	0.25621	-2.71282	0.00667135	0.159712
ENSG00000104881	PPP1R13L	protein_coding	86.8855	-0.688656	0.253594	-2.71558	0.00661592	0.159712
ENSG00000120616	EPC1	protein_coding	235.478	0.505218	0.186239	2.71274	0.00667287	0.159712
ENSG00000154642	C21orf91	protein_coding	187.938	0.537547	0.198043	2.71429	0.00664179	0.159712
ENSG00000187772	LIN28B	protein_coding	283.617	0.521166	0.192088	2.71316	0.00666453	0.159712
ENSG00000196437	ZNF569	protein_coding	262.584	0.48328	0.177984	2.7153	0.00662148	0.159712
ENSG00000250305	KIAA1456	protein_coding	31.3024	-0.987781	0.364064	-2.71321	0.00666355	0.159712
ENSG00000154358	OBSCN	protein_coding	668.422	-0.621275	0.229118	-2.71159	0.0066961	0.160006
ENSG00000109971	HSPA8	protein_coding	4592.29	-0.346144	0.127708	-2.71044	0.00671946	0.160303
ENSG00000134684	YARS	protein_coding	874.814	-0.391702	0.144562	-2.70957	0.00673699	0.160459
ENSG00000061918	GUCY1B3	protein_coding	156.146	-0.573173	0.211687	-2.70764	0.00677631	0.160611
ENSG00000074219	TEAD2	protein_coding	168.743	-0.591516	0.2184	-2.70841	0.00676071	0.160611
ENSG00000164308	ERAP2	protein_coding	138.874	-0.576719	0.21297	-2.70798	0.00676936	0.160611
ENSG00000107957	SH3PXD2A	protein_coding	215.483	-0.601653	0.222371	-2.70562	0.00681761	0.161328
ENSG00000071539	TRIP13	protein_coding	613.17	0.478973	0.177123	2.70418	0.00684735	0.161336
ENSG00000080298	RFX3	protein_coding	135.136	-0.592481	0.219289	-2.70182	0.00689605	0.161336
ENSG00000084073	ZMPSTE24	protein_coding	374.96	0.561743	0.208151	2.69873	0.00696047	0.161336
ENSG00000099849	RASSF7	protein_coding	24.5785	-1.20168	0.445247	-2.6989	0.00695689	0.161336
ENSG00000100626	GALNT16	protein_coding	111.976	-0.691285	0.256109	-2.69918	0.00695109	0.161336
ENSG00000105514	RAB3D	protein_coding	53.8049	-0.882081	0.326562	-2.70111	0.00691081	0.161336
ENSG00000105849	TWISTNB	protein_coding	229.89	0.531951	0.197015	2.70005	0.00693281	0.161336
ENSG00000137267	TUBB2A	protein_coding	162.028	0.54128	0.200475	2.69999	0.0069341	0.161336
ENSG00000143850	PLEKHA6	protein_coding	77.8952	-0.738945	0.27362	-2.70063	0.00692089	0.161336
ENSG00000169570	DTWD2	protein_coding	89.1734	0.666333	0.24691	2.69869	0.00696135	0.161336
ENSG00000175832	ETV4	protein_coding	29.1717	1.05849	0.391844	2.7013	0.00690694	0.161336
ENSG00000184661	CDCA2	protein_coding	311.424	0.521098	0.192722	2.70388	0.00685351	0.161336
ENSG00000197170	PSMD12	protein_coding	817.927	0.404764	0.149761	2.70272	0.00687739	0.161336
ENSG00000234745	HLA-B	protein_coding	324.188	-0.425347	0.157678	-2.69757	0.00698475	0.161622
ENSG00000109534	GAR1	protein_coding	71.5275	0.713142	0.264462	2.69658	0.00700563	0.161849
ENSG00000172216	CEBPB	protein_coding	38.1019	-0.921746	0.341934	-2.69569	0.00702436	0.162026
ENSG00000155090	KLF10	protein_coding	251.288	-0.457127	0.169634	-2.69479	0.00704329	0.162206
ENSG00000021762	OSBPL5	protein_coding	154.772	-0.59338	0.220409	-2.69218	0.00709865	0.162523
ENSG00000055044	NOP58	protein_coding	788.899	0.387691	0.144022	2.69189	0.00710474	0.162523
ENSG00000132510	KDM6B	protein_coding	335.486	-0.585354	0.217547	-2.6907	0.00713019	0.162523
ENSG00000144381	HSPD1	protein_coding	2715.86	0.34548	0.128408	2.69048	0.00713483	0.162523
ENSG00000155100	OTUD6B	protein_coding	102.719	0.683118	0.253758	2.69201	0.00710232	0.162523
ENSG00000165997	ARL5B	protein_coding	580.071	0.466158	0.173134	2.69247	0.00709245	0.162523
ENSG00000237984	PTENP1	transcribed_processed_pseudogene	28.6446	1.00417	0.373145	2.6911	0.00712177	0.162523
ENSG00000105948	TTC26	protein_coding	102.209	0.64251	0.23886	2.6899	0.00714738	0.162556
ENSG00000161638	ITGA5	protein_coding	233.04	-0.593756	0.221083	-2.68567	0.00723852	0.164373
ENSG00000123485	HJURP	protein_coding	403.699	0.449747	0.167552	2.68423	0.00726966	0.164824
ENSG00000137944	KYAT3	protein_coding	157.724	0.52823	0.196951	2.68204	0.00731742	0.16565
ENSG00000033050	ABCF2	protein_coding	599.155	0.436827	0.162998	2.67995	0.00736341	0.166213
ENSG00000102302	FGD1	protein_coding	354.706	-0.419494	0.156535	-2.67987	0.00736502	0.166213
ENSG00000125630	POLR1B	protein_coding	364.488	0.468089	0.174786	2.67807	0.00740481	0.166854
ENSG00000134717	BTF3L4	protein_coding	351.474	0.432955	0.161732	2.67699	0.00742869	0.167134
ENSG00000135638	EMX1	protein_coding	43.4197	-0.933978	0.34909	-2.67547	0.00746256	0.167638
ENSG00000166226	CCT2	protein_coding	1317.67	0.384111	0.14361	2.67468	0.00748005	0.167773
ENSG00000125968	ID1	protein_coding	50.6766	-0.8775	0.328142	-2.67415	0.00749199	0.167784
ENSG00000073670	ADAM11	protein_coding	234.536	-0.550156	0.205867	-2.67238	0.00753147	0.168126
ENSG00000162738	VANGL2	protein_coding	223.859	-0.56691	0.212254	-2.6709	0.00756477	0.168126
ENSG00000168779	SHOX2	protein_coding	86.9743	-0.639484	0.239347	-2.67179	0.00754489	0.168126
ENSG00000197872	FAM49A	protein_coding	36.5361	-0.895116	0.335014	-2.67187	0.00754294	0.168126
ENSG00000277363	SRCIN1	protein_coding	43.6209	-0.899006	0.33656	-2.67117	0.00755884	0.168126
ENSG00000105419	MEIS3	protein_coding	241.683	-0.501343	0.187774	-2.66992	0.00758687	0.168362
ENSG00000182481	KPNA2	protein_coding	2354.03	0.376859	0.141219	2.66862	0.00761631	0.168759
ENSG00000120438	TCP1	protein_coding	1802.76	0.36567	0.137106	2.66707	0.00765162	0.169029
ENSG00000136045	PWP1	protein_coding	351.635	0.433869	0.162665	2.66725	0.00764737	0.169029
ENSG00000112578	BYSL	protein_coding	238.038	0.55063	0.206571	2.66558	0.00768559	0.169268
ENSG00000173456	RNF26	protein_coding	168.618	0.617445	0.231634	2.66561	0.00768499	0.169268
ENSG00000135365	PHF21A	protein_coding	311.184	-0.539701	0.20262	-2.66361	0.00773074	0.169953
ENSG00000259623	RP11-156E6.1	sense_overlapping	192.491	0.58901	0.221165	2.66321	0.00773992	0.169953
ENSG00000129235	TXNDC17	protein_coding	91.8353	0.621395	0.233389	2.66249	0.0077566	0.170064
ENSG00000102195	GPR50	protein_coding	241.635	0.531557	0.19986	2.65964	0.00782244	0.171002
ENSG00000244045	TMEM199	protein_coding	47.3234	0.84048	0.316015	2.65963	0.00782276	0.171002
ENSG00000148187	MRRF	protein_coding	312.3	0.490403	0.184584	2.6568	0.00788856	0.171287
ENSG00000164237	CMBL	protein_coding	223.129	-0.479664	0.180504	-2.65736	0.0078756	0.171287
ENSG00000167186	COQ7	protein_coding	186.697	0.485585	0.182788	2.65655	0.00789437	0.171287
ENSG00000198393	ZNF26	protein_coding	195.777	0.55778	0.209924	2.65705	0.00788266	0.171287
ENSG00000198732	SMOC1	protein_coding	178.619	-0.585425	0.220363	-2.65664	0.00789233	0.171287
ENSG00000001084	GCLC	protein_coding	429.409	0.461036	0.173738	2.65363	0.00796322	0.172525
ENSG00000013503	POLR3B	protein_coding	177.054	0.582476	0.219608	2.65234	0.00799353	0.17276
ENSG00000090621	PABPC4	protein_coding	977.863	0.419223	0.158068	2.65217	0.00799772	0.17276
ENSG00000163431	LMOD1	protein_coding	25.0658	-1.0902	0.411149	-2.65158	0.00801155	0.172804
ENSG00000232112	TMA7	protein_coding	52.7467	0.805605	0.303898	2.65091	0.00802752	0.172893
ENSG00000089280	FUS	protein_coding	2047.7	0.416395	0.157185	2.64907	0.00807136	0.17318
ENSG00000134532	SOX5	protein_coding	95.778	-0.649348	0.245142	-2.64886	0.00807635	0.17318
ENSG00000196369	SRGAP2B	protein_coding	71.2514	-0.698297	0.263559	-2.64949	0.00806138	0.17318
ENSG00000018699	TTC27	protein_coding	139.956	0.613022	0.231547	2.64751	0.00810873	0.17362
ENSG00000166166	TRMT61A	protein_coding	146.854	0.692787	0.261772	2.64653	0.00813231	0.173644
ENSG00000168209	DDIT4	protein_coding	46.63	-0.915265	0.345844	-2.64647	0.00813362	0.173644
ENSG00000118898	PPL	protein_coding	166.372	-0.579141	0.218943	-2.64517	0.00816494	0.174059
ENSG00000105696	TMEM59L	protein_coding	79.0641	-0.848832	0.321146	-2.64313	0.00821429	0.174856
ENSG00000114744	COMMD2	protein_coding	163.438	0.592292	0.224461	2.63873	0.00832183	0.176887
ENSG00000030582	GRN	protein_coding	822.516	-0.457831	0.173612	-2.63709	0.00836206	0.177484
ENSG00000060656	PTPRU	protein_coding	412.492	-0.418657	0.158851	-2.63553	0.00840061	0.178044
ENSG00000145780	FEM1C	protein_coding	246.78	0.522086	0.198277	2.63312	0.00846043	0.179053
ENSG00000091140	DLD	protein_coding	542.855	0.390303	0.148294	2.63194	0.00848977	0.179155
ENSG00000181163	NPM1	protein_coding	3803.54	0.342853	0.130265	2.63197	0.00848919	0.179155
ENSG00000122965	RBM19	protein_coding	238.574	0.542334	0.206137	2.63094	0.0085148	0.179316
ENSG00000166123	GPT2	protein_coding	236.875	-0.557986	0.212109	-2.63066	0.00852191	0.179316
ENSG00000142102	ATHL1	protein_coding	120.395	-0.583598	0.222	-2.62882	0.00856825	0.180032
ENSG00000146094	DOK3	protein_coding	78.8709	0.835201	0.317927	2.62702	0.00861362	0.180725
ENSG00000100567	PSMA3	protein_coding	425.703	0.40046	0.152509	2.62581	0.00864439	0.181111
ENSG00000134001	EIF2S1	protein_coding	632.323	0.406331	0.154855	2.62395	0.00869176	0.181843
ENSG00000006704	GTF2IRD1	protein_coding	227.731	-0.510854	0.194806	-2.62237	0.00873211	0.182426
ENSG00000130204	TOMM40	protein_coding	685.493	0.456801	0.174471	2.6182	0.00883939	0.183469
ENSG00000133069	TMCC2	protein_coding	78.1197	-0.779441	0.297834	-2.61703	0.00886986	0.183469
ENSG00000134308	YWHAQ	protein_coding	1692.59	0.356203	0.136069	2.61781	0.00884962	0.183469
ENSG00000139372	TDG	protein_coding	329.253	0.451816	0.17262	2.61741	0.00886007	0.183469
ENSG00000169071	ROR2	protein_coding	136.139	-0.670681	0.256203	-2.61777	0.00885077	0.183469
ENSG00000196368	NUDT11	protein_coding	121.995	0.538524	0.205565	2.61972	0.00880013	0.183469
ENSG00000203485	INF2	protein_coding	348.974	-0.481484	0.183895	-2.61825	0.00883813	0.183469
ENSG00000173535	TNFRSF10C	protein_coding	56.8225	-0.825727	0.315783	-2.61486	0.00892652	0.18438
ENSG00000130818	ZNF426	protein_coding	287.757	0.441067	0.168801	2.61294	0.00897669	0.184635
ENSG00000151239	TWF1	protein_coding	369.445	0.443835	0.169835	2.61333	0.00896658	0.184635
ENSG00000169213	RAB3B	protein_coding	320.952	-0.459457	0.175808	-2.6134	0.00896468	0.184635
ENSG00000139618	BRCA2	protein_coding	632.516	0.481883	0.184483	2.61207	0.00899969	0.184848
ENSG00000108666	C17orf75	protein_coding	228.656	0.44153	0.169077	2.61142	0.00901682	0.18494
ENSG00000089685	BIRC5	protein_coding	830.701	0.389644	0.149275	2.61025	0.00904757	0.18531
ENSG00000119772	DNMT3A	protein_coding	397.781	-0.455082	0.174437	-2.60887	0.00908422	0.185801
ENSG00000151693	ASAP2	protein_coding	299.111	-0.532815	0.204363	-2.6072	0.00912861	0.185932
ENSG00000214654	RP11-27I1.4	transcribed_processed_pseudogene	46.6174	0.781524	0.299707	2.60763	0.00911722	0.185932
ENSG00000224189	HAGLR	antisense	121.9	-0.618527	0.237239	-2.60719	0.00912877	0.185932
ENSG00000005379	TSPOAP1	protein_coding	162.416	-0.652038	0.250805	-2.59978	0.0093283	0.185998
ENSG00000058453	CROCC	protein_coding	214.827	-0.506178	0.194396	-2.60385	0.00921836	0.185998
ENSG00000099365	STX1B	protein_coding	31.4156	-0.945284	0.363802	-2.59835	0.00936742	0.185998
ENSG00000106078	COBL	protein_coding	357.591	-0.430744	0.165754	-2.59869	0.00935792	0.185998
ENSG00000111653	ING4	protein_coding	104.017	-0.571752	0.219975	-2.59916	0.00934515	0.185998
ENSG00000125746	EML2	protein_coding	85.6423	-0.632979	0.242887	-2.60606	0.00915902	0.185998
ENSG00000130005	GAMT	protein_coding	133.164	-0.524346	0.201732	-2.59922	0.00934354	0.185998
ENSG00000134369	NAV1	protein_coding	376.008	-0.45677	0.175647	-2.6005	0.00930873	0.185998
ENSG00000151240	DIP2C	protein_coding	330.074	-0.447064	0.171824	-2.60187	0.00927165	0.185998
ENSG00000163629	PTPN13	protein_coding	1117.84	-0.399743	0.153684	-2.60108	0.00929317	0.185998
ENSG00000166924	NYAP1	protein_coding	13.0808	-1.34596	0.517773	-2.59951	0.00933569	0.185998
ENSG00000167244	IGF2	protein_coding	117.388	-0.597539	0.229683	-2.60158	0.0092796	0.185998
ENSG00000176853	FAM91A1	protein_coding	381.476	0.458939	0.17637	2.60214	0.00926454	0.185998
ENSG00000181885	CLDN7	protein_coding	31.7381	-0.990019	0.38014	-2.60435	0.00920483	0.185998
ENSG00000183186	C2CD4C	protein_coding	25.007	-1.10258	0.423937	-2.60082	0.00930018	0.185998
ENSG00000196262	PPIA	protein_coding	1846.51	0.347419	0.133303	2.60623	0.00915459	0.185998
ENSG00000198042	MAK16	protein_coding	145.261	0.54512	0.209813	2.59812	0.00937366	0.185998
ENSG00000213903	LTB4R	protein_coding	266.207	0.657995	0.253152	2.59921	0.00934396	0.185998
ENSG00000247626	MARS2	protein_coding	74.3997	0.694141	0.267147	2.59835	0.00936725	0.185998
ENSG00000135916	ITM2C	protein_coding	524.519	-0.485141	0.186778	-2.59742	0.00939262	0.186121
ENSG00000106305	AIMP2	protein_coding	168.427	0.519677	0.200128	2.59672	0.00941181	0.186249
ENSG00000004142	POLDIP2	protein_coding	854.366	0.377564	0.145444	2.59594	0.00943328	0.186422
ENSG00000116117	PARD3B	protein_coding	253.194	-0.483531	0.186434	-2.59358	0.00949828	0.187453
ENSG00000133466	C1QTNF6	protein_coding	82.402	-0.644306	0.248535	-2.59242	0.00953044	0.187834
ENSG00000134262	AP4B1	protein_coding	63.808	0.69848	0.269526	2.59151	0.00955561	0.188077
ENSG00000106692	FKTN	protein_coding	294.319	0.468655	0.180963	2.58978	0.00960381	0.188181
ENSG00000138381	ASNSD1	protein_coding	327.77	0.423554	0.163498	2.59058	0.00958139	0.188181
ENSG00000164934	DCAF13	protein_coding	186.444	0.541236	0.208978	2.58992	0.00959974	0.188181
ENSG00000171617	ENC1	protein_coding	267.097	0.48449	0.1871	2.58947	0.00961237	0.188181
ENSG00000106025	TSPAN12	protein_coding	126.134	-0.607252	0.234772	-2.58657	0.00969378	0.188606
ENSG00000116983	HPCAL4	protein_coding	15.3991	-1.22025	0.47185	-2.58611	0.00970673	0.188606
ENSG00000130762	ARHGEF16	protein_coding	53.8304	-0.800166	0.309429	-2.58594	0.00971143	0.188606
ENSG00000165323	FAT3	protein_coding	1248.68	-0.427879	0.165387	-2.58714	0.00967767	0.188606
ENSG00000183691	NOG	protein_coding	20.4213	-1.2465	0.481886	-2.5867	0.00968999	0.188606
ENSG00000273117	AC144652.1	lincRNA	30.2203	0.997907	0.385636	2.58769	0.00966216	0.188606
ENSG00000136436	CALCOCO2	protein_coding	612.98	-0.386884	0.149656	-2.58516	0.00973338	0.188781
ENSG00000108010	GLRX3	protein_coding	505.6	0.414917	0.16053	2.58467	0.00974729	0.188801
ENSG00000132669	RIN2	protein_coding	13.0103	-1.35586	0.524963	-2.58277	0.00980117	0.188844
ENSG00000134697	GNL2	protein_coding	611.441	0.36348	0.140717	2.58306	0.00979282	0.188844
ENSG00000159593	NAE1	protein_coding	542.283	0.344958	0.133497	2.584	0.00976605	0.188844
ENSG00000178947	SMIM10L2A	protein_coding	73.7792	-0.64709	0.25051	-2.58309	0.00979194	0.188844
ENSG00000144597	EAF1	protein_coding	151.837	0.495467	0.192041	2.58001	0.00987981	0.189859
ENSG00000160214	RRP1	protein_coding	426.347	0.412758	0.159967	2.58028	0.00987214	0.189859
ENSG00000075240	GRAMD4	protein_coding	195.004	-0.57221	0.22186	-2.57915	0.00990446	0.190082
ENSG00000204130	RUFY2	protein_coding	313.122	0.487003	0.188875	2.57845	0.00992458	0.190219
ENSG00000165458	INPPL1	protein_coding	1004.34	-0.45917	0.178181	-2.57699	0.00996654	0.190773
ENSG00000141030	COPS3	protein_coding	758.942	0.394102	0.152983	2.57612	0.00999173	0.190951
ENSG00000143384	MCL1	protein_coding	696.223	0.445535	0.172972	2.57576	0.010002	0.190951
ENSG00000114933	INO80D	protein_coding	391.544	0.559005	0.217166	2.57409	0.0100505	0.191526
ENSG00000120705	ETF1	protein_coding	907.319	0.327548	0.127292	2.57321	0.0100761	0.191526
ENSG00000137168	PPIL1	protein_coding	315.211	0.416296	0.161782	2.5732	0.0100764	0.191526
ENSG00000159167	STC1	protein_coding	50.5217	-0.854539	0.332128	-2.57292	0.0100845	0.191526
ENSG00000139364	TMEM132B	protein_coding	45.252	-0.830094	0.322852	-2.57113	0.0101367	0.192269
ENSG00000082516	GEMIN5	protein_coding	390.452	0.454229	0.176702	2.57059	0.0101525	0.192319
ENSG00000111801	BTN3A3	protein_coding	34.653	-0.952873	0.370967	-2.56862	0.0102104	0.192654
ENSG00000113140	SPARC	protein_coding	467.934	-0.421864	0.164292	-2.56777	0.0102354	0.192654
ENSG00000128342	LIF	protein_coding	22.3536	-1.05789	0.411902	-2.5683	0.0102198	0.192654
ENSG00000135414	GDF11	protein_coding	319.511	-0.516243	0.201047	-2.56777	0.0102356	0.192654
ENSG00000142611	PRDM16	protein_coding	194.213	-0.5404	0.210457	-2.56775	0.0102361	0.192654
ENSG00000087053	MTMR2	protein_coding	406.962	0.426243	0.166268	2.56359	0.0103597	0.194334
ENSG00000121073	SLC35B1	protein_coding	258.27	0.503282	0.196334	2.5634	0.0103652	0.194334
ENSG00000173511	VEGFB	protein_coding	166.521	-0.506328	0.197477	-2.56398	0.010348	0.194334
ENSG00000001460	STPG1	protein_coding	103.52	-0.579484	0.226131	-2.56261	0.010389	0.194531
ENSG00000166181	API5	protein_coding	598.265	0.382217	0.149204	2.5617	0.010416	0.194787
ENSG00000086102	NFX1	protein_coding	580.869	0.436871	0.170695	2.55937	0.0104862	0.194862
ENSG00000108064	TFAM	protein_coding	477.924	0.395581	0.154521	2.56004	0.0104659	0.194862
ENSG00000124299	PEPD	protein_coding	389.005	0.449073	0.175413	2.56009	0.0104644	0.194862
ENSG00000134057	CCNB1	protein_coding	840.555	0.364579	0.142453	2.55929	0.0104887	0.194862
ENSG00000184867	ARMCX2	protein_coding	104.961	-0.57593	0.225068	-2.55892	0.0104999	0.194862
ENSG00000206418	RAB12	protein_coding	162.874	0.534232	0.20877	2.55894	0.0104991	0.194862
ENSG00000062038	CDH3	protein_coding	74.5082	-0.655152	0.256083	-2.55835	0.0105169	0.19487
ENSG00000160570	DEDD2	protein_coding	201.382	-0.488762	0.19107	-2.55802	0.010527	0.19487
ENSG00000101144	BMP7	protein_coding	198.504	-0.463477	0.181278	-2.55673	0.0105662	0.195347
ENSG00000049245	VAMP3	protein_coding	489.116	0.406655	0.159081	2.55628	0.0105799	0.195353
ENSG00000111875	ASF1A	protein_coding	186.978	0.488971	0.191339	2.55552	0.0106028	0.195531
ENSG00000042832	TG	protein_coding	22.1103	1.62991	0.63816	2.55408	0.0106469	0.19555
ENSG00000104824	HNRNPL	protein_coding	1364.08	0.387557	0.151686	2.555	0.0106188	0.19555
ENSG00000108852	MPP2	protein_coding	173.378	-0.513338	0.201022	-2.55363	0.0106605	0.19555
ENSG00000130294	KIF1A	protein_coding	1661.29	-0.464054	0.181654	-2.55461	0.0106308	0.19555
ENSG00000157456	CCNB2	protein_coding	412.419	0.383584	0.150231	2.5533	0.0106708	0.19555
ENSG00000007047	MARK4	protein_coding	432.022	-0.421977	0.165424	-2.55088	0.0107452	0.196178
ENSG00000198933	TBKBP1	protein_coding	245.91	-0.497879	0.195136	-2.55144	0.0107278	0.196178
ENSG00000229043	AC091729.9	antisense	38.3205	0.839656	0.32911	2.5513	0.0107323	0.196178
ENSG00000178401	DNAJC22	protein_coding	67.1538	-0.734257	0.287951	-2.54994	0.0107741	0.19646
ENSG00000010810	FYN	protein_coding	669.736	-0.379766	0.148996	-2.54883	0.0108084	0.19672
ENSG00000106789	CORO2A	protein_coding	92.8195	-0.62704	0.246032	-2.54861	0.0108153	0.19672
ENSG00000090661	CERS4	protein_coding	91.2012	-0.616772	0.242162	-2.54694	0.0108671	0.196928
ENSG00000132341	RAN	protein_coding	1483.15	0.355504	0.139579	2.54697	0.0108664	0.196928
ENSG00000146729	GBAS	protein_coding	511.008	0.342869	0.134612	2.54709	0.0108626	0.196928
ENSG00000007866	TEAD3	protein_coding	181.092	-0.535546	0.210486	-2.54433	0.0109488	0.198162
ENSG00000101445	PPP1R16B	protein_coding	21.9807	-1.11325	0.437765	-2.54303	0.0109897	0.198411
ENSG00000153982	GDPD1	protein_coding	52.0884	-0.778708	0.306185	-2.54326	0.0109824	0.198411
ENSG00000141576	RNF157	protein_coding	262.51	-0.498796	0.196206	-2.54221	0.0110154	0.198631
ENSG00000119681	LTBP2	protein_coding	101.849	-0.694144	0.273191	-2.54088	0.0110575	0.199144
ENSG00000107186	MPDZ	protein_coding	875.242	-0.425146	0.167412	-2.53952	0.0111005	0.199182
ENSG00000147669	POLR2K	protein_coding	101.098	0.606054	0.238631	2.53971	0.0110944	0.199182
ENSG00000168906	MAT2A	protein_coding	1178	0.373694	0.147108	2.54028	0.0110765	0.199182
ENSG00000100216	TOMM22	protein_coding	462.006	0.408848	0.161312	2.53452	0.0112602	0.199594
ENSG00000113643	RARS	protein_coding	530.192	0.387102	0.152507	2.53826	0.0111405	0.199594
ENSG00000120889	TNFRSF10B	protein_coding	564.899	-0.353054	0.139231	-2.53574	0.0112209	0.199594
ENSG00000124587	PEX6	protein_coding	137.944	-0.611908	0.241266	-2.53624	0.0112051	0.199594
ENSG00000136933	RABEPK	protein_coding	123.116	0.559561	0.22069	2.53551	0.0112285	0.199594
ENSG00000160785	SLC25A44	protein_coding	278.826	0.489426	0.192877	2.5375	0.0111646	0.199594
ENSG00000162607	USP1	protein_coding	715.556	0.35585	0.140424	2.5341	0.0112736	0.199594
ENSG00000173581	CCDC106	protein_coding	163.156	-0.533605	0.210474	-2.53526	0.0112365	0.199594
ENSG00000178662	CSRNP3	protein_coding	86.2615	-0.759138	0.299401	-2.53553	0.0112279	0.199594
ENSG00000180891	CUEDC1	protein_coding	169.52	-0.526699	0.207672	-2.5362	0.0112062	0.199594
ENSG00000187955	COL14A1	protein_coding	152.376	-0.662757	0.261469	-2.53475	0.0112528	0.199594
ENSG00000056277	ZNF280C	protein_coding	185.781	0.499304	0.197141	2.53272	0.0113181	0.200139
ENSG00000122707	RECK	protein_coding	131.501	-0.556893	0.22009	-2.5303	0.0113965	0.201284
ENSG00000152700	SAR1B	protein_coding	398.001	0.404715	0.159985	2.5297	0.011416	0.201384
ENSG00000139613	SMARCC2	protein_coding	1562.87	-0.387795	0.153372	-2.52845	0.0114567	0.201859
ENSG00000170345	FOS	protein_coding	61.7824	0.881661	0.348823	2.52753	0.0114867	0.202144
ENSG00000069399	BCL3	protein_coding	26.7869	-0.94703	0.374812	-2.52668	0.0115147	0.202393
ENSG00000184305	CCSER1	protein_coding	44.8787	-0.829074	0.328217	-2.52599	0.0115372	0.202545
ENSG00000067082	KLF6	protein_coding	242.393	0.454789	0.180235	2.52331	0.0116255	0.203451
ENSG00000119411	BSPRY	protein_coding	35.8232	-0.865576	0.343052	-2.52316	0.0116305	0.203451
ENSG00000183087	GAS6	protein_coding	66.7813	-0.665529	0.263762	-2.52322	0.0116285	0.203451
ENSG00000105327	BBC3	protein_coding	73.1886	-0.689466	0.273482	-2.52107	0.0116999	0.204421
ENSG00000147400	CETN2	protein_coding	163.163	0.500483	0.198577	2.52035	0.0117238	0.204594
ENSG00000137807	KIF23	protein_coding	1090.09	0.458466	0.181964	2.51954	0.0117508	0.20482
ENSG00000185813	PCYT2	protein_coding	199.969	0.541497	0.214968	2.51897	0.01177	0.20491
ENSG00000081014	AP4E1	protein_coding	220.299	0.585347	0.232501	2.51761	0.0118156	0.205459
ENSG00000004799	PDK4	protein_coding	55.2053	-0.782771	0.311012	-2.51686	0.0118407	0.205652
ENSG00000007402	CACNA2D2	protein_coding	102.564	-0.614178	0.244125	-2.51584	0.011875	0.206002
ENSG00000232119	MCTS1	protein_coding	119.058	0.532794	0.211865	2.51478	0.0119107	0.206376
ENSG00000179912	R3HDM2	protein_coding	334.84	-0.414996	0.165054	-2.5143	0.0119268	0.206412
ENSG00000133243	BTBD2	protein_coding	620.346	-0.377761	0.150271	-2.51387	0.0119416	0.206423
ENSG00000175215	CTDSP2	protein_coding	420.454	-0.495314	0.19708	-2.51326	0.0119621	0.206534
ENSG00000076826	CAMSAP3	protein_coding	235.286	-0.500732	0.199288	-2.5126	0.0119845	0.206615
ENSG00000162946	DISC1	protein_coding	77.25	-0.647554	0.25777	-2.51214	0.0120002	0.206615
ENSG00000173145	NOC3L	protein_coding	294.234	0.482832	0.19222	2.51187	0.0120092	0.206615
ENSG00000137547	MRPL15	protein_coding	111.956	0.584465	0.232746	2.51117	0.0120332	0.206784
ENSG00000183762	KREMEN1	protein_coding	425.3	-0.439155	0.17518	-2.50688	0.0121802	0.209065
ENSG00000132003	ZSWIM4	protein_coding	68.3113	-0.740648	0.295541	-2.50607	0.0122081	0.209128
ENSG00000137692	DCUN1D5	protein_coding	163.669	0.469594	0.187395	2.50591	0.0122138	0.209128
ENSG00000186395	KRT10	protein_coding	119.035	0.641398	0.255993	2.50553	0.0122268	0.209128
ENSG00000105722	ERF	protein_coding	324.87	-0.46239	0.18483	-2.5017	0.0123597	0.20925
ENSG00000117280	RAB29	protein_coding	96.9386	-0.552864	0.221038	-2.50121	0.0123768	0.20925
ENSG00000124570	SERPINB6	protein_coding	468.578	-0.369765	0.147698	-2.50351	0.0122968	0.20925
ENSG00000126243	LRFN3	protein_coding	203.756	-0.481288	0.192254	-2.50339	0.0123009	0.20925
ENSG00000128283	CDC42EP1	protein_coding	244.571	-0.48144	0.192214	-2.50471	0.0122551	0.20925
ENSG00000139343	SNRPF	protein_coding	193.497	0.48246	0.19287	2.50148	0.0123674	0.20925
ENSG00000164458	T	protein_coding	15.6131	-1.23306	0.492493	-2.50372	0.0122896	0.20925
ENSG00000198597	ZNF536	protein_coding	220.304	-0.630112	0.251747	-2.50296	0.012316	0.20925
ENSG00000214756	METTL12	protein_coding	25.0028	1.04682	0.418283	2.50267	0.0123262	0.20925
ENSG00000272994	RP11-332H14.2	lincRNA	73.4605	0.64425	0.257576	2.50121	0.012377	0.20925
ENSG00000196422	PPP1R26	protein_coding	358.881	-0.474995	0.189965	-2.50043	0.0124043	0.209286
ENSG00000226137	BAIAP2-AS1	lincRNA	127.179	-0.543079	0.217203	-2.50033	0.0124077	0.209286
ENSG00000166012	TAF1D	protein_coding	427.564	0.438238	0.175381	2.49878	0.012462	0.209818
ENSG00000260274	RP11-817O13.8	lincRNA	15.9101	1.30235	0.521227	2.49861	0.012468	0.209818
ENSG00000166261	ZNF202	protein_coding	135.829	0.521923	0.208944	2.49791	0.0124929	0.209996
ENSG00000113272	THG1L	protein_coding	87.2799	0.603249	0.241691	2.49595	0.0125621	0.210483
ENSG00000176422	SPRYD4	protein_coding	116.984	0.562779	0.225485	2.49586	0.0125651	0.210483
ENSG00000204604	ZNF468	protein_coding	141.87	0.515985	0.206714	2.49613	0.0125557	0.210483
ENSG00000124006	OBSL1	protein_coding	825.2	-0.406848	0.163046	-2.49529	0.0125854	0.210582
ENSG00000089351	GRAMD1A	protein_coding	845.531	-0.422171	0.169522	-2.49036	0.0127614	0.212796
ENSG00000197037	ZSCAN25	protein_coding	207.633	0.444576	0.17847	2.49105	0.0127367	0.212796
ENSG00000198945	L3MBTL3	protein_coding	161.952	-0.483762	0.194253	-2.49038	0.0127608	0.212796
ENSG00000119328	FAM206A	protein_coding	110.23	0.532306	0.213839	2.48929	0.0127999	0.213196
ENSG00000186416	NKRF	protein_coding	163.112	0.481372	0.193468	2.48813	0.0128418	0.213651
ENSG00000128274	A4GALT	protein_coding	19.3427	-1.05209	0.423063	-2.48683	0.0128888	0.214189
ENSG00000165060	FXN	protein_coding	94.9754	0.620274	0.249514	2.48592	0.0129216	0.214369
ENSG00000167447	SMG8	protein_coding	231.664	0.429563	0.172812	2.48572	0.012929	0.214369
ENSG00000147383	NSDHL	protein_coding	248.195	0.515348	0.20737	2.48516	0.0129493	0.214464
ENSG00000167637	ZNF283	protein_coding	313.277	0.51625	0.207819	2.48413	0.0129868	0.21484
ENSG00000002549	LAP3	protein_coding	196.19	0.464113	0.186879	2.4835	0.0130097	0.214976
ENSG00000117174	ZNHIT6	protein_coding	273.312	0.480227	0.193454	2.48238	0.0130506	0.215409
ENSG00000015133	CCDC88C	protein_coding	277.601	-0.469381	0.189155	-2.48146	0.0130844	0.215724
ENSG00000079785	DDX1	protein_coding	895.97	0.342462	0.13809	2.47999	0.0131384	0.21573
ENSG00000100697	DICER1	protein_coding	1292.38	0.454732	0.183333	2.48036	0.0131248	0.21573
ENSG00000141905	NFIC	protein_coding	398.889	-0.485503	0.195872	-2.47868	0.013187	0.21573
ENSG00000148229	POLE3	protein_coding	458.729	0.39086	0.157686	2.47873	0.0131851	0.21573
ENSG00000153107	ANAPC1	protein_coding	587.619	0.383795	0.15484	2.47865	0.0131881	0.21573
ENSG00000198892	SHISA4	protein_coding	28.4576	-0.966526	0.389879	-2.47904	0.0131737	0.21573
ENSG00000204899	MZT1	protein_coding	65.0076	0.71905	0.289883	2.48048	0.0131204	0.21573
ENSG00000105223	PLD3	protein_coding	1208.59	-0.348092	0.140467	-2.47811	0.0132079	0.215813
ENSG00000142552	RCN3	protein_coding	87.2994	-0.70093	0.282956	-2.47717	0.0132429	0.215902
ENSG00000269343	ZNF587B	protein_coding	208.607	0.579682	0.233986	2.47742	0.0132334	0.215902
ENSG00000198642	KLHL9	protein_coding	440.702	0.362134	0.146239	2.47631	0.0132747	0.21618
ENSG00000029534	ANK1	protein_coding	44.914	-0.793488	0.320699	-2.47424	0.0133519	0.216708
ENSG00000146731	CCT6A	protein_coding	1277.26	0.331802	0.13408	2.47465	0.0133366	0.216708
ENSG00000150687	PRSS23	protein_coding	394.751	0.434578	0.175701	2.4734	0.0133834	0.216708
ENSG00000166046	TCP11L2	protein_coding	170.56	-0.4441	0.179575	-2.47306	0.013396	0.216708
ENSG00000186907	RTN4RL2	protein_coding	55.3637	-0.731211	0.29562	-2.47349	0.0133802	0.216708
ENSG00000224969	RP11-54O7.11	antisense	11.8741	-1.48166	0.598871	-2.47409	0.0133575	0.216708
ENSG00000133422	MORC2	protein_coding	491.302	-0.404535	0.163657	-2.47185	0.0134416	0.216726
ENSG00000139567	ACVRL1	protein_coding	20.8128	-1.11316	0.450306	-2.47201	0.0134356	0.216726
ENSG00000184194	GPR173	protein_coding	83.3371	-0.647934	0.262104	-2.47205	0.0134341	0.216726
ENSG00000167371	PRRT2	protein_coding	37.6812	-1.0149	0.410903	-2.46992	0.0135142	0.21746
ENSG00000254162	RP11-48B3.3	lincRNA	33.3731	0.918213	0.371768	2.46985	0.0135169	0.21746
ENSG00000140386	SCAPER	protein_coding	362.902	-0.459906	0.186278	-2.46893	0.0135518	0.217782
ENSG00000105671	DDX49	protein_coding	332.881	0.417667	0.169267	2.4675	0.013606	0.21789
ENSG00000144560	VGLL4	protein_coding	141.321	-0.562822	0.228112	-2.4673	0.0136135	0.21789
ENSG00000164924	YWHAZ	protein_coding	2120.34	0.359753	0.145815	2.46718	0.0136181	0.21789
ENSG00000188610	FAM72B	protein_coding	47.5083	0.750663	0.304218	2.46752	0.0136053	0.21789
ENSG00000183853	KIRREL	protein_coding	259.319	-0.464036	0.18818	-2.46592	0.0136662	0.218421
ENSG00000214530	STARD10	protein_coding	98.1171	-0.58061	0.235496	-2.46548	0.0136831	0.218452
ENSG00000198824	CHAMP1	protein_coding	253.099	0.484112	0.196432	2.46453	0.0137195	0.218794
ENSG00000059122	FLYWCH1	protein_coding	204.04	-0.529408	0.214886	-2.46367	0.0137521	0.218986
ENSG00000165474	GJB2	protein_coding	34.7131	-0.859337	0.348837	-2.46343	0.0137615	0.218986
ENSG00000156298	TSPAN7	protein_coding	32.7624	-0.935989	0.380162	-2.46208	0.0138134	0.219573
ENSG00000138668	HNRNPD	protein_coding	1301.47	0.340151	0.138348	2.45866	0.0139456	0.220643
ENSG00000151746	BICD1	protein_coding	326.833	-0.475502	0.193348	-2.45931	0.0139203	0.220643
ENSG00000164211	STARD4	protein_coding	429.178	0.445986	0.181357	2.45917	0.013926	0.220643
ENSG00000204642	HLA-F	protein_coding	31.8256	-0.831998	0.338444	-2.4583	0.0139595	0.220643
ENSG00000215218	UBE2QL1	protein_coding	53.8902	-0.725637	0.295087	-2.45907	0.0139299	0.220643
ENSG00000239789	MRPS17	protein_coding	23.5382	1.10562	0.449806	2.458	0.0139712	0.220643
ENSG00000133401	PDZD2	protein_coding	155.149	-0.590371	0.240223	-2.45759	0.0139872	0.220656
ENSG00000180773	SLC36A4	protein_coding	188.497	0.499857	0.203518	2.45608	0.0140463	0.22135
ENSG00000104894	CD37	protein_coding	60.9297	-0.775063	0.315773	-2.4545	0.0141082	0.221857
ENSG00000132470	ITGB4	protein_coding	46.752	-0.795416	0.324118	-2.4541	0.014124	0.221857
ENSG00000168918	INPP5D	protein_coding	50.2492	-1.43452	0.584481	-2.45435	0.0141139	0.221857
ENSG00000197461	PDGFA	protein_coding	98.529	-0.583844	0.237956	-2.45358	0.0141444	0.221939
ENSG00000138468	SENP7	protein_coding	106.612	-0.585031	0.238727	-2.45062	0.0142609	0.223122
ENSG00000156697	UTP14A	protein_coding	285.941	0.416318	0.169891	2.45051	0.0142655	0.223122
ENSG00000175061	LRRC75A-AS1	processed_transcript	463.987	-0.359793	0.146792	-2.45104	0.0142444	0.223122
ENSG00000181027	FKRP	protein_coding	240.85	0.490373	0.200269	2.44857	0.0143423	0.223844
ENSG00000197892	KIF13B	protein_coding	207.046	-0.481885	0.196801	-2.44859	0.0143415	0.223844
ENSG00000185567	AHNAK2	protein_coding	168.581	-0.60745	0.248252	-2.44691	0.0144087	0.224163
ENSG00000187122	SLIT1	protein_coding	39.7114	-0.824365	0.336867	-2.44715	0.0143991	0.224163
ENSG00000196507	TCEAL3	protein_coding	131.301	-0.517286	0.211397	-2.44699	0.0144055	0.224163
ENSG00000124783	SSR1	protein_coding	748.235	0.421398	0.172305	2.44566	0.0144587	0.224225
ENSG00000132507	EIF5A	protein_coding	1443.2	0.4346	0.177758	2.4449	0.0144894	0.224225
ENSG00000145506	NKD2	protein_coding	30.5563	-0.967692	0.395698	-2.44553	0.0144638	0.224225
ENSG00000160285	LSS	protein_coding	339.423	0.554405	0.226737	2.44514	0.0144794	0.224225
ENSG00000182463	TSHZ2	protein_coding	97.5863	-0.638429	0.261	-2.44609	0.0144415	0.224225
ENSG00000117597	DIEXF	protein_coding	320.204	0.430659	0.176302	2.44274	0.0145764	0.224631
ENSG00000121058	COIL	protein_coding	235.862	0.489274	0.200207	2.44384	0.0145318	0.224631
ENSG00000143669	LYST	protein_coding	603.545	-0.474662	0.194273	-2.44327	0.0145548	0.224631
ENSG00000163249	CCNYL1	protein_coding	185.205	0.533287	0.218317	2.44272	0.0145771	0.224631
ENSG00000129353	SLC44A2	protein_coding	177.556	-0.500593	0.205039	-2.44145	0.0146283	0.225184
ENSG00000005812	FBXL3	protein_coding	224.362	0.44113	0.180806	2.4398	0.0146953	0.225976
ENSG00000155816	FMN2	protein_coding	252.223	-0.518106	0.212663	-2.43627	0.0148395	0.227954
ENSG00000165678	GHITM	protein_coding	525.589	0.343923	0.141249	2.43487	0.014897	0.228598
ENSG00000104381	GDAP1	protein_coding	90.1145	0.569144	0.233848	2.43382	0.0149405	0.228785
ENSG00000105373	GLTSCR2	protein_coding	936.493	-0.327057	0.134364	-2.43411	0.0149284	0.228785
ENSG00000158292	GPR153	protein_coding	69.4524	-0.661289	0.271876	-2.43232	0.0150026	0.229496
ENSG00000136463	TACO1	protein_coding	207.905	0.433472	0.178284	2.43136	0.0150423	0.229863
ENSG00000087502	ERGIC2	protein_coding	217.869	0.462078	0.190155	2.43	0.0150987	0.230104
ENSG00000118407	FILIP1	protein_coding	57.0691	-0.748933	0.308223	-2.42984	0.0151053	0.230104
ENSG00000179314	WSCD1	protein_coding	178.081	-0.597025	0.245686	-2.43003	0.0150976	0.230104
ENSG00000160072	ATAD3B	protein_coding	260.555	0.508088	0.209144	2.42937	0.0151249	0.230163
ENSG00000005100	DHX33	protein_coding	614.252	0.415234	0.171153	2.4261	0.0152621	0.230333
ENSG00000073050	XRCC1	protein_coding	353.079	-0.41953	0.172907	-2.42633	0.0152523	0.230333
ENSG00000108947	EFNB3	protein_coding	96.5779	-0.66053	0.272061	-2.42788	0.0151875	0.230333
ENSG00000135316	SYNCRIP	protein_coding	1361.57	0.373023	0.15373	2.42647	0.0152463	0.230333
ENSG00000160867	FGFR4	protein_coding	57.6464	0.804002	0.331364	2.42634	0.0152519	0.230333
ENSG00000168056	LTBP3	protein_coding	713.123	-0.442697	0.182314	-2.42821	0.0151734	0.230333
ENSG00000217165	ANKRD18EP	processed_pseudogene	49.9258	0.815534	0.335899	2.42791	0.015186	0.230333
ENSG00000226200	SGMS1-AS1	antisense	44.2831	0.738154	0.304127	2.42712	0.0152191	0.230333
ENSG00000234493	RHOXF1P1	transcribed_unprocessed_pseudogene	14.1937	-1.25221	0.516227	-2.4257	0.0152789	0.230349
ENSG00000154767	XPC	protein_coding	305.273	-0.410768	0.169367	-2.42531	0.0152951	0.230356
ENSG00000215458	AATBC	antisense	45.6113	0.941552	0.388516	2.42346	0.0153734	0.231297
ENSG00000167526	RPL13	protein_coding	4085.83	-0.30307	0.125211	-2.42047	0.0155005	0.232671
ENSG00000172350	ABCG4	protein_coding	26.0382	-1.03034	0.425603	-2.42089	0.0154826	0.232671
ENSG00000173376	NDNF	protein_coding	26.3638	-0.932379	0.385298	-2.41989	0.0155252	0.232671
ENSG00000197043	ANXA6	protein_coding	428.346	-0.412554	0.17049	-2.41982	0.0155284	0.232671
ENSG00000121621	KIF18A	protein_coding	355.45	0.37492	0.155032	2.41834	0.0155915	0.232697
ENSG00000166446	CDYL2	protein_coding	189.493	-0.510633	0.211063	-2.41935	0.0155485	0.232697
ENSG00000244627	RP3-449O17.1	transcribed_unprocessed_pseudogene	62.3735	-0.745651	0.308313	-2.41849	0.0155851	0.232697
ENSG00000275714	HIST1H3A	protein_coding	269.495	0.445662	0.184288	2.41829	0.0155937	0.232697
ENSG00000175595	ERCC4	protein_coding	214.563	0.455894	0.188629	2.41688	0.015654	0.233358
ENSG00000145198	VWA5B2	protein_coding	57.7098	-0.704596	0.291593	-2.41637	0.0156763	0.233453
ENSG00000182944	EWSR1	protein_coding	2599.65	0.319649	0.132306	2.41599	0.0156926	0.233457
ENSG00000118496	FBXO30	protein_coding	241.445	0.458917	0.190025	2.41503	0.0157339	0.233833
ENSG00000129675	ARHGEF6	protein_coding	268.888	-0.405823	0.168151	-2.41344	0.0158026	0.234616
ENSG00000053747	LAMA3	protein_coding	831.496	-0.419552	0.174118	-2.40958	0.0159709	0.23655
ENSG00000063587	ZNF275	protein_coding	298.15	0.495526	0.205694	2.40904	0.0159944	0.23655
ENSG00000118160	SLC8A2	protein_coding	14.5814	-1.27092	0.527495	-2.40934	0.0159813	0.23655
ENSG00000125868	DSTN	protein_coding	832.282	0.318558	0.132238	2.40897	0.0159976	0.23655
ENSG00000103460	TOX3	protein_coding	135.757	-0.525023	0.218065	-2.40764	0.0160559	0.237043
ENSG00000174021	GNG5	protein_coding	305.71	0.395692	0.16436	2.40748	0.0160633	0.237043
ENSG00000164733	CTSB	protein_coding	466.865	-0.370165	0.153793	-2.4069	0.0160887	0.237178
ENSG00000141642	ELAC1	protein_coding	39.9188	0.785413	0.326418	2.40615	0.0161214	0.237422
ENSG00000105887	MTPN	protein_coding	642.121	0.457962	0.190638	2.40226	0.0162941	0.238571
ENSG00000119280	C1orf198	protein_coding	278.847	0.419599	0.174674	2.40219	0.0162974	0.238571
ENSG00000157613	CREB3L1	protein_coding	12.2681	-1.22762	0.510899	-2.40286	0.0162674	0.238571
ENSG00000163138	PACRGL	protein_coding	52.3011	0.713946	0.297202	2.40223	0.0162956	0.238571
ENSG00000174744	BRMS1	protein_coding	216.287	0.447998	0.186435	2.40297	0.0162626	0.238571
ENSG00000186951	PPARA	protein_coding	200.576	-0.518087	0.215567	-2.40337	0.0162446	0.238571
ENSG00000162194	LBHD1	protein_coding	42.3418	0.798044	0.332365	2.4011	0.0163457	0.23904
ENSG00000069482	GAL	protein_coding	86.9855	0.65621	0.273376	2.40039	0.0163774	0.239169
ENSG00000106803	SEC61B	protein_coding	128.141	0.576031	0.239996	2.40017	0.0163873	0.239169
ENSG00000211460	TSN	protein_coding	364.038	0.370261	0.154305	2.39954	0.0164157	0.239345
ENSG00000072818	ACAP1	protein_coding	66.3909	-0.682453	0.284488	-2.39889	0.016445	0.239534
ENSG00000049323	LTBP1	protein_coding	511.313	-0.428104	0.178522	-2.39805	0.0164827	0.239606
ENSG00000167513	CDT1	protein_coding	730.993	-0.412869	0.172159	-2.39818	0.0164766	0.239606
ENSG00000150630	VEGFC	protein_coding	42.4024	-0.757829	0.31607	-2.39766	0.0165001	0.239621
ENSG00000198464	ZNF480	protein_coding	309.95	0.458816	0.1914	2.39716	0.0165227	0.23971
ENSG00000157514	TSC22D3	protein_coding	243.91	-0.443561	0.185127	-2.39598	0.0165759	0.24001
ENSG00000204177	BMS1P1	transcribed_unprocessed_pseudogene	83.4348	0.659475	0.275243	2.39598	0.0165762	0.24001
ENSG00000070159	PTPN3	protein_coding	346.677	-0.401253	0.167533	-2.39507	0.0166173	0.240367
ENSG00000085415	SEH1L	protein_coding	330.769	0.432641	0.180847	2.3923	0.016743	0.241708
ENSG00000179820	MYADM	protein_coding	127.857	-0.538296	0.224983	-2.39261	0.016729	0.241708
ENSG00000163704	PRRT3	protein_coding	85.9949	-0.568191	0.237551	-2.39187	0.0167628	0.241755
ENSG00000115073	ACTR1B	protein_coding	210.756	-0.472222	0.197499	-2.39101	0.0168023	0.241931
ENSG00000137055	PLAA	protein_coding	344.747	0.400814	0.167646	2.39083	0.0168102	0.241931
ENSG00000138061	CYP1B1	protein_coding	80.7448	0.57798	0.24178	2.39052	0.0168247	0.241931
ENSG00000103647	CORO2B	protein_coding	84.4471	-0.607821	0.25448	-2.38848	0.0169181	0.242084
ENSG00000109472	CPE	protein_coding	635.395	-0.342057	0.14319	-2.38883	0.0169019	0.242084
ENSG00000166173	LARP6	protein_coding	240.057	-0.464477	0.194413	-2.38913	0.0168885	0.242084
ENSG00000184939	ZFP90	protein_coding	227.642	-0.421292	0.176299	-2.38965	0.0168645	0.242084
ENSG00000231025	NA	NA	120.613	0.558998	0.233986	2.38903	0.016893	0.242084
ENSG00000011021	CLCN6	protein_coding	157.038	0.632	0.264729	2.38734	0.0169706	0.242361
ENSG00000162694	EXTL2	protein_coding	84.2831	-0.60142	0.251903	-2.3875	0.0169633	0.242361
ENSG00000085760	MTIF2	protein_coding	336.453	0.383055	0.160513	2.38645	0.0170119	0.242714
ENSG00000171848	RRM2	protein_coding	1004.7	0.365352	0.15312	2.38605	0.0170302	0.242739
ENSG00000197291	RAMP2-AS1	lincRNA	22.6409	-0.997026	0.41793	-2.38563	0.01705	0.242783
ENSG00000170175	CHRNB1	protein_coding	86.4647	-0.612073	0.25662	-2.38514	0.0170727	0.242871
ENSG00000003137	CYP26B1	protein_coding	53.4613	-0.746612	0.313097	-2.3846	0.0170976	0.242942
ENSG00000133119	RFC3	protein_coding	255.951	0.434756	0.18234	2.38432	0.0171109	0.242942
ENSG00000130066	SAT1	protein_coding	888.258	0.319234	0.133929	2.38361	0.0171436	0.24295
ENSG00000258441	LINC00641	processed_transcript	284.405	0.527056	0.221119	2.38359	0.0171447	0.24295
ENSG00000171680	PLEKHG5	protein_coding	78.9519	-0.674686	0.28319	-2.38245	0.0171979	0.243468
ENSG00000143333	RGS16	protein_coding	36.3097	-0.842527	0.35397	-2.38022	0.0173023	0.244472
ENSG00000149313	AASDHPPT	protein_coding	237.231	0.41258	0.173319	2.38046	0.017291	0.244472
ENSG00000022976	ZNF839	protein_coding	147.813	0.488011	0.205231	2.37786	0.0174133	0.245384
ENSG00000065154	OAT	protein_coding	672.83	0.342711	0.144345	2.37424	0.017585	0.245384
ENSG00000105559	PLEKHA4	protein_coding	45.0623	-0.817399	0.344199	-2.37479	0.017559	0.245384
ENSG00000122643	NT5C3A	protein_coding	140.154	0.473919	0.199599	2.37436	0.0175793	0.245384
ENSG00000138336	TET1	protein_coding	567.78	-0.457313	0.192443	-2.37636	0.0174843	0.245384
ENSG00000165417	GTF2A1	protein_coding	466.442	0.434224	0.182888	2.37427	0.0175839	0.245384
ENSG00000182324	KCNJ14	protein_coding	51.0502	0.783016	0.329537	2.37611	0.0174965	0.245384
ENSG00000185340	GAS2L1	protein_coding	54.8877	-0.706979	0.297441	-2.37687	0.0174602	0.245384
ENSG00000188112	C6orf132	protein_coding	104.422	-0.521166	0.219465	-2.37471	0.0175626	0.245384
ENSG00000197256	KANK2	protein_coding	296.412	-0.507097	0.213379	-2.37651	0.0174775	0.245384
ENSG00000198689	SLC9A6	protein_coding	176.75	0.53886	0.226832	2.37559	0.017521	0.245384
ENSG00000237517	DGCR5	transcribed_unprocessed_pseudogene	66.3027	-0.668496	0.281453	-2.37516	0.0175415	0.245384
ENSG00000261534	RP11-244O19.1	sense_overlapping	57.0512	-0.710608	0.299244	-2.37468	0.0175644	0.245384
ENSG00000094631	HDAC6	protein_coding	357.188	-0.426104	0.179546	-2.37323	0.0176334	0.245825
ENSG00000150625	GPM6A	protein_coding	29.3744	-0.940017	0.396188	-2.37265	0.0176608	0.245973
ENSG00000162804	SNED1	protein_coding	107.368	-0.586251	0.247431	-2.36935	0.0178195	0.247947
ENSG00000000419	DPM1	protein_coding	168.507	0.423476	0.179001	2.36577	0.0179926	0.24956
ENSG00000009950	MLXIPL	protein_coding	127.36	-0.544934	0.230428	-2.36488	0.0180359	0.24956
ENSG00000101557	USP14	protein_coding	715.827	0.342549	0.14486	2.36469	0.0180449	0.24956
ENSG00000110906	KCTD10	protein_coding	248.475	0.433686	0.183495	2.36347	0.0181046	0.24956
ENSG00000125266	EFNB2	protein_coding	417.679	0.429744	0.181811	2.36368	0.0180944	0.24956
ENSG00000134987	WDR36	protein_coding	393.615	0.435584	0.184232	2.36433	0.0180628	0.24956
ENSG00000163659	TIPARP	protein_coding	167.931	0.485276	0.205226	2.3646	0.0180497	0.24956
ENSG00000165495	PKNOX2	protein_coding	48.5847	-0.703671	0.297763	-2.36319	0.0181182	0.24956
ENSG00000167862	MRPL58	protein_coding	147.46	0.44523	0.188274	2.36479	0.0180401	0.24956
ENSG00000197879	MYO1C	protein_coding	807.665	-0.390066	0.165066	-2.36309	0.0181231	0.24956
ENSG00000259642	ST20-AS1	antisense	27.8445	0.893507	0.377696	2.36568	0.0179971	0.24956
ENSG00000171425	ZNF581	protein_coding	133.162	-0.523749	0.221689	-2.36254	0.0181503	0.2497
ENSG00000064703	DDX20	protein_coding	272.278	0.385953	0.16344	2.36144	0.018204	0.249967
ENSG00000272841	RP3-428L16.2	antisense	35.4605	0.7859	0.332778	2.36163	0.0181946	0.249967
ENSG00000037280	FLT4	protein_coding	149.712	-0.474102	0.200851	-2.36047	0.018252	0.250391
ENSG00000248587	GDNF-AS1	antisense	19.9665	-1.04521	0.442885	-2.36	0.0182749	0.250471
ENSG00000238105	GOLGA2P5	transcribed_unprocessed_pseudogene	159.406	-0.536356	0.227342	-2.35925	0.0183119	0.250742
ENSG00000165181	C9orf84	protein_coding	23.2033	-1.10729	0.469505	-2.35842	0.0183529	0.251069
ENSG00000164946	FREM1	protein_coding	45.998	-0.771902	0.32742	-2.35753	0.018397	0.251438
ENSG00000083937	CHMP2B	protein_coding	217.845	0.448511	0.190382	2.35584	0.0184806	0.251471
ENSG00000124789	NUP153	protein_coding	1616.83	0.379299	0.160981	2.35617	0.0184643	0.251471
ENSG00000144867	SRPRB	protein_coding	157.817	0.492692	0.209114	2.35609	0.0184686	0.251471
ENSG00000152253	SPC25	protein_coding	140.147	0.477098	0.202525	2.35575	0.0184854	0.251471
ENSG00000261188	CTA-445C9.14	antisense	53.5126	0.672744	0.285507	2.35631	0.0184573	0.251471
ENSG00000111412	C12orf49	protein_coding	342.209	0.397801	0.168948	2.35457	0.0185441	0.251567
ENSG00000156858	PRR14	protein_coding	353.168	-0.364146	0.154655	-2.35458	0.0185438	0.251567
ENSG00000170515	PA2G4	protein_coding	731.394	0.340109	0.14444	2.35466	0.0185395	0.251567
ENSG00000090013	BLVRB	protein_coding	124.238	-0.527379	0.224135	-2.35296	0.0186248	0.252427
ENSG00000124784	RIOK1	protein_coding	361.342	0.41971	0.178443	2.35206	0.0186696	0.25278
ENSG00000198301	SDAD1	protein_coding	225.86	0.511718	0.217591	2.35175	0.0186854	0.25278
ENSG00000180488	FAM73A	protein_coding	206.267	0.477604	0.203137	2.35115	0.0187156	0.252954
ENSG00000160124	CCDC58	protein_coding	77.3172	0.595507	0.253342	2.35061	0.0187427	0.253087
ENSG00000097046	CDC7	protein_coding	358.798	0.367625	0.156485	2.34927	0.0188102	0.253764
ENSG00000150768	DLAT	protein_coding	455.148	0.37313	0.158877	2.34854	0.0188472	0.253828
ENSG00000250722	SEPP1	protein_coding	44.1373	-0.74273	0.316259	-2.34849	0.0188496	0.253828
ENSG00000165688	PMPCA	protein_coding	545.683	0.414781	0.176837	2.34556	0.0189985	0.254986
ENSG00000169750	RAC3	protein_coding	186.541	-0.483258	0.206043	-2.34542	0.0190054	0.254986
ENSG00000173334	TRIB1	protein_coding	91.9221	0.54634	0.23285	2.34631	0.0189601	0.254986
ENSG00000173726	TOMM20	protein_coding	1375.86	0.371628	0.15844	2.34554	0.0189994	0.254986
ENSG00000127561	SYNGR3	protein_coding	22.0629	-1.01529	0.433015	-2.34471	0.0190418	0.255006
ENSG00000137216	TMEM63B	protein_coding	353.374	-0.486482	0.20745	-2.34505	0.0190244	0.255006
ENSG00000065882	TBC1D1	protein_coding	299.957	-0.3635	0.155121	-2.34333	0.0191127	0.255503
ENSG00000188064	WNT7B	protein_coding	25.8161	-0.923353	0.394039	-2.3433	0.0191138	0.255503
ENSG00000164151	ICE1	protein_coding	1032.38	0.361368	0.154236	2.34295	0.0191318	0.25551
ENSG00000116661	FBXO2	protein_coding	17.8124	-1.05412	0.450161	-2.34166	0.0191982	0.255696
ENSG00000124593	PRICKLE4	protein_coding	27.5599	-0.923392	0.394298	-2.34186	0.0191879	0.255696
ENSG00000131067	GGT7	protein_coding	195.772	-0.482941	0.206204	-2.34205	0.0191781	0.255696
ENSG00000033122	LRRC7	protein_coding	71.006	-0.669654	0.286075	-2.34083	0.0192408	0.255916
ENSG00000087460	GNAS	protein_coding	6139.6	-0.303538	0.12968	-2.34066	0.0192497	0.255916
ENSG00000196132	MYT1	protein_coding	12.9673	-1.23876	0.529321	-2.34029	0.0192687	0.255936
ENSG00000132475	H3F3B	protein_coding	1536.11	0.288796	0.123436	2.33964	0.0193023	0.25615
ENSG00000176406	RIMS2	protein_coding	27.5088	-0.906741	0.38798	-2.33708	0.0194349	0.257676
ENSG00000128609	NDUFA5	protein_coding	221.474	0.41049	0.175823	2.33468	0.0195602	0.259102
ENSG00000125827	TMX4	protein_coding	552.483	0.389699	0.166957	2.33413	0.019589	0.259248
ENSG00000067167	TRAM1	protein_coding	425.676	0.462388	0.198339	2.3313	0.0197377	0.259806
ENSG00000105146	AURKC	protein_coding	23.5392	1.10719	0.474858	2.33163	0.0197204	0.259806
ENSG00000111834	RSPH4A	protein_coding	19.911	1.19633	0.513092	2.33161	0.0197211	0.259806
ENSG00000136522	MRPL47	protein_coding	116.893	0.476634	0.204421	2.33163	0.0197202	0.259806
ENSG00000141485	SLC13A5	protein_coding	11.8636	-1.24183	0.532391	-2.33255	0.0196716	0.259806
ENSG00000164088	PPM1M	protein_coding	48.6722	-0.719099	0.308367	-2.33196	0.0197029	0.259806
ENSG00000198763	MT-ND2	protein_coding	21758.1	0.410165	0.176023	2.33018	0.0197968	0.260349
ENSG00000132680	KIAA0907	protein_coding	596.416	-0.361975	0.1555	-2.32782	0.0199218	0.261523
ENSG00000143147	GPR161	protein_coding	255.645	-0.447576	0.192256	-2.32802	0.0199112	0.261523
ENSG00000185418	TARSL2	protein_coding	379.493	0.375971	0.161602	2.32652	0.0199907	0.261958
ENSG00000237886	NALT1	antisense	16.0869	-1.09875	0.472224	-2.32675	0.0199787	0.261958
ENSG00000204681	GABBR1	protein_coding	196.028	-0.527254	0.226736	-2.32541	0.0200503	0.262503
ENSG00000012779	ALOX5	protein_coding	21.1459	-1.01981	0.438824	-2.32397	0.0201272	0.263274
ENSG00000166452	AKIP1	protein_coding	58.1943	0.644151	0.277335	2.32265	0.0201982	0.263516
ENSG00000181450	ZNF678	protein_coding	283.034	0.523918	0.22556	2.32274	0.0201932	0.263516
ENSG00000188641	DPYD	protein_coding	98.9777	-0.543517	0.234011	-2.32262	0.0201998	0.263516
ENSG00000165410	CFL2	protein_coding	479.494	0.350636	0.151045	2.32141	0.0202649	0.263895
ENSG00000204116	CHIC1	protein_coding	89.5842	0.560353	0.241357	2.32167	0.0202505	0.263895
ENSG00000073792	IGF2BP2	protein_coding	594.167	-0.347853	0.149885	-2.32079	0.020298	0.264018
ENSG00000106624	AEBP1	protein_coding	12.9698	1.30661	0.563059	2.32056	0.0203105	0.264018
ENSG00000111196	MAGOHB	protein_coding	143.023	0.51157	0.220501	2.32004	0.0203389	0.264152
ENSG00000138180	CEP55	protein_coding	420.091	0.373481	0.161011	2.31961	0.0203622	0.264221
ENSG00000187720	THSD4	protein_coding	187.571	-0.435605	0.187855	-2.31883	0.020404	0.26436
ENSG00000197283	SYNGAP1	protein_coding	45.5395	-0.718387	0.309817	-2.31874	0.020409	0.26436
ENSG00000122574	WIPF3	protein_coding	131.304	-0.510386	0.220151	-2.31835	0.0204306	0.264404
ENSG00000183283	DAZAP2	protein_coding	536.07	0.372237	0.160659	2.31694	0.0205071	0.26516
ENSG00000173715	C11orf80	protein_coding	76.7185	-0.609434	0.263085	-2.31649	0.0205316	0.265242
ENSG00000135002	RFK	protein_coding	192.1	0.484105	0.209106	2.31512	0.0206065	0.265975
ENSG00000185189	NRBP2	protein_coding	121.285	-0.505425	0.218436	-2.31383	0.0206768	0.266647
ENSG00000126458	RRAS	protein_coding	55.6698	-0.675501	0.292006	-2.31332	0.0207053	0.266779
ENSG00000139182	CLSTN3	protein_coding	227.556	-0.439899	0.190195	-2.31288	0.0207292	0.266852
ENSG00000048028	USP28	protein_coding	515.424	-0.405014	0.17524	-2.3112	0.020822	0.267621
ENSG00000189127	ANKRD34B	protein_coding	16.9762	-1.04067	0.450285	-2.31113	0.0208255	0.267621
ENSG00000161513	FDXR	protein_coding	142.645	-0.456099	0.19744	-2.31006	0.0208846	0.267909
ENSG00000173692	PSMD1	protein_coding	1027.37	0.318949	0.138068	2.31009	0.020883	0.267909
ENSG00000078053	AMPH	protein_coding	65.3344	-0.652332	0.282542	-2.3088	0.0209548	0.268323
ENSG00000131979	GCH1	protein_coding	120.662	0.564111	0.24435	2.30862	0.0209646	0.268323
ENSG00000136274	NACAD	protein_coding	37.8387	-0.779547	0.337703	-2.30838	0.020978	0.268323
ENSG00000196730	DAPK1	protein_coding	595.989	-0.377801	0.163681	-2.30816	0.0209902	0.268323
ENSG00000106263	EIF3B	protein_coding	1725.42	0.363469	0.157512	2.30756	0.0210238	0.268516
ENSG00000105355	PLIN3	protein_coding	86.9807	-0.589089	0.255367	-2.30684	0.021064	0.268796
ENSG00000072274	TFRC	protein_coding	583.275	0.375808	0.163039	2.30502	0.0211652	0.269852
ENSG00000106066	CPVL	protein_coding	232.502	-0.405425	0.176043	-2.30299	0.0212793	0.269973
ENSG00000122378	FAM213A	protein_coding	330.497	-0.363894	0.157982	-2.30339	0.0212566	0.269973
ENSG00000127220	ABHD8	protein_coding	101.987	-0.564993	0.245377	-2.30255	0.021304	0.269973
ENSG00000138646	HERC5	protein_coding	231.586	0.393531	0.170849	2.30338	0.0212576	0.269973
ENSG00000167258	CDK12	protein_coding	1845.66	0.399856	0.173633	2.30288	0.0212856	0.269973
ENSG00000175782	SLC35E3	protein_coding	173.648	0.515487	0.223708	2.30429	0.0212065	0.269973
ENSG00000204536	CCHCR1	protein_coding	166.959	-0.447111	0.194117	-2.3033	0.021262	0.269973
ENSG00000101367	MAPRE1	protein_coding	834.436	0.323217	0.140467	2.30102	0.0213903	0.270135
ENSG00000107551	RASSF4	protein_coding	27.3663	-0.889511	0.386506	-2.30141	0.0213683	0.270135
ENSG00000115364	MRPL19	protein_coding	289.204	0.469238	0.203908	2.30122	0.0213791	0.270135
ENSG00000163428	LRRC58	protein_coding	423.716	0.422625	0.183671	2.30099	0.0213922	0.270135
ENSG00000172731	LRRC20	protein_coding	37.2841	-0.77432	0.33656	-2.30069	0.0214091	0.270135
ENSG00000110900	TSPAN11	protein_coding	41.2383	-0.817007	0.355242	-2.29986	0.0214561	0.270495
ENSG00000100867	DHRS2	protein_coding	65.5791	0.617648	0.268857	2.29731	0.0216009	0.272086
ENSG00000112561	TFEB	protein_coding	30.5209	-0.844972	0.367903	-2.29672	0.0216346	0.272275
ENSG00000237441	RGL2	protein_coding	74.5885	-0.60258	0.262423	-2.29622	0.0216632	0.272401
ENSG00000065911	MTHFD2	protein_coding	481.799	-0.357566	0.155797	-2.29508	0.0217286	0.272986
ENSG00000182871	COL18A1	protein_coding	206.837	-0.497783	0.216922	-2.29476	0.0217471	0.272986
ENSG00000116863	ADPRHL2	protein_coding	107.191	0.499003	0.217533	2.29392	0.0217954	0.273124
ENSG00000149782	PLCB3	protein_coding	414.257	-0.40484	0.176463	-2.2942	0.0217793	0.273124
ENSG00000012211	PRICKLE3	protein_coding	54.5876	-0.712532	0.310801	-2.29256	0.0218732	0.273224
ENSG00000131473	ACLY	protein_coding	3234.63	0.395163	0.172325	2.29313	0.0218405	0.273224
ENSG00000168621	GDNF	protein_coding	23.1391	-0.90327	0.394015	-2.29248	0.0218781	0.273224
ENSG00000197530	MIB2	protein_coding	250.917	-0.55472	0.241962	-2.29259	0.0218715	0.273224
ENSG00000117682	DHDDS	protein_coding	224.933	0.490875	0.214258	2.29104	0.0219611	0.274026
ENSG00000113758	DBN1	protein_coding	777.938	-0.385562	0.168408	-2.28945	0.0220532	0.274941
ENSG00000141378	PTRH2	protein_coding	205.458	0.41861	0.18289	2.28887	0.022087	0.275128
ENSG00000131944	FAAP24	protein_coding	118.989	0.478144	0.208977	2.28802	0.0221362	0.275304
ENSG00000135372	NAT10	protein_coding	521.975	0.412873	0.180494	2.28746	0.0221692	0.275304
ENSG00000163257	DCAF16	protein_coding	396.023	0.362132	0.158319	2.28735	0.0221754	0.275304
ENSG00000197122	SRC	protein_coding	249.693	-0.471716	0.20623	-2.28733	0.0221764	0.275304
ENSG00000155959	VBP1	protein_coding	268.111	0.389655	0.170527	2.28501	0.0223125	0.276758
ENSG00000104967	NOVA2	protein_coding	63.7009	-0.694362	0.303924	-2.28466	0.022333	0.276778
ENSG00000111678	C12orf57	protein_coding	73.5514	-0.614657	0.269131	-2.28386	0.0223796	0.27689
ENSG00000168389	MFSD2A	protein_coding	51.2463	0.699792	0.306408	2.28386	0.02238	0.27689
ENSG00000006047	YBX2	protein_coding	66.0827	-0.720135	0.315557	-2.28211	0.022483	0.277314
ENSG00000109956	B3GAT1	protein_coding	123.805	-0.531566	0.23294	-2.28199	0.0224901	0.277314
ENSG00000143320	CRABP2	protein_coding	49.854	-0.704946	0.308857	-2.28244	0.0224636	0.277314
ENSG00000196187	TMEM63A	protein_coding	324.976	-0.539666	0.236398	-2.28287	0.0224383	0.277314
ENSG00000149639	SOGA1	protein_coding	908.774	-0.406146	0.178037	-2.28125	0.0225339	0.277621
ENSG00000132423	COQ3	protein_coding	64.789	0.58768	0.257703	2.28046	0.0225805	0.277727
ENSG00000177706	FAM20C	protein_coding	79.2688	-0.595373	0.261072	-2.28049	0.0225785	0.277727
ENSG00000275023	MLLT6	protein_coding	307.072	-0.491798	0.215733	-2.27966	0.0226279	0.278076
ENSG00000134690	CDCA8	protein_coding	390.036	0.416174	0.182615	2.27897	0.0226688	0.278345
ENSG00000129480	DTD2	protein_coding	84.5073	0.560373	0.246138	2.27666	0.0228064	0.279799
ENSG00000100462	PRMT5	protein_coding	327.027	0.381541	0.167637	2.27599	0.0228465	0.279964
ENSG00000119977	TCTN3	protein_coding	208.62	0.430071	0.188976	2.2758	0.0228581	0.279964
ENSG00000065615	CYB5R4	protein_coding	215.158	0.403004	0.177171	2.27466	0.0229266	0.280319
ENSG00000166199	ALKBH3	protein_coding	152.708	0.484177	0.212869	2.27453	0.0229343	0.280319
ENSG00000177508	IRX3	protein_coding	79.4114	-0.577259	0.253812	-2.27436	0.0229446	0.280319
ENSG00000026508	CD44	protein_coding	141.865	0.627672	0.276033	2.2739	0.0229718	0.280408
ENSG00000129932	DOHH	protein_coding	53.0587	0.735339	0.323425	2.2736	0.0229902	0.280408
ENSG00000162623	TYW3	protein_coding	185.75	0.437851	0.192626	2.27306	0.0230227	0.28057
ENSG00000044574	HSPA5	protein_coding	1726.12	0.302819	0.133303	2.27166	0.0231073	0.281132
ENSG00000141639	MAPK4	protein_coding	127.532	-0.481869	0.212117	-2.27172	0.0231036	0.281132
ENSG00000198000	NOL8	protein_coding	637.605	0.377373	0.166147	2.27133	0.0231272	0.281141
ENSG00000104728	ARHGEF10	protein_coding	104.467	-0.525589	0.23166	-2.26879	0.0232811	0.282073
ENSG00000108654	DDX5	protein_coding	2320.34	0.29461	0.129842	2.26899	0.0232691	0.282073
ENSG00000144136	SLC20A1	protein_coding	636.536	0.341146	0.150328	2.26935	0.0232473	0.282073
ENSG00000212123	PRR22	protein_coding	26.2417	0.879125	0.387459	2.26895	0.0232713	0.282073
ENSG00000107282	APBA1	protein_coding	12.8623	-1.17819	0.519623	-2.2674	0.023366	0.282167
ENSG00000166033	HTRA1	protein_coding	151.095	-0.430869	0.189993	-2.26782	0.0233402	0.282167
ENSG00000169925	BRD3	protein_coding	867.901	-0.366418	0.161596	-2.2675	0.0233598	0.282167
ENSG00000174460	ZCCHC12	protein_coding	173.629	0.455991	0.201032	2.26824	0.0233143	0.282167
ENSG00000081189	MEF2C	protein_coding	106.532	0.533611	0.235449	2.26635	0.0234298	0.282179
ENSG00000091127	PUS7	protein_coding	271.575	0.411738	0.181645	2.26672	0.0234075	0.282179
ENSG00000115539	PDCL3	protein_coding	129.512	0.493293	0.217693	2.266	0.0234515	0.282179
ENSG00000115596	WNT6	protein_coding	12.1057	-1.17164	0.517037	-2.26606	0.023448	0.282179
ENSG00000173805	HAP1	protein_coding	132.917	-0.537033	0.237017	-2.2658	0.0234634	0.282179
ENSG00000171262	FAM98B	protein_coding	262.267	0.39633	0.174946	2.26545	0.0234854	0.282211
ENSG00000182674	KCNB2	protein_coding	30.4375	-0.852867	0.376636	-2.26443	0.0235476	0.282725
ENSG00000119616	FCF1	protein_coding	269.591	0.418998	0.185105	2.26357	0.0236008	0.283114
ENSG00000173064	HECTD4	protein_coding	1752.56	-0.421008	0.186017	-2.26328	0.0236186	0.283114
ENSG00000104823	ECH1	protein_coding	346.815	-0.361413	0.159731	-2.26263	0.0236585	0.283359
ENSG00000119812	FAM98A	protein_coding	289.163	0.363173	0.160552	2.26203	0.0236956	0.283572
ENSG00000164209	SLC25A46	protein_coding	399.082	0.359681	0.159041	2.26157	0.0237242	0.283682
ENSG00000168291	PDHB	protein_coding	162.905	0.413978	0.183104	2.26088	0.0237666	0.283956
ENSG00000136490	LIMD2	protein_coding	198.645	-0.457808	0.202642	-2.25919	0.0238714	0.284825
ENSG00000158769	F11R	protein_coding	79.3214	-0.562191	0.248893	-2.25877	0.0238977	0.284825
ENSG00000246982	RP1-179N16.6	antisense	24.7798	-0.898159	0.397588	-2.25902	0.023882	0.284825
ENSG00000027001	MIPEP	protein_coding	87.9956	0.583245	0.258284	2.25815	0.0239362	0.284869
ENSG00000196177	ACADSB	protein_coding	338.19	0.423198	0.187415	2.25808	0.0239404	0.284869
ENSG00000113575	PPP2CA	protein_coding	653.554	0.335583	0.148636	2.25775	0.0239615	0.284889
ENSG00000171608	PIK3CD	protein_coding	42.8982	-0.697967	0.309188	-2.25742	0.0239818	0.284898
ENSG00000151332	MBIP	protein_coding	152.315	0.43372	0.192244	2.2561	0.0240645	0.285649
ENSG00000116985	BMP8B	protein_coding	114.979	-0.564845	0.250444	-2.25537	0.02411	0.285957
ENSG00000110011	DNAJC4	protein_coding	61.2204	-0.616629	0.273475	-2.25479	0.0241462	0.286154
ENSG00000046889	PREX2	protein_coding	27.5918	-0.877273	0.389132	-2.25444	0.0241687	0.286188
ENSG00000067248	DHX29	protein_coding	500.768	0.354976	0.15762	2.2521	0.024316	0.286541
ENSG00000070010	UFD1L	protein_coding	464.487	0.38064	0.168973	2.25266	0.0242803	0.286541
ENSG00000088832	FKBP1A	protein_coding	600.416	0.340804	0.151267	2.25299	0.0242598	0.286541
ENSG00000116954	RRAGC	protein_coding	71.9962	0.582217	0.258416	2.25302	0.0242578	0.286541
ENSG00000147130	ZMYM3	protein_coding	481.253	-0.418665	0.185883	-2.25231	0.0243028	0.286541
ENSG00000149269	PAK1	protein_coding	354.483	-0.33489	0.148649	-2.25289	0.0242662	0.286541
ENSG00000110442	COMMD9	protein_coding	153.744	0.44696	0.198756	2.24879	0.024526	0.288288
ENSG00000137968	SLC44A5	protein_coding	210.036	-0.398563	0.177208	-2.24913	0.0245045	0.288288
ENSG00000138380	CARF	protein_coding	79.5204	-0.554147	0.24645	-2.24852	0.0245431	0.288288
ENSG00000198791	CNOT7	protein_coding	407.083	0.350718	0.155939	2.24907	0.0245078	0.288288
ENSG00000115423	DNAH6	protein_coding	71.748	-0.649296	0.28895	-2.24709	0.0246344	0.288897
ENSG00000117505	DR1	protein_coding	507.22	0.383507	0.170649	2.24734	0.0246183	0.288897
ENSG00000072832	CRMP1	protein_coding	74.0653	-0.623552	0.277546	-2.24666	0.0246619	0.288937
ENSG00000273382	RP5-1065J22.8	antisense	20.227	0.954128	0.424734	2.24642	0.0246774	0.288937
ENSG00000114670	NEK11	protein_coding	23.195	0.957736	0.426755	2.24423	0.0248175	0.290345
ENSG00000176018	LYSMD3	protein_coding	207.928	0.417916	0.186295	2.2433	0.0248772	0.290811
ENSG00000148700	ADD3	protein_coding	713.739	-0.29614	0.132117	-2.2415	0.0249936	0.2915
ENSG00000162105	SHANK2	protein_coding	181.456	-0.538373	0.240161	-2.24171	0.02498	0.2915
ENSG00000246985	SOCS2-AS1	processed_transcript	17.7474	-1.0111	0.45109	-2.24146	0.024996	0.2915
ENSG00000154118	JPH3	protein_coding	162.6	-0.472109	0.210734	-2.2403	0.0250713	0.292146
ENSG00000026950	BTN3A1	protein_coding	46.9047	-0.683579	0.305346	-2.23871	0.0251751	0.293122
ENSG00000080824	HSP90AA1	protein_coding	9796.96	0.284225	0.126997	2.23804	0.0252183	0.293158
ENSG00000111087	GLI1	protein_coding	15.2975	-1.10558	0.493964	-2.23818	0.0252092	0.293158
ENSG00000134986	NREP	protein_coding	167.213	-0.429872	0.192164	-2.237	0.0252862	0.293481
ENSG00000164961	KIAA0196	protein_coding	233.319	0.411853	0.184093	2.2372	0.025273	0.293481
ENSG00000114902	SPCS1	protein_coding	154.524	0.435883	0.195168	2.23337	0.0255245	0.295542
ENSG00000139178	C1RL	protein_coding	57.5396	-0.636889	0.285162	-2.23343	0.0255208	0.295542
ENSG00000172977	KAT5	protein_coding	135.413	0.512636	0.229517	2.23354	0.0255136	0.295542
ENSG00000115053	NCL	protein_coding	5859.52	0.301982	0.135331	2.23142	0.0256532	0.296797
ENSG00000077232	DNAJC10	protein_coding	755.462	0.370877	0.166314	2.22999	0.0257484	0.297025
ENSG00000106355	LSM5	protein_coding	163.508	0.418953	0.18787	2.23002	0.025746	0.297025
ENSG00000175445	LPL	protein_coding	39.9583	-0.721297	0.323448	-2.23002	0.0257459	0.297025
ENSG00000204371	EHMT2	protein_coding	331.686	-0.427208	0.191582	-2.2299	0.0257541	0.297025
ENSG00000001167	NFYA	protein_coding	374.792	0.429806	0.192866	2.22852	0.0258458	0.297633
ENSG00000039523	FAM65A	protein_coding	209.091	-0.447945	0.201144	-2.22698	0.0259483	0.297633
ENSG00000067334	DNTTIP2	protein_coding	514.964	0.318315	0.142923	2.22717	0.025936	0.297633
ENSG00000106105	GARS	protein_coding	984.786	-0.301246	0.135226	-2.22773	0.0258985	0.297633
ENSG00000137414	FAM8A1	protein_coding	500.058	0.315845	0.14184	2.22677	0.0259628	0.297633
ENSG00000165704	HPRT1	protein_coding	291.161	0.380916	0.171005	2.22752	0.0259125	0.297633
ENSG00000167118	URM1	protein_coding	175.069	0.453025	0.203414	2.2271	0.0259403	0.297633
ENSG00000198890	PRMT6	protein_coding	162.998	0.458017	0.205697	2.22667	0.0259696	0.297633
ENSG00000104320	NBN	protein_coding	227.265	0.459837	0.206571	2.22605	0.0260108	0.297872
ENSG00000134758	RNF138	protein_coding	243.347	0.416873	0.187326	2.22539	0.0260553	0.298148
ENSG00000088367	EPB41L1	protein_coding	238.972	-0.387081	0.173964	-2.22507	0.0260765	0.298157
ENSG00000185900	POMK	protein_coding	181.13	0.559098	0.251387	2.22405	0.0261448	0.298705
ENSG00000070831	CDC42	protein_coding	1059.78	0.308298	0.138744	2.22206	0.0262793	0.299703
ENSG00000134884	ARGLU1	protein_coding	429.425	-0.342704	0.154243	-2.22185	0.0262937	0.299703
ENSG00000151090	THRB	protein_coding	99.8613	-0.680473	0.306261	-2.22188	0.0262917	0.299703
ENSG00000132463	GRSF1	protein_coding	428.782	0.338277	0.152285	2.22133	0.0263283	0.299738
ENSG00000204060	FOXO6	protein_coding	39.1952	-0.774988	0.348906	-2.22119	0.0263378	0.299738
ENSG00000137309	HMGA1	protein_coding	1045.46	-0.304665	0.137187	-2.22081	0.026364	0.299804
ENSG00000079387	SENP1	protein_coding	317.613	0.406339	0.183028	2.22009	0.0264123	0.30012
ENSG00000158106	RHPN1	protein_coding	93.8305	-0.604182	0.272241	-2.21929	0.026467	0.300507
ENSG00000084764	MAPRE3	protein_coding	138.791	-0.457745	0.2064	-2.21775	0.0265717	0.30053
ENSG00000108515	ENO3	protein_coding	73.2241	-0.624054	0.28128	-2.21863	0.0265121	0.30053
ENSG00000122642	FKBP9	protein_coding	267.906	-0.363025	0.163686	-2.21781	0.0265677	0.30053
ENSG00000134910	STT3A	protein_coding	884.158	0.37502	0.169014	2.21887	0.0264959	0.30053
ENSG00000168273	SMIM4	protein_coding	45.8368	0.667754	0.301085	2.21783	0.0265667	0.30053
ENSG00000084731	KIF3C	protein_coding	242.549	-0.407386	0.183731	-2.21729	0.026603	0.300651
ENSG00000258768	CTD-2292M16.8	lincRNA	14.7129	1.11967	0.505139	2.21656	0.0266533	0.300987
ENSG00000179603	GRM8	protein_coding	72.0936	-0.64932	0.293183	-2.21473	0.0267788	0.302071
ENSG00000206530	CFAP44	protein_coding	119.55	-0.533956	0.241112	-2.21455	0.0267906	0.302071
ENSG00000176903	PNMA1	protein_coding	387.442	0.353431	0.159688	2.21326	0.0268794	0.302839
ENSG00000080371	RAB21	protein_coding	403.98	0.426933	0.192994	2.21216	0.0269555	0.303462
ENSG00000100802	C14orf93	protein_coding	36.3337	-0.731297	0.330966	-2.20958	0.0271341	0.30431
ENSG00000117479	SLC19A2	protein_coding	103.421	0.540932	0.244846	2.20927	0.0271557	0.30431
ENSG00000121067	SPOP	protein_coding	264.459	-0.361588	0.163625	-2.20986	0.027115	0.30431
ENSG00000176222	ZNF404	protein_coding	72.495	-0.651235	0.294605	-2.21054	0.027068	0.30431
ENSG00000197457	STMN3	protein_coding	182.818	-0.410972	0.186016	-2.20934	0.027151	0.30431
ENSG00000198431	TXNRD1	protein_coding	613.745	0.359616	0.162692	2.21041	0.027077	0.30431
ENSG00000118246	FASTKD2	protein_coding	182.155	0.540361	0.244785	2.20749	0.0272797	0.305232
ENSG00000204991	SPIRE2	protein_coding	194.419	-0.505411	0.22895	-2.20752	0.0272777	0.305232
ENSG00000156587	UBE2L6	protein_coding	17.2969	-0.981707	0.444905	-2.20655	0.0273453	0.305589
ENSG00000163975	MELTF	protein_coding	75.0703	-0.58736	0.266203	-2.20644	0.0273534	0.305589
ENSG00000197496	SLC2A10	protein_coding	29.4202	-0.785872	0.356301	-2.20564	0.0274091	0.305978
ENSG00000120798	NR2C1	protein_coding	287.421	-0.382467	0.173499	-2.20444	0.0274937	0.306688
ENSG00000153989	NUS1	protein_coding	346.884	0.422402	0.19172	2.20322	0.0275793	0.307381
ENSG00000204947	ZNF425	protein_coding	69.8741	0.732569	0.332539	2.20296	0.0275978	0.307381
ENSG00000070770	CSNK2A2	protein_coding	885.526	0.298788	0.135658	2.20251	0.0276291	0.307494
ENSG00000035687	ADSS	protein_coding	373.637	0.335052	0.152166	2.20188	0.0276735	0.307754
ENSG00000064607	SUGP2	protein_coding	1430.47	-0.338528	0.153974	-2.19861	0.0279054	0.308824
ENSG00000116254	CHD5	protein_coding	40.9451	-0.78985	0.359068	-2.19972	0.0278267	0.308824
ENSG00000127526	SLC35E1	protein_coding	270.035	0.406393	0.18488	2.19814	0.027939	0.308824
ENSG00000132424	PNISR	protein_coding	1342.15	-0.323389	0.147139	-2.19785	0.0279597	0.308824
ENSG00000142207	URB1	protein_coding	689.404	0.447285	0.203299	2.20014	0.0277972	0.308824
ENSG00000147475	ERLIN2	protein_coding	250.736	0.397418	0.180725	2.19902	0.0278767	0.308824
ENSG00000184900	SUMO3	protein_coding	279.091	0.36143	0.164398	2.19851	0.0279128	0.308824
ENSG00000187266	EPOR	protein_coding	42.7723	-0.728841	0.331546	-2.19831	0.0279271	0.308824
ENSG00000223496	EXOSC6	protein_coding	575.136	0.372947	0.169551	2.19961	0.0278342	0.308824
ENSG00000160460	SPTBN4	protein_coding	64.2782	-0.583562	0.265566	-2.19743	0.0279897	0.308922
ENSG00000138083	SIX3	protein_coding	12.9105	-1.16675	0.531164	-2.19659	0.0280498	0.309352
ENSG00000205795	CYS1	protein_coding	14.142	-1.07927	0.491524	-2.19577	0.0281084	0.309764
ENSG00000069275	NUCKS1	protein_coding	4220.43	0.330003	0.150325	2.19527	0.0281443	0.309927
ENSG00000153714	LURAP1L	protein_coding	29.9913	-0.838549	0.382265	-2.19364	0.0282615	0.310983
ENSG00000111361	EIF2B1	protein_coding	366.259	0.325477	0.148442	2.19262	0.0283349	0.311429
ENSG00000183735	TBK1	protein_coding	208.925	0.446467	0.203635	2.19248	0.0283446	0.311429
ENSG00000197093	GAL3ST4	protein_coding	20.8511	-0.993222	0.453657	-2.18937	0.0285701	0.313438
ENSG00000215788	TNFRSF25	protein_coding	23.6927	-0.931054	0.425262	-2.18937	0.0285703	0.313438
ENSG00000125482	TTF1	protein_coding	310.662	0.353109	0.161368	2.18822	0.0286536	0.314116
ENSG00000137210	TMEM14B	protein_coding	135.304	0.426905	0.195135	2.18774	0.0286883	0.31426
ENSG00000092010	PSME1	protein_coding	241.022	-0.380346	0.173958	-2.18642	0.0287851	0.314378
ENSG00000108821	COL1A1	protein_coding	169.439	-0.420622	0.192378	-2.18643	0.0287838	0.314378
ENSG00000141076	UTP4	protein_coding	332.673	0.371243	0.169756	2.18692	0.0287485	0.314378
ENSG00000225177	RP11-390P2.4	antisense	46.8104	-0.69662	0.318536	-2.18694	0.028747	0.314378
ENSG00000130544	ZNF557	protein_coding	195.025	0.453856	0.207662	2.18556	0.0288481	0.314832
ENSG00000180855	ZNF443	protein_coding	50.7216	0.638524	0.292301	2.18448	0.0289273	0.315461
ENSG00000163714	U2SURP	protein_coding	974.677	0.339183	0.155318	2.1838	0.028977	0.315532
ENSG00000184986	TMEM121	protein_coding	20.0365	-0.928643	0.425194	-2.18404	0.028959	0.315532
ENSG00000227057	WDR46	protein_coding	239.839	0.409025	0.187514	2.1813	0.0291613	0.317303
ENSG00000153207	AHCTF1	protein_coding	369.063	0.407809	0.187021	2.18055	0.0292166	0.31739
ENSG00000162496	DHRS3	protein_coding	132.922	-0.455776	0.209042	-2.18031	0.0292344	0.31739
ENSG00000181409	AATK	protein_coding	85.4124	-0.618564	0.283633	-2.18086	0.0291937	0.31739
ENSG00000149926	FAM57B	protein_coding	12.1722	-1.10023	0.504702	-2.17996	0.0292602	0.317435
ENSG00000085741	WNT11	protein_coding	30.5908	-0.943012	0.432774	-2.179	0.0293319	0.317745
ENSG00000237945	LINC00649	antisense	29.4058	-0.900196	0.413125	-2.17899	0.0293323	0.317745
ENSG00000036672	USP2	protein_coding	53.4934	-0.654363	0.300484	-2.1777	0.0294286	0.318552
ENSG00000137124	ALDH1B1	protein_coding	217.913	0.370824	0.170313	2.17731	0.0294572	0.318571
ENSG00000157851	DPYSL5	protein_coding	602.28	-0.382449	0.17567	-2.17709	0.0294739	0.318571
ENSG00000101096	NFATC2	protein_coding	75.3026	-0.557986	0.256399	-2.17624	0.0295375	0.319022
ENSG00000128394	APOBEC3F	protein_coding	139.424	-0.483448	0.222185	-2.17588	0.0295645	0.319079
ENSG00000185269	NOTUM	protein_coding	14.731	-1.02589	0.471583	-2.17542	0.0295988	0.319213
ENSG00000137573	SULF1	protein_coding	70.9541	-0.599414	0.275608	-2.17488	0.0296394	0.319416
ENSG00000072954	TMEM38A	protein_coding	37.818	-0.707315	0.325382	-2.1738	0.0297204	0.320052
ENSG00000105675	ATP4A	protein_coding	12.0419	1.20132	0.552788	2.1732	0.0297656	0.320304
ENSG00000146411	SLC2A12	protein_coding	75.0562	-0.541856	0.249384	-2.17278	0.0297971	0.320407
ENSG00000186212	SOWAHB	protein_coding	27.0167	-0.797563	0.36716	-2.17225	0.029837	0.3206
ENSG00000127191	TRAF2	protein_coding	279.71	-0.434119	0.199894	-2.17175	0.0298745	0.320767
ENSG00000185361	TNFAIP8L1	protein_coding	43.1478	-0.751186	0.345989	-2.17113	0.0299215	0.321036
ENSG00000136159	NUDT15	protein_coding	76.5427	0.533373	0.245739	2.17049	0.0299699	0.32132
ENSG00000103550	KNOP1	protein_coding	283.55	0.388726	0.179164	2.16967	0.0300319	0.321459
ENSG00000144824	PHLDB2	protein_coding	157.226	-0.519524	0.239473	-2.16945	0.0300488	0.321459
ENSG00000160271	RALGDS	protein_coding	532.487	-0.361166	0.16645	-2.16981	0.0300211	0.321459
ENSG00000008277	ADAM22	protein_coding	225.527	-0.482355	0.222383	-2.16903	0.0300807	0.321565
ENSG00000011198	ABHD5	protein_coding	73.5078	0.572656	0.264112	2.16824	0.0301408	0.32165
ENSG00000033327	GAB2	protein_coding	138.321	-0.553826	0.255452	-2.16802	0.030157	0.32165
ENSG00000110237	ARHGEF17	protein_coding	296.223	-0.44088	0.20338	-2.16776	0.0301767	0.32165
ENSG00000119335	SET	protein_coding	2916.91	0.291927	0.134626	2.16843	0.0301259	0.32165
ENSG00000132535	DLG4	protein_coding	88.8713	-0.66176	0.305333	-2.16734	0.030209	0.32176
ENSG00000100154	TTC28	protein_coding	683.753	-0.428766	0.197862	-2.167	0.0302352	0.321804
ENSG00000105426	PTPRS	protein_coding	824.47	-0.347407	0.160375	-2.16622	0.030294	0.322196
ENSG00000052723	SIKE1	protein_coding	322.995	0.404339	0.186806	2.16448	0.0304271	0.323377
ENSG00000088882	CPXM1	protein_coding	23.1736	-0.882478	0.407773	-2.16414	0.0304535	0.323422
ENSG00000198728	LDB1	protein_coding	432.077	-0.362999	0.167805	-2.16322	0.0305243	0.323938
ENSG00000124191	TOX2	protein_coding	83.8908	-0.525969	0.243205	-2.16265	0.0305678	0.324042
ENSG00000140691	ARMC5	protein_coding	66.4792	0.562158	0.259955	2.16252	0.0305784	0.324042
ENSG00000133313	CNDP2	protein_coding	421.045	0.348448	0.161159	2.16214	0.0306072	0.324113
ENSG00000166960	CCDC178	protein_coding	12.0151	-1.11209	0.514529	-2.16138	0.0306658	0.324498
ENSG00000102158	MAGT1	protein_coding	748.505	0.338099	0.156512	2.16022	0.0307559	0.325097
ENSG00000129317	PUS7L	protein_coding	329.748	0.399982	0.185171	2.16008	0.0307669	0.325097
ENSG00000143801	PSEN2	protein_coding	160.994	0.441442	0.20449	2.15874	0.0308701	0.325248
ENSG00000153404	PLEKHG4B	protein_coding	73.1129	-0.707446	0.32768	-2.15895	0.0308541	0.325248
ENSG00000171992	SYNPO	protein_coding	36.4245	-0.789372	0.365558	-2.15936	0.0308219	0.325248
ENSG00000174307	PHLDA3	protein_coding	144.799	-0.579272	0.268279	-2.15921	0.0308337	0.325248
ENSG00000135596	MICAL1	protein_coding	178.777	-0.471496	0.218455	-2.15832	0.030903	0.325274
ENSG00000270223	RP13-36G14.4	sense_intronic	58.8235	-0.706632	0.327426	-2.15814	0.030917	0.325274
ENSG00000119541	VPS4B	protein_coding	324.814	0.355586	0.164844	2.15711	0.0309973	0.325883
ENSG00000196678	ERI2	protein_coding	184.898	0.423444	0.196359	2.15647	0.0310468	0.32617
ENSG00000201998	SNORA23	snoRNA	100.975	-0.541202	0.251127	-2.15509	0.0311547	0.327069
ENSG00000158286	RNF207	protein_coding	100.317	-0.49422	0.229411	-2.1543	0.0312165	0.32736
ENSG00000204580	DDR1	protein_coding	194.936	-0.443814	0.206026	-2.15416	0.0312273	0.32736
ENSG00000135698	MPHOSPH6	protein_coding	135.85	0.458336	0.212854	2.15328	0.0312963	0.327614
ENSG00000197324	LRP10	protein_coding	324.614	-0.414107	0.19231	-2.15333	0.0312928	0.327614
ENSG00000101160	CTSZ	protein_coding	482.925	-0.300553	0.139683	-2.15169	0.0314221	0.327842
ENSG00000108819	PPP1R9B	protein_coding	496.471	-0.391518	0.181943	-2.15188	0.0314071	0.327842
ENSG00000134504	KCTD1	protein_coding	100.402	-0.527673	0.245249	-2.15158	0.0314302	0.327842
ENSG00000163389	POGLUT1	protein_coding	93.708	0.541354	0.251566	2.15193	0.0314026	0.327842
ENSG00000196890	HIST3H2BB	protein_coding	376.11	0.388615	0.1806	2.1518	0.0314129	0.327842
ENSG00000164897	TMUB1	protein_coding	142.686	-0.478949	0.222938	-2.14835	0.0316863	0.330279
ENSG00000105793	GTPBP10	protein_coding	172.8	0.425753	0.198287	2.14715	0.031781	0.330467
ENSG00000121879	PIK3CA	protein_coding	156.182	0.452078	0.210545	2.14717	0.0317794	0.330467
ENSG00000158710	TAGLN2	protein_coding	1655.25	0.350105	0.163054	2.14718	0.0317791	0.330467
ENSG00000213639	PPP1CB	protein_coding	494.099	0.375394	0.174848	2.14698	0.0317948	0.330467
ENSG00000077616	NAALAD2	protein_coding	88.591	-0.580114	0.270257	-2.14653	0.031831	0.330608
ENSG00000104892	KLC3	protein_coding	69.449	-0.634943	0.29606	-2.14464	0.0319816	0.331273
ENSG00000119705	SLIRP	protein_coding	185.147	0.445372	0.207635	2.14498	0.0319546	0.331273
ENSG00000198785	GRIN3A	protein_coding	23.4131	0.919397	0.428705	2.14459	0.0319856	0.331273
ENSG00000213593	TMX2	protein_coding	274.586	0.366349	0.17077	2.14527	0.0319309	0.331273
ENSG00000152582	SPEF2	protein_coding	83.8815	0.597644	0.278792	2.14369	0.0320576	0.331784
ENSG00000101654	RNMT	protein_coding	449.342	0.40756	0.190224	2.14253	0.0321507	0.332512
ENSG00000125744	RTN2	protein_coding	42.6076	-0.683272	0.318997	-2.14194	0.0321986	0.332772
ENSG00000004779	NDUFAB1	protein_coding	156.853	0.424881	0.198417	2.14136	0.0322452	0.332866
ENSG00000069956	MAPK6	protein_coding	301.653	0.34923	0.163096	2.14126	0.0322532	0.332866
ENSG00000145675	PIK3R1	protein_coding	307.752	0.418252	0.195373	2.14079	0.0322909	0.33302
ENSG00000154945	ANKRD40	protein_coding	432.219	0.361045	0.168692	2.14026	0.0323334	0.333223
ENSG00000074211	PPP2R2C	protein_coding	154.854	-0.468517	0.219118	-2.13819	0.0325011	0.334079
ENSG00000100335	MIEF1	protein_coding	636.11	0.379825	0.177645	2.13811	0.0325078	0.334079
ENSG00000137038	TMEM261	protein_coding	149.259	0.413193	0.193227	2.13838	0.0324858	0.334079
ENSG00000137764	MAP2K5	protein_coding	216.72	-0.439387	0.205459	-2.13856	0.032471	0.334079
ENSG00000181744	C3orf58	protein_coding	145.496	0.452163	0.211524	2.13765	0.0325453	0.334229
ENSG00000179119	SPTY2D1	protein_coding	275.414	0.364734	0.170646	2.13737	0.0325682	0.334229
ENSG00000266714	MYO15B	protein_coding	149.474	-0.492625	0.230657	-2.13574	0.0327002	0.33535
ENSG00000111912	NCOA7	protein_coding	407.662	-0.392014	0.183673	-2.1343	0.0328181	0.336323
ENSG00000083099	LYRM2	protein_coding	407.849	0.349333	0.16374	2.13345	0.0328876	0.336327
ENSG00000108018	SORCS1	protein_coding	148.17	-0.456068	0.213757	-2.13358	0.0328772	0.336327
ENSG00000184949	FAM227A	protein_coding	179.124	-0.49341	0.23124	-2.13376	0.0328623	0.336327
ENSG00000163867	ZMYM6	protein_coding	64.8448	0.632368	0.296455	2.1331	0.0329165	0.336387
ENSG00000108848	LUC7L3	protein_coding	1606.99	-0.282108	0.132332	-2.13182	0.0330216	0.337166
ENSG00000120915	EPHX2	protein_coding	32.147	-0.753662	0.353704	-2.13077	0.033108	0.337166
ENSG00000145014	TMEM44	protein_coding	50.2456	-0.630278	0.295713	-2.13139	0.0330572	0.337166
ENSG00000162104	ADCY9	protein_coding	336.784	-0.456247	0.214118	-2.13082	0.0331043	0.337166
ENSG00000163462	TRIM46	protein_coding	14.6493	-1.07314	0.503518	-2.13129	0.0330653	0.337166
ENSG00000103496	STX4	protein_coding	173.112	-0.411989	0.193495	-2.12919	0.0332382	0.337787
ENSG00000118600	TMEM5	protein_coding	86.8541	0.551991	0.259212	2.1295	0.0332133	0.337787
ENSG00000141753	IGFBP4	protein_coding	36.1979	-0.707474	0.332248	-2.12935	0.0332251	0.337787
ENSG00000135902	CHRND	protein_coding	12.0157	1.31594	0.618134	2.1289	0.0332629	0.337803
ENSG00000236144	TMEM147-AS1	antisense	214.157	0.448003	0.210483	2.12845	0.0332999	0.337944
ENSG00000184216	IRAK1	protein_coding	1166.12	0.372147	0.174945	2.12722	0.0334019	0.338744
ENSG00000072849	DERL2	protein_coding	231.143	0.426341	0.200603	2.12529	0.033562	0.340132
ENSG00000058729	RIOK2	protein_coding	173.048	0.405281	0.190851	2.12355	0.0337076	0.340677
ENSG00000105612	DNASE2	protein_coding	146.636	-0.476189	0.224176	-2.12418	0.0336554	0.340677
ENSG00000119522	DENND1A	protein_coding	277.13	-0.397998	0.187471	-2.12298	0.0337555	0.340677
ENSG00000131871	VIMP	protein_coding	191.501	0.408833	0.192573	2.12301	0.0337533	0.340677
ENSG00000144559	TAMM41	protein_coding	79.3945	0.552343	0.260075	2.12378	0.0336885	0.340677
ENSG00000170791	CHCHD7	protein_coding	92.4027	0.494666	0.232987	2.12315	0.0337411	0.340677
ENSG00000119509	INVS	protein_coding	346.448	-0.385153	0.181457	-2.12256	0.0337903	0.340793
ENSG00000011426	ANLN	protein_coding	1227.35	0.356332	0.167983	2.12124	0.0339018	0.341211
ENSG00000102755	FLT1	protein_coding	163.969	-0.425493	0.200585	-2.12126	0.0339	0.341211
ENSG00000136527	TRA2B	protein_coding	1064.99	0.310205	0.146209	2.12165	0.0338672	0.341211
ENSG00000106344	RBM28	protein_coding	697.594	0.409578	0.193205	2.11992	0.0340132	0.341919
ENSG00000170584	NUDCD2	protein_coding	197.735	0.414838	0.195692	2.11985	0.0340189	0.341919
ENSG00000005889	ZFX	protein_coding	830.816	0.360763	0.170595	2.11474	0.0344521	0.34255
ENSG00000104442	ARMC1	protein_coding	203.606	0.394545	0.186532	2.11516	0.0344165	0.34255
ENSG00000114166	KAT2B	protein_coding	237.344	-0.421653	0.19913	-2.11748	0.0342192	0.34255
ENSG00000116918	TSNAX	protein_coding	300.119	0.387782	0.1832	2.11672	0.0342838	0.34255
ENSG00000123297	TSFM	protein_coding	79.1233	0.532786	0.251838	2.11559	0.0343794	0.34255
ENSG00000124207	CSE1L	protein_coding	1912.25	0.281714	0.133226	2.11456	0.0344676	0.34255
ENSG00000135919	SERPINE2	protein_coding	402.334	0.38572	0.182359	2.11517	0.0344155	0.34255
ENSG00000137713	PPP2R1B	protein_coding	367.156	0.398159	0.188261	2.11493	0.0344355	0.34255
ENSG00000144218	AFF3	protein_coding	270.403	-0.424716	0.200852	-2.11457	0.0344666	0.34255
ENSG00000152359	POC5	protein_coding	131.534	0.460821	0.21778	2.11599	0.0343453	0.34255
ENSG00000162769	FLVCR1	protein_coding	241.857	0.438428	0.207352	2.11441	0.0344799	0.34255
ENSG00000163909	HEYL	protein_coding	82.8127	-0.510464	0.241002	-2.11809	0.0341674	0.34255
ENSG00000165355	FBXO33	protein_coding	122.16	0.481458	0.227575	2.1156	0.0343787	0.34255
ENSG00000170745	KCNS3	protein_coding	41.4353	-0.763679	0.360606	-2.11777	0.0341949	0.34255
ENSG00000172817	CYP7B1	protein_coding	21.1645	0.881232	0.416435	2.11613	0.0343335	0.34255
ENSG00000175600	SUGCT	protein_coding	24.0672	-0.866029	0.409561	-2.11453	0.03447	0.34255
ENSG00000184160	ADRA2C	protein_coding	37.4596	-0.743406	0.351496	-2.11498	0.0344316	0.34255
ENSG00000050165	DKK3	protein_coding	20.6022	-0.901937	0.427068	-2.11193	0.0346925	0.34261
ENSG00000080345	RIF1	protein_coding	1841.23	0.363464	0.17235	2.10888	0.0349552	0.34261
ENSG00000092203	TOX4	protein_coding	465.97	0.336074	0.159049	2.11303	0.0345985	0.34261
ENSG00000095321	CRAT	protein_coding	182.556	-0.394243	0.186992	-2.10834	0.0350013	0.34261
ENSG00000099337	KCNK6	protein_coding	24.4465	-0.829816	0.393206	-2.11038	0.0348253	0.34261
ENSG00000102181	CD99L2	protein_coding	303.466	-0.345747	0.163854	-2.1101	0.0348498	0.34261
ENSG00000115963	RND3	protein_coding	183.643	0.438377	0.207635	2.11129	0.0347475	0.34261
ENSG00000116221	MRPL37	protein_coding	674.072	0.360957	0.170916	2.1119	0.0346951	0.34261
ENSG00000117016	RIMS3	protein_coding	115.953	-0.507034	0.240082	-2.11192	0.0346931	0.34261
ENSG00000118503	TNFAIP3	protein_coding	112.564	0.489929	0.232239	2.10959	0.0348935	0.34261
ENSG00000127990	SGCE	protein_coding	180.028	-0.414082	0.196243	-2.11005	0.0348544	0.34261
ENSG00000146540	C7orf50	protein_coding	254.722	0.405942	0.192122	2.11294	0.0346062	0.34261
ENSG00000148154	UGCG	protein_coding	208.072	0.414566	0.19657	2.109	0.0349447	0.34261
ENSG00000151612	ZNF827	protein_coding	153.454	-0.475759	0.22543	-2.11046	0.0348191	0.34261
ENSG00000154174	TOMM70	protein_coding	406.321	0.357755	0.169326	2.11282	0.0346159	0.34261
ENSG00000163743	RCHY1	protein_coding	80.7078	0.555007	0.262775	2.1121	0.0346778	0.34261
ENSG00000164669	INTS4P1	transcribed_unprocessed_pseudogene	17.1396	-1.00318	0.475588	-2.10936	0.0349138	0.34261
ENSG00000172602	RND1	protein_coding	28.8679	0.955253	0.452935	2.10903	0.0349422	0.34261
ENSG00000174780	SRP72	protein_coding	852.898	0.298798	0.141452	2.11237	0.0346547	0.34261
ENSG00000179403	VWA1	protein_coding	51.1511	-0.621783	0.294634	-2.11036	0.0348275	0.34261
ENSG00000188176	SMTNL2	protein_coding	19.0058	-0.906533	0.429938	-2.10852	0.034986	0.34261
ENSG00000196419	XRCC6	protein_coding	3146.53	0.283828	0.13458	2.109	0.0349448	0.34261
ENSG00000272391	POM121C	protein_coding	613.755	0.396224	0.187974	2.10787	0.0350424	0.342783
ENSG00000143106	PSMA5	protein_coding	279.981	0.366378	0.173851	2.10742	0.035081	0.342931
ENSG00000163535	SGO2	protein_coding	474.043	0.356934	0.169395	2.10711	0.0351084	0.342969
ENSG00000168288	MMADHC	protein_coding	224.776	0.371337	0.176323	2.10601	0.0352036	0.343441
ENSG00000226479	TMEM185B	protein_coding	145.735	0.433402	0.205777	2.10617	0.0351896	0.343441
ENSG00000143110	C1orf162	protein_coding	17.656	1.10818	0.526401	2.1052	0.0352742	0.343897
ENSG00000167977	KCTD5	protein_coding	219.448	0.39629	0.188267	2.10493	0.0352974	0.343897
ENSG00000241945	PWP2	protein_coding	72.0151	0.554434	0.263464	2.1044	0.0353437	0.344119
ENSG00000106615	RHEB	protein_coding	273.03	0.345296	0.164185	2.1031	0.0354571	0.344994
ENSG00000009844	VTA1	protein_coding	449.299	0.352106	0.167472	2.10248	0.035511	0.345109
ENSG00000132326	PER2	protein_coding	60.3109	0.587643	0.279507	2.10242	0.0355162	0.345109
ENSG00000103978	TMEM87A	protein_coding	96.9043	0.485745	0.231099	2.10189	0.0355628	0.345332
ENSG00000183250	LINC01547	lincRNA	47.4883	0.666418	0.317191	2.101	0.0356414	0.345636
ENSG00000183474	GTF2H2C	protein_coding	46.7114	0.704869	0.335466	2.10116	0.0356265	0.345636
ENSG00000178921	PFAS	protein_coding	621.456	0.389696	0.185705	2.09847	0.035864	0.347565
ENSG00000108799	EZH1	protein_coding	352.23	-0.395292	0.1885	-2.09704	0.0359898	0.348534
ENSG00000112186	CAP2	protein_coding	168.204	-0.464473	0.221516	-2.0968	0.0360117	0.348534
ENSG00000100297	MCM5	protein_coding	1336.36	-0.299596	0.142941	-2.09595	0.0360868	0.348727
ENSG00000164985	PSIP1	protein_coding	1896.93	-0.279613	0.1334	-2.09605	0.036078	0.348727
ENSG00000176771	NCKAP5	protein_coding	34.7853	-0.804023	0.383642	-2.09576	0.0361032	0.348727
ENSG00000167191	GPRC5B	protein_coding	45.5205	-0.625016	0.298377	-2.09472	0.0361958	0.349365
ENSG00000278916	CEP83-AS1	lincRNA	14.9941	1.04877	0.500731	2.09448	0.036217	0.349365
ENSG00000127804	METTL16	protein_coding	365.41	0.366092	0.174816	2.09415	0.0362462	0.349416
ENSG00000109270	LAMTOR3	protein_coding	89.155	0.504649	0.241216	2.0921	0.0364293	0.350027
ENSG00000165650	PDZD8	protein_coding	725.962	0.366976	0.175337	2.09298	0.0363509	0.350027
ENSG00000172840	PDP2	protein_coding	286.153	0.395646	0.1891	2.09226	0.0364154	0.350027
ENSG00000189159	HN1	protein_coding	612.152	0.300244	0.143503	2.09225	0.0364164	0.350027
ENSG00000197498	RPF2	protein_coding	288.849	0.403602	0.192865	2.09267	0.0363788	0.350027
ENSG00000213246	SUPT4H1	protein_coding	196.251	0.424248	0.202843	2.09151	0.0364827	0.350311
ENSG00000182180	MRPS16	protein_coding	312.518	0.337716	0.161494	2.0912	0.0365097	0.35034
ENSG00000104643	MTMR9	protein_coding	127.001	0.458076	0.219173	2.09002	0.0366163	0.350637
ENSG00000121579	NAA50	protein_coding	485.28	0.349123	0.167082	2.08952	0.0366605	0.350637
ENSG00000129128	SPCS3	protein_coding	278.402	0.412512	0.197366	2.09009	0.03661	0.350637
ENSG00000214944	ARHGEF28	protein_coding	211.589	-0.449193	0.214955	-2.08971	0.036644	0.350637
ENSG00000274210	U1	snRNA	14.2732	1.00901	0.482805	2.08989	0.0366277	0.350637
ENSG00000175348	TMEM9B	protein_coding	94.6514	0.513704	0.24594	2.08873	0.0367317	0.351087
ENSG00000163430	FSTL1	protein_coding	549.465	-0.325087	0.155708	-2.0878	0.0368158	0.351662
ENSG00000162458	FBLIM1	protein_coding	152.485	-0.438466	0.210054	-2.0874	0.0368519	0.351777
ENSG00000163686	ABHD6	protein_coding	30.4862	-0.759827	0.364185	-2.08638	0.0369444	0.352429
ENSG00000167771	RCOR2	protein_coding	39.8692	-0.660284	0.316584	-2.08565	0.03701	0.352826
ENSG00000170629	DPY19L2P2	transcribed_unprocessed_pseudogene	109.77	-0.526304	0.25253	-2.08413	0.0371485	0.353915
ENSG00000072422	RHOBTB1	protein_coding	128.02	-0.451159	0.216543	-2.08347	0.0372088	0.354028
ENSG00000108021	FAM208B	protein_coding	1616.78	0.34332	0.164773	2.08359	0.0371976	0.354028
ENSG00000124802	EEF1E1	protein_coding	65.4932	0.543121	0.260785	2.08264	0.0372841	0.354514
ENSG00000107798	LIPA	protein_coding	175.577	0.43815	0.210439	2.08207	0.0373358	0.354545
ENSG00000196391	ZNF774	protein_coding	110.129	-0.500092	0.240182	-2.08214	0.0373297	0.354545
ENSG00000103021	CCDC113	protein_coding	56.1471	0.612709	0.29452	2.08037	0.0374918	0.355163
ENSG00000116830	TTF2	protein_coding	778.38	0.307097	0.147612	2.08043	0.0374862	0.355163
ENSG00000152133	GPATCH11	protein_coding	200.099	0.398738	0.19167	2.08034	0.0374948	0.355163
ENSG00000171517	LPAR3	protein_coding	34.7211	-0.705435	0.339102	-2.0803	0.0374981	0.355163
ENSG00000136935	GOLGA1	protein_coding	307.549	0.399986	0.19233	2.07969	0.0375537	0.35546
ENSG00000138606	SHF	protein_coding	31.4522	-0.783971	0.377163	-2.0786	0.0376544	0.356182
ENSG00000148943	LIN7C	protein_coding	422.272	0.395697	0.190417	2.07806	0.037704	0.356416
ENSG00000183891	TTC32	protein_coding	45.5585	0.652267	0.313922	2.0778	0.0377279	0.356416
ENSG00000105339	DENND3	protein_coding	147.969	-0.460947	0.222049	-2.07588	0.0379049	0.357858
ENSG00000198252	STYX	protein_coding	211.778	0.433779	0.20907	2.0748	0.0380046	0.358567
ENSG00000135519	KCNH3	protein_coding	43.9446	-0.657355	0.316917	-2.07422	0.038059	0.358605
ENSG00000144908	ALDH1L1	protein_coding	18.2356	-0.937973	0.452317	-2.07371	0.0381067	0.358605
ENSG00000152056	AP1S3	protein_coding	71.1235	0.582782	0.280988	2.07405	0.0380749	0.358605
ENSG00000203950	FAM127B	protein_coding	262.17	-0.37991	0.183196	-2.07378	0.0380993	0.358605
ENSG00000122257	RBBP6	protein_coding	1024.79	0.33274	0.160489	2.07329	0.038145	0.358719
ENSG00000176428	VPS37D	protein_coding	26.8896	-0.835068	0.402821	-2.07305	0.0381679	0.358719
ENSG00000133027	PEMT	protein_coding	111.719	0.475908	0.229623	2.07256	0.0382133	0.358915
ENSG00000185002	RFX6	protein_coding	21.6679	-0.869086	0.419431	-2.07206	0.03826	0.359123
ENSG00000100650	SRSF5	protein_coding	800.645	0.306696	0.148059	2.07145	0.0383168	0.359426
ENSG00000084444	FAM234B	protein_coding	170.078	-0.419046	0.202446	-2.06992	0.0384601	0.36044
ENSG00000108587	GOSR1	protein_coding	513.291	0.390421	0.188631	2.06977	0.0384742	0.36044
ENSG00000165300	SLITRK5	protein_coding	11.8041	-1.10408	0.533839	-2.06818	0.0386228	0.361601
ENSG00000006453	BAIAP2L1	protein_coding	251.642	-0.343807	0.166426	-2.06582	0.0388454	0.363219
ENSG00000198231	DDX42	protein_coding	1365.13	0.278245	0.134687	2.06587	0.0388409	0.363219
ENSG00000106261	ZKSCAN1	protein_coding	813.388	-0.330606	0.160121	-2.06472	0.0389497	0.363962
ENSG00000100181	TPTEP1	transcribed_unprocessed_pseudogene	211.692	-0.420975	0.203966	-2.06394	0.0390232	0.364416
ENSG00000124279	FASTKD3	protein_coding	93.7784	0.472583	0.229038	2.06334	0.0390805	0.364566
ENSG00000162065	TBC1D24	protein_coding	176.082	-0.491287	0.238113	-2.06325	0.0390892	0.364566
ENSG00000054690	PLEKHH1	protein_coding	371.914	-0.358628	0.174155	-2.05924	0.0394711	0.364627
ENSG00000065427	KARS	protein_coding	755.084	0.311188	0.150927	2.06184	0.0392231	0.364627
ENSG00000089289	IGBP1	protein_coding	200.007	-0.372346	0.180989	-2.05729	0.0396586	0.364627
ENSG00000100271	TTLL1	protein_coding	31.6018	-0.73006	0.355202	-2.05534	0.0398462	0.364627
ENSG00000105968	H2AFV	protein_coding	728.161	0.333326	0.161797	2.06016	0.0393836	0.364627
ENSG00000116266	STXBP3	protein_coding	251.21	0.385756	0.18727	2.0599	0.0394086	0.364627
ENSG00000117877	CD3EAP	protein_coding	39.0027	0.823788	0.399716	2.06093	0.0393094	0.364627
ENSG00000119396	RAB14	protein_coding	557.049	0.290486	0.141158	2.05788	0.0396017	0.364627
ENSG00000120049	KCNIP2	protein_coding	18.2751	-0.924474	0.449234	-2.05789	0.0396007	0.364627
ENSG00000123213	NLN	protein_coding	288.072	0.458756	0.223075	2.05651	0.0397336	0.364627
ENSG00000126705	AHDC1	protein_coding	137.048	-0.52621	0.256065	-2.05498	0.0398807	0.364627
ENSG00000129562	DAD1	protein_coding	193.856	0.43807	0.21311	2.0556	0.039821	0.364627
ENSG00000132329	RAMP1	protein_coding	22.5497	-0.825704	0.401175	-2.05821	0.0395695	0.364627
ENSG00000133943	C14orf159	protein_coding	83.9884	-0.528068	0.256299	-2.06036	0.039364	0.364627
ENSG00000144645	OSBPL10	protein_coding	152.851	-0.447031	0.2175	-2.05532	0.0398485	0.364627
ENSG00000147224	PRPS1	protein_coding	343.909	0.340402	0.165403	2.05801	0.0395892	0.364627
ENSG00000159403	C1R	protein_coding	35.9998	-0.731505	0.354654	-2.06259	0.0391519	0.364627
ENSG00000160602	NEK8	protein_coding	113.775	0.508711	0.247302	2.05705	0.0396819	0.364627
ENSG00000162073	PAQR4	protein_coding	83.9383	-0.535459	0.259584	-2.06276	0.0391353	0.364627
ENSG00000164168	TMEM184C	protein_coding	226.73	0.384649	0.186937	2.05764	0.0396245	0.364627
ENSG00000166451	CENPN	protein_coding	221.081	0.386508	0.187729	2.05885	0.0395081	0.364627
ENSG00000169740	ZNF32	protein_coding	60.1551	-0.589686	0.286722	-2.05664	0.0397205	0.364627
ENSG00000173546	CSPG4	protein_coding	23.3277	-0.810572	0.393175	-2.0616	0.0392455	0.364627
ENSG00000184828	ZBTB7C	protein_coding	55.4636	-0.590569	0.28668	-2.06003	0.0393958	0.364627
ENSG00000186994	KANK3	protein_coding	18.3184	-0.960254	0.467311	-2.05485	0.0398935	0.364627
ENSG00000186998	EMID1	protein_coding	28.1634	-0.8395	0.408418	-2.05549	0.0398318	0.364627
ENSG00000189060	H1F0	protein_coding	515.963	-0.297959	0.14483	-2.05731	0.0396566	0.364627
ENSG00000205085	FAM71F2	protein_coding	27.8204	0.838884	0.407707	2.05757	0.0396318	0.364627
ENSG00000225630	MTND2P28	unprocessed_pseudogene	997.84	0.438684	0.213464	2.05507	0.0398724	0.364627
ENSG00000234546	RP3-510D11.2	lincRNA	17.3148	-0.930607	0.452246	-2.05775	0.0396145	0.364627
ENSG00000249859	PVT1	lincRNA	79.071	-0.544327	0.264458	-2.05827	0.0395642	0.364627
ENSG00000262833	RP11-28G8.1	antisense	17.1772	1.00587	0.488645	2.05849	0.0395427	0.364627
ENSG00000123240	OPTN	protein_coding	287.691	-0.345532	0.168243	-2.05377	0.039998	0.365353
ENSG00000109917	ZPR1	protein_coding	337.55	0.382772	0.186445	2.05301	0.0400721	0.36548
ENSG00000124126	PREX1	protein_coding	79.9454	-0.525519	0.256019	-2.05266	0.0401056	0.36548
ENSG00000131080	EDA2R	protein_coding	150.135	-0.460533	0.224283	-2.05336	0.0400376	0.36548
ENSG00000178531	CTXN1	protein_coding	35.6515	-0.745681	0.363287	-2.0526	0.0401118	0.36548
ENSG00000180357	ZNF609	protein_coding	622.471	-0.363904	0.177362	-2.05177	0.0401925	0.365987
ENSG00000165832	TRUB1	protein_coding	273.35	0.369759	0.180272	2.05112	0.0402549	0.366327
ENSG00000115540	MOB4	protein_coding	127.289	0.452211	0.220611	2.04981	0.0403831	0.36685
ENSG00000116729	WLS	protein_coding	490.186	-0.349487	0.170535	-2.04936	0.0404269	0.36685
ENSG00000174938	SEZ6L2	protein_coding	86.2192	-0.491605	0.239886	-2.04932	0.0404305	0.36685
ENSG00000196123	KIAA0895L	protein_coding	128.227	-0.502985	0.245479	-2.04899	0.0404629	0.36685
ENSG00000226950	DANCR	processed_transcript	127.339	0.469337	0.229043	2.04912	0.04045	0.36685
ENSG00000279530	AC092881.1	protein_coding	24.4627	0.813164	0.396794	2.04934	0.0404293	0.36685
ENSG00000213799	ZNF845	protein_coding	178.563	0.406839	0.198604	2.04849	0.0405118	0.367066
ENSG00000162745	OLFML2B	protein_coding	20.7863	-0.940875	0.459401	-2.04804	0.0405556	0.367124
ENSG00000182004	SNRPE	protein_coding	170.148	0.383488	0.187258	2.04791	0.0405684	0.367124
ENSG00000020181	ADGRA2	protein_coding	81.8764	-0.53716	0.262392	-2.04717	0.0406419	0.367334
ENSG00000110881	ASIC1	protein_coding	241.277	-0.443226	0.216498	-2.04725	0.0406334	0.367334
ENSG00000110811	P3H3	protein_coding	132.91	-0.465106	0.227228	-2.04687	0.0406706	0.367367
ENSG00000198133	TMEM229B	protein_coding	17.3356	-0.926609	0.452965	-2.04565	0.0407906	0.368224
ENSG00000146757	ZNF92	protein_coding	257.858	0.394902	0.193132	2.04472	0.0408822	0.368368
ENSG00000176533	GNG7	protein_coding	38.9575	-0.666966	0.326178	-2.04479	0.0408756	0.368368
ENSG00000197061	HIST1H4C	protein_coding	1166.96	0.315721	0.154393	2.04492	0.040863	0.368368
ENSG00000155438	NIFK	protein_coding	180.139	0.429719	0.210254	2.04381	0.0409723	0.368551
ENSG00000156140	ADAMTS3	protein_coding	44.5642	-0.61576	0.301264	-2.04393	0.0409609	0.368551
ENSG00000172346	CSDC2	protein_coding	69.5906	-0.639236	0.312776	-2.04375	0.0409782	0.368551
ENSG00000124942	AHNAK	protein_coding	2825.64	-0.415837	0.203519	-2.04323	0.0410296	0.368787
ENSG00000189001	SBSN	protein_coding	24.4426	1.1488	0.562698	2.04159	0.0411925	0.369948
ENSG00000197050	ZNF420	protein_coding	191.067	0.38858	0.190348	2.04142	0.0412093	0.369948
ENSG00000112992	NNT	protein_coding	570.182	-0.310254	0.152069	-2.04022	0.0413282	0.370788
ENSG00000187325	TAF9B	protein_coding	290.602	0.348385	0.170812	2.03958	0.0413921	0.371133
ENSG00000259818	RP5-1024G6.7	antisense	12.2856	1.05698	0.518385	2.03898	0.041452	0.371442
ENSG00000091986	CCDC80	protein_coding	47.6984	-0.695217	0.341169	-2.03775	0.0415748	0.371641
ENSG00000104856	RELB	protein_coding	34.4778	-0.766444	0.376124	-2.03774	0.0415758	0.371641
ENSG00000116752	BCAS2	protein_coding	241.378	0.358507	0.175892	2.03822	0.0415279	0.371641
ENSG00000188976	NOC2L	protein_coding	1071.07	0.380143	0.186539	2.03788	0.0415619	0.371641
ENSG00000105821	DNAJC2	protein_coding	317.809	0.372977	0.183068	2.03737	0.0416128	0.371744
ENSG00000167549	CORO6	protein_coding	185.571	-0.430246	0.211212	-2.03704	0.041646	0.371814
ENSG00000178105	DDX10	protein_coding	384.026	0.336849	0.165409	2.03646	0.0417039	0.372104
ENSG00000198840	MT-ND3	protein_coding	4280.3	0.373578	0.183488	2.03598	0.0417521	0.372306
ENSG00000274276	CBSL	protein_coding	25.0298	-0.818644	0.402214	-2.03534	0.0418163	0.372652
ENSG00000142065	ZFP14	protein_coding	156.716	-0.408089	0.200541	-2.03493	0.0418575	0.372792
ENSG00000086589	RBM22	protein_coding	353.558	0.376802	0.185204	2.03452	0.0418988	0.372933
ENSG00000056097	ZFR	protein_coding	1788.75	0.29624	0.145664	2.03373	0.041979	0.372966
ENSG00000164815	ORC5	protein_coding	168.039	0.417592	0.205316	2.03389	0.0419624	0.372966
ENSG00000165533	TTC8	protein_coding	127.524	0.427897	0.21036	2.03411	0.0419401	0.372966
ENSG00000152475	ZNF837	protein_coding	20.886	0.847452	0.416949	2.03251	0.0421025	0.373609
ENSG00000196562	SULF2	protein_coding	424.713	-0.337859	0.166216	-2.03265	0.0420877	0.373609
ENSG00000104805	NUCB1	protein_coding	561.389	-0.309842	0.152517	-2.03152	0.0422018	0.374228
ENSG00000135111	TBX3	protein_coding	198.146	0.400381	0.197146	2.03089	0.0422664	0.374228
ENSG00000151883	PARP8	protein_coding	263.562	-0.397431	0.195701	-2.03081	0.0422747	0.374228
ENSG00000178026	LRRC75B	protein_coding	72.7247	-0.553351	0.272444	-2.03106	0.0422488	0.374228
ENSG00000119314	PTBP3	protein_coding	686.184	0.381024	0.187725	2.02969	0.0423882	0.374648
ENSG00000156502	SUPV3L1	protein_coding	282.537	0.367133	0.180875	2.02976	0.0423807	0.374648
ENSG00000185519	FAM131C	protein_coding	12.6672	-1.07901	0.531642	-2.02958	0.0423989	0.374648
ENSG00000160408	ST6GALNAC6	protein_coding	135.702	-0.443486	0.218547	-2.02925	0.0424332	0.374724
ENSG00000024526	DEPDC1	protein_coding	613.31	0.344114	0.169767	2.02698	0.0426647	0.375835
ENSG00000079215	SLC1A3	protein_coding	223.319	-0.451256	0.222649	-2.02675	0.0426875	0.375835
ENSG00000115380	EFEMP1	protein_coding	69.9501	-0.540441	0.266571	-2.02738	0.0426233	0.375835
ENSG00000144043	TEX261	protein_coding	449.02	0.411135	0.202834	2.02695	0.0426672	0.375835
ENSG00000156384	SFR1	protein_coding	46.2522	0.678527	0.334685	2.02736	0.0426254	0.375835
ENSG00000166197	NOLC1	protein_coding	1311.89	0.28424	0.140289	2.0261	0.0427548	0.376201
ENSG00000173530	TNFRSF10D	protein_coding	266.318	0.404569	0.19972	2.02568	0.0427974	0.376349
ENSG00000047644	WWC3	protein_coding	267.951	-0.333496	0.164761	-2.02411	0.0429585	0.376859
ENSG00000162522	KIAA1522	protein_coding	353.175	-0.386674	0.191032	-2.02413	0.0429571	0.376859
ENSG00000162980	ARL5A	protein_coding	373.48	0.384805	0.190106	2.02416	0.042954	0.376859
ENSG00000240429	LRRFIP1P1	processed_pseudogene	31.0756	-0.757274	0.373996	-2.02482	0.042886	0.376859
ENSG00000038427	VCAN	protein_coding	2094.88	-0.308611	0.152514	-2.02349	0.0430228	0.377115
ENSG00000140682	TGFB1I1	protein_coding	56.0584	-0.626248	0.309552	-2.02308	0.043065	0.377115
ENSG00000141738	GRB7	protein_coding	24.5964	-0.835141	0.412806	-2.02308	0.0430646	0.377115
ENSG00000128050	PAICS	protein_coding	1182.13	0.273573	0.135315	2.02175	0.0432018	0.377856
ENSG00000135457	TFCP2	protein_coding	330.738	0.306104	0.151423	2.02151	0.0432271	0.377856
ENSG00000264577	AC010761.8	antisense	83.791	0.528325	0.261303	2.02189	0.0431878	0.377856
ENSG00000169992	NLGN2	protein_coding	453.775	-0.40896	0.202545	-2.0191	0.0434767	0.379811
ENSG00000123360	PDE1B	protein_coding	26.3956	-0.845791	0.418986	-2.01866	0.0435225	0.379984
ENSG00000136014	USP44	protein_coding	64.4584	-0.596644	0.295705	-2.0177	0.0436223	0.380367
ENSG00000143315	PIGM	protein_coding	175.571	0.426701	0.211501	2.01749	0.0436444	0.380367
ENSG00000144579	CTDSP1	protein_coding	195.599	-0.416459	0.206402	-2.01771	0.0436213	0.380367
ENSG00000254198	RP11-598P20.3	processed_pseudogene	36.6521	0.767144	0.380325	2.01708	0.0436874	0.380515
ENSG00000108262	GIT1	protein_coding	640.68	-0.341296	0.169229	-2.01677	0.0437191	0.380564
ENSG00000084090	STARD7	protein_coding	902.75	0.317225	0.157372	2.01577	0.0438244	0.38061
ENSG00000117593	DARS2	protein_coding	494.502	0.308466	0.152994	2.01619	0.0437796	0.38061
ENSG00000136167	LCP1	protein_coding	486.251	0.328011	0.162726	2.01573	0.0438284	0.38061
ENSG00000164099	PRSS12	protein_coding	206.897	-0.431517	0.214023	-2.01621	0.0437775	0.38061
ENSG00000130751	NPAS1	protein_coding	35.849	-0.725365	0.36002	-2.01479	0.0439265	0.381009
ENSG00000187123	LYPD6	protein_coding	76.3738	-0.558067	0.276963	-2.01495	0.04391	0.381009
ENSG00000136877	FPGS	protein_coding	221.645	0.390538	0.193938	2.01372	0.0440384	0.381753
ENSG00000149532	CPSF7	protein_coding	685.731	0.324227	0.161116	2.01238	0.0441801	0.382577
ENSG00000234338	RP11-797H7.1	processed_pseudogene	32.7306	-0.772772	0.38402	-2.01232	0.0441858	0.382577
ENSG00000023734	STRAP	protein_coding	649.735	0.286792	0.142669	2.0102	0.0444103	0.382925
ENSG00000061273	HDAC7	protein_coding	286.953	-0.393487	0.195619	-2.0115	0.0442728	0.382925
ENSG00000104774	MAN2B1	protein_coding	351.359	-0.332713	0.165601	-2.00913	0.0445237	0.382925
ENSG00000120594	PLXDC2	protein_coding	198.345	-0.395677	0.197041	-2.00809	0.0446334	0.382925
ENSG00000129255	MPDU1	protein_coding	237.691	0.394421	0.196278	2.0095	0.0444845	0.382925
ENSG00000140511	HAPLN3	protein_coding	72.3771	-0.548824	0.273005	-2.0103	0.0443989	0.382925
ENSG00000140931	CMTM3	protein_coding	101.211	-0.512086	0.254877	-2.00915	0.0445212	0.382925
ENSG00000144182	LIPT1	protein_coding	26.1338	0.78068	0.388532	2.00931	0.0445047	0.382925
ENSG00000147533	GOLGA7	protein_coding	224.416	0.390893	0.194363	2.01115	0.0443097	0.382925
ENSG00000166073	GPR176	protein_coding	53.1862	-0.589036	0.293273	-2.00849	0.0445914	0.382925
ENSG00000168675	LDLRAD4	protein_coding	196.749	-0.440218	0.219234	-2.00798	0.0446449	0.382925
ENSG00000170088	TMEM192	protein_coding	121.6	0.423114	0.210641	2.0087	0.0445694	0.382925
ENSG00000175548	ALG10B	protein_coding	167.911	0.403564	0.200824	2.00954	0.0444795	0.382925
ENSG00000183010	PYCR1	protein_coding	36.0841	-0.67609	0.33636	-2.01002	0.0444289	0.382925
ENSG00000244462	RBM12	protein_coding	769.628	0.357113	0.177814	2.00835	0.0446061	0.382925
ENSG00000256223	ZNF10	protein_coding	51.0187	0.594346	0.295765	2.00952	0.0444816	0.382925
ENSG00000023909	GCLM	protein_coding	151.258	0.39402	0.196372	2.0065	0.0448029	0.382954
ENSG00000103043	VAC14	protein_coding	355.069	0.352561	0.17568	2.00683	0.0447674	0.382954
ENSG00000104365	IKBKB	protein_coding	270.79	-0.397253	0.197986	-2.00648	0.0448055	0.382954
ENSG00000166170	BAG5	protein_coding	346.567	0.333283	0.166043	2.00721	0.0447275	0.382954
ENSG00000166831	RBPMS2	protein_coding	79.0552	-0.491341	0.244803	-2.00709	0.0447403	0.382954
ENSG00000167112	TRUB2	protein_coding	294.85	0.356574	0.177604	2.0077	0.0446754	0.382954
ENSG00000067445	TRO	protein_coding	170.722	-0.41924	0.208998	-2.00595	0.0448617	0.383211
ENSG00000010310	GIPR	protein_coding	21.1563	-0.933359	0.465568	-2.00477	0.0449871	0.383455
ENSG00000088451	TGDS	protein_coding	52.4066	0.581017	0.289766	2.00513	0.0449494	0.383455
ENSG00000148153	INIP	protein_coding	172.184	0.375886	0.187444	2.00533	0.0449281	0.383455
ENSG00000196535	MYO18A	protein_coding	725.066	-0.343585	0.17139	-2.0047	0.0449951	0.383455
ENSG00000076382	SPAG5	protein_coding	1044.36	0.285134	0.142259	2.00433	0.0450342	0.383565
ENSG00000213020	ZNF611	protein_coding	164.412	0.433335	0.216244	2.00391	0.0450795	0.383727
ENSG00000148400	NOTCH1	protein_coding	504.654	-0.389016	0.194282	-2.00233	0.0452497	0.384058
ENSG00000154864	PIEZO2	protein_coding	234.034	-0.406704	0.203078	-2.0027	0.0452099	0.384058
ENSG00000196313	POM121	protein_coding	727.659	0.404438	0.201973	2.00244	0.0452376	0.384058
ENSG00000198668	CALM1	protein_coding	936.681	0.304856	0.152207	2.0029	0.045188	0.384058
ENSG00000218226	TATDN2P2	processed_pseudogene	50.2472	0.646412	0.32274	2.00289	0.0451891	0.384058
ENSG00000111696	NT5DC3	protein_coding	226.88	0.405047	0.202408	2.00114	0.0453771	0.384693
ENSG00000166313	APBB1	protein_coding	369.963	-0.353258	0.176509	-2.00136	0.0453536	0.384693
ENSG00000132356	PRKAA1	protein_coding	514.004	0.331235	0.165566	2.00062	0.0454331	0.384772
ENSG00000170430	MGMT	protein_coding	45.0249	-0.656518	0.328166	-2.00057	0.0454391	0.384772
ENSG00000072310	SREBF1	protein_coding	237.054	0.401031	0.200601	1.99914	0.0455932	0.384962
ENSG00000127666	TICAM1	protein_coding	16.2718	-0.94099	0.470626	-1.99944	0.0455603	0.384962
ENSG00000159063	ALG8	protein_coding	260.633	0.366448	0.183261	1.9996	0.0455439	0.384962
ENSG00000162702	ZNF281	protein_coding	333.053	0.346887	0.173436	2.00008	0.0454913	0.384962
ENSG00000230148	HOXB-AS1	antisense	25.3442	0.897206	0.448787	1.99918	0.045589	0.384962
ENSG00000004534	RBM6	protein_coding	527.923	-0.309661	0.155031	-1.99742	0.0457797	0.385972
ENSG00000135069	PSAT1	protein_coding	650.22	-0.324164	0.16234	-1.99682	0.0458448	0.385972
ENSG00000136897	MRPL50	protein_coding	148.587	0.435225	0.217919	1.99719	0.0458043	0.385972
ENSG00000141736	ERBB2	protein_coding	538.168	-0.335438	0.167916	-1.99766	0.0457536	0.385972
ENSG00000145912	NHP2	protein_coding	232.12	0.382672	0.191639	1.99684	0.0458429	0.385972
ENSG00000007384	RHBDF1	protein_coding	127.661	-0.527217	0.264219	-1.99537	0.046002	0.386197
ENSG00000036549	ZZZ3	protein_coding	420.664	0.356843	0.17875	1.99632	0.0458988	0.386197
ENSG00000090612	ZNF268	protein_coding	185.002	0.430605	0.215804	1.99535	0.0460048	0.386197
ENSG00000099330	OCEL1	protein_coding	37.4239	-0.698709	0.350209	-1.99512	0.0460299	0.386197
ENSG00000114491	UMPS	protein_coding	237.193	0.360016	0.180448	1.99513	0.0460291	0.386197
ENSG00000182795	C1orf116	protein_coding	12.6028	1.30129	0.651957	1.99597	0.0459371	0.386197
ENSG00000065665	SEC61A2	protein_coding	174.265	0.46655	0.233904	1.99463	0.0460837	0.386426
ENSG00000115902	SLC1A4	protein_coding	260.999	-0.400173	0.200691	-1.99398	0.0461547	0.3868
ENSG00000105127	AKAP8	protein_coding	256.008	0.367651	0.184458	1.99314	0.0462459	0.386899
ENSG00000112029	FBXO5	protein_coding	520.832	0.329103	0.165115	1.99317	0.0462425	0.386899
ENSG00000261338	RP11-378A13.1	sense_overlapping	12.907	1.12191	0.562861	1.99323	0.0462365	0.386899
ENSG00000106537	TSPAN13	protein_coding	158.987	0.400945	0.201205	1.99272	0.046292	0.387063
ENSG00000086200	IPO11	protein_coding	299.031	0.342261	0.171847	1.99166	0.0464084	0.387815
ENSG00000058804	NDC1	protein_coding	501.28	0.306699	0.154165	1.98942	0.0466544	0.387891
ENSG00000102287	GABRE	protein_coding	263.554	-0.431894	0.216994	-1.99035	0.0465524	0.387891
ENSG00000106688	SLC1A1	protein_coding	51.8813	-0.585261	0.294259	-1.98893	0.0467093	0.387891
ENSG00000117115	PADI2	protein_coding	27.2761	-0.736583	0.369982	-1.99086	0.0464962	0.387891
ENSG00000129194	SOX15	protein_coding	19.4815	0.958049	0.481347	1.99035	0.0465524	0.387891
ENSG00000134323	MYCN	protein_coding	29.9206	-0.72023	0.362096	-1.98906	0.0466949	0.387891
ENSG00000148459	PDSS1	protein_coding	113.323	0.443062	0.222651	1.98994	0.0465979	0.387891
ENSG00000164105	SAP30	protein_coding	65.8677	0.511835	0.257084	1.99092	0.0464896	0.387891
ENSG00000174206	C12orf66	protein_coding	110.453	0.468443	0.23545	1.98957	0.0466385	0.387891
ENSG00000183145	RIPPLY3	protein_coding	36.4599	-0.668461	0.336065	-1.98908	0.0466919	0.387891
ENSG00000185730	ZNF696	protein_coding	43.7916	0.621593	0.3124	1.98974	0.0466198	0.387891
ENSG00000175066	GK5	protein_coding	235.45	0.363491	0.182827	1.98817	0.0467927	0.388364
ENSG00000196502	SULT1A1	protein_coding	55.8577	-0.577853	0.290699	-1.9878	0.0468334	0.388481
ENSG00000019144	PHLDB1	protein_coding	265.169	-0.436508	0.219787	-1.98605	0.047028	0.389418
ENSG00000111641	NOP2	protein_coding	617.515	0.359575	0.18103	1.98627	0.0470031	0.389418
ENSG00000155542	SETD9	protein_coding	28.2061	0.753849	0.379615	1.98582	0.047053	0.389418
ENSG00000188452	CERKL	protein_coding	22.426	-0.845347	0.425591	-1.98629	0.0470009	0.389418
ENSG00000021574	SPAST	protein_coding	277.595	0.322607	0.162737	1.98238	0.0474363	0.390102
ENSG00000058085	LAMC2	protein_coding	60.8256	-0.548305	0.276316	-1.98434	0.0472175	0.390102
ENSG00000099246	RAB18	protein_coding	349.486	0.347802	0.175483	1.98197	0.0474831	0.390102
ENSG00000114796	KLHL24	protein_coding	268.265	-0.400726	0.202259	-1.98126	0.0475627	0.390102
ENSG00000117133	RPF1	protein_coding	283.013	0.357202	0.180377	1.9803	0.0476694	0.390102
ENSG00000124459	ZNF45	protein_coding	554.609	0.337999	0.17057	1.98159	0.0475255	0.390102
ENSG00000130997	POLN	protein_coding	81.9002	-0.593586	0.299272	-1.98343	0.047319	0.390102
ENSG00000135535	CD164	protein_coding	1129.96	0.292705	0.147788	1.98057	0.0476394	0.390102
ENSG00000140848	CPNE2	protein_coding	164.109	-0.388222	0.19611	-1.97961	0.0477468	0.390102
ENSG00000144635	DYNC1LI1	protein_coding	239.944	0.372801	0.188129	1.98162	0.0475218	0.390102
ENSG00000146426	TIAM2	protein_coding	166.261	-0.435619	0.220059	-1.97956	0.0477535	0.390102
ENSG00000152413	HOMER1	protein_coding	299.975	0.345542	0.174522	1.97993	0.0477114	0.390102
ENSG00000154319	FAM167A	protein_coding	17.078	-0.901798	0.455373	-1.98035	0.0476644	0.390102
ENSG00000163527	STT3B	protein_coding	592.37	0.318779	0.160874	1.98154	0.0475309	0.390102
ENSG00000166398	KIAA0355	protein_coding	361.366	-0.345812	0.174316	-1.98382	0.0472761	0.390102
ENSG00000166501	PRKCB	protein_coding	52.6712	-0.568696	0.286606	-1.98424	0.0472291	0.390102
ENSG00000168228	ZCCHC4	protein_coding	58.7439	0.537416	0.27154	1.97914	0.0478	0.390102
ENSG00000182831	C16orf72	protein_coding	605.177	0.312718	0.157895	1.98054	0.0476425	0.390102
ENSG00000196083	IL1RAP	protein_coding	55.2162	0.590671	0.29793	1.98258	0.0474141	0.390102
ENSG00000198053	SIRPA	protein_coding	206.9	-0.365461	0.184328	-1.98267	0.0474041	0.390102
ENSG00000198746	GPATCH3	protein_coding	70.2566	0.575337	0.290538	1.98025	0.0476758	0.390102
ENSG00000204147	ASAH2B	protein_coding	24.0505	0.756915	0.3822	1.98041	0.0476572	0.390102
ENSG00000204370	SDHD	protein_coding	111.913	0.457023	0.23045	1.98317	0.0473479	0.390102
ENSG00000254858	MPV17L2	protein_coding	91.8686	0.507034	0.256192	1.97912	0.0478024	0.390102
ENSG00000259683	RP11-182J1.14	unprocessed_pseudogene	36.6404	-0.690873	0.348092	-1.98474	0.0471729	0.390102
ENSG00000137040	RANBP6	protein_coding	313.564	0.340833	0.172308	1.97804	0.0479241	0.390877
ENSG00000173418	NAA20	protein_coding	176.473	0.383775	0.194076	1.97745	0.0479907	0.390983
ENSG00000182771	GRID1	protein_coding	114.324	-0.475698	0.240557	-1.97749	0.0479862	0.390983
ENSG00000167658	EEF2	protein_coding	16425.6	-0.26027	0.131669	-1.9767	0.0480752	0.391236
ENSG00000260060	RP11-388M20.1	antisense	17.414	0.970622	0.49103	1.97671	0.0480749	0.391236
ENSG00000054598	FOXC1	protein_coding	707.905	0.346067	0.175214	1.97511	0.0482555	0.391487
ENSG00000072071	ADGRL1	protein_coding	400.539	-0.369075	0.186845	-1.9753	0.0482344	0.391487
ENSG00000126953	TIMM8A	protein_coding	100.147	0.444984	0.225322	1.97488	0.0482819	0.391487
ENSG00000138119	MYOF	protein_coding	45.4906	0.763548	0.386455	1.97578	0.0481801	0.391487
ENSG00000140153	WDR20	protein_coding	154.172	0.421189	0.213319	1.97445	0.0483305	0.391487
ENSG00000142235	LMTK3	protein_coding	38.4788	-0.653283	0.330868	-1.97445	0.0483306	0.391487
ENSG00000143367	TUFT1	protein_coding	191.112	0.50931	0.257786	1.97571	0.0481877	0.391487
ENSG00000159199	ATP5G1	protein_coding	196.885	0.383498	0.194268	1.97407	0.0483737	0.391487
ENSG00000164808	SPIDR	protein_coding	240.587	-0.378064	0.191503	-1.97419	0.0483599	0.391487
ENSG00000184602	SNN	protein_coding	78.2666	-0.482636	0.244322	-1.97541	0.0482217	0.391487
ENSG00000104331	IMPAD1	protein_coding	570.935	0.331705	0.168178	1.97235	0.0485702	0.392267
ENSG00000169515	CCDC8	protein_coding	240.525	-0.399222	0.20245	-1.97196	0.0486146	0.392267
ENSG00000174705	SH3PXD2B	protein_coding	128.31	-0.43394	0.22004	-1.9721	0.0485986	0.392267
ENSG00000174804	FZD4	protein_coding	158.355	-0.443383	0.224762	-1.97268	0.0485325	0.392267
ENSG00000189120	SP6	protein_coding	35.0856	-0.681224	0.345481	-1.97181	0.048631	0.392267
ENSG00000198830	HMGN2	protein_coding	1638.91	0.250786	0.127147	1.97241	0.0485629	0.392267
ENSG00000213341	CHUK	protein_coding	303.802	0.343764	0.174387	1.97128	0.0486923	0.392545
ENSG00000105197	TIMM50	protein_coding	963.733	0.313514	0.159071	1.97091	0.0487347	0.39267
ENSG00000107816	LZTS2	protein_coding	273.251	-0.381509	0.193689	-1.9697	0.0488732	0.393569
ENSG00000186376	ZNF75D	protein_coding	141.748	-0.457842	0.232638	-1.96805	0.0490627	0.39466
ENSG00000265241	RBM8A	protein_coding	296.177	0.343556	0.174548	1.96826	0.0490387	0.39466
ENSG00000253304	TMEM200B	protein_coding	26.6331	-0.734285	0.373163	-1.96773	0.0490986	0.394732
ENSG00000185532	PRKG1	protein_coding	95.3639	-0.479041	0.243692	-1.96577	0.0493254	0.396338
ENSG00000136048	DRAM1	protein_coding	30.4194	-0.755813	0.384631	-1.96504	0.0494102	0.396583
ENSG00000167994	RAB3IL1	protein_coding	26.0435	-0.751665	0.382504	-1.96512	0.0494007	0.396583
ENSG00000275464	CH507-9B2.5	protein_coding	23.1947	0.792254	0.403284	1.9645	0.0494717	0.396859
ENSG00000146587	RBAK	protein_coding	334.648	0.318068	0.16208	1.96242	0.0497141	0.398585
ENSG00000158985	CDC42SE2	protein_coding	122.563	0.483162	0.246258	1.96201	0.0497608	0.398741
ENSG00000198914	POU3F3	protein_coding	201.709	-0.427826	0.218083	-1.96175	0.0497912	0.398766
ENSG00000132953	XPO4	protein_coding	433.256	0.348439	0.177648	1.9614	0.049832	0.398804
ENSG00000246465	RP11-57A19.2	lincRNA	20.5965	-0.82242	0.419336	-1.96124	0.0498506	0.398804
ENSG00000133816	MICAL2	protein_coding	128.699	0.436787	0.222839	1.9601	0.0499837	0.399651
ENSG00000233369	GTF2IP4	transcribed_processed_pseudogene	113.057	-0.412034	0.210237	-1.95986	0.0500127	0.399664
ENSG00000106799	TGFBR1	protein_coding	555.105	0.323004	0.164907	1.95871	0.0501471	0.400519
ENSG00000111665	CDCA3	protein_coding	313.747	0.330648	0.168834	1.95842	0.0501812	0.400573
ENSG00000138095	LRPPRC	protein_coding	1275.65	0.270099	0.137975	1.9576	0.0502774	0.400903
ENSG00000158186	MRAS	protein_coding	32.9766	-0.731293	0.373544	-1.95771	0.0502637	0.400903
ENSG00000011332	DPF1	protein_coding	135.873	0.410916	0.210209	1.9548	0.0506069	0.401077
ENSG00000065135	GNAI3	protein_coding	504.149	0.352196	0.180106	1.9555	0.0505246	0.401077
ENSG00000092096	SLC22A17	protein_coding	68.1185	-0.592646	0.302902	-1.95656	0.0503993	0.401077
ENSG00000101443	WFDC2	protein_coding	22.0126	-0.786457	0.402134	-1.95571	0.0504994	0.401077
ENSG00000114867	EIF4G1	protein_coding	4174.7	0.298345	0.152591	1.95519	0.0505603	0.401077
ENSG00000125753	VASP	protein_coding	165.771	-0.430525	0.220261	-1.95462	0.0506283	0.401077
ENSG00000132639	SNAP25	protein_coding	13.1327	-0.991017	0.506384	-1.95705	0.050342	0.401077
ENSG00000136381	IREB2	protein_coding	1101.5	0.295957	0.151406	1.95472	0.0506163	0.401077
ENSG00000146463	ZMYM4	protein_coding	925.875	-0.296007	0.151387	-1.9553	0.0505473	0.401077
ENSG00000166685	COG1	protein_coding	291.979	0.322879	0.165117	1.95546	0.0505287	0.401077
ENSG00000213025	COX20P1	processed_pseudogene	19.1329	0.864708	0.442176	1.95557	0.0505153	0.401077
ENSG00000221990	EXOC3-AS1	antisense	60.0512	0.626423	0.3202	1.95635	0.050424	0.401077
ENSG00000167306	MYO5B	protein_coding	357.392	-0.292136	0.149502	-1.95407	0.0506935	0.401376
ENSG00000068097	HEATR6	protein_coding	343.951	0.297254	0.15228	1.95202	0.0509355	0.402458
ENSG00000075651	PLD1	protein_coding	109.077	-0.452111	0.231616	-1.95198	0.0509402	0.402458
ENSG00000100316	RPL3	protein_coding	4942.33	-0.235337	0.120534	-1.95245	0.0508848	0.402458
ENSG00000168243	GNG4	protein_coding	161.571	-0.368433	0.188708	-1.9524	0.050891	0.402458
ENSG00000221843	C2orf16	protein_coding	24.4815	0.811182	0.415748	1.95114	0.0510406	0.402894
ENSG00000267041	ZNF850	protein_coding	403.26	0.399966	0.205	1.95105	0.0510505	0.402894
ENSG00000157570	TSPAN18	protein_coding	92.6162	-0.451412	0.231509	-1.94987	0.0511915	0.403354
ENSG00000164305	CASP3	protein_coding	180.857	0.406635	0.208533	1.94998	0.0511784	0.403354
ENSG00000186166	CCDC84	protein_coding	229.077	0.404774	0.207555	1.9502	0.0511527	0.403354
ENSG00000059573	ALDH18A1	protein_coding	709.946	0.277587	0.142457	1.94857	0.0513473	0.403439
ENSG00000100302	RASD2	protein_coding	18.7683	-0.880633	0.451883	-1.94881	0.0513185	0.403439
ENSG00000110344	UBE4A	protein_coding	660.305	0.305197	0.15659	1.94901	0.0512941	0.403439
ENSG00000122884	P4HA1	protein_coding	196.699	-0.35975	0.184629	-1.9485	0.0513553	0.403439
ENSG00000136738	STAM	protein_coding	199.156	0.350883	0.180081	1.94847	0.0513585	0.403439
ENSG00000149150	SLC43A1	protein_coding	41.0998	-0.669606	0.343672	-1.94839	0.0513689	0.403439
ENSG00000163026	WDCP	protein_coding	172.165	0.360355	0.184971	1.94816	0.0513954	0.403439
ENSG00000067221	STOML1	protein_coding	57.2237	0.568947	0.29233	1.94625	0.0516248	0.403936
ENSG00000079482	OPHN1	protein_coding	124.114	-0.450259	0.231362	-1.94613	0.0516396	0.403936
ENSG00000136810	TXN	protein_coding	439.622	0.320974	0.164935	1.94607	0.0516467	0.403936
ENSG00000148719	DNAJB12	protein_coding	320.81	0.344596	0.176996	1.94692	0.0515448	0.403936
ENSG00000154743	TSEN2	protein_coding	165.5	0.415348	0.213434	1.94602	0.0516521	0.403936
ENSG00000182541	LIMK2	protein_coding	217.755	-0.347382	0.17845	-1.94666	0.0515752	0.403936
ENSG00000255717	SNHG1	processed_transcript	303.189	0.348107	0.178815	1.94675	0.0515652	0.403936
ENSG00000103174	NAGPA	protein_coding	43.7403	0.733846	0.377163	1.9457	0.0516906	0.404021
ENSG00000104691	UBXN8	protein_coding	60.3708	0.563032	0.289435	1.94528	0.0517408	0.404197
ENSG00000135829	DHX9	protein_coding	2469.29	0.287466	0.14782	1.9447	0.0518108	0.404528
ENSG00000165821	SALL2	protein_coding	361.21	-0.357244	0.183776	-1.94391	0.0519064	0.405058
ENSG00000125675	GRIA3	protein_coding	21.4765	-0.815545	0.41967	-1.9433	0.0519799	0.405199
ENSG00000125944	HNRNPR	protein_coding	1996.71	0.263229	0.135442	1.94348	0.0519576	0.405199
ENSG00000023171	GRAMD1B	protein_coding	118.992	-0.478308	0.246269	-1.94222	0.0521101	0.40535
ENSG00000166526	ZNF3	protein_coding	235.883	0.381703	0.196475	1.94276	0.0520455	0.40535
ENSG00000167283	ATP5L	protein_coding	192.868	0.33345	0.171672	1.94237	0.0520923	0.40535
ENSG00000184445	KNTC1	protein_coding	1130.25	-0.313054	0.161172	-1.94236	0.0520932	0.40535
ENSG00000263528	IKBKE	protein_coding	30.0311	-0.682699	0.351558	-1.94193	0.0521462	0.405415
ENSG00000066279	ASPM	protein_coding	1817.51	0.354969	0.182924	1.94052	0.0523165	0.405832
ENSG00000105372	RPS19	protein_coding	4886.58	-0.239628	0.123498	-1.94034	0.0523385	0.405832
ENSG00000111647	UHRF1BP1L	protein_coding	333.892	0.365456	0.188285	1.94097	0.0522619	0.405832
ENSG00000164576	SAP30L	protein_coding	241.071	-0.382285	0.197017	-1.94036	0.0523357	0.405832
ENSG00000177685	CRACR2B	protein_coding	56.9723	-0.687452	0.354282	-1.94041	0.0523302	0.405832
ENSG00000070404	FSTL3	protein_coding	20.7581	-0.834256	0.43008	-1.93977	0.0524078	0.406153
ENSG00000071994	PDCD2	protein_coding	461.696	0.314188	0.162009	1.93933	0.0524617	0.406356
ENSG00000126351	THRA	protein_coding	305.244	-0.376358	0.194163	-1.93836	0.0525789	0.407048
ENSG00000263412	RP5-890E16.2	processed_transcript	25.706	0.804918	0.415387	1.93775	0.0526532	0.407408
ENSG00000112541	PDE10A	protein_coding	303.302	-0.34693	0.179096	-1.93712	0.0527306	0.40779
ENSG00000215126	CBWD7	protein_coding	27.6818	0.753447	0.389119	1.93629	0.0528322	0.40836
ENSG00000167085	PHB	protein_coding	464.203	0.338481	0.174932	1.93493	0.0529986	0.40943
ENSG00000078668	VDAC3	protein_coding	387.119	0.290383	0.150121	1.93432	0.0530734	0.409791
ENSG00000089048	ESF1	protein_coding	323.744	0.369599	0.191307	1.93197	0.0533638	0.411382
ENSG00000180304	OAZ2	protein_coding	201.507	-0.425093	0.220022	-1.93205	0.0533532	0.411382
ENSG00000201801	RNU5E-4P	snRNA	14.4745	0.989584	0.512212	1.93198	0.0533618	0.411382
ENSG00000046651	OFD1	protein_coding	717.234	0.246498	0.127745	1.92961	0.0536554	0.411836
ENSG00000060762	MPC1	protein_coding	151.817	0.427958	0.221706	1.93029	0.0535705	0.411836
ENSG00000100065	CARD10	protein_coding	155.86	-0.405586	0.210397	-1.92772	0.0538901	0.411836
ENSG00000103051	COG4	protein_coding	419.579	-0.328872	0.170453	-1.9294	0.0536815	0.411836
ENSG00000105894	PTN	protein_coding	54.8462	-0.546145	0.282999	-1.92985	0.0536254	0.411836
ENSG00000105953	OGDH	protein_coding	396.476	-0.312966	0.162291	-1.92843	0.0538014	0.411836
ENSG00000137642	SORL1	protein_coding	229.386	-0.444218	0.230044	-1.93101	0.0534815	0.411836
ENSG00000153214	TMEM87B	protein_coding	107.138	0.484699	0.251451	1.92761	0.0539034	0.411836
ENSG00000160961	ZNF333	protein_coding	87.9801	0.503784	0.261215	1.92862	0.0537782	0.411836
ENSG00000164332	UBLCP1	protein_coding	197.559	0.378378	0.196259	1.92796	0.0538607	0.411836
ENSG00000167037	SGSM1	protein_coding	34.2491	-0.733624	0.380628	-1.9274	0.0539295	0.411836
ENSG00000169230	PRELID1	protein_coding	226.199	0.352162	0.182696	1.92758	0.0539068	0.411836
ENSG00000170100	ZNF778	protein_coding	202.99	0.454854	0.23585	1.92857	0.0537844	0.411836
ENSG00000172081	MOB3A	protein_coding	168.358	-0.37647	0.195258	-1.92806	0.0538472	0.411836
ENSG00000185909	KLHDC8B	protein_coding	28.8825	-0.758927	0.393552	-1.9284	0.0538048	0.411836
ENSG00000198833	UBE2J1	protein_coding	522.647	0.330759	0.171416	1.92957	0.0536604	0.411836
ENSG00000226314	ZNF192P1	transcribed_unprocessed_pseudogene	45.3116	0.669793	0.347221	1.92901	0.0537296	0.411836
ENSG00000249700	SRD5A3-AS1	processed_transcript	15.7543	1.06786	0.553333	1.92986	0.0536239	0.411836
ENSG00000163808	KIF15	protein_coding	273.363	0.348356	0.180842	1.9263	0.0540669	0.412669
ENSG00000158711	ELK4	protein_coding	444.24	0.440731	0.228837	1.92596	0.0541088	0.412773
ENSG00000165475	CRYL1	protein_coding	48.8026	-0.598717	0.310913	-1.92568	0.0541449	0.412834
ENSG00000108826	MRPL27	protein_coding	184.143	0.371237	0.192847	1.92503	0.054225	0.413014
ENSG00000118965	WDR35	protein_coding	233.402	0.369541	0.191956	1.92513	0.0542132	0.413014
ENSG00000102900	NUP93	protein_coding	518.52	0.324459	0.168614	1.92428	0.05432	0.413522
ENSG00000126882	FAM78A	protein_coding	27.5182	-0.73065	0.379994	-1.9228	0.0545056	0.414719
ENSG00000130224	LRCH2	protein_coding	345.757	-0.328004	0.17061	-1.92254	0.0545381	0.414751
ENSG00000100201	DDX17	protein_coding	5038.15	-0.25345	0.131948	-1.92083	0.0547528	0.416167
ENSG00000169499	PLEKHA2	protein_coding	60.7494	-0.578769	0.301478	-1.91977	0.0548867	0.416967
ENSG00000182400	TRAPPC6B	protein_coding	196.209	0.352876	0.183861	1.91925	0.054953	0.417255
ENSG00000108518	PFN1	protein_coding	1328.26	0.312782	0.163039	1.91845	0.0550543	0.41765
ENSG00000131969	ABHD12B	protein_coding	12.1471	-1.04688	0.545707	-1.91839	0.0550621	0.41765
ENSG00000114784	EIF1B	protein_coding	74.0272	0.477538	0.248994	1.91787	0.055127	0.417925
ENSG00000088448	ANKRD10	protein_coding	309.063	-0.324473	0.169212	-1.91755	0.0551677	0.418017
ENSG00000187984	ANKRD19P	transcribed_unprocessed_pseudogene	103.734	-0.479444	0.250091	-1.91708	0.0552278	0.418255
ENSG00000133812	SBF2	protein_coding	394.082	-0.331033	0.172734	-1.91644	0.0553092	0.418439
ENSG00000185127	C6orf120	protein_coding	400.637	0.329807	0.17208	1.91659	0.0552904	0.418439
ENSG00000140534	TICRR	protein_coding	1417.39	0.383566	0.200187	1.91604	0.0553599	0.418606
ENSG00000107371	EXOSC3	protein_coding	139.398	0.376989	0.196825	1.91535	0.0554482	0.41884
ENSG00000224470	ATXN1L	protein_coding	433.559	0.368515	0.192387	1.91549	0.0554297	0.41884
ENSG00000061794	MRPS35	protein_coding	236.632	0.420278	0.21968	1.91314	0.0557299	0.420751
ENSG00000269113	TRABD2B	protein_coding	27.604	-0.742815	0.38833	-1.91284	0.0557681	0.420822
ENSG00000087088	BAX	protein_coding	277.45	-0.360082	0.188296	-1.91232	0.0558357	0.420992
ENSG00000116353	MECR	protein_coding	121.056	0.467284	0.244368	1.91222	0.0558482	0.420992
ENSG00000153904	DDAH1	protein_coding	482.227	0.327468	0.171279	1.9119	0.0558895	0.421086
ENSG00000182575	NXPH3	protein_coding	23.4473	-0.88771	0.464513	-1.91106	0.0559973	0.421681
ENSG00000041357	PSMA4	protein_coding	975.084	0.28237	0.147785	1.91067	0.0560465	0.421719
ENSG00000132970	WASF3	protein_coding	186.694	0.405955	0.212478	1.91057	0.0560601	0.421719
ENSG00000138413	IDH1	protein_coding	324.495	0.330145	0.172851	1.91	0.0561336	0.422056
ENSG00000174173	TRMT10C	protein_coding	91.2485	0.446358	0.233751	1.90955	0.0561915	0.422274
ENSG00000081307	UBA5	protein_coding	154.796	0.37416	0.196071	1.90829	0.0563535	0.422559
ENSG00000089006	SNX5	protein_coding	604.552	0.322597	0.169041	1.90839	0.0563405	0.422559
ENSG00000112149	CD83	protein_coding	60.0707	-0.547336	0.28681	-1.90836	0.0563451	0.422559
ENSG00000129657	SEC14L1	protein_coding	484.691	-0.307074	0.160929	-1.90813	0.056374	0.422559
ENSG00000171865	RNASEH1	protein_coding	126.285	0.462861	0.242549	1.90832	0.05635	0.422559
ENSG00000085978	ATG16L1	protein_coding	195.299	0.379264	0.198869	1.90711	0.0565068	0.422904
ENSG00000141428	C18orf21	protein_coding	82.2988	0.479105	0.251179	1.90742	0.0564659	0.422904
ENSG00000189067	LITAF	protein_coding	245.643	-0.319636	0.167587	-1.90728	0.0564838	0.422904
ENSG00000168116	KIAA1586	protein_coding	229.983	0.374871	0.196602	1.90675	0.0565531	0.423035
ENSG00000227388	RP11-112J3.16	lincRNA	14.5084	-0.954353	0.50078	-1.90573	0.0566849	0.423804
ENSG00000215045	GRID2IP	protein_coding	15.4282	-0.935637	0.491049	-1.90538	0.0567301	0.423925
ENSG00000101940	WDR13	protein_coding	211.095	-0.352103	0.184849	-1.90481	0.0568047	0.424049
ENSG00000121350	PYROXD1	protein_coding	89.1139	0.481958	0.253016	1.90485	0.0567993	0.424049
ENSG00000069535	MAOB	protein_coding	16.517	-0.857303	0.450358	-1.9036	0.0569619	0.425006
ENSG00000111711	GOLT1B	protein_coding	157.665	0.44174	0.232211	1.90233	0.0571284	0.425766
ENSG00000162601	MYSM1	protein_coding	593.185	0.331366	0.174247	1.90171	0.0572095	0.425766
ENSG00000163933	RFT1	protein_coding	122.369	0.423101	0.222411	1.90234	0.0571267	0.425766
ENSG00000228327	RP11-206L10.2	transcribed_unprocessed_pseudogene	82.3821	0.536367	0.282043	1.90172	0.0572072	0.425766
ENSG00000277791	PSMB3	protein_coding	474.085	0.306953	0.161409	1.90171	0.0572091	0.425766
ENSG00000132688	NES	protein_coding	52.2757	-0.582105	0.306328	-1.90027	0.0573979	0.426423
ENSG00000167182	SP2	protein_coding	371.64	0.335928	0.176791	1.90014	0.0574142	0.426423
ENSG00000179546	HTR1D	protein_coding	25.8092	-0.713668	0.375568	-1.90024	0.0574016	0.426423
ENSG00000213626	LBH	protein_coding	171.758	0.377807	0.198785	1.90058	0.0573571	0.426423
ENSG00000065989	PDE4A	protein_coding	60.6817	-0.570504	0.300394	-1.89918	0.0575404	0.426719
ENSG00000113916	BCL6	protein_coding	68.5765	-0.526689	0.277281	-1.89947	0.0575021	0.426719
ENSG00000154727	GABPA	protein_coding	413.185	0.312287	0.164433	1.89917	0.0575417	0.426719
ENSG00000107262	BAG1	protein_coding	230.286	0.327068	0.172268	1.8986	0.0576175	0.427065
ENSG00000119661	DNAL1	protein_coding	114.856	0.448349	0.236217	1.89804	0.0576905	0.42737
ENSG00000167632	TRAPPC9	protein_coding	180.539	-0.350841	0.184863	-1.89784	0.0577171	0.42737
ENSG00000166747	AP1G1	protein_coding	1046.51	0.297254	0.156677	1.89724	0.057796	0.42752
ENSG00000271936	RP11-443B20.1	antisense	21.7451	0.869001	0.458018	1.89731	0.0577876	0.42752
ENSG00000073150	PANX2	protein_coding	66.5305	-0.485039	0.255718	-1.89678	0.0578576	0.427544
ENSG00000143858	SYT2	protein_coding	21.9525	-0.856867	0.451701	-1.89698	0.0578305	0.427544
ENSG00000006607	FARP2	protein_coding	530.941	0.348471	0.183749	1.89644	0.0579013	0.427593
ENSG00000087302	C14orf166	protein_coding	598.356	0.275033	0.145069	1.89588	0.0579757	0.427593
ENSG00000101311	FERMT1	protein_coding	59.3139	0.553348	0.291875	1.89584	0.0579811	0.427593
ENSG00000135074	ADAM19	protein_coding	110.233	-0.494925	0.261055	-1.89587	0.0579779	0.427593
ENSG00000102100	SLC35A2	protein_coding	98.9898	0.469491	0.247701	1.89539	0.0580406	0.427816
ENSG00000135842	FAM129A	protein_coding	322.421	-0.324261	0.17111	-1.89505	0.0580859	0.427887
ENSG00000143772	ITPKB	protein_coding	202.879	-0.421318	0.222372	-1.89466	0.058138	0.427887
ENSG00000164050	PLXNB1	protein_coding	182.64	-0.458096	0.241773	-1.89474	0.0581271	0.427887
ENSG00000276805	RP11-291L22.9	transcribed_unprocessed_pseudogene	65.7086	0.582963	0.307727	1.89442	0.0581694	0.427902
ENSG00000125037	EMC3	protein_coding	229.511	0.359605	0.189864	1.89402	0.0582227	0.42804
ENSG00000143355	LHX9	protein_coding	27.9739	-0.726683	0.383715	-1.89381	0.0582501	0.42804
ENSG00000163170	BOLA3	protein_coding	95.0355	0.441207	0.233023	1.8934	0.0583043	0.42804
ENSG00000187479	C11orf96	protein_coding	14.0753	-0.939402	0.496146	-1.8934	0.0583052	0.42804
ENSG00000065457	ADAT1	protein_coding	282.498	0.346625	0.183185	1.89221	0.0584627	0.428496
ENSG00000111275	ALDH2	protein_coding	131.63	-0.395612	0.209028	-1.89263	0.0584077	0.428496
ENSG00000116191	RALGPS2	protein_coding	273.506	-0.316156	0.167112	-1.89187	0.0585077	0.428496
ENSG00000143126	CELSR2	protein_coding	993.961	-0.381152	0.201435	-1.89218	0.0584666	0.428496
ENSG00000197119	SLC25A29	protein_coding	95.2346	-0.517055	0.273326	-1.89171	0.0585292	0.428496
ENSG00000205078	SYCE1L	protein_coding	28.4235	-0.695504	0.367721	-1.89139	0.0585724	0.428496
ENSG00000268798	CTB-25B13.5	lincRNA	17.038	0.920119	0.48645	1.8915	0.0585578	0.428496
[truncated: 58,556 more rows]

## Sheet: SINV mock_18 hours
ENSGid	GeneName	GeneType	baseMean	log2FoldChange	lfcSE	stat	pvalue	padj
ENSG00000168298	HIST1H1E	protein_coding	4430.41	-3.45511	0.12376	-27.9178	1.62027e-171	4.51454e-167
ENSG00000184678	HIST2H2BE	protein_coding	1337.15	-3.71504	0.15933	-23.3167	3.00357e-120	4.18442e-116
ENSG00000187837	HIST1H1C	protein_coding	4590.17	-2.85106	0.122491	-23.2756	7.83663e-120	7.2784e-116
ENSG00000203814	HIST2H2BF	protein_coding	1480.99	-3.91931	0.177564	-22.0727	5.78704e-108	4.03111e-104
ENSG00000147180	ZNF711	protein_coding	3530.72	-3.32267	0.160321	-20.7251	2.05852e-95	1.14713e-91
ENSG00000134333	LDHA	protein_coding	2406.57	-2.55216	0.124718	-20.4634	4.56221e-93	2.11862e-89
ENSG00000277443	MARCKS	protein_coding	1252.82	-3.37646	0.165077	-20.4538	5.5554e-93	2.21129e-89
ENSG00000133124	IRS4	protein_coding	2797.87	-2.73513	0.134456	-20.3422	5.4404e-92	1.89482e-88
ENSG00000158373	HIST1H2BD	protein_coding	1328.82	-2.95276	0.146475	-20.1589	2.24911e-90	6.963e-87
ENSG00000132646	PCNA	protein_coding	1369.8	-2.41723	0.122696	-19.701	2.11371e-86	5.88944e-83
ENSG00000184009	ACTG1	protein_coding	8446.08	-2.72252	0.139013	-19.5846	2.09163e-85	5.2981e-82
ENSG00000196787	HIST1H2AG	protein_coding	1460.82	-2.57834	0.135603	-19.0138	1.31102e-80	3.04408e-77
ENSG00000154734	ADAMTS1	protein_coding	1869.79	-3.34848	0.177402	-18.8751	1.8294e-79	3.92096e-76
ENSG00000118705	RPN2	protein_coding	1025.96	-2.667	0.14141	-18.86	2.43047e-79	4.83716e-76
ENSG00000134294	SLC38A2	protein_coding	1319.32	-3.22872	0.173077	-18.6548	1.15349e-77	2.14264e-74
ENSG00000115461	IGFBP5	protein_coding	679.469	-3.63283	0.196006	-18.5343	1.09228e-76	1.90214e-73
ENSG00000255302	EID1	protein_coding	509.333	-3.05856	0.166669	-18.3511	3.23343e-75	5.2996e-72
ENSG00000109971	HSPA8	protein_coding	4592.29	-2.33716	0.128871	-18.1357	1.66714e-73	2.58064e-70
ENSG00000130508	PXDN	protein_coding	670.516	-2.78889	0.155184	-17.9715	3.25671e-72	4.77588e-69
ENSG00000146223	RPL7L1	protein_coding	1506.92	-2.36661	0.131718	-17.9672	3.51858e-72	4.90191e-69
ENSG00000145860	RNF145	protein_coding	410.349	-3.06552	0.170847	-17.9431	5.43655e-72	7.21326e-69
ENSG00000213585	VDAC1	protein_coding	932.068	-2.46812	0.137996	-17.8855	1.52918e-71	1.93671e-68
ENSG00000183283	DAZAP2	protein_coding	536.07	-3.16	0.18093	-17.4653	2.63476e-68	3.19184e-65
ENSG00000128591	FLNC	protein_coding	608.868	-3.00642	0.172888	-17.3894	9.91935e-68	1.1516e-64
ENSG00000277586	NEFL	protein_coding	835.708	-2.40352	0.138322	-17.3763	1.24794e-67	1.39085e-64
ENSG00000124575	HIST1H1D	protein_coding	349.258	-3.62938	0.210045	-17.279	6.76556e-67	7.25034e-64
ENSG00000044574	HSPA5	protein_coding	1726.12	-2.37498	0.137594	-17.2608	9.28295e-67	9.57966e-64
ENSG00000186480	INSIG1	protein_coding	787.138	-3.3904	0.197131	-17.1987	2.71615e-66	2.70286e-63
ENSG00000273802	HIST1H2BG	protein_coding	887.827	-3.00271	0.174702	-17.1876	3.28732e-66	3.15844e-63
ENSG00000136026	CKAP4	protein_coding	579.849	-2.71655	0.15985	-16.9944	9.04238e-65	8.39827e-62
ENSG00000138829	FBN2	protein_coding	1510.31	-2.83593	0.167169	-16.9645	1.5034e-64	1.35127e-61
ENSG00000049449	RCN1	protein_coding	925.834	-2.27123	0.134005	-16.9489	1.96193e-64	1.70829e-61
ENSG00000167460	TPM4	protein_coding	1231.22	-2.21	0.130441	-16.9426	2.18376e-64	1.84382e-61
ENSG00000139219	COL2A1	protein_coding	497.882	-2.87577	0.169831	-16.9331	2.56619e-64	2.10299e-61
ENSG00000108679	LGALS3BP	protein_coding	1020.23	-2.49113	0.14718	-16.9257	2.90952e-64	2.31622e-61
ENSG00000205978	NYNRIN	protein_coding	377.825	-2.89809	0.171499	-16.8986	4.60696e-64	3.56566e-61
ENSG00000143061	IGSF3	protein_coding	322.04	-3.22214	0.19071	-16.8955	4.8557e-64	3.65661e-61
ENSG00000176788	BASP1	protein_coding	1062.22	-2.11936	0.12593	-16.8297	1.47849e-63	1.08408e-60
ENSG00000102996	MMP15	protein_coding	397.906	-3.48591	0.207338	-16.8127	1.96878e-63	1.40656e-60
ENSG00000261409	RP6-24A23.7	sense_overlapping	1592.15	-2.97328	0.17751	-16.7499	5.66985e-63	3.94947e-60
ENSG00000135486	HNRNPA1	protein_coding	4219.84	-2.44464	0.146853	-16.6468	3.19049e-62	2.16821e-59
ENSG00000162981	FAM84A	protein_coding	283.985	-3.51193	0.211012	-16.6433	3.3867e-62	2.24675e-59
ENSG00000185787	MORF4L1	protein_coding	1340.76	-2.09684	0.126525	-16.5725	1.10164e-61	7.13839e-59
ENSG00000128595	CALU	protein_coding	1062.33	-2.46953	0.14936	-16.5341	2.08429e-61	1.31988e-58
ENSG00000165194	PCDH19	protein_coding	1176.46	-3.24251	0.196782	-16.4777	5.30808e-61	3.28665e-58
ENSG00000274641	HIST1H2BO	protein_coding	523.397	-2.9871	0.181846	-16.4266	1.23486e-60	7.47977e-58
ENSG00000135862	LAMC1	protein_coding	2417.95	-2.70171	0.164819	-16.392	2.18175e-60	1.29341e-57
ENSG00000101350	KIF3B	protein_coding	548.212	-2.8189	0.172579	-16.334	5.65391e-60	3.28198e-57
ENSG00000142192	APP	protein_coding	2614.96	-2.31182	0.141875	-16.2948	1.07525e-59	6.11423e-57
ENSG00000153395	LPCAT1	protein_coding	256.832	-3.35464	0.205939	-16.2895	1.17255e-59	6.53413e-57
ENSG00000066117	SMARCD1	protein_coding	660.234	-2.34897	0.144895	-16.2115	4.17971e-59	2.28352e-56
ENSG00000128272	ATF4	protein_coding	1833.98	-2.12898	0.131775	-16.1562	1.02722e-58	5.50414e-56
ENSG00000155660	PDIA4	protein_coding	1147.49	-2.26334	0.140189	-16.1449	1.23296e-58	6.48187e-56
ENSG00000187514	PTMA	protein_coding	4329.2	-2.05074	0.128067	-16.013	1.03678e-57	5.34958e-55
ENSG00000147027	TMEM47	protein_coding	629.003	-2.80344	0.176178	-15.9125	5.18986e-57	2.62918e-54
ENSG00000134871	COL4A2	protein_coding	670.563	-3.19157	0.200622	-15.9084	5.54423e-57	2.75855e-54
ENSG00000196924	FLNA	protein_coding	9278.03	-2.65441	0.166949	-15.8995	6.38405e-57	3.12068e-54
ENSG00000164683	HEY1	protein_coding	377.127	-2.95049	0.185681	-15.8901	7.42094e-57	3.56499e-54
ENSG00000275379	HIST1H3I	protein_coding	467.33	-2.66714	0.167985	-15.8772	9.11133e-57	4.30286e-54
ENSG00000010292	NCAPD2	protein_coding	1897.87	-2.16607	0.136668	-15.8492	1.42418e-56	6.61367e-54
ENSG00000164032	H2AFZ	protein_coding	558.602	-2.73761	0.173165	-15.8093	2.68587e-56	1.22683e-53
ENSG00000075624	ACTB	protein_coding	9296.81	-2.32484	0.148563	-15.6489	3.37983e-55	1.51891e-52
ENSG00000130518	KIAA1683	protein_coding	236.984	3.7625	0.240917	15.6174	5.54208e-55	2.4511e-52
ENSG00000124795	DEK	protein_coding	2194.27	-1.98004	0.127096	-15.5791	1.00944e-54	4.39471e-52
ENSG00000182481	KPNA2	protein_coding	2354.03	-2.24158	0.143999	-15.5667	1.22659e-54	5.25794e-52
ENSG00000147065	MSN	protein_coding	1398.26	-2.02371	0.130034	-15.563	1.29917e-54	5.48466e-52
ENSG00000147649	MTDH	protein_coding	749.548	-2.27121	0.146053	-15.5505	1.57815e-54	6.563e-52
ENSG00000041982	TNC	protein_coding	786.055	-2.89699	0.186784	-15.5098	2.97808e-54	1.22027e-51
ENSG00000158470	B4GALT5	protein_coding	425.428	-2.62871	0.169507	-15.508	3.06393e-54	1.23725e-51
ENSG00000164741	DLC1	protein_coding	431.505	-2.98046	0.192431	-15.4885	4.14922e-54	1.65157e-51
ENSG00000173905	GOLIM4	protein_coding	967.725	-2.71032	0.175456	-15.4473	7.86966e-54	3.08834e-51
ENSG00000038427	VCAN	protein_coding	2094.88	-2.38399	0.154754	-15.405	1.5139e-53	5.85857e-51
ENSG00000135046	ANXA1	protein_coding	471.059	-2.70716	0.175865	-15.3934	1.81272e-53	6.91887e-51
ENSG00000137076	TLN1	protein_coding	2676.89	-2.39593	0.155771	-15.3811	2.1905e-53	8.24783e-51
ENSG00000134247	PTGFRN	protein_coding	791.722	-2.69217	0.175114	-15.3738	2.45277e-53	9.11219e-51
ENSG00000111670	GNPTAB	protein_coding	471.897	-2.55784	0.166762	-15.3382	4.24623e-53	1.55675e-50
ENSG00000142949	PTPRF	protein_coding	1259.25	-2.47249	0.161586	-15.3014	7.48376e-53	2.70805e-50
ENSG00000140937	CDH11	protein_coding	229.62	-3.49965	0.228917	-15.2879	9.21333e-53	3.29117e-50
ENSG00000162636	FAM102B	protein_coding	237.658	-3.21742	0.210685	-15.2713	1.18822e-52	4.1908e-50
ENSG00000143815	LBR	protein_coding	990.367	-2.40731	0.157959	-15.2401	1.91557e-52	6.67168e-50
ENSG00000150687	PRSS23	protein_coding	394.751	-3.01238	0.19858	-15.1696	5.62428e-52	1.93468e-49
ENSG00000006007	GDE1	protein_coding	397.333	-2.50159	0.165399	-15.1246	1.11536e-51	3.78991e-49
ENSG00000121101	TEX14	protein_coding	198.407	3.83662	0.25423	15.0911	1.8532e-51	6.22117e-49
ENSG00000123384	LRP1	protein_coding	625.189	-2.69585	0.179043	-15.057	3.10741e-51	1.03074e-48
ENSG00000198830	HMGN2	protein_coding	1638.91	-1.96268	0.130428	-15.048	3.5601e-51	1.167e-48
ENSG00000102753	KPNA3	protein_coding	391.803	-2.64261	0.177096	-14.9219	2.37356e-50	7.69006e-48
ENSG00000181104	F2R	protein_coding	219.653	-3.18227	0.213381	-14.9135	2.69068e-50	8.61729e-48
ENSG00000154639	CXADR	protein_coding	497.227	-2.66223	0.178608	-14.9054	3.0385e-50	9.62065e-48
ENSG00000029993	HMGB3	protein_coding	602.56	-2.54106	0.171275	-14.8362	8.5501e-50	2.67676e-47
ENSG00000155506	LARP1	protein_coding	2621.56	-2.35397	0.159209	-14.7854	1.82086e-49	5.63717e-47
ENSG00000168496	FEN1	protein_coding	411.096	-2.34056	0.158569	-14.7605	2.63182e-49	8.0583e-47
ENSG00000276966	HIST1H4E	protein_coding	990.841	-2.33999	0.15869	-14.7457	3.27897e-49	9.93065e-47
ENSG00000119922	IFIT2	protein_coding	103.707	5.2241	0.355526	14.694	7.04536e-49	2.1108e-46
ENSG00000101871	MID1	protein_coding	516.04	-2.50127	0.170683	-14.6545	1.26079e-48	3.73717e-46
ENSG00000160014	CALM3	protein_coding	1639.62	-2.12137	0.144841	-14.6462	1.42427e-48	4.17731e-46
ENSG00000092621	PHGDH	protein_coding	1149.67	-1.92906	0.131736	-14.6434	1.48517e-48	4.31056e-46
ENSG00000110367	DDX6	protein_coding	1665.28	-2.13652	0.147025	-14.5317	7.63355e-48	2.19272e-45
ENSG00000187498	COL4A1	protein_coding	452.971	-3.15057	0.216831	-14.5301	7.8123e-48	2.22116e-45
ENSG00000173218	VANGL1	protein_coding	334.398	-3.15848	0.21763	-14.5131	1.00112e-47	2.8176e-45
ENSG00000143933	CALM2	protein_coding	1038.42	-2.12072	0.146239	-14.5018	1.18098e-47	3.29058e-45
ENSG00000063046	EIF4B	protein_coding	1576.67	-1.8085	0.124778	-14.4938	1.32561e-47	3.65698e-45
ENSG00000084234	APLP2	protein_coding	1888.04	-2.066	0.142653	-14.4827	1.55953e-47	4.26011e-45
ENSG00000162704	ARPC5	protein_coding	358.566	-2.42841	0.167777	-14.474	1.76798e-47	4.78264e-45
ENSG00000122378	FAM213A	protein_coding	330.497	-2.48773	0.171907	-14.4714	1.83707e-47	4.92176e-45
ENSG00000140943	MBTPS1	protein_coding	1049.61	-2.22265	0.153635	-14.4671	1.95632e-47	5.19133e-45
ENSG00000134107	BHLHE40	protein_coding	428.855	-2.94042	0.203779	-14.4294	3.37839e-47	8.88038e-45
ENSG00000116962	NID1	protein_coding	1757.35	-2.27287	0.157575	-14.4241	3.65108e-47	9.50747e-45
ENSG00000134057	CCNB1	protein_coding	840.555	-2.15548	0.14947	-14.4208	3.82652e-47	9.87208e-45
ENSG00000132780	NASP	protein_coding	1642.69	-1.89266	0.131434	-14.4001	5.16799e-47	1.32106e-44
ENSG00000131747	TOP2A	protein_coding	5834.39	-1.99079	0.138375	-14.3869	6.2511e-47	1.5834e-44
ENSG00000163430	FSTL1	protein_coding	549.465	-2.35289	0.163568	-14.3848	6.44374e-47	1.6175e-44
ENSG00000164294	GPX8	protein_coding	145.16	-3.73116	0.259433	-14.382	6.71467e-47	1.67045e-44
ENSG00000118971	CCND2	protein_coding	851.951	-2.4849	0.173067	-14.358	9.49894e-47	2.3422e-44
ENSG00000124635	HIST1H2BJ	protein_coding	1675.9	-2.08291	0.145077	-14.3572	9.60098e-47	2.3466e-44
ENSG00000185551	NR2F2	protein_coding	764.633	-2.55412	0.178301	-14.3248	1.5326e-46	3.71329e-44
ENSG00000162521	RBBP4	protein_coding	1286.92	-1.81191	0.126505	-14.3228	1.57681e-46	3.78746e-44
ENSG00000102081	FMR1	protein_coding	1067.76	-2.21846	0.155302	-14.2848	2.72229e-46	6.48301e-44
ENSG00000198814	GK	protein_coding	402.997	-2.4014	0.168662	-14.2379	5.33074e-46	1.25873e-43
ENSG00000205581	HMGN1	protein_coding	1134.5	-1.84649	0.129718	-14.2346	5.59026e-46	1.30892e-43
ENSG00000185591	SP1	protein_coding	996.96	-2.41164	0.169601	-14.2195	6.93265e-46	1.6097e-43
ENSG00000025039	RRAGD	protein_coding	377.713	-2.48352	0.174717	-14.2145	7.44627e-46	1.71467e-43
ENSG00000164466	SFXN1	protein_coding	772.44	-2.20627	0.155307	-14.2059	8.4264e-46	1.92446e-43
ENSG00000035862	TIMP2	protein_coding	318.132	-2.65878	0.1876	-14.1726	1.35348e-45	3.06601e-43
ENSG00000132294	EFR3A	protein_coding	297.992	-2.91003	0.205396	-14.1679	1.44762e-45	3.25282e-43
ENSG00000174684	B4GAT1	protein_coding	177.159	-3.53868	0.250099	-14.1491	1.89229e-45	4.21798e-43
ENSG00000102225	CDK16	protein_coding	3549.5	-1.77611	0.125607	-14.1402	2.14553e-45	4.74452e-43
ENSG00000155304	HSPA13	protein_coding	347.421	-2.71074	0.191746	-14.1372	2.24092e-45	4.91644e-43
ENSG00000102054	RBBP7	protein_coding	3928.49	-1.58329	0.112054	-14.1297	2.49326e-45	5.42732e-43
ENSG00000116199	FAM20B	protein_coding	619.675	-2.56059	0.181308	-14.1229	2.74363e-45	5.92603e-43
ENSG00000152127	MGAT5	protein_coding	416.253	-2.53336	0.179421	-14.1197	2.87399e-45	6.15984e-43
ENSG00000099250	NRP1	protein_coding	401.677	-2.78858	0.197699	-14.1052	3.52808e-45	7.50405e-43
ENSG00000172201	ID4	protein_coding	592.41	-2.29062	0.162488	-14.0972	3.95373e-45	8.34567e-43
ENSG00000176887	SOX11	protein_coding	504.265	-2.32351	0.164865	-14.0934	4.17268e-45	8.74161e-43
ENSG00000112742	TTK	protein_coding	720.631	-2.179	0.154755	-14.0803	5.02115e-45	1.04406e-42
ENSG00000126016	AMOT	protein_coding	2147.71	-2.04473	0.145581	-14.0453	8.22974e-45	1.69856e-42
ENSG00000077147	TM9SF3	protein_coding	942.345	-2.11274	0.150593	-14.0295	1.02886e-44	2.10787e-42
ENSG00000136448	NMT1	protein_coding	852.063	-2.20917	0.157648	-14.0133	1.29216e-44	2.62798e-42
ENSG00000104081	BMF	protein_coding	204.038	-3.11387	0.222726	-13.9807	2.04469e-44	4.12836e-42
ENSG00000125944	HNRNPR	protein_coding	1996.71	-1.92725	0.137911	-13.9746	2.22682e-44	4.46373e-42
ENSG00000196230	TUBB	protein_coding	417.367	-2.57863	0.18488	-13.9476	3.25405e-44	6.47625e-42
ENSG00000130741	EIF2S3	protein_coding	2815.3	-1.6855	0.120876	-13.9441	3.41898e-44	6.75624e-42
ENSG00000204574	ABCF1	protein_coding	695.173	-2.34193	0.168219	-13.9219	4.66475e-44	9.15309e-42
ENSG00000148303	RPL7A	protein_coding	7267.63	-1.82402	0.131073	-13.9161	5.0562e-44	9.85182e-42
ENSG00000184992	BRI3BP	protein_coding	268.439	-3.12745	0.224792	-13.9126	5.30938e-44	1.02733e-41
ENSG00000188021	UBQLN2	protein_coding	500.61	-2.21739	0.159439	-13.9075	5.70619e-44	1.09649e-41
ENSG00000113328	CCNG1	protein_coding	1298.66	-1.9108	0.137652	-13.8814	8.20876e-44	1.56658e-41
ENSG00000171105	INSR	protein_coding	551.186	-2.28019	0.164458	-13.8649	1.03372e-43	1.95935e-41
ENSG00000135821	GLUL	protein_coding	1763.12	-1.87475	0.135305	-13.8557	1.1747e-43	2.21152e-41
ENSG00000102024	PLS3	protein_coding	2276.02	-1.71155	0.123698	-13.8365	1.5345e-43	2.86951e-41
ENSG00000142864	SERBP1	protein_coding	3095.07	-1.82393	0.131866	-13.8316	1.64286e-43	3.05166e-41
ENSG00000179010	MRFAP1	protein_coding	702.095	-1.97521	0.142817	-13.8304	1.67051e-43	3.08249e-41
ENSG00000105976	MET	protein_coding	416.019	-2.81122	0.203623	-13.806	2.34648e-43	4.30132e-41
ENSG00000100364	KIAA0930	protein_coding	536.27	-2.28713	0.165906	-13.7857	3.10769e-43	5.65945e-41
ENSG00000160131	VMA21	protein_coding	512.775	-2.2996	0.166857	-13.7818	3.27846e-43	5.93167e-41
ENSG00000136938	ANP32B	protein_coding	1275.26	-1.80174	0.130745	-13.7805	3.33736e-43	5.99928e-41
ENSG00000101367	MAPRE1	protein_coding	834.436	-2.02156	0.146753	-13.7753	3.58979e-43	6.41169e-41
ENSG00000110090	CPT1A	protein_coding	358.604	-2.26435	0.164744	-13.7446	5.48619e-43	9.73642e-41
ENSG00000280322	RP6-24A23.8	TEC	245.1	-2.66921	0.194605	-13.716	8.14153e-43	1.43574e-40
ENSG00000141429	GALNT1	protein_coding	350.433	-2.49365	0.182069	-13.6961	1.07055e-42	1.87602e-40
ENSG00000058673	ZC3H11A	protein_coding	1051.1	-2.13624	0.156281	-13.6692	1.55152e-42	2.70188e-40
ENSG00000178202	KDELC2	protein_coding	486.459	-2.32315	0.170257	-13.6449	2.16485e-42	3.74654e-40
ENSG00000205339	IPO7	protein_coding	1671.25	-2.05358	0.150617	-13.6345	2.49708e-42	4.29482e-40
ENSG00000185432	METTL7A	protein_coding	183.084	-2.85819	0.209697	-13.6301	2.65395e-42	4.53662e-40
ENSG00000143153	ATP1B1	protein_coding	346.884	-2.61799	0.192224	-13.6194	3.06969e-42	5.2153e-40
ENSG00000006125	AP2B1	protein_coding	2521.04	-1.79909	0.132148	-13.6142	3.29905e-42	5.57099e-40
ENSG00000049323	LTBP1	protein_coding	511.313	-2.54048	0.186679	-13.6088	3.54806e-42	5.9554e-40
ENSG00000166913	YWHAB	protein_coding	1568.61	-1.86354	0.136999	-13.6026	3.86533e-42	6.44908e-40
ENSG00000165280	VCP	protein_coding	2110.61	-1.80532	0.132886	-13.5855	4.88353e-42	8.0994e-40
ENSG00000011201	ANOS1	protein_coding	363.168	-2.57649	0.189999	-13.5606	6.86005e-42	1.13101e-39
ENSG00000188229	TUBB4B	protein_coding	2626.56	-1.80106	0.132838	-13.5583	7.07229e-42	1.15915e-39
ENSG00000205060	SLC35B4	protein_coding	420.349	-2.50476	0.184894	-13.547	8.25587e-42	1.34522e-39
ENSG00000143870	PDIA6	protein_coding	651.279	-2.22057	0.163922	-13.5465	8.30971e-42	1.34612e-39
ENSG00000179051	RCC2	protein_coding	1164.26	-2.13243	0.157438	-13.5446	8.52419e-42	1.37289e-39
ENSG00000135269	TES	protein_coding	468.361	-2.14651	0.158562	-13.5374	9.41183e-42	1.50714e-39
ENSG00000176014	TUBB6	protein_coding	344.346	-2.36593	0.174874	-13.5293	1.0503e-41	1.67226e-39
ENSG00000183337	BCOR	protein_coding	1661.05	-2.34221	0.173242	-13.5199	1.19373e-41	1.88982e-39
ENSG00000185745	IFIT1	protein_coding	132.27	3.33871	0.247179	13.5073	1.41642e-41	2.2297e-39
ENSG00000172037	LAMB2	protein_coding	505.256	-2.39404	0.177315	-13.5017	1.52912e-41	2.39359e-39
ENSG00000119396	RAB14	protein_coding	557.049	-2.02883	0.150298	-13.4986	1.59271e-41	2.4792e-39
ENSG00000152795	HNRNPDL	protein_coding	1212.19	-1.98591	0.147222	-13.4892	1.81047e-41	2.8025e-39
ENSG00000164251	F2RL1	protein_coding	236.236	-2.78693	0.206705	-13.4826	1.97884e-41	3.04621e-39
ENSG00000134762	DSC3	protein_coding	799.176	-2.16678	0.160825	-13.4729	2.25706e-41	3.45541e-39
ENSG00000172534	HCFC1	protein_coding	3109.87	-2.20288	0.163577	-13.4669	2.44844e-41	3.72791e-39
ENSG00000101040	ZMYND8	protein_coding	412.94	-2.62027	0.19467	-13.4601	2.68666e-41	4.06839e-39
ENSG00000086475	SEPHS1	protein_coding	612.431	-2.17657	0.161926	-13.4418	3.44076e-41	5.18216e-39
ENSG00000104549	SQLE	protein_coding	556.457	-2.43002	0.181203	-13.4105	5.24651e-41	7.85933e-39
ENSG00000275714	HIST1H3A	protein_coding	269.495	-2.84197	0.21198	-13.4068	5.51559e-41	8.21823e-39
ENSG00000171867	PRNP	protein_coding	368.781	-2.39252	0.178492	-13.4041	5.7242e-41	8.48369e-39
ENSG00000163565	IFI16	protein_coding	293.221	-2.64038	0.196993	-13.4034	5.7752e-41	8.51399e-39
ENSG00000070214	SLC44A1	protein_coding	471.618	-2.19688	0.164114	-13.3863	7.27546e-41	1.06693e-38
ENSG00000136295	TTYH3	protein_coding	753.551	-2.56094	0.191337	-13.3845	7.45282e-41	1.08721e-38
ENSG00000091140	DLD	protein_coding	542.855	-2.11862	0.158415	-13.3739	8.59171e-41	1.24683e-38
ENSG00000143799	PARP1	protein_coding	4016.35	-1.76398	0.132001	-13.3634	9.88815e-41	1.42753e-38
ENSG00000112773	FAM46A	protein_coding	308.418	-2.86809	0.214694	-13.359	1.04948e-40	1.5073e-38
ENSG00000113140	SPARC	protein_coding	467.934	-2.29706	0.172086	-13.3483	1.2114e-40	1.73093e-38
ENSG00000149639	SOGA1	protein_coding	908.774	-2.43214	0.182313	-13.3405	1.34566e-40	1.91297e-38
ENSG00000116133	DHCR24	protein_coding	1668.44	-2.41218	0.181309	-13.3042	2.18702e-40	3.09324e-38
ENSG00000102974	CTCF	protein_coding	706.242	-2.08265	0.156815	-13.281	2.98458e-40	4.19997e-38
ENSG00000150093	ITGB1	protein_coding	1267.87	-2.04793	0.154265	-13.2754	3.2145e-40	4.50078e-38
ENSG00000090861	AARS	protein_coding	1182.16	-1.9866	0.15001	-13.2431	4.9467e-40	6.89149e-38
ENSG00000092964	DPYSL2	protein_coding	706.064	-2.03255	0.153765	-13.2185	6.85915e-40	9.46121e-38
ENSG00000185130	HIST1H2BL	protein_coding	305.476	-2.53116	0.191485	-13.2186	6.85481e-40	9.46121e-38
ENSG00000134086	VHL	protein_coding	436.493	-2.19242	0.16615	-13.1954	9.32824e-40	1.28036e-37
ENSG00000086062	B4GALT1	protein_coding	401.452	-2.44486	0.185311	-13.1933	9.59264e-40	1.31019e-37
ENSG00000135069	PSAT1	protein_coding	650.22	-2.21366	0.167953	-13.1802	1.14062e-39	1.5503e-37
ENSG00000198053	SIRPA	protein_coding	206.9	-2.72594	0.206899	-13.1752	1.21832e-39	1.64786e-37
ENSG00000205213	LGR4	protein_coding	459.242	-2.4477	0.18605	-13.1561	1.56998e-39	2.11325e-37
ENSG00000196890	HIST3H2BB	protein_coding	376.11	-2.59779	0.197536	-13.151	1.67964e-39	2.24999e-37
ENSG00000072803	FBXW11	protein_coding	366.584	-2.37233	0.18088	-13.1155	2.68454e-39	3.57891e-37
ENSG00000071537	SEL1L	protein_coding	502.886	-2.57665	0.196467	-13.1149	2.70571e-39	3.58996e-37
ENSG00000103855	CD276	protein_coding	603.26	-2.16058	0.164856	-13.1059	3.04698e-39	4.0236e-37
ENSG00000167004	PDIA3	protein_coding	1042.73	-1.83429	0.140003	-13.1018	3.21566e-39	4.22632e-37
ENSG00000196576	PLXNB2	protein_coding	2403.26	-1.83268	0.139986	-13.0919	3.66264e-39	4.79118e-37
ENSG00000156508	EEF1A1	protein_coding	20568	-1.55639	0.119175	-13.0597	5.59623e-39	7.28634e-37
ENSG00000129128	SPCS3	protein_coding	278.402	-2.91747	0.223439	-13.0572	5.78511e-39	7.49723e-37
ENSG00000152661	GJA1	protein_coding	182.55	-3.13121	0.239975	-13.0481	6.51892e-39	8.4091e-37
ENSG00000070669	ASNS	protein_coding	594.812	-1.9712	0.151076	-13.0477	6.55085e-39	8.41135e-37
ENSG00000108953	YWHAE	protein_coding	2721.58	-1.57098	0.120468	-13.0406	7.18681e-39	9.1856e-37
ENSG00000138413	IDH1	protein_coding	324.495	-2.49172	0.191147	-13.0356	7.67902e-39	9.76989e-37
ENSG00000136485	DCAF7	protein_coding	1493.14	-2.22618	0.170981	-13.02	9.41458e-39	1.19236e-36
ENSG00000074181	NOTCH3	protein_coding	312.759	-2.4144	0.185754	-12.9979	1.25824e-38	1.58635e-36
ENSG00000145907	G3BP1	protein_coding	1368.9	-2.01787	0.155325	-12.9913	1.37141e-38	1.72125e-36
ENSG00000163479	SSR2	protein_coding	484.798	-1.94122	0.149633	-12.9732	1.7364e-38	2.16957e-36
ENSG00000120705	ETF1	protein_coding	907.319	-1.71476	0.132228	-12.9682	1.85354e-38	2.30559e-36
ENSG00000131504	DIAPH1	protein_coding	1051.76	-1.96617	0.151636	-12.9664	1.89841e-38	2.3509e-36
ENSG00000087074	PPP1R15A	protein_coding	710.07	2.02388	0.156406	12.9399	2.68028e-38	3.30446e-36
ENSG00000119138	KLF9	protein_coding	523.232	-2.1219	0.164024	-12.9365	2.80145e-38	3.43863e-36
ENSG00000162512	SDC3	protein_coding	214.187	-2.56192	0.198264	-12.9218	3.39178e-38	4.14496e-36
ENSG00000244462	RBM12	protein_coding	769.628	-2.39058	0.185084	-12.9162	3.64637e-38	4.43663e-36
ENSG00000134644	PUM1	protein_coding	1095.78	-2.06032	0.159547	-12.9136	3.77462e-38	4.5727e-36
ENSG00000156599	ZDHHC5	protein_coding	550.913	-2.11927	0.164394	-12.8914	5.03117e-38	6.06855e-36
ENSG00000139291	TMEM19	protein_coding	170.377	-3.11027	0.241344	-12.8873	5.31004e-38	6.37731e-36
ENSG00000169375	SIN3A	protein_coding	948.088	-2.06022	0.160034	-12.8737	6.33031e-38	7.57002e-36
ENSG00000185920	PTCH1	protein_coding	405.498	-2.88372	0.224217	-12.8613	7.43367e-38	8.85147e-36
ENSG00000105357	MYH14	protein_coding	311.022	-2.26659	0.176287	-12.8574	7.81225e-38	9.26267e-36
ENSG00000100281	HMGXB4	protein_coding	478.781	-2.49976	0.194654	-12.8421	9.5293e-38	1.12506e-35
ENSG00000168092	PAFAH1B2	protein_coding	645.645	-2.29935	0.179151	-12.8347	1.04826e-37	1.23239e-35
ENSG00000111371	SLC38A1	protein_coding	1319.65	-2.25387	0.17562	-12.8338	1.06072e-37	1.2418e-35
ENSG00000105953	OGDH	protein_coding	396.476	-2.19832	0.17131	-12.8324	1.07979e-37	1.25884e-35
ENSG00000031698	SARS	protein_coding	744.128	-1.66837	0.13004	-12.8297	1.11807e-37	1.29803e-35
ENSG00000084463	WBP11	protein_coding	786.886	-1.83836	0.143377	-12.8219	1.2367e-37	1.4298e-35
ENSG00000121067	SPOP	protein_coding	264.459	-2.27055	0.177332	-12.8039	1.55883e-37	1.79477e-35
ENSG00000169925	BRD3	protein_coding	867.901	-2.1147	0.165349	-12.7893	1.88129e-37	2.15714e-35
ENSG00000130021	PUDP	protein_coding	186.942	-2.61992	0.204949	-12.7833	2.03253e-37	2.321e-35
ENSG00000145730	PAM	protein_coding	436.255	-2.1006	0.164486	-12.7707	2.39146e-37	2.71972e-35
ENSG00000116991	SIPA1L2	protein_coding	889.18	-2.3048	0.180554	-12.7652	2.5658e-37	2.90614e-35
ENSG00000183726	TMEM50A	protein_coding	364.268	-2.11249	0.165543	-12.761	2.70836e-37	3.05518e-35
ENSG00000147852	VLDLR	protein_coding	230.1	-3.12006	0.244955	-12.7373	3.67004e-37	4.12332e-35
ENSG00000130707	ASS1	protein_coding	312.92	-2.1437	0.168306	-12.7369	3.68548e-37	4.12404e-35
ENSG00000135535	CD164	protein_coding	1129.96	-1.93271	0.151826	-12.7298	4.04128e-37	4.50409e-35
ENSG00000128016	ZFP36	protein_coding	248.894	2.60466	0.204632	12.7285	4.10733e-37	4.55947e-35
ENSG00000168461	RAB31	protein_coding	365.147	-2.01126	0.158037	-12.7265	4.2109e-37	4.65589e-35
ENSG00000135052	GOLM1	protein_coding	1236.62	-1.9755	0.155391	-12.7131	5.00184e-37	5.50855e-35
ENSG00000092201	SUPT16H	protein_coding	2036.2	-1.93004	0.151836	-12.7114	5.1129e-37	5.60869e-35
ENSG00000121152	NCAPH	protein_coding	421.381	-2.59625	0.204251	-12.711	5.13409e-37	5.60985e-35
ENSG00000090863	GLG1	protein_coding	1220.22	-1.94505	0.153116	-12.7031	5.68426e-37	6.18674e-35
ENSG00000198363	ASPH	protein_coding	517.087	-2.04952	0.161412	-12.6975	6.10828e-37	6.62238e-35
ENSG00000140391	TSPAN3	protein_coding	1529.27	-1.97186	0.155316	-12.6958	6.23927e-37	6.73817e-35
ENSG00000117906	RCN2	protein_coding	718.815	-1.70607	0.134462	-12.6881	6.8838e-37	7.40553e-35
ENSG00000138107	ACTR1A	protein_coding	592.032	-1.8566	0.146431	-12.6791	7.72615e-37	8.27976e-35
ENSG00000123684	LPGAT1	protein_coding	795.506	-2.17593	0.171655	-12.6761	8.01932e-37	8.56101e-35
ENSG00000122642	FKBP9	protein_coding	267.906	-2.23881	0.176808	-12.6624	9.55846e-37	1.01652e-34
ENSG00000196422	PPP1R26	protein_coding	358.881	-2.53715	0.200419	-12.6592	9.94633e-37	1.05374e-34
ENSG00000129657	SEC14L1	protein_coding	484.691	-2.12114	0.16791	-12.6327	1.39482e-36	1.47212e-34
ENSG00000162736	NCSTN	protein_coding	494.293	-2.10468	0.166719	-12.6241	1.55499e-36	1.63497e-34
ENSG00000112245	PTP4A1	protein_coding	1342.58	-1.88515	0.149339	-12.6232	1.57209e-36	1.64674e-34
ENSG00000112992	NNT	protein_coding	570.182	-1.98819	0.157595	-12.6158	1.72747e-36	1.80271e-34
ENSG00000144746	ARL6IP5	protein_coding	143.353	-3.12349	0.247703	-12.6098	1.86408e-36	1.93801e-34
ENSG00000158406	HIST1H4H	protein_coding	665.823	-2.07524	0.164584	-12.609	1.88442e-36	1.95188e-34
ENSG00000149257	SERPINH1	protein_coding	578.442	-2.25653	0.178995	-12.6066	1.94147e-36	2.00353e-34
ENSG00000197965	MPZL1	protein_coding	615.047	-2.03053	0.161085	-12.6053	1.9743e-36	2.02989e-34
ENSG00000196562	SULF2	protein_coding	424.713	-2.1947	0.174292	-12.5921	2.33453e-36	2.39144e-34
ENSG00000174839	DENND6A	protein_coding	255.056	-2.50842	0.199461	-12.576	2.86096e-36	2.91996e-34
ENSG00000091409	ITGA6	protein_coding	446.356	-2.24671	0.178942	-12.5555	3.70881e-36	3.77148e-34
ENSG00000166851	PLK1	protein_coding	824.32	-2.04058	0.162729	-12.5398	4.52318e-36	4.58288e-34
ENSG00000126261	UBA2	protein_coding	2716.14	-1.71442	0.13675	-12.5368	4.6929e-36	4.73762e-34
ENSG00000188612	SUMO2	protein_coding	814.244	-1.80112	0.143691	-12.5347	4.82355e-36	4.85193e-34
ENSG00000168916	ZNF608	protein_coding	442.136	-2.72311	0.217311	-12.5309	5.05786e-36	5.06932e-34
ENSG00000005893	LAMP2	protein_coding	573.096	-2.03774	0.162624	-12.5304	5.09373e-36	5.08697e-34
ENSG00000189403	HMGB1	protein_coding	988.466	-1.77262	0.141565	-12.5217	5.68367e-36	5.65586e-34
ENSG00000112118	MCM3	protein_coding	2040.58	-1.61623	0.129172	-12.5122	6.40291e-36	6.3489e-34
ENSG00000114867	EIF4G1	protein_coding	4174.7	-1.9215	0.153653	-12.5055	6.96804e-36	6.88477e-34
ENSG00000183688	FAM101B	protein_coding	329.324	-2.27302	0.181835	-12.5004	7.42336e-36	7.30873e-34
ENSG00000170144	HNRNPA3	protein_coding	2034.19	-1.76577	0.141486	-12.4801	9.5811e-36	9.39993e-34
ENSG00000189067	LITAF	protein_coding	245.643	-2.27341	0.182323	-12.4691	1.10028e-35	1.07569e-33
ENSG00000149273	RPS3	protein_coding	3960.32	-1.52737	0.122516	-12.4667	1.13495e-35	1.10571e-33
ENSG00000134046	MBD2	protein_coding	356.125	-2.14672	0.172257	-12.4624	1.19785e-35	1.16291e-33
ENSG00000278463	HIST1H2AB	protein_coding	294.608	-2.38359	0.191491	-12.4476	1.44158e-35	1.39468e-33
ENSG00000169604	ANTXR1	protein_coding	568.391	-2.221	0.178475	-12.4443	1.50167e-35	1.44779e-33
ENSG00000131943	C19orf12	protein_coding	214.35	-2.54851	0.204799	-12.444	1.50782e-35	1.44871e-33
ENSG00000132341	RAN	protein_coding	1483.15	-1.77312	0.142544	-12.4391	1.60328e-35	1.53513e-33
ENSG00000140332	TLE3	protein_coding	1605.5	-2.20194	0.177098	-12.4335	1.72035e-35	1.64158e-33
ENSG00000146278	PNRC1	protein_coding	537.2	-1.90102	0.153047	-12.4212	2.00655e-35	1.90814e-33
ENSG00000068097	HEATR6	protein_coding	343.951	-2.0636	0.166155	-12.4197	2.04288e-35	1.92952e-33
ENSG00000113732	ATP6V0E1	protein_coding	176.692	-2.74342	0.220889	-12.4199	2.03743e-35	1.92952e-33
ENSG00000060656	PTPRU	protein_coding	412.492	-2.0628	0.1661	-12.419	2.06042e-35	1.93951e-33
ENSG00000072501	SMC1A	protein_coding	7595.47	-1.83315	0.147699	-12.4114	2.2672e-35	2.12697e-33
ENSG00000104331	IMPAD1	protein_coding	570.935	-2.19256	0.176882	-12.3957	2.75838e-35	2.57909e-33
ENSG00000166046	TCP11L2	protein_coding	170.56	-2.49928	0.201658	-12.3937	2.82705e-35	2.63445e-33
ENSG00000166145	SPINT1	protein_coding	169.954	-2.67819	0.216149	-12.3905	2.94305e-35	2.7334e-33
ENSG00000213281	NRAS	protein_coding	518.769	-2.06946	0.167025	-12.3901	2.95698e-35	2.73722e-33
ENSG00000101266	CSNK2A1	protein_coding	1095.96	-1.80164	0.145544	-12.3787	3.40831e-35	3.14456e-33
ENSG00000140526	ABHD2	protein_coding	635.862	-2.08043	0.1682	-12.3688	3.85583e-35	3.54571e-33
ENSG00000100167	SEPT3	protein_coding	227.046	-2.25228	0.182163	-12.3641	4.08817e-35	3.747e-33
ENSG00000064309	CDON	protein_coding	284.754	-2.72762	0.220653	-12.3615	4.21996e-35	3.8551e-33
ENSG00000169439	SDC2	protein_coding	196.851	-2.55759	0.206905	-12.3612	4.23944e-35	3.86025e-33
ENSG00000184486	POU3F2	protein_coding	303.977	-2.54136	0.205743	-12.3521	4.74355e-35	4.30519e-33
ENSG00000076716	GPC4	protein_coding	330.905	-2.28526	0.185214	-12.3385	5.62251e-35	5.0792e-33
ENSG00000274997	HIST1H2AH	protein_coding	186.957	-2.93394	0.237791	-12.3383	5.63282e-35	5.0792e-33
ENSG00000069345	DNAJA2	protein_coding	491.495	-1.81461	0.14709	-12.3367	5.74821e-35	5.16653e-33
ENSG00000089009	RPL6	protein_coding	4174.65	-1.31813	0.106958	-12.3238	6.74298e-35	6.04115e-33
ENSG00000141696	P3H4	protein_coding	276.509	-2.55857	0.207655	-12.3213	6.95953e-35	6.21517e-33
ENSG00000189241	TSPYL1	protein_coding	662.284	-1.98064	0.160819	-12.3159	7.43605e-35	6.61951e-33
ENSG00000107130	NCS1	protein_coding	325.529	-2.34937	0.190909	-12.3063	8.38053e-35	7.43652e-33
ENSG00000112655	PTK7	protein_coding	761.382	-1.99909	0.162512	-12.3012	8.92653e-35	7.89587e-33
ENSG00000140564	FURIN	protein_coding	898.453	-2.26032	0.183868	-12.2932	9.852e-35	8.68691e-33
ENSG00000024526	DEPDC1	protein_coding	613.31	-2.18489	0.177808	-12.2879	1.05198e-34	9.24647e-33
ENSG00000143126	CELSR2	protein_coding	993.961	-2.52005	0.205179	-12.2822	1.12918e-34	9.89382e-33
ENSG00000126945	HNRNPH2	protein_coding	247.611	-2.22663	0.181406	-12.2743	1.24523e-34	1.08764e-32
ENSG00000170312	CDK1	protein_coding	531.523	-1.76068	0.143641	-12.2574	1.5327e-34	1.33455e-32
ENSG00000176619	LMNB2	protein_coding	1232.88	-1.87349	0.152906	-12.2526	1.62716e-34	1.41239e-32
ENSG00000141736	ERBB2	protein_coding	538.168	-2.12926	0.17388	-12.2456	1.77372e-34	1.53482e-32
ENSG00000162493	PDPN	protein_coding	206.36	-2.5264	0.20633	-12.2445	1.79823e-34	1.55121e-32
ENSG00000185070	FLRT2	protein_coding	548.092	-1.88472	0.153969	-12.2409	1.87825e-34	1.61524e-32
ENSG00000112414	ADGRG6	protein_coding	366.785	-2.36729	0.193455	-12.2369	1.9735e-34	1.69192e-32
ENSG00000131236	CAP1	protein_coding	966.741	-1.76652	0.144404	-12.2332	2.06694e-34	1.7666e-32
ENSG00000171603	CLSTN1	protein_coding	1001.55	-2.04124	0.166872	-12.2324	2.08643e-34	1.7778e-32
ENSG00000117114	ADGRL2	protein_coding	820.697	-2.15803	0.176521	-12.2253	2.27636e-34	1.93373e-32
ENSG00000108312	UBTF	protein_coding	775.976	-1.98189	0.162133	-12.2239	2.31805e-34	1.96316e-32
ENSG00000087303	NID2	protein_coding	203.321	-2.39418	0.196001	-12.2151	2.58132e-34	2.17949e-32
ENSG00000166598	HSP90B1	protein_coding	3080.7	-1.56388	0.128045	-12.2135	2.63179e-34	2.2154e-32
ENSG00000125304	TM9SF2	protein_coding	411.639	-2.17295	0.177941	-12.2116	2.69405e-34	2.26097e-32
ENSG00000126243	LRFN3	protein_coding	203.756	-2.56929	0.210428	-12.2098	2.75504e-34	2.30522e-32
ENSG00000159921	GNE	protein_coding	322.221	-2.30461	0.188812	-12.2058	2.89315e-34	2.41353e-32
ENSG00000159658	EFCAB14	protein_coding	545.581	-2.15135	0.176282	-12.204	2.95869e-34	2.46083e-32
ENSG00000124098	FAM210B	protein_coding	365.832	-2.01856	0.165427	-12.2021	3.02907e-34	2.51188e-32
ENSG00000168672	FAM84B	protein_coding	162.653	-2.84095	0.232864	-12.2	3.10689e-34	2.56876e-32
ENSG00000117632	STMN1	protein_coding	1539.6	-1.5655	0.128402	-12.1921	3.42312e-34	2.82184e-32
ENSG00000113300	CNOT6	protein_coding	676.894	-2.2707	0.186309	-12.1878	3.60836e-34	2.96578e-32
ENSG00000101846	STS	protein_coding	247.565	-2.38601	0.195804	-12.1857	3.7057e-34	3.03682e-32
ENSG00000061676	NCKAP1	protein_coding	1441.62	-1.99967	0.164167	-12.1807	3.93736e-34	3.2172e-32
ENSG00000117724	CENPF	protein_coding	3827.38	-1.94993	0.160202	-12.1716	4.40185e-34	3.58622e-32
ENSG00000165410	CFL2	protein_coding	479.494	-1.95505	0.160637	-12.1706	4.45561e-34	3.61944e-32
ENSG00000111530	CAND1	protein_coding	1372.19	-1.86039	0.152903	-12.1672	4.6497e-34	3.76612e-32
ENSG00000147457	CHMP7	protein_coding	168.2	-2.60555	0.214159	-12.1664	4.69269e-34	3.78992e-32
ENSG00000164924	YWHAZ	protein_coding	2120.34	-1.79733	0.14785	-12.1564	5.3047e-34	4.27182e-32
ENSG00000125844	RRBP1	protein_coding	728.055	-2.14682	0.176641	-12.1536	5.49191e-34	4.40983e-32
ENSG00000197930	ERO1A	protein_coding	462.457	-2.10817	0.173595	-12.1442	6.15642e-34	4.92921e-32
ENSG00000113368	LMNB1	protein_coding	791.881	-1.81061	0.149118	-12.1421	6.31796e-34	5.04405e-32
ENSG00000139644	TMBIM6	protein_coding	2091.17	-1.86917	0.154004	-12.1372	6.71206e-34	5.34338e-32
ENSG00000138767	CNOT6L	protein_coding	304.48	-2.24904	0.185405	-12.1304	7.28754e-34	5.78498e-32
ENSG00000128989	ARPP19	protein_coding	790.074	-2.1339	0.175983	-12.1256	7.73195e-34	6.12032e-32
ENSG00000188486	H2AFX	protein_coding	710.734	-1.80018	0.148477	-12.1243	7.85574e-34	6.2007e-32
ENSG00000130227	XPO7	protein_coding	750.068	-1.85774	0.153379	-12.1121	9.11816e-34	7.17322e-32
ENSG00000173402	DAG1	protein_coding	609.931	-2.24259	0.18516	-12.1116	9.16508e-34	7.17322e-32
ENSG00000185236	RAB11B	protein_coding	297.38	-2.26608	0.187097	-12.1118	9.14758e-34	7.17322e-32
ENSG00000074657	ZNF532	protein_coding	303.713	-2.3396	0.193186	-12.1106	9.28119e-34	7.24375e-32
ENSG00000108821	COL1A1	protein_coding	169.439	-2.60669	0.215338	-12.1051	9.92429e-34	7.72404e-32
ENSG00000130669	PAK4	protein_coding	600.243	-2.01181	0.16622	-12.1033	1.014e-33	7.86996e-32
ENSG00000151690	MFSD6	protein_coding	253.439	-2.45901	0.203456	-12.0862	1.24915e-33	9.6681e-32
ENSG00000131711	MAP1B	protein_coding	2170.91	-2.06494	0.170857	-12.0858	1.25503e-33	9.68668e-32
ENSG00000069275	NUCKS1	protein_coding	4220.43	-1.82875	0.151328	-12.0847	1.27242e-33	9.79381e-32
ENSG00000100596	SPTLC2	protein_coding	514.194	-2.19756	0.181901	-12.0811	1.32909e-33	1.02017e-31
ENSG00000174804	FZD4	protein_coding	158.355	-3.07632	0.254694	-12.0785	1.37198e-33	1.0502e-31
ENSG00000082497	SERTAD4	protein_coding	293.076	-2.48695	0.206163	-12.063	1.65568e-33	1.26389e-31
ENSG00000137203	TFAP2A	protein_coding	549.035	-2.09702	0.173909	-12.0582	1.75646e-33	1.33717e-31
ENSG00000211460	TSN	protein_coding	364.038	-2.01674	0.167302	-12.0545	1.83679e-33	1.39451e-31
ENSG00000114739	ACVR2B	protein_coding	312.582	-2.6059	0.216207	-12.0528	1.87399e-33	1.41888e-31
ENSG00000129351	ILF3	protein_coding	3397.55	-1.69699	0.14091	-12.043	2.11013e-33	1.59335e-31
ENSG00000010278	CD9	protein_coding	145.261	-3.18933	0.265106	-12.0304	2.46016e-33	1.85263e-31
ENSG00000135414	GDF11	protein_coding	319.511	-2.54926	0.211913	-12.0297	2.48013e-33	1.86264e-31
ENSG00000122566	HNRNPA2B1	protein_coding	5474.21	-1.49717	0.124492	-12.0262	2.58665e-33	1.93741e-31
ENSG00000145555	MYO10	protein_coding	1174.64	-1.98736	0.165312	-12.0218	2.72818e-33	2.03795e-31
ENSG00000114978	MOB1A	protein_coding	799.16	-1.96571	0.163531	-12.0204	2.77613e-33	2.06822e-31
ENSG00000169083	AR	protein_coding	286.791	-2.70407	0.225117	-12.0118	3.07967e-33	2.28823e-31
ENSG00000146648	EGFR	protein_coding	315.173	-2.38468	0.198718	-12.0004	3.53719e-33	2.62119e-31
ENSG00000108219	TSPAN14	protein_coding	212.324	-2.59706	0.216562	-11.9922	3.90355e-33	2.885e-31
ENSG00000068796	KIF2A	protein_coding	605.167	-1.92579	0.16068	-11.9852	4.24684e-33	3.13042e-31
ENSG00000138760	SCARB2	protein_coding	414.216	-2.0373	0.17008	-11.9785	4.60457e-33	3.38515e-31
ENSG00000116062	MSH6	protein_coding	1298.21	-1.57951	0.131895	-11.9755	4.77787e-33	3.50331e-31
ENSG00000141424	SLC39A6	protein_coding	456.379	-1.9235	0.160634	-11.9745	4.83602e-33	3.53664e-31
ENSG00000146729	GBAS	protein_coding	511.008	-1.70997	0.142804	-11.9742	4.84876e-33	3.53667e-31
ENSG00000109787	KLF3	protein_coding	285.744	-2.5572	0.213598	-11.972	4.97965e-33	3.62266e-31
ENSG00000087586	AURKA	protein_coding	504.2	-1.97548	0.165045	-11.9693	5.14435e-33	3.73274e-31
ENSG00000164171	ITGA2	protein_coding	175.962	-2.72179	0.227463	-11.9659	5.3623e-33	3.88077e-31
ENSG00000148730	EIF4EBP2	protein_coding	1109.87	-1.93819	0.162005	-11.9637	5.50216e-33	3.97167e-31
ENSG00000075785	RAB7A	protein_coding	556.837	-1.76771	0.14782	-11.9585	5.86089e-33	4.21969e-31
ENSG00000135047	CTSL	protein_coding	261.293	-2.40707	0.201314	-11.9568	5.97984e-33	4.29424e-31
ENSG00000070961	ATP2B1	protein_coding	760.421	-2.08901	0.174741	-11.9549	6.12355e-33	4.38613e-31
ENSG00000177732	SOX12	protein_coding	304.526	-2.347	0.196333	-11.9542	6.17288e-33	4.41013e-31
ENSG00000008282	SYPL1	protein_coding	193.612	-2.60099	0.21767	-11.9492	6.55531e-33	4.67137e-31
ENSG00000180354	MTURN	protein_coding	300.474	-2.08758	0.174813	-11.9418	7.16627e-33	5.09372e-31
ENSG00000067141	NEO1	protein_coding	1065.26	-1.87684	0.157262	-11.9344	7.82769e-33	5.54969e-31
ENSG00000143753	DEGS1	protein_coding	461.957	-2.11163	0.177011	-11.9293	8.32339e-33	5.88616e-31
ENSG00000100422	CERK	protein_coding	490.797	-2.08252	0.174753	-11.917	9.65628e-33	6.81146e-31
ENSG00000205730	ITPRIPL2	protein_coding	247.379	-2.3787	0.199631	-11.9155	9.83058e-33	6.91691e-31
ENSG00000104267	CA2	protein_coding	220.691	-2.73436	0.229581	-11.9102	1.04703e-32	7.34849e-31
ENSG00000189091	SF3B3	protein_coding	2272.88	-1.60988	0.135216	-11.906	1.10122e-32	7.70939e-31
ENSG00000198642	KLHL9	protein_coding	440.702	-1.85963	0.156238	-11.9026	1.1473e-32	8.01186e-31
ENSG00000106105	GARS	protein_coding	984.786	-1.63786	0.137705	-11.8939	1.27307e-32	8.86787e-31
ENSG00000185651	UBE2L3	protein_coding	750.034	-1.96227	0.16501	-11.8918	1.30613e-32	9.07546e-31
ENSG00000188636	LDOC1L	protein_coding	530.389	-1.95134	0.164235	-11.8813	1.47976e-32	1.02564e-30
ENSG00000132002	DNAJB1	protein_coding	426.42	-2.23363	0.188075	-11.8763	1.57194e-32	1.08682e-30
ENSG00000147140	NONO	protein_coding	3792.53	-1.54798	0.130362	-11.8745	1.60641e-32	1.10791e-30
ENSG00000074696	HACD3	protein_coding	1328.18	-1.56651	0.131928	-11.874	1.61619e-32	1.1119e-30
ENSG00000157657	ZNF618	protein_coding	482.568	-2.35876	0.198707	-11.8706	1.68314e-32	1.15511e-30
ENSG00000145041	DCAF1	protein_coding	308.202	-2.30084	0.193915	-11.8652	1.7951e-32	1.22892e-30
ENSG00000140350	ANP32A	protein_coding	753.479	-1.73636	0.14638	-11.862	1.86499e-32	1.27363e-30
ENSG00000085185	BCORL1	protein_coding	610.935	-2.15051	0.181302	-11.8615	1.8756e-32	1.27463e-30
ENSG00000123562	MORF4L2	protein_coding	953.985	-1.59823	0.134741	-11.8615	1.87543e-32	1.27463e-30
ENSG00000173852	DPY19L1	protein_coding	322.783	-2.47437	0.208623	-11.8605	1.89923e-32	1.28755e-30
ENSG00000111206	FOXM1	protein_coding	1006.12	-2.06447	0.17407	-11.86	1.91067e-32	1.28905e-30
ENSG00000198380	GFPT1	protein_coding	564.175	-1.78432	0.150449	-11.86	1.9107e-32	1.28905e-30
ENSG00000101911	PRPS2	protein_coding	488.021	-1.85696	0.156585	-11.8591	1.92952e-32	1.2986e-30
ENSG00000104853	CLPTM1	protein_coding	1159.54	-1.96297	0.16553	-11.8587	1.94057e-32	1.30289e-30
ENSG00000253719	ATXN7L3B	protein_coding	361.93	-2.27056	0.191544	-11.854	2.05096e-32	1.3737e-30
ENSG00000101160	CTSZ	protein_coding	482.925	-1.71814	0.145009	-11.8485	2.19013e-32	1.4634e-30
ENSG00000163820	FYCO1	protein_coding	388.006	-2.35262	0.19926	-11.8068	3.60083e-32	2.40024e-30
ENSG00000108819	PPP1R9B	protein_coding	496.471	-2.22174	0.188192	-11.8057	3.64769e-32	2.42426e-30
ENSG00000169021	UQCRFS1	protein_coding	667.195	-1.8414	0.155981	-11.8053	3.66297e-32	2.42426e-30
ENSG00000183762	KREMEN1	protein_coding	425.3	-2.14873	0.182012	-11.8054	3.66004e-32	2.42426e-30
ENSG00000100201	DDX17	protein_coding	5038.15	-1.56226	0.132426	-11.7972	4.03345e-32	2.66313e-30
ENSG00000108468	CBX1	protein_coding	678.002	-1.75189	0.148547	-11.7935	4.21649e-32	2.7774e-30
ENSG00000012174	MBTPS2	protein_coding	311.001	-2.15639	0.182877	-11.7915	4.31852e-32	2.8379e-30
ENSG00000158710	TAGLN2	protein_coding	1655.25	-1.95345	0.165678	-11.7907	4.36099e-32	2.85907e-30
ENSG00000134755	DSC2	protein_coding	394.492	-2.32561	0.197279	-11.7885	4.47624e-32	2.92774e-30
ENSG00000164104	HMGB2	protein_coding	1106.77	-1.70283	0.144557	-11.7796	4.97026e-32	3.24324e-30
ENSG00000151012	SLC7A11	protein_coding	144.114	-2.89471	0.245757	-11.7787	5.02328e-32	3.27018e-30
ENSG00000034510	TMSB10	protein_coding	1210.64	-1.50237	0.127554	-11.7783	5.04953e-32	3.2796e-30
ENSG00000141682	PMAIP1	protein_coding	835.149	-1.68886	0.14348	-11.7707	5.52561e-32	3.58047e-30
ENSG00000060138	YBX3	protein_coding	2714.07	-1.30285	0.110695	-11.7697	5.59106e-32	3.61447e-30
ENSG00000124783	SSR1	protein_coding	748.235	-2.10137	0.17866	-11.7618	6.13761e-32	3.95862e-30
ENSG00000110880	CORO1C	protein_coding	836.641	-1.85696	0.157913	-11.7594	6.31571e-32	4.06408e-30
ENSG00000087245	MMP2	protein_coding	89.5536	-3.51991	0.29934	-11.7589	6.35532e-32	4.08014e-30
ENSG00000100243	CYB5R3	protein_coding	1273.41	-1.67837	0.142757	-11.7568	6.51314e-32	4.17185e-30
ENSG00000070614	NDST1	protein_coding	582.119	-2.14066	0.182172	-11.7508	6.99639e-32	4.47111e-30
ENSG00000138757	G3BP2	protein_coding	846.47	-1.78166	0.151627	-11.7502	7.04105e-32	4.48936e-30
ENSG00000242498	ARPIN	protein_coding	369.423	-1.91696	0.163209	-11.7454	7.45841e-32	4.7446e-30
ENSG00000091136	LAMB1	protein_coding	861.914	-1.77562	0.151192	-11.7442	7.5679e-32	4.80329e-30
ENSG00000154945	ANKRD40	protein_coding	432.219	-2.10747	0.179461	-11.7433	7.64132e-32	4.83886e-30
ENSG00000129514	FOXA1	protein_coding	214.696	-2.51766	0.214427	-11.7413	7.82329e-32	4.94287e-30
ENSG00000105968	H2AFV	protein_coding	728.161	-1.96969	0.167762	-11.741	7.85933e-32	4.9544e-30
ENSG00000101210	EEF1A2	protein_coding	540.547	-1.7588	0.1499	-11.7332	8.61785e-32	5.4203e-30
ENSG00000145391	SETD7	protein_coding	595.885	-1.94045	0.165419	-11.7305	8.89196e-32	5.58011e-30
ENSG00000104341	LAPTM4B	protein_coding	681.424	-1.85029	0.157743	-11.7298	8.96761e-32	5.61493e-30
ENSG00000116030	SUMO1	protein_coding	483.903	-1.78696	0.15241	-11.7247	9.52449e-32	5.95025e-30
ENSG00000100796	PPP4R3A	protein_coding	699.605	-1.61069	0.13741	-11.7218	9.8585e-32	6.14513e-30
ENSG00000125266	EFNB2	protein_coding	417.679	-2.2707	0.193942	-11.7081	1.15786e-31	7.20123e-30
ENSG00000143742	SRP9	protein_coding	749.287	-1.67563	0.143256	-11.6967	1.32473e-31	8.22073e-30
ENSG00000179218	CALR	protein_coding	2623.1	-1.62538	0.139076	-11.687	1.48592e-31	9.20049e-30
ENSG00000062598	ELMO2	protein_coding	295.524	-2.22456	0.1904	-11.6836	1.54652e-31	9.55446e-30
ENSG00000186660	ZFP91	protein_coding	345.193	-2.10617	0.180345	-11.6785	1.64085e-31	1.01148e-29
ENSG00000205542	TMSB4X	protein_coding	541.54	-1.88754	0.161736	-11.6705	1.80308e-31	1.10904e-29
ENSG00000197746	PSAP	protein_coding	1251.6	-1.79262	0.153609	-11.67	1.81337e-31	1.11291e-29
ENSG00000134250	NOTCH2	protein_coding	1455.07	-2.17659	0.186757	-11.6547	2.17191e-31	1.33002e-29
ENSG00000086504	MRPL28	protein_coding	334.022	-2.06293	0.177076	-11.6499	2.29639e-31	1.40316e-29
ENSG00000165175	MID1IP1	protein_coding	214.237	-2.23785	0.192189	-11.644	2.46172e-31	1.49762e-29
ENSG00000170558	CDH2	protein_coding	786.507	-1.96841	0.169049	-11.644	2.46103e-31	1.49762e-29
ENSG00000135677	GNS	protein_coding	564.807	-1.84138	0.158237	-11.6369	2.67651e-31	1.62474e-29
ENSG00000111799	COL12A1	protein_coding	571.418	-2.38136	0.204657	-11.6359	2.70781e-31	1.64017e-29
ENSG00000198218	QRICH1	protein_coding	613.608	-1.8282	0.157131	-11.6349	2.73978e-31	1.65593e-29
ENSG00000147274	RBMX	protein_coding	1870.45	-1.432	0.123104	-11.6324	2.82014e-31	1.70081e-29
ENSG00000046604	DSG2	protein_coding	838.897	-1.85236	0.159322	-11.6266	3.02042e-31	1.81767e-29
ENSG00000135842	FAM129A	protein_coding	322.421	-2.09823	0.180506	-11.6242	3.10574e-31	1.86499e-29
ENSG00000081087	OSTM1	protein_coding	260.971	-2.27066	0.195443	-11.618	3.33895e-31	2.00071e-29
ENSG00000119899	SLC17A5	protein_coding	123.734	-3.06415	0.263826	-11.6143	3.48754e-31	2.08527e-29
ENSG00000110066	KMT5B	protein_coding	297.883	-2.45402	0.211346	-11.6114	3.60771e-31	2.15249e-29
ENSG00000102181	CD99L2	protein_coding	303.466	-2.01174	0.173283	-11.6096	3.68272e-31	2.19255e-29
ENSG00000115310	RTN4	protein_coding	666.689	-1.85548	0.15988	-11.6054	3.8688e-31	2.29843e-29
ENSG00000197747	S100A10	protein_coding	526.349	-1.60697	0.138471	-11.6051	3.88143e-31	2.30103e-29
ENSG00000054598	FOXC1	protein_coding	707.905	-2.10701	0.181568	-11.6045	3.90876e-31	2.31231e-29
ENSG00000162129	CLPB	protein_coding	357.874	-2.33469	0.201207	-11.6034	3.95958e-31	2.33741e-29
ENSG00000170348	TMED10	protein_coding	803.932	-2.0534	0.176989	-11.6019	4.03121e-31	2.37467e-29
ENSG00000130635	COL5A1	protein_coding	302.785	-2.74689	0.236839	-11.5981	4.21169e-31	2.47575e-29
ENSG00000149218	ENDOD1	protein_coding	176.841	-2.675	0.230745	-11.5929	4.47797e-31	2.62673e-29
ENSG00000012660	ELOVL5	protein_coding	908.518	-1.99516	0.172123	-11.5915	4.55125e-31	2.66411e-29
ENSG00000065308	TRAM2	protein_coding	402.666	-2.34062	0.202062	-11.5837	4.98621e-31	2.9126e-29
ENSG00000092421	SEMA6A	protein_coding	448.7	-2.13257	0.184259	-11.5738	5.5968e-31	3.26242e-29
ENSG00000107341	UBE2R2	protein_coding	515.225	-1.78928	0.154676	-11.568	5.98806e-31	3.4832e-29
ENSG00000159593	NAE1	protein_coding	542.283	-1.62714	0.140754	-11.5602	6.55495e-31	3.80501e-29
ENSG00000178695	KCTD12	protein_coding	266.814	-2.30462	0.199407	-11.5573	6.7773e-31	3.9259e-29
ENSG00000055163	CYFIP2	protein_coding	1437.97	-1.60441	0.138905	-11.5504	7.35164e-31	4.24976e-29
ENSG00000116574	RHOU	protein_coding	399.915	-1.78185	0.15434	-11.545	7.82556e-31	4.51436e-29
ENSG00000127946	HIP1	protein_coding	487.083	-1.87748	0.162713	-11.5386	8.43226e-31	4.85046e-29
ENSG00000168246	UBTD2	protein_coding	237.11	-2.21793	0.19222	-11.5385	8.443e-31	4.85046e-29
ENSG00000112078	KCTD20	protein_coding	562.581	-1.88162	0.163097	-11.5369	8.60061e-31	4.92095e-29
ENSG00000197451	HNRNPAB	protein_coding	1326.37	-1.55182	0.134509	-11.5369	8.60102e-31	4.92095e-29
ENSG00000198663	C6orf89	protein_coding	489.151	-1.9164	0.166139	-11.5349	8.79437e-31	5.02126e-29
ENSG00000012232	EXTL3	protein_coding	324.551	-2.40632	0.208642	-11.5332	8.97076e-31	5.1115e-29
ENSG00000198034	RPS4X	protein_coding	13484.6	-1.19901	0.104016	-11.5272	9.62161e-31	5.47116e-29
ENSG00000129625	REEP5	protein_coding	449.167	-1.93634	0.168003	-11.5256	9.804e-31	5.56352e-29
ENSG00000156642	NPTN	protein_coding	465.88	-2.22061	0.19275	-11.5207	1.03776e-30	5.87705e-29
ENSG00000103769	RAB11A	protein_coding	508.495	-1.81143	0.157262	-11.5185	1.06398e-30	6.01332e-29
ENSG00000082641	NFE2L1	protein_coding	1139.05	-1.89833	0.164948	-11.5086	1.19362e-30	6.73234e-29
ENSG00000113384	GOLPH3	protein_coding	473.459	-1.98226	0.172338	-11.5021	1.28722e-30	7.2456e-29
ENSG00000156650	KAT6B	protein_coding	584.951	-2.3284	0.202513	-11.4975	1.35766e-30	7.62674e-29
ENSG00000011426	ANLN	protein_coding	1227.35	-1.97081	0.171461	-11.4943	1.40991e-30	7.90428e-29
ENSG00000092820	EZR	protein_coding	1283.35	-1.51457	0.131819	-11.4898	1.4844e-30	8.28853e-29
ENSG00000119866	BCL11A	protein_coding	277.839	-2.34731	0.204292	-11.49	1.48165e-30	8.28853e-29
ENSG00000174437	ATP2A2	protein_coding	1778.13	-1.88847	0.164431	-11.4849	1.57127e-30	8.75604e-29
ENSG00000163161	ERCC3	protein_coding	568.139	-1.7103	0.148921	-11.4846	1.57615e-30	8.76574e-29
ENSG00000220875	HIST1H3PS1	processed_pseudogene	51.4844	5.60036	0.487722	11.4827	1.61188e-30	8.94657e-29
ENSG00000089154	GCN1	protein_coding	1830.7	-1.97978	0.17249	-11.4777	1.70774e-30	9.45981e-29
ENSG00000068912	ERLEC1	protein_coding	290.679	-2.16985	0.189152	-11.4715	1.83452e-30	1.01419e-28
ENSG00000169851	PCDH7	protein_coding	745.059	-2.27825	0.198717	-11.4648	1.98191e-30	1.09134e-28
ENSG00000171681	ATF7IP	protein_coding	1245.37	-1.88191	0.164145	-11.4649	1.97928e-30	1.09134e-28
ENSG00000171004	HS6ST2	protein_coding	258.719	-2.2787	0.198894	-11.4569	2.17207e-30	1.1937e-28
ENSG00000198431	TXNRD1	protein_coding	613.745	-1.94315	0.169649	-11.4539	2.2477e-30	1.23283e-28
ENSG00000159873	CCDC117	protein_coding	462.4	-2.01648	0.176056	-11.4536	2.25478e-30	1.23428e-28
ENSG00000164091	WDR82	protein_coding	456.672	-2.0752	0.181224	-11.451	2.32349e-30	1.2694e-28
ENSG00000133104	SPG20	protein_coding	306.841	-2.00345	0.17499	-11.449	2.37986e-30	1.29765e-28
ENSG00000163946	FAM208A	protein_coding	832.055	-1.78309	0.155786	-11.4458	2.46908e-30	1.34367e-28
ENSG00000091129	NRCAM	protein_coding	389.355	-2.17951	0.190433	-11.445	2.49024e-30	1.35254e-28
ENSG00000141380	SS18	protein_coding	556.285	-1.79508	0.156879	-11.4425	2.56409e-30	1.38995e-28
ENSG00000141905	NFIC	protein_coding	398.889	-2.32553	0.203317	-11.438	2.70152e-30	1.4616e-28
ENSG00000160877	NACC1	protein_coding	615.738	-2.27349	0.198858	-11.4328	2.8683e-30	1.54883e-28
ENSG00000137834	SMAD6	protein_coding	195.249	-3.04017	0.265954	-11.4312	2.92085e-30	1.57415e-28
ENSG00000144381	HSPD1	protein_coding	2715.86	-1.48246	0.12976	-11.4246	3.15062e-30	1.69471e-28
ENSG00000168143	FAM83B	protein_coding	203.838	-2.46967	0.216201	-11.423	3.20959e-30	1.7231e-28
ENSG00000105854	PON2	protein_coding	175.699	-2.43456	0.213145	-11.4221	3.24362e-30	1.73802e-28
ENSG00000013588	GPRC5A	protein_coding	569.335	-2.34249	0.205102	-11.4211	3.27933e-30	1.75378e-28
ENSG00000054793	ATP9A	protein_coding	616.22	-2.12495	0.186062	-11.4206	3.29818e-30	1.76048e-28
ENSG00000148468	FAM171A1	protein_coding	361.647	-2.34011	0.204922	-11.4195	3.34075e-30	1.7798e-28
ENSG00000164754	RAD21	protein_coding	936.433	-1.84244	0.161443	-11.4123	3.62875e-30	1.92954e-28
ENSG00000163597	SNHG16	processed_transcript	610.9	-1.79912	0.15768	-11.41	3.72907e-30	1.97911e-28
ENSG00000167110	GOLGA2	protein_coding	388.451	-1.91335	0.167708	-11.4089	3.77601e-30	2.00021e-28
ENSG00000055130	CUL1	protein_coding	559.36	-1.71663	0.15049	-11.4069	3.86189e-30	2.04182e-28
ENSG00000152952	PLOD2	protein_coding	348.178	-1.87158	0.164196	-11.3985	4.25576e-30	2.2458e-28
ENSG00000108179	PPIF	protein_coding	462.542	-1.75683	0.154176	-11.395	4.42802e-30	2.33229e-28
ENSG00000164985	PSIP1	protein_coding	1896.93	-1.5334	0.134573	-11.3946	4.44792e-30	2.33835e-28
ENSG00000078369	GNB1	protein_coding	2008.19	-1.63302	0.143329	-11.3935	4.50377e-30	2.35438e-28
ENSG00000092148	HECTD1	protein_coding	1501.29	-1.8637	0.163574	-11.3936	4.49883e-30	2.35438e-28
ENSG00000196715	VKORC1L1	protein_coding	443.893	-1.991	0.174744	-11.3938	4.48902e-30	2.35438e-28
ENSG00000139372	TDG	protein_coding	329.253	-2.13315	0.187236	-11.3929	4.5375e-30	2.36757e-28
ENSG00000070159	PTPN3	protein_coding	346.677	-1.99582	0.175191	-11.3922	4.57083e-30	2.38051e-28
ENSG00000119318	RAD23B	protein_coding	1111.78	-1.58861	0.139464	-11.3909	4.6429e-30	2.41353e-28
ENSG00000125648	SLC25A23	protein_coding	405.066	-1.82441	0.160198	-11.3885	4.77257e-30	2.47632e-28
ENSG00000116016	EPAS1	protein_coding	198.702	-2.4896	0.21866	-11.3857	4.92578e-30	2.55106e-28
ENSG00000138614	VWA9	protein_coding	463.394	-1.85028	0.162575	-11.3811	5.19599e-30	2.68601e-28
ENSG00000009307	CSDE1	protein_coding	3046.18	-1.70643	0.149943	-11.3805	5.22884e-30	2.69798e-28
ENSG00000058668	ATP2B4	protein_coding	327.356	-2.28384	0.201008	-11.362	6.46814e-30	3.33127e-28
ENSG00000160714	UBE2Q1	protein_coding	335.637	-1.97715	0.17408	-11.3577	6.78877e-30	3.48995e-28
ENSG00000065526	SPEN	protein_coding	3907.01	-2.28408	0.201117	-11.3569	6.84949e-30	3.51468e-28
ENSG00000136436	CALCOCO2	protein_coding	612.98	-1.74178	0.153398	-11.3547	7.0309e-30	3.60114e-28
ENSG00000160007	ARHGAP35	protein_coding	1202.06	-1.99801	0.175986	-11.3533	7.1438e-30	3.65225e-28
ENSG00000102158	MAGT1	protein_coding	748.505	-1.83615	0.161893	-11.3418	8.14834e-30	4.15819e-28
ENSG00000145604	SKP2	protein_coding	583.692	-1.65629	0.146197	-11.3291	9.41698e-30	4.79681e-28
ENSG00000174444	RPL4	protein_coding	8508.92	-1.21573	0.107333	-11.3267	9.67907e-30	4.92131e-28
ENSG00000108175	ZMIZ1	protein_coding	461.572	-2.20859	0.195126	-11.3188	1.05878e-29	5.37357e-28
ENSG00000138434	SSFA2	protein_coding	658.618	-1.93054	0.170602	-11.316	1.09365e-29	5.54042e-28
ENSG00000166200	COPS2	protein_coding	397.156	-1.91031	0.168988	-11.3044	1.24798e-29	6.31079e-28
ENSG00000101346	POFUT1	protein_coding	397.599	-1.84518	0.163335	-11.2969	1.35911e-29	6.86028e-28
ENSG00000120802	TMPO	protein_coding	1520.98	-1.58451	0.140264	-11.2966	1.36377e-29	6.87137e-28
ENSG00000101166	PRELID3B	protein_coding	530.535	-1.66277	0.147209	-11.2953	1.38442e-29	6.96284e-28
ENSG00000106571	GLI3	protein_coding	593.61	-2.08422	0.184547	-11.2937	1.40942e-29	7.0758e-28
ENSG00000153561	RMND5A	protein_coding	848.067	-1.77206	0.156913	-11.2933	1.41641e-29	7.09811e-28
ENSG00000102606	ARHGEF7	protein_coding	393.236	-2.02362	0.17921	-11.2919	1.43889e-29	7.19779e-28
ENSG00000083168	KAT6A	protein_coding	789.379	-1.95589	0.173305	-11.2859	1.54119e-29	7.69574e-28
ENSG00000132475	H3F3B	protein_coding	1536.11	-1.41814	0.125669	-11.2848	1.56032e-29	7.77729e-28
ENSG00000072110	ACTN1	protein_coding	831.368	-1.78292	0.157999	-11.2844	1.56705e-29	7.79691e-28
ENSG00000235106	LINC00094	protein_coding	262.082	-2.38794	0.211618	-11.2842	1.57101e-29	7.80269e-28
ENSG00000118985	ELL2	protein_coding	287.952	-2.20666	0.195648	-11.2787	1.67173e-29	8.28816e-28
ENSG00000001561	ENPP4	protein_coding	171.703	-2.51206	0.222758	-11.2771	1.70342e-29	8.43027e-28
ENSG00000177519	RPRM	protein_coding	127.272	-3.06108	0.271484	-11.2753	1.73715e-29	8.58193e-28
ENSG00000173801	JUP	protein_coding	598.852	-1.71332	0.151957	-11.275	1.74347e-29	8.59794e-28
ENSG00000186298	PPP1CC	protein_coding	727.557	-1.88267	0.167025	-11.2718	1.80794e-29	8.89855e-28
ENSG00000226137	BAIAP2-AS1	lincRNA	127.179	-2.76938	0.245694	-11.2717	1.81082e-29	8.89855e-28
ENSG00000173698	ADGRG2	protein_coding	195.011	-2.22152	0.197114	-11.2702	1.841e-29	9.03093e-28
ENSG00000139514	SLC7A1	protein_coding	602.315	-2.09325	0.185744	-11.2695	1.85566e-29	9.08686e-28
ENSG00000197081	IGF2R	protein_coding	1321.64	-2.14064	0.190026	-11.265	1.95336e-29	9.54852e-28
ENSG00000101557	USP14	protein_coding	715.827	-1.6919	0.150248	-11.2607	2.05016e-29	1.00041e-27
ENSG00000171314	PGAM1	protein_coding	346.815	-2.06015	0.183001	-11.2576	2.12371e-29	1.03449e-27
ENSG00000091656	ZFHX4	protein_coding	671.079	-2.26051	0.200813	-11.2568	2.14394e-29	1.04252e-27
ENSG00000150593	PDCD4	protein_coding	431.963	-1.92009	0.170582	-11.2561	2.16081e-29	1.0489e-27
ENSG00000107731	UNC5B	protein_coding	306.189	-2.30782	0.205071	-11.2538	2.21891e-29	1.07522e-27
ENSG00000106799	TGFBR1	protein_coding	555.105	-1.93702	0.172274	-11.2438	2.48461e-29	1.20189e-27
ENSG00000163950	SLBP	protein_coding	336.728	-1.8402	0.16369	-11.242	2.53641e-29	1.22482e-27
ENSG00000106078	COBL	protein_coding	357.591	-1.94052	0.172676	-11.2379	2.65536e-29	1.28004e-27
ENSG00000083857	FAT1	protein_coding	2044.83	-1.94124	0.172837	-11.2316	2.85219e-29	1.37255e-27
ENSG00000049245	VAMP3	protein_coding	489.116	-1.88326	0.167757	-11.2261	3.03481e-29	1.45791e-27
ENSG00000152990	ADGRA3	protein_coding	305.516	-2.01767	0.179736	-11.2258	3.04723e-29	1.46136e-27
ENSG00000070831	CDC42	protein_coding	1059.78	-1.59599	0.142179	-11.2252	3.06582e-29	1.46775e-27
ENSG00000078668	VDAC3	protein_coding	387.119	-1.79762	0.16015	-11.2246	3.08783e-29	1.47575e-27
ENSG00000114391	RPL24	protein_coding	1154.92	-1.42116	0.126736	-11.2136	3.49748e-29	1.66867e-27
ENSG00000110987	BCL7A	protein_coding	282.135	-2.16156	0.19284	-11.2091	3.6786e-29	1.75208e-27
ENSG00000119541	VPS4B	protein_coding	324.814	-1.99566	0.178065	-11.2075	3.74524e-29	1.77912e-27
ENSG00000178691	SUZ12	protein_coding	1020.91	-1.936	0.172742	-11.2075	3.74813e-29	1.77912e-27
ENSG00000196950	SLC39A10	protein_coding	372.349	-1.9294	0.172231	-11.2024	3.96784e-29	1.88021e-27
ENSG00000149547	EI24	protein_coding	647.221	-1.87731	0.167593	-11.2016	4.00319e-29	1.89373e-27
ENSG00000173674	EIF1AX	protein_coding	1225.31	-1.6583	0.148123	-11.1954	4.29366e-29	2.0277e-27
ENSG00000131016	AKAP12	protein_coding	1579.97	-2.00303	0.178939	-11.194	4.36528e-29	2.05803e-27
ENSG00000137177	KIF13A	protein_coding	498.454	-2.04486	0.182716	-11.1915	4.49014e-29	2.11333e-27
ENSG00000134243	SORT1	protein_coding	921.068	-1.99998	0.178719	-11.1906	4.53284e-29	2.12982e-27
ENSG00000100614	PPM1A	protein_coding	415.397	-2.16871	0.19384	-11.1882	4.65972e-29	2.18419e-27
ENSG00000177383	MAGEF1	protein_coding	224.89	-2.2666	0.202591	-11.1881	4.66422e-29	2.18419e-27
ENSG00000108582	CPD	protein_coding	1999.53	-1.8803	0.168234	-11.1767	5.3041e-29	2.47967e-27
ENSG00000179222	MAGED1	protein_coding	1027.46	-1.38389	0.123941	-11.1657	6.0009e-29	2.80072e-27
ENSG00000132640	BTBD3	protein_coding	390.383	-2.06955	0.185376	-11.1641	6.11046e-29	2.84709e-27
ENSG00000196937	FAM3C	protein_coding	182.112	-2.48276	0.22256	-11.1555	6.73388e-29	3.12849e-27
ENSG00000240849	TMEM189	protein_coding	198.215	-2.26166	0.202741	-11.1554	6.73687e-29	3.12849e-27
ENSG00000274267	HIST1H3B	protein_coding	2476.6	-1.52107	0.136371	-11.154	6.84877e-29	3.17516e-27
ENSG00000165152	TMEM246	protein_coding	154.425	-2.46918	0.221559	-11.1446	7.61041e-29	3.52241e-27
ENSG00000055917	PUM2	protein_coding	766.777	-2.10118	0.188628	-11.1392	8.08004e-29	3.73357e-27
ENSG00000119888	EPCAM	protein_coding	429.328	-1.76068	0.158107	-11.136	8.37964e-29	3.86559e-27
ENSG00000101384	JAG1	protein_coding	500.27	-2.13824	0.192066	-11.1328	8.68457e-29	3.99964e-27
ENSG00000171365	CLCN5	protein_coding	318.55	-2.41858	0.217254	-11.1325	8.71353e-29	4.00636e-27
ENSG00000124782	RREB1	protein_coding	570.282	-2.27591	0.204453	-11.1317	8.79673e-29	4.03795e-27
ENSG00000149948	HMGA2	protein_coding	449.4	-2.03964	0.183419	-11.1201	1.00136e-28	4.58899e-27
ENSG00000038274	MAT2B	protein_coding	306.411	-1.9782	0.177907	-11.1193	1.0101e-28	4.62144e-27
ENSG00000146535	GNA12	protein_coding	334.035	-2.15674	0.193969	-11.119	1.0143e-28	4.63303e-27
ENSG00000169057	MECP2	protein_coding	604.665	-2.07694	0.186839	-11.1162	1.04607e-28	4.77034e-27
ENSG00000180596	HIST1H2BC	protein_coding	759.626	-1.58792	0.142884	-11.1134	1.08018e-28	4.9178e-27
ENSG00000168385	SEPT2	protein_coding	1860.19	-1.57659	0.141873	-11.1127	1.08825e-28	4.94647e-27
ENSG00000122786	CALD1	protein_coding	669.811	-1.86629	0.167952	-11.1121	1.09569e-28	4.97219e-27
ENSG00000124762	CDKN1A	protein_coding	606.839	-1.57215	0.141485	-11.1118	1.09929e-28	4.9804e-27
ENSG00000182985	CADM1	protein_coding	913.714	-2.03034	0.182789	-11.1076	1.1525e-28	5.21299e-27
ENSG00000112294	ALDH5A1	protein_coding	366.476	-2.07023	0.186393	-11.1068	1.16241e-28	5.24932e-27
ENSG00000165288	BRWD3	protein_coding	660.011	-2.25018	0.202671	-11.1027	1.21778e-28	5.49043e-27
ENSG00000152234	ATP5A1	protein_coding	1783.82	-1.42274	0.128246	-11.0938	1.34395e-28	6.04953e-27
ENSG00000102144	PGK1	protein_coding	1288.61	-1.63351	0.147304	-11.0894	1.41245e-28	6.3476e-27
ENSG00000179134	SAMD4B	protein_coding	1642.57	-1.80973	0.16321	-11.0884	1.42868e-28	6.41019e-27
ENSG00000165119	HNRNPK	protein_coding	2961.78	-1.45163	0.130951	-11.0853	1.47828e-28	6.62206e-27
ENSG00000165025	SYK	protein_coding	392.324	-1.82847	0.164996	-11.0819	1.53537e-28	6.86675e-27
ENSG00000137124	ALDH1B1	protein_coding	217.913	-2.1163	0.190994	-11.0804	1.561e-28	6.97022e-27
ENSG00000108424	KPNB1	protein_coding	3785.31	-1.48287	0.133893	-11.075	1.65892e-28	7.39559e-27
ENSG00000109654	TRIM2	protein_coding	515.678	-2.03832	0.184138	-11.0695	1.76379e-28	7.85054e-27
ENSG00000135679	MDM2	protein_coding	1686.07	-1.77654	0.16053	-11.0667	1.82005e-28	8.08804e-27
ENSG00000166747	AP1G1	protein_coding	1046.51	-1.77302	0.160246	-11.0644	1.86802e-28	8.28802e-27
ENSG00000198954	KIF1BP	protein_coding	443.614	-1.71242	0.154798	-11.0623	1.91212e-28	8.47018e-27
ENSG00000112419	PHACTR2	protein_coding	739.029	-1.96223	0.177394	-11.0614	1.92973e-28	8.53461e-27
ENSG00000150893	FREM2	protein_coding	355.053	-2.38475	0.215807	-11.0504	2.1829e-28	9.63901e-27
ENSG00000143761	ARF1	protein_coding	1929.81	-1.50476	0.136195	-11.0486	2.22749e-28	9.82033e-27
ENSG00000146242	TPBG	protein_coding	214.033	-2.32872	0.210822	-11.0459	2.29386e-28	1.0097e-26
ENSG00000169895	SYAP1	protein_coding	1770.76	-1.42834	0.129363	-11.0414	2.41269e-28	1.06033e-26
ENSG00000102910	LONP2	protein_coding	852.16	-1.58605	0.143681	-11.0387	2.48676e-28	1.09116e-26
ENSG00000111716	LDHB	protein_coding	1693.8	-1.42936	0.129515	-11.0362	2.55593e-28	1.11975e-26
ENSG00000128268	MGAT3	protein_coding	103.83	-2.91856	0.264517	-11.0336	2.63249e-28	1.15148e-26
ENSG00000131437	KIF3A	protein_coding	401.908	-2.02727	0.18385	-11.0268	2.83818e-28	1.2395e-26
ENSG00000113552	GNPDA1	protein_coding	176.493	-2.40274	0.217931	-11.0252	2.88729e-28	1.25898e-26
ENSG00000204947	ZNF425	protein_coding	69.8741	3.32012	0.301209	11.0227	2.97169e-28	1.29375e-26
ENSG00000104687	GSR	protein_coding	482.718	-1.69331	0.153796	-11.0101	3.41649e-28	1.48277e-26
ENSG00000122565	CBX3	protein_coding	813.928	-1.55543	0.141273	-11.0101	3.41645e-28	1.48277e-26
ENSG00000088367	EPB41L1	protein_coding	238.972	-2.03758	0.185087	-11.0088	3.46745e-28	1.50255e-26
ENSG00000069329	VPS35	protein_coding	821.638	-1.49817	0.136144	-11.0043	3.64406e-28	1.57662e-26
ENSG00000177707	NECTIN3	protein_coding	197.17	-2.25173	0.204718	-10.9992	3.85652e-28	1.66596e-26
ENSG00000130766	SESN2	protein_coding	266.001	-1.96831	0.178987	-10.997	3.9526e-28	1.70482e-26
ENSG00000030582	GRN	protein_coding	822.516	-1.93984	0.176452	-10.9936	4.10386e-28	1.76732e-26
ENSG00000111885	MAN1A1	protein_coding	397.3	-2.27215	0.206823	-10.986	4.4647e-28	1.91975e-26
ENSG00000213853	EMP2	protein_coding	250.891	-2.13326	0.194195	-10.9851	4.5049e-28	1.93405e-26
ENSG00000136068	FLNB	protein_coding	996.843	-1.87702	0.171038	-10.9743	5.08248e-28	2.17866e-26
ENSG00000170571	EMB	protein_coding	335.307	-1.93859	0.176729	-10.9693	5.3705e-28	2.29859e-26
ENSG00000102316	MAGED2	protein_coding	628.447	-1.64907	0.150338	-10.9691	5.3791e-28	2.29874e-26
ENSG00000144647	POMGNT2	protein_coding	114.499	-3.02129	0.275583	-10.9633	5.73869e-28	2.44865e-26
ENSG00000197903	HIST1H2BK	protein_coding	2341.08	-1.49066	0.135978	-10.9625	5.7907e-28	2.46707e-26
ENSG00000196227	FAM217B	protein_coding	175.818	-2.60542	0.237699	-10.961	5.88525e-28	2.50352e-26
ENSG00000115738	ID2	protein_coding	257.625	-2.33804	0.213323	-10.9601	5.94063e-28	2.52323e-26
ENSG00000130147	SH3BP4	protein_coding	303.749	-2.27193	0.207338	-10.9576	6.10777e-28	2.59027e-26
ENSG00000110917	MLEC	protein_coding	936.601	-1.97395	0.180193	-10.9546	6.31233e-28	2.67296e-26
ENSG00000132824	SERINC3	protein_coding	555.402	-1.85609	0.169544	-10.9475	6.82704e-28	2.88652e-26
ENSG00000168264	IRF2BP2	protein_coding	534.699	-1.96944	0.179985	-10.9423	7.23774e-28	3.05553e-26
ENSG00000137309	HMGA1	protein_coding	1045.46	-1.52269	0.139162	-10.9418	7.27046e-28	3.0647e-26
ENSG00000057019	DCBLD2	protein_coding	364.13	-1.95482	0.178674	-10.9407	7.36256e-28	3.0895e-26
ENSG00000087152	ATXN7L3	protein_coding	350.098	-2.10991	0.192844	-10.941	7.34121e-28	3.0895e-26
ENSG00000125166	GOT2	protein_coding	1075.82	-1.62944	0.148934	-10.9407	7.36096e-28	3.0895e-26
ENSG00000138069	RAB1A	protein_coding	347.374	-2.04548	0.187139	-10.9303	8.26166e-28	3.46157e-26
ENSG00000067704	IARS2	protein_coding	881.529	-1.70056	0.155587	-10.93	8.28585e-28	3.4665e-26
ENSG00000075415	SLC25A3	protein_coding	1190.51	-1.46307	0.133889	-10.9275	8.51732e-28	3.55799e-26
ENSG00000166025	AMOTL1	protein_coding	1027.58	-1.99191	0.182321	-10.9253	8.72841e-28	3.64071e-26
ENSG00000113580	NR3C1	protein_coding	509.778	-1.9795	0.181272	-10.9201	9.24175e-28	3.84907e-26
ENSG00000136986	DERL1	protein_coding	186.087	-2.34275	0.214706	-10.9114	1.01643e-27	4.22699e-26
ENSG00000204789	ZNF204P	processed_pseudogene	161.842	-2.16096	0.198055	-10.9109	1.02228e-27	4.24499e-26
ENSG00000096696	DSP	protein_coding	4805.23	-1.80773	0.165706	-10.9093	1.04092e-27	4.31595e-26
ENSG00000069956	MAPK6	protein_coding	301.653	-1.92575	0.176585	-10.9055	1.08507e-27	4.49232e-26
ENSG00000111602	TIMELESS	protein_coding	858.834	-1.58333	0.145245	-10.9011	1.1389e-27	4.70821e-26
ENSG00000101966	XIAP	protein_coding	439.786	-1.89788	0.174191	-10.8954	1.21235e-27	5.00438e-26
ENSG00000113407	TARS	protein_coding	1698.96	-1.48179	0.136009	-10.8948	1.2205e-27	5.03059e-26
ENSG00000155893	PXYLP1	protein_coding	134.146	-2.78091	0.255292	-10.893	1.24433e-27	5.12124e-26
ENSG00000088812	ATRN	protein_coding	644.698	-1.82444	0.167636	-10.8834	1.38354e-27	5.68577e-26
ENSG00000268089	GABRQ	protein_coding	170.949	-2.92028	0.268406	-10.8801	1.43412e-27	5.88495e-26
ENSG00000135766	EGLN1	protein_coding	507.129	-1.6253	0.149391	-10.8795	1.44286e-27	5.91211e-26
ENSG00000003096	KLHL13	protein_coding	156.612	-2.26117	0.207898	-10.8764	1.49406e-27	6.11293e-26
ENSG00000186470	BTN3A2	protein_coding	74.0866	-3.43695	0.31621	-10.8692	1.61629e-27	6.60333e-26
ENSG00000166033	HTRA1	protein_coding	151.095	-2.27278	0.20919	-10.8647	1.69857e-27	6.92933e-26
ENSG00000189079	ARID2	protein_coding	856.141	-1.86663	0.171843	-10.8624	1.74062e-27	7.09047e-26
ENSG00000184900	SUMO3	protein_coding	279.091	-1.9458	0.179145	-10.8616	1.75624e-27	7.14367e-26
ENSG00000116005	PCYOX1	protein_coding	687.999	-1.584	0.145877	-10.8584	1.81853e-27	7.38626e-26
ENSG00000170456	DENND5B	protein_coding	415.718	-1.91626	0.176702	-10.8446	2.11564e-27	8.58053e-26
ENSG00000013375	PGM3	protein_coding	384.514	-1.98728	0.183265	-10.8437	2.13596e-27	8.63885e-26
ENSG00000150867	PIP4K2A	protein_coding	271.252	-2.24645	0.207166	-10.8437	2.13623e-27	8.63885e-26
ENSG00000050130	JKAMP	protein_coding	153.154	-2.53057	0.233466	-10.8391	2.24592e-27	9.06929e-26
ENSG00000143549	TPM3	protein_coding	1182.42	-1.41896	0.130917	-10.8386	2.25781e-27	9.1041e-26
ENSG00000103111	MON1B	protein_coding	399.678	-1.82129	0.168104	-10.8342	2.3691e-27	9.53904e-26
ENSG00000174243	DDX23	protein_coding	687.343	-1.69237	0.156255	-10.8308	2.45923e-27	9.88767e-26
ENSG00000105974	CAV1	protein_coding	299.465	-2.13163	0.19684	-10.8292	2.5024e-27	1.00467e-25
ENSG00000132388	UBE2G1	protein_coding	525.439	-1.65881	0.153214	-10.8267	2.57245e-27	1.03131e-25
ENSG00000166503	RP11-382A20.3	protein_coding	636.659	-1.55714	0.143843	-10.8252	2.61426e-27	1.04657e-25
ENSG00000100811	YY1	protein_coding	875.781	-1.60882	0.148625	-10.8247	2.62941e-27	1.05112e-25
ENSG00000177485	ZBTB33	protein_coding	466.264	-1.89367	0.17495	-10.8241	2.64747e-27	1.05683e-25
ENSG00000164308	ERAP2	protein_coding	138.874	-2.53905	0.234589	-10.8234	2.6664e-27	1.06286e-25
ENSG00000185963	BICD2	protein_coding	540.42	-1.99007	0.183899	-10.8216	2.72051e-27	1.08288e-25
ENSG00000112972	HMGCS1	protein_coding	1876.7	-1.69347	0.15653	-10.8188	2.80288e-27	1.11407e-25
ENSG00000066629	EML1	protein_coding	328.934	-1.93701	0.179056	-10.8179	2.83265e-27	1.1243e-25
ENSG00000114251	WNT5A	protein_coding	132.145	-2.97802	0.275363	-10.8149	2.92613e-27	1.15975e-25
ENSG00000066654	THUMPD1	protein_coding	314.301	-2.08813	0.193103	-10.8136	2.96896e-27	1.17506e-25
ENSG00000154429	CCSAP	protein_coding	555.095	-1.87779	0.173689	-10.8113	3.04479e-27	1.20336e-25
ENSG00000007168	PAFAH1B1	protein_coding	948.825	-1.71285	0.158459	-10.8094	3.10603e-27	1.22583e-25
ENSG00000165424	ZCCHC24	protein_coding	154.158	-2.5569	0.236591	-10.8072	3.1814e-27	1.2538e-25
ENSG00000066468	FGFR2	protein_coding	279.936	-2.29444	0.212337	-10.8056	3.23682e-27	1.27383e-25
ENSG00000132383	RPA1	protein_coding	827.111	-1.56728	0.145101	-10.8013	3.39248e-27	1.33321e-25
ENSG00000119812	FAM98A	protein_coding	289.163	-1.88335	0.174445	-10.7962	3.58738e-27	1.40782e-25
ENSG00000091527	CDV3	protein_coding	581.501	-1.83406	0.169903	-10.7947	3.64529e-27	1.42853e-25
ENSG00000158290	CUL4B	protein_coding	1045.74	-1.70276	0.157898	-10.7839	4.0993e-27	1.6042e-25
ENSG00000140299	BNIP2	protein_coding	364.441	-2.05827	0.190892	-10.7824	4.16941e-27	1.62912e-25
ENSG00000233822	HIST1H2BN	protein_coding	416.426	-2.0301	0.188282	-10.7823	4.17467e-27	1.62912e-25
ENSG00000085063	CD59	protein_coding	423.735	-1.69637	0.157372	-10.7794	4.30669e-27	1.67828e-25
ENSG00000183978	COA3	protein_coding	228.688	-2.1876	0.202947	-10.7792	4.31743e-27	1.68012e-25
ENSG00000111145	ELK3	protein_coding	186.265	-2.19475	0.20371	-10.7739	4.57304e-27	1.77711e-25
ENSG00000132182	NUP210	protein_coding	1337.39	-1.87673	0.174201	-10.7733	4.60059e-27	1.78532e-25
ENSG00000110048	OSBP	protein_coding	644.002	-1.5081	0.139998	-10.7723	4.6525e-27	1.80296e-25
ENSG00000128266	GNAZ	protein_coding	267.619	-2.00398	0.186112	-10.7676	4.89458e-27	1.89413e-25
ENSG00000144580	CNOT9	protein_coding	528.393	-1.80603	0.167746	-10.7664	4.95756e-27	1.91585e-25
ENSG00000164902	PHAX	protein_coding	325.396	-1.95546	0.181631	-10.7661	4.97614e-27	1.92036e-25
ENSG00000189060	H1F0	protein_coding	515.963	-1.60425	0.149026	-10.7649	5.0426e-27	1.94332e-25
ENSG00000184349	EFNA5	protein_coding	296.629	-2.29362	0.213118	-10.7622	5.19238e-27	1.99828e-25
ENSG00000157600	TMEM164	protein_coding	307.407	-2.08414	0.193736	-10.7576	5.45545e-27	2.09662e-25
ENSG00000198729	PPP1R14C	protein_coding	173.037	-2.3982	0.222954	-10.7565	5.52368e-27	2.11992e-25
ENSG00000134970	TMED7	protein_coding	275.55	-2.21497	0.205927	-10.7561	5.54685e-27	2.12588e-25
ENSG00000143971	ETAA1	protein_coding	226.35	-2.31695	0.21547	-10.753	5.73399e-27	2.19459e-25
ENSG00000006747	SCIN	protein_coding	335.845	-1.99289	0.185431	-10.7474	6.09659e-27	2.33017e-25
ENSG00000068489	PRR11	protein_coding	527.553	-1.68757	0.157082	-10.7433	6.37451e-27	2.43305e-25
ENSG00000115091	ACTR3	protein_coding	764.216	-1.56213	0.145452	-10.7399	6.61392e-27	2.52098e-25
ENSG00000143612	C1orf43	protein_coding	581.712	-1.61634	0.150577	-10.7343	7.02218e-27	2.67294e-25
ENSG00000070770	CSNK2A2	protein_coding	885.526	-1.49639	0.139449	-10.7307	7.30351e-27	2.77623e-25
ENSG00000104332	SFRP1	protein_coding	89.029	-3.22604	0.300726	-10.7275	7.56174e-27	2.87047e-25
ENSG00000183598	HIST2H3D	protein_coding	158.742	-2.92821	0.273109	-10.7218	8.04345e-27	3.04918e-25
ENSG00000142657	PGD	protein_coding	885.129	-1.69046	0.157718	-10.7183	8.35527e-27	3.16308e-25
ENSG00000137509	PRCP	protein_coding	276.793	-1.9565	0.182659	-10.7112	9.01767e-27	3.40922e-25
ENSG00000133704	IPO8	protein_coding	493.371	-1.78918	0.167141	-10.7046	9.68187e-27	3.65537e-25
ENSG00000101144	BMP7	protein_coding	198.504	-2.07432	0.193802	-10.7033	9.82417e-27	3.70407e-25
ENSG00000136636	KCTD3	protein_coding	588.349	-1.56945	0.146686	-10.6994	1.02432e-26	3.85683e-25
ENSG00000125355	TMEM255A	protein_coding	130.65	-2.59429	0.242485	-10.6987	1.03164e-26	3.87916e-25
ENSG00000171940	ZNF217	protein_coding	415.117	-1.86275	0.174226	-10.6916	1.11448e-26	4.18501e-25
ENSG00000162738	VANGL2	protein_coding	223.859	-2.39884	0.224429	-10.6886	1.15064e-26	4.31497e-25
ENSG00000163257	DCAF16	protein_coding	396.023	-1.79493	0.167992	-10.6846	1.20138e-26	4.49922e-25
ENSG00000177283	FZD8	protein_coding	130.275	-2.63315	0.246473	-10.6833	1.21862e-26	4.55763e-25
ENSG00000103479	RBL2	protein_coding	419.479	-1.8432	0.172557	-10.6817	1.23982e-26	4.63073e-25
ENSG00000145685	LHFPL2	protein_coding	185.734	-2.66683	0.249701	-10.6801	1.2616e-26	4.70573e-25
ENSG00000218739	CEBPZOS	protein_coding	233.891	-2.11324	0.19796	-10.6751	1.33118e-26	4.95863e-25
ENSG00000113194	FAF2	protein_coding	555.91	-1.74128	0.163134	-10.6739	1.34775e-26	5.01368e-25
ENSG00000134717	BTF3L4	protein_coding	351.474	-1.84942	0.173311	-10.6712	1.38883e-26	5.15959e-25
ENSG00000183741	CBX6	protein_coding	640.289	-2.22592	0.208685	-10.6664	1.46174e-26	5.42322e-25
ENSG00000137807	KIF23	protein_coding	1090.09	-1.98124	0.185793	-10.6637	1.50504e-26	5.57645e-25
ENSG00000105698	USF2	protein_coding	1021.08	-1.60501	0.150582	-10.6587	1.58746e-26	5.87401e-25
ENSG00000156535	CD109	protein_coding	398.22	-1.75953	0.165096	-10.6576	1.6066e-26	5.93697e-25
ENSG00000171208	NETO2	protein_coding	354.872	-2.33282	0.218935	-10.6553	1.64632e-26	6.07569e-25
ENSG00000014641	MDH1	protein_coding	436.796	-1.72291	0.161765	-10.6507	1.73055e-26	6.37808e-25
ENSG00000156256	USP16	protein_coding	545.621	-1.69475	0.159175	-10.6471	1.79849e-26	6.61972e-25
ENSG00000134308	YWHAQ	protein_coding	1692.59	-1.47027	0.138093	-10.647	1.80132e-26	6.62139e-25
ENSG00000133639	BTG1	protein_coding	231.62	-2.12858	0.199963	-10.6448	1.84293e-26	6.76542e-25
ENSG00000139926	FRMD6	protein_coding	190.478	-2.49988	0.234878	-10.6433	1.87396e-26	6.87028e-25
ENSG00000120805	ARL1	protein_coding	251.086	-1.96026	0.184205	-10.6418	1.90466e-26	6.97366e-25
ENSG00000133606	MKRN1	protein_coding	487.954	-1.65366	0.155435	-10.6389	1.9634e-26	7.17931e-25
ENSG00000184743	ATL3	protein_coding	311.711	-2.00294	0.188277	-10.6383	1.97806e-26	7.22341e-25
ENSG00000004478	FKBP4	protein_coding	1026.78	-1.42447	0.13395	-10.6343	2.06406e-26	7.52762e-25
ENSG00000206053	HN1L	protein_coding	848.976	-1.64078	0.154427	-10.625	2.28132e-26	8.30907e-25
ENSG00000126012	KDM5C	protein_coding	2699.38	-1.71973	0.161888	-10.623	2.33058e-26	8.47742e-25
ENSG00000196865	NHLRC2	protein_coding	674.262	-1.86447	0.175527	-10.6221	2.35087e-26	8.54007e-25
ENSG00000124702	KLHDC3	protein_coding	594.715	-1.67083	0.15753	-10.6064	2.78314e-26	1.00972e-24
ENSG00000149503	INCENP	protein_coding	1169.52	-1.91724	0.18079	-10.6048	2.83105e-26	1.02577e-24
ENSG00000139433	GLTP	protein_coding	138.147	-2.42725	0.229042	-10.5974	3.06462e-26	1.10895e-24
ENSG00000001084	GCLC	protein_coding	429.409	-1.9441	0.183466	-10.5965	3.0922e-26	1.11748e-24
ENSG00000149212	SESN3	protein_coding	912.529	-2.05196	0.193716	-10.5926	3.22429e-26	1.16371e-24
ENSG00000120889	TNFRSF10B	protein_coding	564.899	-1.50992	0.142563	-10.5912	3.2742e-26	1.18019e-24
ENSG00000009335	UBE3C	protein_coding	852.174	-1.73489	0.163827	-10.5898	3.32334e-26	1.19636e-24
ENSG00000106609	TMEM248	protein_coding	427.214	-1.84386	0.174131	-10.5889	3.35449e-26	1.20601e-24
ENSG00000124422	USP22	protein_coding	1833.22	-1.64974	0.155892	-10.5825	3.59128e-26	1.28948e-24
ENSG00000203950	FAM127B	protein_coding	262.17	-2.04109	0.192904	-10.5808	3.65738e-26	1.31153e-24
ENSG00000088247	KHSRP	protein_coding	1942.99	-1.52841	0.144559	-10.5729	3.98006e-26	1.4254e-24
ENSG00000100528	CNIH1	protein_coding	338.865	-1.93758	0.183279	-10.5718	4.02738e-26	1.4405e-24
ENSG00000137710	RDX	protein_coding	1542.79	-1.51212	0.143047	-10.5708	4.07096e-26	1.45422e-24
ENSG00000117399	CDC20	protein_coding	782.515	-1.64341	0.155479	-10.57	4.10574e-26	1.46477e-24
ENSG00000131153	GINS2	protein_coding	372.421	-1.6143	0.152764	-10.5673	4.225e-26	1.50539e-24
ENSG00000163939	PBRM1	protein_coding	863.337	-1.80877	0.171196	-10.5654	4.30945e-26	1.53352e-24
ENSG00000101126	ADNP	protein_coding	1103.83	-1.74686	0.165352	-10.5644	4.35521e-26	1.54782e-24
ENSG00000170004	CHD3	protein_coding	2057.47	-1.58572	0.150118	-10.5631	4.41683e-26	1.56772e-24
ENSG00000170017	ALCAM	protein_coding	515.283	-1.87535	0.177549	-10.5625	4.44761e-26	1.57664e-24
ENSG00000114850	SSR3	protein_coding	348.406	-1.72854	0.163678	-10.5606	4.53537e-26	1.60571e-24
ENSG00000091436	AC013461.1	protein_coding	461.986	-1.868	0.176937	-10.5574	4.69333e-26	1.65952e-24
ENSG00000055332	EIF2AK2	protein_coding	1019.75	-1.64919	0.156283	-10.5526	4.94214e-26	1.74528e-24
ENSG00000141522	ARHGDIA	protein_coding	1425.1	-1.59204	0.150872	-10.5522	4.95993e-26	1.74935e-24
ENSG00000169710	FASN	protein_coding	6735.7	-2.02507	0.191931	-10.551	5.02448e-26	1.76988e-24
ENSG00000140367	UBE2Q2	protein_coding	262.647	-1.90266	0.180345	-10.5501	5.07301e-26	1.78471e-24
ENSG00000164930	FZD6	protein_coding	208.117	-2.07525	0.196888	-10.5403	5.63458e-26	1.97978e-24
ENSG00000137642	SORL1	protein_coding	229.386	-2.56712	0.243602	-10.5382	5.76004e-26	2.02131e-24
ENSG00000071127	WDR1	protein_coding	819.213	-1.54275	0.146414	-10.5369	5.83839e-26	2.04623e-24
ENSG00000111731	C2CD5	protein_coding	364.757	-1.85993	0.176521	-10.5366	5.85817e-26	2.05058e-24
ENSG00000198176	TFDP1	protein_coding	584.267	-1.60342	0.152197	-10.5352	5.94767e-26	2.0793e-24
ENSG00000153113	CAST	protein_coding	819.373	-1.67766	0.159255	-10.5344	5.99732e-26	2.09403e-24
ENSG00000099995	SF3A1	protein_coding	1470.16	-1.61784	0.153614	-10.5319	6.16101e-26	2.14849e-24
ENSG00000128872	TMOD2	protein_coding	316.172	-2.1117	0.200655	-10.524	6.69678e-26	2.33241e-24
ENSG00000184602	SNN	protein_coding	78.2666	-3.12219	0.296677	-10.5239	6.70704e-26	2.33306e-24
ENSG00000125249	RAP2A	protein_coding	225.358	-2.26358	0.215252	-10.5159	7.29493e-26	2.5344e-24
ENSG00000102178	UBL4A	protein_coding	238.592	-2.00082	0.190291	-10.5145	7.40905e-26	2.57084e-24
ENSG00000106031	HOXA13	protein_coding	284.3	-2.15469	0.205002	-10.5105	7.72444e-26	2.67694e-24
ENSG00000198087	CD2AP	protein_coding	971.835	-1.78596	0.169959	-10.5082	7.92055e-26	2.74149e-24
ENSG00000108055	SMC3	protein_coding	1388.91	-1.6634	0.158311	-10.5071	8.00846e-26	2.76848e-24
ENSG00000122359	ANXA11	protein_coding	599.594	-1.51475	0.144167	-10.5069	8.03234e-26	2.7733e-24
ENSG00000055070	SZRD1	protein_coding	371.355	-1.92709	0.183445	-10.505	8.19339e-26	2.8254e-24
ENSG00000183723	CMTM4	protein_coding	604.145	-2.08859	0.198983	-10.4963	8.9794e-26	3.09262e-24
ENSG00000101193	GID8	protein_coding	329.044	-1.74674	0.16645	-10.494	9.20191e-26	3.16534e-24
ENSG00000170275	CRTAP	protein_coding	785.434	-1.55656	0.148363	-10.4915	9.44778e-26	3.24591e-24
ENSG00000196693	ZNF33B	protein_coding	254.531	-2.07563	0.197847	-10.4911	9.49278e-26	3.25736e-24
ENSG00000135114	OASL	protein_coding	39.7447	5.36887	0.511764	10.4909	9.50922e-26	3.25899e-24
ENSG00000117519	CNN3	protein_coding	840.988	-1.52657	0.145581	-10.4861	1.00106e-25	3.42661e-24
ENSG00000057294	PKP2	protein_coding	303.143	-1.86589	0.17798	-10.4837	1.02687e-25	3.51064e-24
ENSG00000140382	HMG20A	protein_coding	295.85	-1.82614	0.174372	-10.4727	1.15346e-25	3.9386e-24
ENSG00000111707	SUDS3	protein_coding	453.214	-1.59543	0.152369	-10.4708	1.17598e-25	4.01057e-24
ENSG00000162817	C1orf115	protein_coding	160.387	-2.34521	0.223979	-10.4707	1.17821e-25	4.01325e-24
ENSG00000131507	NDFIP1	protein_coding	302.195	-2.02321	0.193256	-10.4691	1.19795e-25	4.07551e-24
ENSG00000083444	PLOD1	protein_coding	436.48	-1.91593	0.183044	-10.467	1.22448e-25	4.16068e-24
ENSG00000165629	ATP5C1	protein_coding	888.864	-1.37256	0.131151	-10.4655	1.24464e-25	4.22404e-24
ENSG00000143294	PRCC	protein_coding	428.834	-1.91246	0.182749	-10.4649	1.25189e-25	4.24349e-24
ENSG00000177733	HNRNPA0	protein_coding	635.431	-1.60787	0.153673	-10.463	1.2781e-25	4.32707e-24
ENSG00000084444	FAM234B	protein_coding	170.078	-2.28867	0.218848	-10.4578	1.34961e-25	4.56363e-24
ENSG00000131238	PPT1	protein_coding	404.788	-1.85252	0.177255	-10.4512	1.44705e-25	4.88716e-24
ENSG00000035499	DEPDC1B	protein_coding	199.489	-2.00199	0.191576	-10.4501	1.46415e-25	4.93895e-24
ENSG00000197045	GMFB	protein_coding	265.729	-1.96891	0.188416	-10.4498	1.46841e-25	4.94732e-24
ENSG00000164176	EDIL3	protein_coding	486.095	-2.00243	0.191738	-10.4436	1.5682e-25	5.27716e-24
ENSG00000124214	STAU1	protein_coding	1175.26	-1.57311	0.150645	-10.4425	1.58576e-25	5.3298e-24
ENSG00000225733	FGD5-AS1	antisense	652.342	-1.69216	0.162048	-10.4423	1.58845e-25	5.3324e-24
ENSG00000100028	SNRPD3	protein_coding	812.163	-1.55549	0.148984	-10.4407	1.61692e-25	5.42146e-24
ENSG00000028203	VEZT	protein_coding	504.287	-1.65206	0.158317	-10.4352	1.71284e-25	5.73614e-24
ENSG00000105323	HNRNPUL1	protein_coding	3207.88	-1.51589	0.145277	-10.4345	1.72579e-25	5.77259e-24
ENSG00000150768	DLAT	protein_coding	455.148	-1.74151	0.166976	-10.4297	1.81453e-25	6.06213e-24
ENSG00000101265	RASSF2	protein_coding	241.67	-2.18029	0.209093	-10.4274	1.85939e-25	6.20459e-24
ENSG00000176903	PNMA1	protein_coding	387.442	-1.76365	0.169167	-10.4255	1.89586e-25	6.31869e-24
ENSG00000182934	SRPRA	protein_coding	599.603	-1.74877	0.167822	-10.4204	2.00083e-25	6.66058e-24
ENSG00000122026	RPL21	protein_coding	883.321	-1.35377	0.129945	-10.418	2.05277e-25	6.82533e-24
ENSG00000121297	TSHZ3	protein_coding	234.96	-2.17173	0.208465	-10.4177	2.05844e-25	6.83604e-24
ENSG00000124313	IQSEC2	protein_coding	167.932	-2.22445	0.213566	-10.4157	2.10191e-25	6.96378e-24
ENSG00000140450	ARRDC4	protein_coding	163.448	-2.3371	0.224381	-10.4158	2.10122e-25	6.96378e-24
ENSG00000121057	AKAP1	protein_coding	594.537	-1.80756	0.173612	-10.4115	2.19726e-25	7.26244e-24
ENSG00000179295	PTPN11	protein_coding	1298.88	-1.72132	0.165329	-10.4115	2.19694e-25	7.26244e-24
ENSG00000115053	NCL	protein_coding	5859.52	-1.41409	0.13587	-10.4077	2.28731e-25	7.55111e-24
ENSG00000213024	NUP62	protein_coding	680.712	-1.70953	0.164361	-10.4011	2.45113e-25	8.08235e-24
ENSG00000100503	NIN	protein_coding	1094.99	-1.87296	0.180081	-10.4006	2.46312e-25	8.1123e-24
ENSG00000059573	ALDH18A1	protein_coding	709.946	-1.52803	0.147005	-10.3944	2.62905e-25	8.64856e-24
ENSG00000181291	TMEM132E	protein_coding	181.27	-2.24186	0.215697	-10.3936	2.65266e-25	8.71593e-24
ENSG00000177469	PTRF	protein_coding	516.794	-1.76815	0.170155	-10.3914	2.71361e-25	8.90568e-24
ENSG00000224531	SMIM13	protein_coding	239.715	-2.22572	0.214215	-10.3901	2.75029e-25	9.01546e-24
ENSG00000067955	CBFB	protein_coding	355.802	-1.83681	0.176807	-10.3888	2.7891e-25	9.13194e-24
ENSG00000010810	FYN	protein_coding	669.736	-1.57684	0.151795	-10.388	2.8131e-25	9.19968e-24
ENSG00000147604	RPL7	protein_coding	2310.98	-1.21483	0.11707	-10.377	3.15606e-25	1.03092e-23
ENSG00000160216	AGPAT3	protein_coding	793.268	-1.94539	0.187521	-10.3743	3.24662e-25	1.05926e-23
ENSG00000155380	SLC16A1	protein_coding	637.528	-1.71762	0.165575	-10.3736	3.26803e-25	1.065e-23
ENSG00000066044	ELAVL1	protein_coding	860.824	-1.62096	0.156399	-10.3642	3.60763e-25	1.17429e-23
ENSG00000071575	TRIB2	protein_coding	295.861	-2.32346	0.224317	-10.3579	3.85239e-25	1.2525e-23
ENSG00000125691	RPL23	protein_coding	3948.11	-1.26544	0.122208	-10.3548	3.97954e-25	1.29233e-23
ENSG00000135829	DHX9	protein_coding	2469.29	-1.54316	0.149122	-10.3483	4.25962e-25	1.38167e-23
ENSG00000108861	DUSP3	protein_coding	422.694	-1.67558	0.16194	-10.3469	4.32335e-25	1.40072e-23
ENSG00000166181	API5	protein_coding	598.265	-1.6038	0.155102	-10.3403	4.63091e-25	1.49862e-23
ENSG00000198624	CCDC69	protein_coding	111.537	-2.4894	0.240774	-10.3392	4.68586e-25	1.51464e-23
ENSG00000025800	KPNA6	protein_coding	1016.25	-1.76772	0.171007	-10.3371	4.78697e-25	1.54553e-23
ENSG00000114346	ECT2	protein_coding	538.231	-1.55888	0.150857	-10.3335	4.9693e-25	1.60254e-23
ENSG00000061918	GUCY1B3	protein_coding	156.146	-2.35781	0.228175	-10.3334	4.979e-25	1.60381e-23
ENSG00000165678	GHITM	protein_coding	525.589	-1.52581	0.147678	-10.332	5.05061e-25	1.62333e-23
ENSG00000240184	PCDHGC3	protein_coding	159.581	-2.50992	0.242927	-10.332	5.05126e-25	1.62333e-23
ENSG00000169783	LINGO1	protein_coding	137.229	-2.43432	0.235708	-10.3277	5.28179e-25	1.69547e-23
ENSG00000101849	TBL1X	protein_coding	228.978	-2.03707	0.197257	-10.327	5.32156e-25	1.70627e-23
ENSG00000074695	LMAN1	protein_coding	862.377	-1.9322	0.187136	-10.3251	5.42435e-25	1.73723e-23
ENSG00000151835	SACS	protein_coding	1013.09	-2.21217	0.214381	-10.3189	5.79109e-25	1.85255e-23
ENSG00000140553	UNC45A	protein_coding	534.409	-1.75324	0.169973	-10.3148	6.03891e-25	1.9274e-23
ENSG00000159131	GART	protein_coding	889.811	-1.44032	0.139635	-10.3149	6.03377e-25	1.9274e-23
ENSG00000167553	TUBA1C	protein_coding	439.333	-1.79378	0.174019	-10.3079	6.48975e-25	2.06892e-23
ENSG00000187676	B3GLCT	protein_coding	131.334	-2.49005	0.241873	-10.2949	7.43089e-25	2.36625e-23
ENSG00000177853	ZNF518A	protein_coding	561.977	-1.84341	0.179064	-10.2947	7.44246e-25	2.36723e-23
ENSG00000182963	GJC1	protein_coding	567.454	-1.98749	0.193195	-10.2875	8.02527e-25	2.54969e-23
ENSG00000197653	DNAH10	protein_coding	49.9202	4.2037	0.40864	10.2871	8.06019e-25	2.55787e-23
ENSG00000165502	RPL36AL	protein_coding	429.008	-1.63313	0.158799	-10.2843	8.29679e-25	2.62996e-23
ENSG00000167695	FAM57A	protein_coding	258.095	-2.15044	0.209164	-10.2811	8.57411e-25	2.71478e-23
ENSG00000101843	PSMD10	protein_coding	194.6	-2.09095	0.203399	-10.28	8.67147e-25	2.74249e-23
ENSG00000148773	MKI67	protein_coding	8492.86	-1.83897	0.179003	-10.2734	9.28835e-25	2.93425e-23
ENSG00000182628	SKA2	protein_coding	534.374	-1.61079	0.156806	-10.2726	9.36922e-25	2.95645e-23
ENSG00000278705	HIST1H4B	protein_coding	370.822	-1.96967	0.191792	-10.2698	9.63951e-25	3.0383e-23
ENSG00000124486	USP9X	protein_coding	8932.73	-1.72575	0.168082	-10.2673	9.89074e-25	3.11396e-23
ENSG00000135333	EPHA7	protein_coding	1102.25	-1.98969	0.193847	-10.2642	1.02161e-24	3.21277e-23
ENSG00000130935	NOL11	protein_coding	538.176	-1.66813	0.162544	-10.2626	1.03832e-24	3.26163e-23
ENSG00000112984	KIF20A	protein_coding	609.975	-1.65691	0.161461	-10.262	1.04554e-24	3.28062e-23
ENSG00000168078	PBK	protein_coding	214.324	-2.07807	0.202509	-10.2617	1.04892e-24	3.28751e-23
ENSG00000182718	ANXA2	protein_coding	857.445	-1.42546	0.138974	-10.257	1.10026e-24	3.44455e-23
ENSG00000105568	PPP2R1A	protein_coding	1605.04	-1.57974	0.154028	-10.2562	1.10948e-24	3.46953e-23
ENSG00000080824	HSP90AA1	protein_coding	9796.96	-1.30556	0.127301	-10.2557	1.1156e-24	3.48086e-23
ENSG00000119820	YIPF4	protein_coding	438.326	-1.76799	0.172389	-10.2558	1.11446e-24	3.48086e-23
ENSG00000136854	STXBP1	protein_coding	296.264	-1.89827	0.185179	-10.251	1.17158e-24	3.65142e-23
ENSG00000079999	KEAP1	protein_coding	208.761	-2.02763	0.197814	-10.2502	1.18142e-24	3.67797e-23
ENSG00000105058	FAM32A	protein_coding	338.735	-1.78882	0.174525	-10.2496	1.18798e-24	3.69427e-23
ENSG00000011485	PPP5C	protein_coding	828.47	-1.51427	0.147759	-10.2483	1.20469e-24	3.74206e-23
ENSG00000184007	PTP4A2	protein_coding	822.694	-1.64242	0.160265	-10.2481	1.20666e-24	3.744e-23
ENSG00000182013	PNMAL1	protein_coding	189.67	-2.03074	0.198177	-10.2471	1.21964e-24	3.78008e-23
ENSG00000115808	STRN	protein_coding	563.648	-1.81597	0.177241	-10.2458	1.23649e-24	3.82803e-23
ENSG00000130340	SNX9	protein_coding	487.235	-1.81027	0.176706	-10.2445	1.25234e-24	3.87281e-23
ENSG00000135048	TMEM2	protein_coding	676.864	-2.03623	0.198785	-10.2434	1.26744e-24	3.91516e-23
ENSG00000117450	PRDX1	protein_coding	461.441	-1.92982	0.188505	-10.2375	1.34667e-24	4.15529e-23
ENSG00000170522	ELOVL6	protein_coding	304.21	-1.92315	0.187924	-10.2337	1.40134e-24	4.31919e-23
ENSG00000065882	TBC1D1	protein_coding	299.957	-1.65457	0.161765	-10.2283	1.48169e-24	4.56182e-23
ENSG00000138650	PCDH10	protein_coding	117.465	-2.6207	0.256299	-10.2252	1.5296e-24	4.70412e-23
ENSG00000157240	FZD1	protein_coding	133.221	-2.96975	0.290455	-10.2245	1.54043e-24	4.73219e-23
ENSG00000105171	POP4	protein_coding	459.144	-1.57974	0.154513	-10.224	1.54826e-24	4.75101e-23
ENSG00000145741	BTF3	protein_coding	2168.37	-1.25556	0.122807	-10.2238	1.55112e-24	4.75454e-23
ENSG00000197006	METTL9	protein_coding	356.935	-1.66685	0.16305	-10.2229	1.56569e-24	4.79392e-23
ENSG00000164684	ZNF704	protein_coding	522.303	-1.93986	0.189805	-10.2203	1.60898e-24	4.92109e-23
ENSG00000158864	NDUFS2	protein_coding	303.457	-1.87854	0.183885	-10.2158	1.68399e-24	5.14484e-23
ENSG00000070814	TCOF1	protein_coding	1382.97	-1.54229	0.150976	-10.2154	1.69115e-24	5.16107e-23
ENSG00000130779	CLIP1	protein_coding	639.765	-1.63748	0.160326	-10.2134	1.72634e-24	5.26269e-23
ENSG00000119720	NRDE2	protein_coding	258.33	-2.34307	0.229452	-10.2116	1.75969e-24	5.3585e-23
ENSG00000085365	SCAMP1	protein_coding	297.287	-1.76042	0.172405	-10.2109	1.77155e-24	5.38872e-23
ENSG00000112081	SRSF3	protein_coding	1562.19	-1.2828	0.12565	-10.2093	1.8024e-24	5.47062e-23
ENSG00000162104	ADCY9	protein_coding	336.784	-2.26374	0.221733	-10.2093	1.80145e-24	5.47062e-23
ENSG00000176148	TCP11L1	protein_coding	263.396	-2.04699	0.200561	-10.2063	1.85794e-24	5.63306e-23
ENSG00000157214	STEAP2	protein_coding	157.848	-2.29849	0.225271	-10.2032	1.91815e-24	5.80928e-23
ENSG00000100380	ST13	protein_coding	1845.99	-1.24349	0.121909	-10.2002	1.97946e-24	5.98847e-23
ENSG00000065613	SLK	protein_coding	1057.64	-1.71815	0.168491	-10.1973	2.03868e-24	6.16093e-23
ENSG00000159140	SON	protein_coding	3598.04	-1.60364	0.157271	-10.1966	2.05257e-24	6.19618e-23
ENSG00000014216	CAPN1	protein_coding	552.833	-1.73044	0.169778	-10.1923	2.14526e-24	6.46898e-23
ENSG00000147257	GPC3	protein_coding	368.994	-1.72252	0.169046	-10.1897	2.20542e-24	6.64322e-23
ENSG00000102038	SMARCA1	protein_coding	580.423	-1.80121	0.176774	-10.1894	2.21204e-24	6.65596e-23
ENSG00000169607	CKAP2L	protein_coding	379.384	-1.88456	0.184994	-10.1871	2.26352e-24	6.80351e-23
ENSG00000165219	GAPVD1	protein_coding	1253.69	-1.47547	0.14489	-10.1834	2.35123e-24	7.05953e-23
ENSG00000143862	ARL8A	protein_coding	181.949	-2.0642	0.202762	-10.1804	2.42544e-24	7.2745e-23
ENSG00000100603	SNW1	protein_coding	440.833	-1.64568	0.161683	-10.1784	2.47575e-24	7.41739e-23
ENSG00000184575	XPOT	protein_coding	1019.24	-1.66039	0.163173	-10.1756	2.54733e-24	7.62366e-23
ENSG00000137872	SEMA6D	protein_coding	89.7884	-3.29554	0.323877	-10.1753	2.55651e-24	7.64293e-23
ENSG00000075856	SART3	protein_coding	462.388	-1.59938	0.157192	-10.1747	2.57212e-24	7.68134e-23
ENSG00000180957	PITPNB	protein_coding	940.209	-1.5292	0.150326	-10.1726	2.62836e-24	7.84089e-23
ENSG00000280871	NA	NA	55.7429	3.83779	0.377386	10.1694	2.71596e-24	8.09355e-23
ENSG00000087365	SF3B2	protein_coding	1742.8	-1.33942	0.131739	-10.1672	2.77719e-24	8.26719e-23
ENSG00000141556	TBCD	protein_coding	558.356	-1.78426	0.175542	-10.1643	2.86169e-24	8.50963e-23
ENSG00000134369	NAV1	protein_coding	376.008	-1.83854	0.181034	-10.1558	3.12216e-24	9.27428e-23
ENSG00000143179	UCK2	protein_coding	312.232	-1.87668	0.184852	-10.1523	3.23649e-24	9.60366e-23
ENSG00000196531	NACA	protein_coding	2569.4	-1.19391	0.11764	-10.1488	3.35411e-24	9.94208e-23
ENSG00000004897	CDC27	protein_coding	1054.72	-1.66382	0.16395	-10.1484	3.3699e-24	9.97828e-23
ENSG00000169213	RAB3B	protein_coding	320.952	-1.84849	0.182153	-10.148	3.38158e-24	1.00022e-22
ENSG00000005156	LIG3	protein_coding	762.003	-1.62833	0.160511	-10.1447	3.50022e-24	1.03422e-22
ENSG00000171488	LRRC8C	protein_coding	196.124	-2.23737	0.220609	-10.1418	3.60456e-24	1.06392e-22
ENSG00000116906	GNPAT	protein_coding	447.968	-1.49179	0.147152	-10.1377	3.75707e-24	1.10776e-22
ENSG00000123595	RAB9A	protein_coding	334.044	-1.78313	0.175901	-10.1371	3.78044e-24	1.11347e-22
ENSG00000069869	NEDD4	protein_coding	263.191	-1.95065	0.192441	-10.1363	3.81107e-24	1.12131e-22
ENSG00000150712	MTMR12	protein_coding	382.644	-1.78322	0.17593	-10.136	3.82556e-24	1.12439e-22
ENSG00000277075	HIST1H2AE	protein_coding	438.864	-1.95184	0.192655	-10.1313	4.01379e-24	1.17846e-22
ENSG00000117155	SSX2IP	protein_coding	366.985	-1.90473	0.188036	-10.1296	4.08273e-24	1.19744e-22
ENSG00000166454	ATMIN	protein_coding	537.772	-1.80737	0.178457	-10.1278	4.15994e-24	1.2188e-22
ENSG00000163902	RPN1	protein_coding	939.153	-1.5044	0.148561	-10.1265	4.21526e-24	1.23372e-22
ENSG00000147853	AK3	protein_coding	469.899	-1.61977	0.159986	-10.1245	4.30361e-24	1.25825e-22
ENSG00000213463	SYNJ2BP	protein_coding	431.898	-1.9375	0.191449	-10.1202	4.49442e-24	1.31266e-22
ENSG00000128791	TWSG1	protein_coding	375.042	-1.99604	0.197273	-10.1182	4.5886e-24	1.33877e-22
ENSG00000118482	PHF3	protein_coding	1646.08	-1.78891	0.176817	-10.1173	4.63128e-24	1.34855e-22
ENSG00000163682	RPL9	protein_coding	1551.65	-1.2578	0.124322	-10.1173	4.63182e-24	1.34855e-22
ENSG00000133872	SARAF	protein_coding	265.343	-1.9019	0.188004	-10.1163	4.67774e-24	1.3605e-22
ENSG00000065559	MAP2K4	protein_coding	439.39	-1.72683	0.170725	-10.1147	4.75568e-24	1.38173e-22
ENSG00000182944	EWSR1	protein_coding	2599.65	-1.34996	0.133482	-10.1135	4.81398e-24	1.39721e-22
ENSG00000141279	NPEPPS	protein_coding	797.024	-1.52697	0.15106	-10.1084	5.07188e-24	1.47053e-22
ENSG00000257103	LSM14A	protein_coding	827.616	-1.60955	0.159278	-10.1053	5.23272e-24	1.51558e-22
ENSG00000176087	SLC35A4	protein_coding	385.012	-1.76183	0.174396	-10.1025	5.38747e-24	1.55717e-22
ENSG00000196591	HDAC2	protein_coding	1440.37	-1.35732	0.134354	-10.1026	5.38193e-24	1.55717e-22
ENSG00000196781	TLE1	protein_coding	653.951	-1.62946	0.161298	-10.1022	5.4035e-24	1.56018e-22
ENSG00000151348	EXT2	protein_coding	547.199	-1.73426	0.171693	-10.101	5.46942e-24	1.57758e-22
ENSG00000198682	PAPSS2	protein_coding	262.303	-1.84125	0.182291	-10.1006	5.49113e-24	1.58221e-22
ENSG00000132694	ARHGEF11	protein_coding	610.101	-1.69787	0.168104	-10.1001	5.51773e-24	1.58823e-22
ENSG00000057252	SOAT1	protein_coding	300.579	-2.01494	0.199502	-10.0998	5.53471e-24	1.58983e-22
ENSG00000138443	ABI2	protein_coding	621.278	-1.77444	0.17569	-10.0998	5.53442e-24	1.58983e-22
ENSG00000113575	PPP2CA	protein_coding	653.554	-1.55181	0.153657	-10.0992	5.56922e-24	1.5981e-22
ENSG00000108960	MMD	protein_coding	143.224	-2.23705	0.221632	-10.0935	5.90159e-24	1.69173e-22
ENSG00000171848	RRM2	protein_coding	1004.7	-1.57849	0.156453	-10.0893	6.16343e-24	1.76497e-22
ENSG00000198951	NAGA	protein_coding	272.261	-1.86315	0.184745	-10.085	6.43572e-24	1.84105e-22
ENSG00000163399	ATP1A1	protein_coding	1951.41	-1.71241	0.169832	-10.083	6.56901e-24	1.87726e-22
ENSG00000163053	SLC16A14	protein_coding	134.43	-2.18493	0.216771	-10.0794	6.81128e-24	1.9445e-22
ENSG00000104804	TULP2	protein_coding	43.8203	4.43051	0.439603	10.0784	6.88213e-24	1.96271e-22
ENSG00000090060	PAPOLA	protein_coding	1590.87	-1.55207	0.154003	-10.0782	6.9011e-24	1.96611e-22
ENSG00000008083	JARID2	protein_coding	589.517	-1.95421	0.193965	-10.0751	7.12207e-24	2.02699e-22
ENSG00000009954	BAZ1B	protein_coding	1920.43	-1.46532	0.145508	-10.0703	7.47217e-24	2.12446e-22
ENSG00000177565	TBL1XR1	protein_coding	504.773	-1.80305	0.179084	-10.0682	7.63846e-24	2.16952e-22
ENSG00000164818	DNAAF5	protein_coding	454.971	-1.81252	0.180061	-10.0662	7.79471e-24	2.21165e-22
ENSG00000213625	LEPROT	protein_coding	197.175	-2.12485	0.211256	-10.0582	8.45367e-24	2.39618e-22
ENSG00000125845	BMP2	protein_coding	108.086	-2.52169	0.250772	-10.0557	8.66841e-24	2.45455e-22
ENSG00000148400	NOTCH1	protein_coding	504.654	-1.99938	0.198849	-10.0548	8.7533e-24	2.47607e-22
ENSG00000119900	OGFRL1	protein_coding	394.993	-2.00543	0.199478	-10.0534	8.87765e-24	2.5087e-22
ENSG00000148411	NACC2	protein_coding	390.745	-2.09997	0.208945	-10.0503	9.15505e-24	2.58447e-22
ENSG00000141448	GATA6	protein_coding	200.909	-2.23701	0.222732	-10.0435	9.81458e-24	2.76785e-22
ENSG00000136167	LCP1	protein_coding	486.251	-1.70413	0.169692	-10.0425	9.91342e-24	2.7929e-22
ENSG00000144231	POLR2D	protein_coding	476.832	-1.48604	0.14809	-10.0347	1.0728e-23	3.01934e-22
ENSG00000180398	MCFD2	protein_coding	501.361	-1.5936	0.158825	-10.0337	1.08395e-23	3.04764e-22
ENSG00000111450	STX2	protein_coding	163.555	-2.05748	0.205064	-10.0334	1.08717e-23	3.05361e-22
ENSG00000107789	MINPP1	protein_coding	210.477	-2.03388	0.202782	-10.0299	1.12617e-23	3.15998e-22
ENSG00000162980	ARL5A	protein_coding	373.48	-2.00879	0.200315	-10.0281	1.1466e-23	3.21407e-22
ENSG00000151135	TMEM263	protein_coding	316.453	-1.8178	0.181278	-10.0277	1.15167e-23	3.22502e-22
ENSG00000116288	PARK7	protein_coding	566.68	-1.51506	0.151204	-10.02	1.24531e-23	3.48375e-22
ENSG00000205531	NAP1L4	protein_coding	449.721	-1.5699	0.156713	-10.0177	1.27479e-23	3.56265e-22
ENSG00000136205	TNS3	protein_coding	99.504	-2.97188	0.296717	-10.0159	1.29816e-23	3.62432e-22
ENSG00000101856	PGRMC1	protein_coding	552.235	-1.5617	0.155998	-10.011	1.36313e-23	3.8019e-22
ENSG00000136156	ITM2B	protein_coding	449.687	-1.6008	0.159908	-10.0108	1.36655e-23	3.8076e-22
ENSG00000115207	GTF3C2	protein_coding	329.991	-1.95327	0.195262	-10.0033	1.47335e-23	4.10111e-22
ENSG00000165626	BEND7	protein_coding	250.575	-1.93669	0.193649	-10.001	1.50872e-23	4.19537e-22
ENSG00000135624	CCT7	protein_coding	2742.76	-1.25109	0.125104	-10.0004	1.51835e-23	4.21791e-22
ENSG00000234616	JRK	protein_coding	178.58	-2.48799	0.24883	-9.99877	1.54299e-23	4.28209e-22
ENSG00000074590	NUAK1	protein_coding	243.479	-2.02889	0.202949	-9.99706	1.56981e-23	4.35221e-22
ENSG00000159202	UBE2Z	protein_coding	585.874	-1.6128	0.161365	-9.9947	1.60781e-23	4.45313e-22
ENSG00000142168	SOD1	protein_coding	1101.65	-1.32092	0.132188	-9.99274	1.63984e-23	4.53731e-22
ENSG00000160710	ADAR	protein_coding	2058.81	-1.53509	0.153667	-9.98975	1.69008e-23	4.67169e-22
ENSG00000142065	ZFP14	protein_coding	156.716	-2.16195	0.216525	-9.98478	1.77687e-23	4.90672e-22
ENSG00000066926	FECH	protein_coding	276.522	-1.81899	0.182243	-9.98114	1.84335e-23	5.08526e-22
ENSG00000171475	WIPF2	protein_coding	371.775	-1.88576	0.189002	-9.97746	1.91295e-23	5.27207e-22
ENSG00000148248	SURF4	protein_coding	1413.01	-1.57996	0.158474	-9.96982	2.06603e-23	5.68832e-22
ENSG00000181467	RAP2B	protein_coding	138.378	-2.439	0.244653	-9.96926	2.07769e-23	5.71478e-22
ENSG00000169679	BUB1	protein_coding	954.4	-1.53684	0.154179	-9.96788	2.1067e-23	5.78884e-22
ENSG00000174460	ZCCHC12	protein_coding	173.629	-2.25258	0.226066	-9.9643	2.18413e-23	5.99572e-22
ENSG00000088888	MAVS	protein_coding	1716.25	-1.58369	0.158961	-9.96281	2.21715e-23	6.08036e-22
ENSG00000167005	NUDT21	protein_coding	763.182	-1.62114	0.162734	-9.96192	2.23703e-23	6.12885e-22
ENSG00000182871	COL18A1	protein_coding	206.837	-2.27953	0.228837	-9.96139	2.24897e-23	6.15552e-22
ENSG00000196305	IARS	protein_coding	2507.92	-1.54048	0.154658	-9.9606	2.26701e-23	6.19879e-22
ENSG00000110218	PANX1	protein_coding	211.967	-2.17437	0.218303	-9.96034	2.27275e-23	6.20838e-22
ENSG00000134440	NARS	protein_coding	796.453	-1.58191	0.158874	-9.95702	2.35007e-23	6.41332e-22
ENSG00000115380	EFEMP1	protein_coding	69.9501	-3.19187	0.320605	-9.95576	2.37997e-23	6.48857e-22
ENSG00000148672	GLUD1	protein_coding	532.758	-1.67388	0.168138	-9.95539	2.3889e-23	6.50653e-22
ENSG00000100473	COCH	protein_coding	241.594	-1.8367	0.184516	-9.95414	2.41917e-23	6.58254e-22
ENSG00000198740	ZNF652	protein_coding	537.829	-2.06065	0.207069	-9.95151	2.48382e-23	6.75186e-22
ENSG00000183798	EMILIN3	protein_coding	72.0419	-3.14685	0.316262	-9.95015	2.51801e-23	6.83813e-22
ENSG00000134986	NREP	protein_coding	167.213	-2.04961	0.20601	-9.94908	2.54524e-23	6.89865e-22
ENSG00000164733	CTSB	protein_coding	466.865	-1.56846	0.157649	-9.94909	2.54497e-23	6.89865e-22
ENSG00000185728	YTHDF3	protein_coding	428.917	-1.59562	0.160392	-9.94821	2.56749e-23	6.95219e-22
ENSG00000143442	POGZ	protein_coding	915.088	-1.72474	0.17338	-9.94772	2.5803e-23	6.97333e-22
ENSG00000165671	NSD1	protein_coding	1962.64	-1.78581	0.179519	-9.94777	2.57906e-23	6.97333e-22
ENSG00000091317	CMTM6	protein_coding	255.247	-1.92571	0.193692	-9.9421	2.73019e-23	7.37125e-22
ENSG00000155097	ATP6V1C1	protein_coding	208.579	-2.06645	0.207893	-9.93998	2.78897e-23	7.52266e-22
ENSG00000136381	IREB2	protein_coding	1101.5	-1.5328	0.154221	-9.93899	2.81659e-23	7.58982e-22
ENSG00000018510	AGPS	protein_coding	593.248	-1.73758	0.174869	-9.93645	2.88929e-23	7.7782e-22
ENSG00000116830	TTF2	protein_coding	778.38	-1.50649	0.151615	-9.93632	2.89317e-23	7.78111e-22
ENSG00000158623	COPG2	protein_coding	282.286	-1.69768	0.170862	-9.93596	2.90352e-23	7.80142e-22
ENSG00000111540	RAB5B	protein_coding	681.038	-1.70171	0.171291	-9.93459	2.94371e-23	7.90179e-22
ENSG00000142541	RPL13A	protein_coding	5841.19	-1.13532	0.114359	-9.92768	3.1551e-23	8.46108e-22
ENSG00000123975	CKS2	protein_coding	242.85	-1.90636	0.192089	-9.92436	3.2618e-23	8.73881e-22
ENSG00000107560	RAB11FIP2	protein_coding	262.977	-2.10939	0.212617	-9.92107	3.37127e-23	9.02342e-22
ENSG00000167325	RRM1	protein_coding	1156.74	-1.40544	0.141687	-9.9194	3.42819e-23	9.16696e-22
ENSG00000275395	FCGBP	protein_coding	54.1495	3.31628	0.334385	9.91755	3.49226e-23	9.32931e-22
ENSG00000143337	TOR1AIP1	protein_coding	388.735	-1.56483	0.157804	-9.91634	3.53483e-23	9.434e-22
ENSG00000107863	ARHGAP21	protein_coding	1245.54	-1.65724	0.167126	-9.91614	3.54172e-23	9.44335e-22
ENSG00000074527	NTN4	protein_coding	86.1652	-2.91188	0.293709	-9.91419	3.61192e-23	9.62131e-22
ENSG00000170242	USP47	protein_coding	654.305	-1.46725	0.148002	-9.91375	3.62765e-23	9.65397e-22
ENSG00000153922	CHD1	protein_coding	936.192	-1.63849	0.165332	-9.91029	3.75557e-23	9.98486e-22
ENSG00000067560	RHOA	protein_coding	946.568	-1.39453	0.140762	-9.90703	3.88021e-23	1.03064e-21
ENSG00000173726	TOMM20	protein_coding	1375.86	-1.59329	0.160837	-9.90623	3.91129e-23	1.03791e-21
ENSG00000120549	KIAA1217	protein_coding	217.385	-2.05384	0.207354	-9.905	3.95975e-23	1.04977e-21
ENSG00000172845	SP3	protein_coding	563.127	-1.47135	0.148568	-9.90353	4.01832e-23	1.06428e-21
ENSG00000180182	MED14	protein_coding	2234.4	-1.71045	0.172728	-9.90252	4.05906e-23	1.07405e-21
ENSG00000152492	CCDC50	protein_coding	399.954	-1.60818	0.162456	-9.89915	4.1984e-23	1.10987e-21
ENSG00000174695	TMEM167A	protein_coding	374.67	-1.77899	0.179754	-9.89684	4.29632e-23	1.13468e-21
ENSG00000048392	RRM2B	protein_coding	195.561	-1.97582	0.19967	-9.89542	4.35763e-23	1.14978e-21
ENSG00000153879	CEBPG	protein_coding	854.72	-1.41289	0.142784	-9.8953	4.36287e-23	1.15007e-21
ENSG00000159363	ATP13A2	protein_coding	539.331	-1.84149	0.186118	-9.89422	4.41031e-23	1.16148e-21
ENSG00000171262	FAM98B	protein_coding	262.267	-1.86982	0.189016	-9.8924	4.49128e-23	1.18169e-21
ENSG00000142676	RPL11	protein_coding	3349.26	-1.12613	0.1139	-9.88699	4.74077e-23	1.24615e-21
ENSG00000135119	RNFT2	protein_coding	217.632	-2.18457	0.22101	-9.88451	4.85942e-23	1.27614e-21
ENSG00000087274	ADD1	protein_coding	760.839	-1.40835	0.142503	-9.88298	4.93442e-23	1.29461e-21
ENSG00000166483	WEE1	protein_coding	460.45	-1.94566	0.196877	-9.8826	4.95316e-23	1.29831e-21
ENSG00000080503	SMARCA2	protein_coding	775.921	-1.67525	0.169524	-9.88205	4.98018e-23	1.30394e-21
ENSG00000172469	MANEA	protein_coding	233.019	-1.99395	0.201776	-9.88198	4.98402e-23	1.30394e-21
ENSG00000116237	ICMT	protein_coding	694.226	-1.86189	0.188424	-9.88139	5.01316e-23	1.31033e-21
ENSG00000169855	ROBO1	protein_coding	1248.74	-1.64769	0.166772	-9.8799	5.08856e-23	1.3288e-21
ENSG00000183779	ZNF703	protein_coding	672.954	-1.90403	0.192769	-9.87729	5.22252e-23	1.3625e-21
ENSG00000109099	PMP22	protein_coding	84.744	-3.05375	0.309433	-9.86885	5.68119e-23	1.48078e-21
ENSG00000108406	DHX40	protein_coding	674.383	-1.3993	0.14183	-9.86603	5.84313e-23	1.52156e-21
ENSG00000172239	PAIP1	protein_coding	455.581	-1.80007	0.182547	-9.86086	6.15226e-23	1.60056e-21
ENSG00000165672	PRDX3	protein_coding	546.406	-1.82902	0.185543	-9.8577	6.34839e-23	1.65005e-21
ENSG00000167680	SEMA6B	protein_coding	67.7935	-3.19649	0.324267	-9.85759	6.3557e-23	1.65041e-21
ENSG00000196517	SLC6A9	protein_coding	119.472	-2.65873	0.269765	-9.85573	6.47474e-23	1.67976e-21
ENSG00000145675	PIK3R1	protein_coding	307.752	-2.04925	0.207947	-9.85467	6.54295e-23	1.69587e-21
ENSG00000115652	UXS1	protein_coding	224.407	-2.03737	0.206805	-9.85164	6.74363e-23	1.74626e-21
ENSG00000161888	SPC24	protein_coding	398.074	-1.75369	0.178016	-9.85131	6.76559e-23	1.75032e-21
ENSG00000082701	GSK3B	protein_coding	394.552	-1.99288	0.202299	-9.85115	6.77631e-23	1.75147e-21
ENSG00000116128	BCL9	protein_coding	258.154	-2.27295	0.230852	-9.84593	7.13764e-23	1.84315e-21
ENSG00000074211	PPP2R2C	protein_coding	154.854	-2.31818	0.235535	-9.8422	7.40695e-23	1.91092e-21
ENSG00000128567	PODXL	protein_coding	315.23	-1.73172	0.175965	-9.84129	7.47491e-23	1.92667e-21
ENSG00000081479	LRP2	protein_coding	278.148	-2.0513	0.208455	-9.84048	7.53472e-23	1.94029e-21
ENSG00000079246	XRCC5	protein_coding	2431.72	-1.37847	0.140102	-9.83903	7.64433e-23	1.9667e-21
ENSG00000143970	ASXL2	protein_coding	575.083	-1.79448	0.182388	-9.83882	7.66027e-23	1.96899e-21
ENSG00000172081	MOB3A	protein_coding	168.358	-2.06064	0.209447	-9.83849	7.6852e-23	1.97357e-21
ENSG00000029364	SLC39A9	protein_coding	577.79	-1.5801	0.160624	-9.83725	7.78093e-23	1.99632e-21
ENSG00000186260	MKL2	protein_coding	572.96	-1.87108	0.190376	-9.82832	8.50224e-23	2.17937e-21
ENSG00000143420	ENSA	protein_coding	700.846	-1.48418	0.151024	-9.82744	8.57716e-23	2.19656e-21
ENSG00000162433	AK4	protein_coding	235.009	-1.97596	0.201123	-9.82462	8.82096e-23	2.25692e-21
ENSG00000099864	PALM	protein_coding	229.889	-1.87946	0.191321	-9.82363	8.90775e-23	2.27703e-21
ENSG00000126858	RHOT1	protein_coding	339.192	-1.74633	0.177801	-9.82179	9.07183e-23	2.31685e-21
ENSG00000119669	IRF2BPL	protein_coding	195.633	-2.17794	0.221754	-9.82142	9.1048e-23	2.32314e-21
ENSG00000165304	MELK	protein_coding	566.922	-1.47773	0.150479	-9.82019	9.21713e-23	2.34965e-21
ENSG00000111897	SERINC1	protein_coding	669.352	-1.56004	0.158885	-9.81867	9.35672e-23	2.38305e-21
ENSG00000244509	APOBEC3C	protein_coding	333.761	-1.63972	0.167006	-9.81828	9.39281e-23	2.39006e-21
ENSG00000113739	STC2	protein_coding	262.79	-1.65727	0.168796	-9.81817	9.40319e-23	2.39052e-21
ENSG00000164916	FOXK1	protein_coding	842.423	-1.96855	0.200512	-9.81762	9.45531e-23	2.40158e-21
ENSG00000167112	TRUB2	protein_coding	294.85	-1.8611	0.189614	-9.81525	9.68002e-23	2.45641e-21
ENSG00000139182	CLSTN3	protein_coding	227.556	-1.95848	0.199577	-9.81316	9.88268e-23	2.50556e-21
ENSG00000143569	UBAP2L	protein_coding	1550.08	-1.46332	0.149164	-9.81017	1.018e-22	2.57859e-21
ENSG00000130939	UBE4B	protein_coding	503.71	-1.71992	0.175398	-9.80581	1.06292e-22	2.68992e-21
ENSG00000161671	EMC10	protein_coding	413.059	-1.76355	0.179852	-9.80557	1.0654e-22	2.69377e-21
ENSG00000143157	POGK	protein_coding	467.63	-1.71427	0.17485	-9.80427	1.0793e-22	2.72642e-21
ENSG00000205269	TMEM170B	protein_coding	283.169	-2.26654	0.231205	-9.8032	1.09079e-22	2.75295e-21
ENSG00000015532	XYLT2	protein_coding	315.244	-1.98552	0.202547	-9.80276	1.09552e-22	2.7624e-21
ENSG00000068878	PSME4	protein_coding	1214.25	-1.39834	0.142782	-9.79357	1.19984e-22	3.0227e-21
ENSG00000043355	ZIC2	protein_coding	267.624	-2.30562	0.235425	-9.79345	1.20122e-22	3.02346e-21
ENSG00000198242	RPL23A	protein_coding	1954.88	-1.53125	0.156368	-9.79261	1.21131e-22	3.04608e-21
ENSG00000072062	PRKACA	protein_coding	494.206	-1.45768	0.148882	-9.79084	1.23262e-22	3.09688e-21
ENSG00000126247	CAPNS1	protein_coding	1770.11	-1.49575	0.152781	-9.79018	1.24078e-22	3.11457e-21
ENSG00000136807	CDK9	protein_coding	302.721	-1.74644	0.178397	-9.78966	1.24714e-22	3.12774e-21
ENSG00000105329	TGFB1	protein_coding	520.653	-1.7724	0.181095	-9.78712	1.27887e-22	3.20441e-21
ENSG00000241685	ARPC1A	protein_coding	566.782	-1.66508	0.170132	-9.78702	1.28019e-22	3.20484e-21
ENSG00000151702	FLI1	protein_coding	97.8428	-2.62941	0.268752	-9.78378	1.32174e-22	3.30589e-21
ENSG00000151233	GXYLT1	protein_coding	412.644	-1.9975	0.204243	-9.78003	1.37168e-22	3.42773e-21
ENSG00000164109	MAD2L1	protein_coding	278.5	-1.8526	0.189432	-9.77974	1.37567e-22	3.43461e-21
ENSG00000110427	KIAA1549L	protein_coding	291.367	-1.9918	0.203741	-9.77618	1.4249e-22	3.55434e-21
ENSG00000079739	PGM1	protein_coding	248.39	-1.8038	0.184726	-9.76477	1.5948e-22	3.97458e-21
ENSG00000198914	POU3F3	protein_coding	201.709	-2.24899	0.230375	-9.76227	1.63458e-22	4.07009e-21
ENSG00000166224	SGPL1	protein_coding	632.454	-1.67768	0.171864	-9.76167	1.64424e-22	4.09048e-21
ENSG00000196367	TRRAP	protein_coding	2941.02	-1.82239	0.186777	-9.75701	1.72149e-22	4.27886e-21
ENSG00000100350	FOXRED2	protein_coding	830.551	-1.6038	0.164387	-9.75628	1.734e-22	4.30609e-21
ENSG00000107201	DDX58	protein_coding	272.887	2.14577	0.220054	9.75111	1.82466e-22	4.52719e-21
ENSG00000142156	COL6A1	protein_coding	803.589	-1.4753	0.151311	-9.75012	1.84253e-22	4.56748e-21
ENSG00000165476	REEP3	protein_coding	383.146	-1.95386	0.200409	-9.7494	1.85563e-22	4.59587e-21
ENSG00000099942	CRKL	protein_coding	1045	-1.54545	0.158531	-9.74859	1.8705e-22	4.62857e-21
ENSG00000142173	COL6A2	protein_coding	403.685	-1.47511	0.151331	-9.74759	1.88908e-22	4.66873e-21
ENSG00000144815	NXPE3	protein_coding	159.184	-2.48754	0.255197	-9.74753	1.89008e-22	4.66873e-21
ENSG00000162244	RPL29	protein_coding	1602.58	-1.23737	0.126964	-9.74586	1.92151e-22	4.74216e-21
ENSG00000113161	HMGCR	protein_coding	815.247	-1.89405	0.194349	-9.74562	1.92599e-22	4.749e-21
ENSG00000135919	SERPINE2	protein_coding	402.334	-1.8628	0.191167	-9.74435	1.95027e-22	4.80463e-21
ENSG00000157570	TSPAN18	protein_coding	92.6162	-2.55968	0.262731	-9.7426	1.98414e-22	4.88376e-21
ENSG00000137492	THAP12	protein_coding	351.799	-1.71993	0.176599	-9.73918	2.05203e-22	5.0464e-21
ENSG00000055211	GINM1	protein_coding	240.143	-1.69533	0.174097	-9.73787	2.07856e-22	5.1005e-21
ENSG00000138867	GUCD1	protein_coding	599.676	-1.54227	0.15838	-9.73783	2.07952e-22	5.1005e-21
ENSG00000154473	BUB3	protein_coding	1015.55	-1.42962	0.146811	-9.73787	2.0787e-22	5.1005e-21
ENSG00000198898	CAPZA2	protein_coding	352.537	-1.61737	0.166126	-9.73579	2.12167e-22	5.1993e-21
ENSG00000174748	RPL15	protein_coding	2530.3	-1.24786	0.128195	-9.73403	2.1586e-22	5.28516e-21
ENSG00000168615	ADAM9	protein_coding	285.414	-1.93995	0.1993	-9.73382	2.16313e-22	5.2916e-21
ENSG00000049860	HEXB	protein_coding	454.977	-1.59112	0.163487	-9.73241	2.19341e-22	5.36096e-21
ENSG00000057608	GDI2	protein_coding	1410.04	-1.21846	0.125198	-9.73231	2.19554e-22	5.36148e-21
ENSG00000077235	GTF3C1	protein_coding	2072.23	-1.59914	0.164326	-9.73149	2.21332e-22	5.40014e-21
ENSG00000146386	ABRACL	protein_coding	87.9536	-2.67971	0.275402	-9.73018	2.24205e-22	5.46547e-21
ENSG00000163069	SGCB	protein_coding	234.505	-1.75215	0.180088	-9.72944	2.25841e-22	5.50054e-21
ENSG00000088986	DYNLL1	protein_coding	608.795	-1.35163	0.138932	-9.72871	2.27465e-22	5.53524e-21
ENSG00000170266	GLB1	protein_coding	178.365	-2.24693	0.230968	-9.72831	2.28357e-22	5.5521e-21
ENSG00000114353	GNAI2	protein_coding	482.769	-1.77721	0.182794	-9.72246	2.41856e-22	5.87006e-21
ENSG00000132405	TBC1D14	protein_coding	176.784	-2.17404	0.223609	-9.7225	2.41778e-22	5.87006e-21
ENSG00000008952	SEC62	protein_coding	428.031	-1.69746	0.174607	-9.72158	2.4397e-22	5.91622e-21
ENSG00000168772	CXXC4	protein_coding	102.889	-2.49657	0.256824	-9.72094	2.45496e-22	5.94287e-21
ENSG00000182199	SHMT2	protein_coding	846.563	-1.47948	0.152195	-9.72099	2.45378e-22	5.94287e-21
ENSG00000184226	PCDH9	protein_coding	523.849	-2.06541	0.212478	-9.72057	2.46391e-22	5.95937e-21
ENSG00000123124	WWP1	protein_coding	334.422	-1.82831	0.18809	-9.7204	2.46801e-22	5.96411e-21
ENSG00000263001	GTF2I	protein_coding	382.438	-1.57983	0.162528	-9.72032	2.47016e-22	5.96413e-21
ENSG00000114302	PRKAR2A	protein_coding	492.929	-1.81955	0.187203	-9.71968	2.48571e-22	5.99649e-21
ENSG00000196743	GM2A	protein_coding	168.154	-2.148	0.22118	-9.71153	2.69258e-22	6.48992e-21
ENSG00000083642	PDS5B	protein_coding	458.409	-1.80605	0.185985	-9.71073	2.71374e-22	6.5328e-21
ENSG00000117020	AKT3	protein_coding	310.325	-1.64177	0.169068	-9.71068	2.71506e-22	6.5328e-21
ENSG00000136379	ABHD17C	protein_coding	130.393	-2.401	0.247256	-9.71059	2.71769e-22	6.53348e-21
ENSG00000130202	NECTIN2	protein_coding	515.356	-1.84246	0.189808	-9.70697	2.81585e-22	6.76363e-21
ENSG00000120254	MTHFD1L	protein_coding	448.875	-1.48206	0.152684	-9.70666	2.82452e-22	6.77861e-21
ENSG00000154727	GABPA	protein_coding	413.185	-1.67123	0.172195	-9.70545	2.85814e-22	6.84908e-21
ENSG00000169554	ZEB2	protein_coding	349.186	-1.84807	0.190417	-9.70543	2.8588e-22	6.84908e-21
ENSG00000109472	CPE	protein_coding	635.395	-1.41405	0.14572	-9.70384	2.90357e-22	6.95035e-21
ENSG00000083099	LYRM2	protein_coding	407.849	-1.66694	0.171792	-9.70325	2.92047e-22	6.98482e-21
ENSG00000107263	RAPGEF1	protein_coding	898.815	-1.56102	0.160892	-9.70229	2.94794e-22	7.04445e-21
ENSG00000067177	PHKA1	protein_coding	431.644	-1.6166	0.166637	-9.70128	2.97743e-22	7.10276e-21
ENSG00000260032	NORAD	lincRNA	1157.47	-1.81292	0.186872	-9.70136	2.97497e-22	7.10276e-21
ENSG00000032444	PNPLA6	protein_coding	219.706	-2.2809	0.235238	-9.69613	3.13164e-22	7.46424e-21
ENSG00000139263	LRIG3	protein_coding	217.423	-2.17524	0.224357	-9.69542	3.15351e-22	7.50992e-21
ENSG00000044115	CTNNA1	protein_coding	1893.96	-1.34324	0.138558	-9.69442	3.18432e-22	7.57684e-21
ENSG00000127483	HP1BP3	protein_coding	1340.41	-1.4624	0.150858	-9.6939	3.20065e-22	7.60918e-21
ENSG00000161638	ITGA5	protein_coding	233.04	-2.23251	0.230388	-9.69021	3.31848e-22	7.8826e-21
ENSG00000157212	PAXIP1	protein_coding	322.535	-1.90979	0.197119	-9.68854	3.37313e-22	8.00558e-21
ENSG00000168214	RBPJ	protein_coding	546.276	-1.76765	0.182464	-9.68764	3.40313e-22	8.0699e-21
ENSG00000204580	DDR1	protein_coding	194.936	-2.10887	0.21769	-9.68749	3.40796e-22	8.0745e-21
ENSG00000174607	UGT8	protein_coding	105.256	-2.67292	0.275979	-9.6852	3.48516e-22	8.25037e-21
ENSG00000136824	SMC2	protein_coding	1189.66	-1.65691	0.171084	-9.68477	3.49989e-22	8.27821e-21
ENSG00000119335	SET	protein_coding	2916.91	-1.31299	0.135595	-9.68317	3.55502e-22	8.40148e-21
ENSG00000187109	NAP1L1	protein_coding	2567	-1.23846	0.127917	-9.68173	3.6057e-22	8.51403e-21
ENSG00000103342	GSPT1	protein_coding	1585.45	-1.32856	0.137235	-9.6809	3.63518e-22	8.57638e-21
ENSG00000130294	KIF1A	protein_coding	1661.29	-1.76892	0.18274	-9.68002	3.66635e-22	8.64259e-21
ENSG00000106683	LIMK1	protein_coding	278.524	-1.84513	0.190625	-9.67938	3.68956e-22	8.68996e-21
ENSG00000138448	ITGAV	protein_coding	622.174	-1.78578	0.184508	-9.67858	3.7185e-22	8.75072e-21
ENSG00000166164	BRD7	protein_coding	752.782	-1.49225	0.154184	-9.67837	3.7262e-22	8.76144e-21
ENSG00000101811	CSTF2	protein_coding	216.668	-1.9088	0.19732	-9.6736	3.9039e-22	9.17152e-21
ENSG00000123416	TUBA1B	protein_coding	794.945	-1.79649	0.185739	-9.67212	3.96073e-22	9.29721e-21
ENSG00000171863	RPS7	protein_coding	1799.16	-1.07861	0.111531	-9.67098	4.00524e-22	9.39376e-21
ENSG00000213719	CLIC1	protein_coding	367.354	-1.54651	0.159923	-9.67036	4.02969e-22	9.44316e-21
ENSG00000133985	TTC9	protein_coding	78.4863	-2.88885	0.298764	-9.66936	4.06925e-22	9.52785e-21
ENSG00000005022	SLC25A5	protein_coding	981.219	-1.33246	0.137843	-9.66647	4.18574e-22	9.79239e-21
ENSG00000215421	ZNF407	protein_coding	320.217	-2.20586	0.228223	-9.66538	4.23061e-22	9.88905e-21
ENSG00000166130	IKBIP	protein_coding	193.028	-1.91608	0.198281	-9.6635	4.30899e-22	1.00638e-20
ENSG00000006712	PAF1	protein_coding	1378.86	-1.41786	0.146788	-9.65921	4.49311e-22	1.04851e-20
ENSG00000116489	CAPZA1	protein_coding	703.544	-1.48713	0.154029	-9.65484	4.68878e-22	1.09234e-20
ENSG00000141404	GNAL	protein_coding	170.451	-2.05303	0.212641	-9.65492	4.6853e-22	1.09234e-20
ENSG00000062650	WAPL	protein_coding	883.179	-1.54419	0.159962	-9.65347	4.75202e-22	1.10614e-20
ENSG00000124831	LRRFIP1	protein_coding	670.544	-1.75288	0.181625	-9.65112	4.8624e-22	1.13089e-20
ENSG00000103449	SALL1	protein_coding	355.446	-1.94752	0.201812	-9.6502	4.90601e-22	1.14008e-20
ENSG00000157933	SKI	protein_coding	872.698	-1.89106	0.196011	-9.64775	5.02478e-22	1.16671e-20
ENSG00000100316	RPL3	protein_coding	4942.33	-1.16573	0.120835	-9.64732	5.04595e-22	1.17065e-20
ENSG00000079950	STX7	protein_coding	432.617	-1.55195	0.161014	-9.63862	5.49219e-22	1.27312e-20
ENSG00000182670	TTC3	protein_coding	1843.59	-1.57241	0.163158	-9.63733	5.56154e-22	1.28812e-20
ENSG00000169967	MAP3K2	protein_coding	712.09	-1.60708	0.166804	-9.63456	5.71335e-22	1.32219e-20
ENSG00000198420	TCAF1	protein_coding	159.12	-1.95251	0.202748	-9.63025	5.95871e-22	1.37782e-20
ENSG00000111667	USP5	protein_coding	563.508	-1.6852	0.175092	-9.62467	6.29113e-22	1.45348e-20
ENSG00000118276	B4GALT6	protein_coding	154.775	-2.23356	0.232156	-9.62094	6.52337e-22	1.50589e-20
ENSG00000103319	EEF2K	protein_coding	278.77	-1.61222	0.16761	-9.61889	6.65444e-22	1.53487e-20
ENSG00000104722	NEFM	protein_coding	1309.89	-1.84863	0.192366	-9.60996	7.25775e-22	1.67264e-20
ENSG00000113658	SMAD5	protein_coding	583.509	-1.59073	0.165611	-9.60521	7.59993e-22	1.75006e-20
ENSG00000109572	CLCN3	protein_coding	391.712	-1.61911	0.168641	-9.60092	7.92352e-22	1.82306e-20
ENSG00000137876	RSL24D1	protein_coding	234.154	-1.74193	0.18145	-9.60007	7.98922e-22	1.83666e-20
ENSG00000198625	MDM4	protein_coding	801.433	-1.68103	0.175109	-9.59991	8.00134e-22	1.83793e-20
ENSG00000124459	ZNF45	protein_coding	554.609	-1.69314	0.176377	-9.59955	8.02913e-22	1.8428e-20
ENSG00000189180	ZNF33A	protein_coding	528.684	-1.81891	0.189482	-9.5994	8.04076e-22	1.84395e-20
ENSG00000110075	PPP6R3	protein_coding	1038.77	-1.38301	0.144096	-9.5979	8.15918e-22	1.86957e-20
ENSG00000115268	RPS15	protein_coding	2224.47	-1.35992	0.141715	-9.59616	8.29791e-22	1.89979e-20
ENSG00000105373	GLTSCR2	protein_coding	936.493	-1.30441	0.135935	-9.59581	8.32575e-22	1.9046e-20
ENSG00000172059	KLF11	protein_coding	110.726	-2.34117	0.244051	-9.59298	8.55805e-22	1.95614e-20
ENSG00000187555	USP7	protein_coding	1264.92	-1.42783	0.148848	-9.59258	8.59134e-22	1.96213e-20
ENSG00000152078	TMEM56	protein_coding	136.07	-2.36389	0.246441	-9.59213	8.62856e-22	1.96902e-20
ENSG00000185624	P4HB	protein_coding	1728.71	-1.51896	0.158366	-9.59144	8.68665e-22	1.98065e-20
ENSG00000179981	TSHZ1	protein_coding	333.71	-1.77549	0.185118	-9.59109	8.71586e-22	1.98569e-20
ENSG00000257335	MGAM	protein_coding	38.5304	4.0918	0.426669	9.59012	8.79854e-22	2.00289e-20
ENSG00000115306	SPTBN1	protein_coding	3694.83	-1.61683	0.168644	-9.58723	9.04847e-22	2.0581e-20
ENSG00000180357	ZNF609	protein_coding	622.471	-1.72981	0.180446	-9.58629	9.13055e-22	2.07508e-20
ENSG00000107372	ZFAND5	protein_coding	669.168	-1.45272	0.151546	-9.586	9.15627e-22	2.07923e-20
ENSG00000125817	CENPB	protein_coding	372.269	-1.83822	0.191788	-9.58467	9.27526e-22	2.10453e-20
ENSG00000198121	LPAR1	protein_coding	162.439	-2.24723	0.234546	-9.5812	9.59277e-22	2.1748e-20
ENSG00000169504	CLIC4	protein_coding	992.017	-1.6175	0.168859	-9.57899	9.8002e-22	2.22002e-20
ENSG00000136193	SCRN1	protein_coding	943.942	-1.58917	0.165929	-9.57744	9.94809e-22	2.25169e-20
ENSG00000172432	GTPBP2	protein_coding	499.726	-1.74243	0.181948	-9.5765	1.0039e-21	2.27043e-20
ENSG00000166206	GABRB3	protein_coding	148	-2.11214	0.220561	-9.57622	1.00665e-21	2.27481e-20
ENSG00000164040	PGRMC2	protein_coding	208.767	-2.14963	0.224541	-9.57346	1.03389e-21	2.33445e-20
ENSG00000257315	ZBED6	protein_coding	154.305	-2.28532	0.238722	-9.57316	1.0369e-21	2.33936e-20
ENSG00000182220	ATP6AP2	protein_coding	344.918	-1.58404	0.165516	-9.57033	1.06563e-21	2.40223e-20
ENSG00000204178	TMEM57	protein_coding	265.755	-1.68494	0.176063	-9.57011	1.06796e-21	2.40554e-20
ENSG00000076382	SPAG5	protein_coding	1044.36	-1.3871	0.144981	-9.56748	1.09538e-21	2.46532e-20
ENSG00000135956	TMEM127	protein_coding	320.033	-1.86829	0.195311	-9.5657	1.1144e-21	2.5061e-20
ENSG00000181789	COPG1	protein_coding	599.47	-1.37683	0.143965	-9.56367	1.13652e-21	2.55189e-20
ENSG00000213699	SLC35F6	protein_coding	357.163	-1.6374	0.171211	-9.56366	1.13659e-21	2.55189e-20
ENSG00000116729	WLS	protein_coding	490.186	-1.66708	0.174355	-9.56138	1.16194e-21	2.60669e-20
ENSG00000051382	PIK3CB	protein_coding	160.991	-2.23975	0.234276	-9.56027	1.17446e-21	2.63265e-20
ENSG00000108883	EFTUD2	protein_coding	1412.69	-1.43265	0.149866	-9.55953	1.18293e-21	2.64951e-20
ENSG00000143772	ITPKB	protein_coding	202.879	-2.23841	0.234262	-9.55515	1.23402e-21	2.76174e-20
ENSG00000070182	SPTB	protein_coding	280.4	-2.1346	0.223595	-9.54671	1.33885e-21	2.99393e-20
ENSG00000148158	SNX30	protein_coding	445.13	-2.01656	0.211243	-9.54616	1.34594e-21	3.00738e-20
ENSG00000240694	PNMA2	protein_coding	306.118	-1.90937	0.200094	-9.54237	1.39601e-21	3.11676e-20
ENSG00000063978	RNF4	protein_coding	324.41	-1.88381	0.19743	-9.54163	1.40607e-21	3.13669e-20
ENSG00000089057	SLC23A2	protein_coding	604.132	-1.67288	0.17535	-9.54024	1.42507e-21	3.174e-20
ENSG00000159842	ABR	protein_coding	440.936	-1.64396	0.172318	-9.54026	1.42474e-21	3.174e-20
ENSG00000166783	KIAA0430	protein_coding	222.402	-1.94641	0.204041	-9.5393	1.43806e-21	3.20036e-20
ENSG00000187210	GCNT1	protein_coding	113.951	-2.58248	0.27078	-9.5372	1.46742e-21	3.2631e-20
ENSG00000119729	RHOQ	protein_coding	227.248	-1.89333	0.198552	-9.53568	1.48902e-21	3.3085e-20
ENSG00000150753	CCT5	protein_coding	1976.44	-1.29568	0.135882	-9.53534	1.4939e-21	3.31669e-20
ENSG00000122126	OCRL	protein_coding	669.106	-1.69288	0.177571	-9.53355	1.51997e-21	3.37188e-20
ENSG00000123983	ACSL3	protein_coding	850.226	-1.54837	0.162474	-9.52995	1.57353e-21	3.48793e-20
ENSG00000112941	PAPD7	protein_coding	499.73	-1.84341	0.193478	-9.52779	1.60673e-21	3.5587e-20
ENSG00000132305	IMMT	protein_coding	769.809	-1.39534	0.146467	-9.52664	1.62454e-21	3.59527e-20
ENSG00000105176	URI1	protein_coding	1080.12	-1.43004	0.150166	-9.52302	1.68223e-21	3.72001e-20
ENSG00000135476	ESPL1	protein_coding	896.89	-1.68644	0.177103	-9.52235	1.69309e-21	3.74105e-20
ENSG00000064601	CTSA	protein_coding	210.377	-2.08285	0.218842	-9.51757	1.7728e-21	3.91406e-20
ENSG00000151553	FAM160B1	protein_coding	211	-2.02601	0.212949	-9.51405	1.83375e-21	4.04542e-20
ENSG00000112335	SNX3	protein_coding	496.007	-1.61389	0.169658	-9.51265	1.85864e-21	4.0971e-20
ENSG00000114062	UBE3A	protein_coding	480.539	-1.55817	0.163806	-9.51229	1.86517e-21	4.10824e-20
ENSG00000204469	PRRC2A	protein_coding	2448.24	-1.56886	0.164954	-9.51088	1.89063e-21	4.16102e-20
ENSG00000146676	PURB	protein_coding	617.087	-1.47494	0.155111	-9.50891	1.92664e-21	4.23694e-20
ENSG00000123064	DDX54	protein_coding	538.885	-1.64145	0.172659	-9.50689	1.96451e-21	4.31682e-20
ENSG00000162599	NFIA	protein_coding	500.661	-1.63681	0.172187	-9.50602	1.98092e-21	4.34943e-20
ENSG00000147251	DOCK11	protein_coding	416.145	-1.61289	0.169679	-9.50556	1.98977e-21	4.36543e-20
ENSG00000020256	ZFP64	protein_coding	297.114	-1.77128	0.186343	-9.50546	1.99167e-21	4.36615e-20
ENSG00000084731	KIF3C	protein_coding	242.549	-1.82282	0.191783	-9.50457	2.00878e-21	4.39996e-20
ENSG00000198492	YTHDF2	protein_coding	578.778	-1.53265	0.161255	-9.50449	2.01025e-21	4.39996e-20
ENSG00000133835	HSD17B4	protein_coding	596.935	-1.43196	0.150677	-9.50344	2.0306e-21	4.44102e-20
ENSG00000066279	ASPM	protein_coding	1817.51	-1.75517	0.184703	-9.5027	2.04527e-21	4.46959e-20
ENSG00000120137	PANK3	protein_coding	979.325	-1.92552	0.202686	-9.49999	2.09903e-21	4.58348e-20
ENSG00000214357	NEURL1B	protein_coding	54.6153	-3.33591	0.351233	-9.49771	2.14549e-21	4.68127e-20
ENSG00000106780	MEGF9	protein_coding	303.401	-1.99152	0.209692	-9.49738	2.15244e-21	4.69276e-20
ENSG00000065150	IPO5	protein_coding	1604.42	-1.4387	0.151486	-9.49722	2.1557e-21	4.69619e-20
ENSG00000135404	CD63	protein_coding	502.248	-1.46511	0.154323	-9.49382	2.22709e-21	4.84793e-20
ENSG00000145284	SCD5	protein_coding	139.234	-2.39966	0.252789	-9.49274	2.25035e-21	4.89474e-20
ENSG00000022267	FHL1	protein_coding	1275.83	-1.49577	0.157586	-9.49173	2.27235e-21	4.93873e-20
ENSG00000164402	SEPT8	protein_coding	645.131	-1.53319	0.161566	-9.48959	2.31938e-21	5.03702e-20
ENSG00000101337	TM9SF4	protein_coding	438.031	-1.65907	0.174858	-9.48808	2.35319e-21	5.10646e-20
ENSG00000136240	KDELR2	protein_coding	616.606	-1.59964	0.1686	-9.48776	2.36046e-21	5.11824e-20
ENSG00000150347	ARID5B	protein_coding	314.009	-1.97949	0.208653	-9.48703	2.37701e-21	5.15013e-20
ENSG00000110422	HIPK3	protein_coding	585.455	-1.65121	0.174192	-9.47928	2.56049e-21	5.54336e-20
ENSG00000124570	SERPINB6	protein_coding	468.578	-1.43107	0.15098	-9.47856	2.5782e-21	5.57735e-20
ENSG00000213713	PIGCP1	processed_pseudogene	59.0543	-3.36313	0.354835	-9.47802	2.59164e-21	5.60208e-20
ENSG00000164742	ADCY1	protein_coding	259.269	-2.06701	0.218091	-9.47772	2.59893e-21	5.61348e-20
ENSG00000141367	CLTC	protein_coding	3603.92	-1.47801	0.155948	-9.47757	2.60281e-21	5.6175e-20
ENSG00000007047	MARK4	protein_coding	432.022	-1.60386	0.16925	-9.47633	2.63395e-21	5.68033e-20
ENSG00000113387	SUB1	protein_coding	699.409	-1.40222	0.147984	-9.47548	2.65529e-21	5.72191e-20
ENSG00000080822	CLDND1	protein_coding	132.982	-2.20125	0.232313	-9.47536	2.65831e-21	5.724e-20
ENSG00000035403	VCL	protein_coding	1278.23	-1.55323	0.163999	-9.47096	2.77281e-21	5.96594e-20
ENSG00000168077	SCARA3	protein_coding	126.719	-2.41805	0.25533	-9.47032	2.78989e-21	5.99804e-20
ENSG00000171862	PTEN	protein_coding	616.243	-1.56649	0.165419	-9.46982	2.80326e-21	6.02215e-20
ENSG00000182568	SATB1	protein_coding	296.44	-1.93042	0.203854	-9.46961	2.80883e-21	6.02946e-20
ENSG00000257923	CUX1	protein_coding	1188.84	-1.70005	0.179602	-9.46564	2.91768e-21	6.25831e-20
ENSG00000078304	PPP2R5C	protein_coding	755.598	-1.47606	0.15596	-9.46429	2.95561e-21	6.33478e-20
ENSG00000133318	RTN3	protein_coding	858.958	-1.5511	0.163927	-9.46213	3.01747e-21	6.46239e-20
ENSG00000184640	SEPT9	protein_coding	1158.58	-1.48778	0.157253	-9.46108	3.04786e-21	6.52246e-20
ENSG00000171617	ENC1	protein_coding	267.097	-1.90012	0.200989	-9.45387	3.26526e-21	6.98235e-20
ENSG00000181904	C5orf24	protein_coding	307.123	-1.80151	0.190605	-9.45156	3.33818e-21	7.13281e-20
ENSG00000175104	TRAF6	protein_coding	187.752	-1.93883	0.205153	-9.45066	3.36703e-21	7.18894e-20
ENSG00000135070	ISCA1	protein_coding	154.956	-2.0433	0.216229	-9.44971	3.39764e-21	7.24873e-20
ENSG00000223496	EXOSC6	protein_coding	575.136	-1.65444	0.175121	-9.44739	3.47386e-21	7.40567e-20
ENSG00000137563	GGH	protein_coding	149.353	-2.0248	0.214412	-9.44353	3.60441e-21	7.67811e-20
ENSG00000165617	DACT1	protein_coding	159.437	-2.40404	0.254613	-9.44192	3.66008e-21	7.79073e-20
ENSG00000142208	AKT1	protein_coding	731.705	-1.46475	0.155136	-9.44174	3.66651e-21	7.79848e-20
ENSG00000154122	ANKH	protein_coding	364.754	-1.74191	0.1845	-9.44122	3.68462e-21	7.831e-20
ENSG00000077943	ITGA8	protein_coding	154.823	-2.34208	0.248187	-9.43675	3.84519e-21	8.16606e-20
ENSG00000177879	AP3S1	protein_coding	194.578	-1.83912	0.195016	-9.43065	4.07571e-21	8.64902e-20
ENSG00000139684	ESD	protein_coding	242.22	-1.71797	0.182187	-9.42975	4.11079e-21	8.71682e-20
ENSG00000001167	NFYA	protein_coding	374.792	-1.90746	0.202323	-9.4278	4.18786e-21	8.87348e-20
ENSG00000125741	OPA3	protein_coding	267.757	-1.89037	0.200555	-9.42572	4.27184e-21	9.04455e-20
ENSG00000176871	WSB2	protein_coding	334.529	-1.66138	0.176277	-9.42483	4.30815e-21	9.1145e-20
ENSG00000070087	PFN2	protein_coding	234.78	-1.77595	0.18845	-9.42398	4.34326e-21	9.18181e-20
ENSG00000121058	COIL	protein_coding	235.862	-2.04012	0.216492	-9.42353	4.36187e-21	9.21415e-20
ENSG00000076003	MCM6	protein_coding	1010.51	-1.31573	0.139659	-9.42101	4.46763e-21	9.43042e-20
ENSG00000153187	HNRNPU	protein_coding	5481.6	-1.35191	0.143504	-9.42065	4.48284e-21	9.45537e-20
ENSG00000115216	NRBP1	protein_coding	680.817	-1.42414	0.151212	-9.41814	4.5915e-21	9.67724e-20
ENSG00000069849	ATP1B3	protein_coding	280.852	-1.80698	0.191864	-9.41805	4.59536e-21	9.67805e-20
ENSG00000113269	RNF130	protein_coding	280.425	-1.59957	0.169871	-9.41637	4.66941e-21	9.82657e-20
ENSG00000108578	BLMH	protein_coding	497.399	-1.46869	0.155975	-9.4162	4.67722e-21	9.83557e-20
ENSG00000183091	NEB	protein_coding	184.358	2.32571	0.246995	9.41601	4.68572e-21	9.84603e-20
ENSG00000096384	HSP90AB1	protein_coding	6501.6	-1.19035	0.126442	-9.41414	4.76953e-21	1.00146e-19
ENSG00000163513	TGFBR2	protein_coding	138.111	-2.32158	0.246668	-9.41177	4.8784e-21	1.02354e-19
ENSG00000179387	ELMOD2	protein_coding	187.703	-1.90303	0.20227	-9.4084	5.03747e-21	1.05613e-19
ENSG00000113048	MRPS27	protein_coding	436.879	-1.53382	0.163045	-9.40738	5.08673e-21	1.06565e-19
ENSG00000112697	TMEM30A	protein_coding	668.021	-1.62005	0.172281	-9.40357	5.27449e-21	1.10416e-19
ENSG00000093000	NUP50	protein_coding	966.35	-1.75014	0.186123	-9.40312	5.29689e-21	1.10801e-19
ENSG00000188554	NBR1	protein_coding	890.456	-1.30554	0.138953	-9.39556	5.69125e-21	1.18961e-19
ENSG00000161057	PSMC2	protein_coding	497.08	-1.43954	0.153244	-9.39372	5.7916e-21	1.20968e-19
ENSG00000140740	UQCRC2	protein_coding	657.843	-1.39877	0.148925	-9.39245	5.86199e-21	1.22346e-19
ENSG00000134684	YARS	protein_coding	874.814	-1.37186	0.146157	-9.38617	6.22211e-21	1.29765e-19
ENSG00000102265	TIMP1	protein_coding	391.179	-1.51401	0.16131	-9.38575	6.24694e-21	1.30186e-19
ENSG00000185483	ROR1	protein_coding	178.239	-2.00619	0.21383	-9.38221	6.46053e-21	1.34536e-19
ENSG00000125107	CNOT1	protein_coding	3152.39	-1.46754	0.156443	-9.38067	6.55579e-21	1.36418e-19
ENSG00000163781	TOPBP1	protein_coding	810.308	-1.35375	0.144373	-9.37677	6.80276e-21	1.41452e-19
ENSG00000138160	KIF11	protein_coding	1144.92	-1.50069	0.160046	-9.37663	6.8116e-21	1.4153e-19
ENSG00000164611	PTTG1	protein_coding	373.736	-1.52764	0.162967	-9.37395	6.98695e-21	1.45065e-19
ENSG00000152558	TMEM123	protein_coding	1031.17	-1.55172	0.165559	-9.3726	7.07691e-21	1.46824e-19
ENSG00000110429	FBXO3	protein_coding	271.191	-1.78803	0.19084	-9.36924	7.30588e-21	1.51461e-19
ENSG00000087460	GNAS	protein_coding	6139.6	-1.21665	0.129902	-9.36591	7.53982e-21	1.56195e-19
ENSG00000188559	RALGAPA2	protein_coding	537.211	-1.54994	0.165534	-9.36326	7.73168e-21	1.6005e-19
ENSG00000086065	CHMP5	protein_coding	390.14	-1.50907	0.161192	-9.36189	7.83237e-21	1.62014e-19
ENSG00000065320	NTN1	protein_coding	367.411	-1.88607	0.201474	-9.36133	7.87424e-21	1.6276e-19
ENSG00000100104	SRRD	protein_coding	124.46	-2.26962	0.242561	-9.35692	8.2098e-21	1.6957e-19
ENSG00000160679	CHTOP	protein_coding	390.457	-1.67215	0.178751	-9.35467	8.38599e-21	1.73081e-19
ENSG00000186522	SEPT10	protein_coding	349.809	-1.52854	0.163405	-9.35426	8.41902e-21	1.73634e-19
ENSG00000103202	NME4	protein_coding	431.328	-1.47821	0.158094	-9.35018	8.74952e-21	1.80317e-19
ENSG00000006715	VPS41	protein_coding	419.003	-1.604	0.171573	-9.34879	8.8656e-21	1.82574e-19
ENSG00000133895	MEN1	protein_coding	359.315	-1.59075	0.170179	-9.34748	8.97611e-21	1.84713e-19
ENSG00000171467	ZNF318	protein_coding	1054.55	-1.59367	0.170497	-9.34717	9.00211e-21	1.85111e-19
ENSG00000177738	CTD-2201E18.3	sense_overlapping	123.217	2.03072	0.217265	9.34673	9.03963e-21	1.85746e-19
ENSG00000166900	STX3	protein_coding	240.578	-1.82884	0.195674	-9.34634	9.07303e-21	1.86295e-19
ENSG00000101290	CDS2	protein_coding	529.839	-1.96549	0.210308	-9.34574	9.12467e-21	1.87217e-19
ENSG00000163349	HIPK1	protein_coding	764.941	-1.80982	0.193667	-9.34505	9.18491e-21	1.88314e-19
ENSG00000117713	ARID1A	protein_coding	1437.19	-1.69745	0.181706	-9.34172	9.4779e-21	1.94179e-19
ENSG00000159335	PTMS	protein_coding	1103.38	-1.31205	0.140455	-9.34143	9.50383e-21	1.94567e-19
ENSG00000152382	TADA1	protein_coding	112.346	-2.59655	0.277964	-9.34134	9.51208e-21	1.94592e-19
ENSG00000184500	PROS1	protein_coding	105.492	-2.63345	0.282023	-9.33773	9.84223e-21	2.01199e-19
ENSG00000179163	FUCA1	protein_coding	143.472	-2.15151	0.230425	-9.33717	9.89462e-21	2.02122e-19
ENSG00000136238	RAC1	protein_coding	905.352	-1.34465	0.144022	-9.33642	9.96502e-21	2.0341e-19
ENSG00000115526	CHST10	protein_coding	118.646	-2.28652	0.244979	-9.33355	1.02386e-20	2.08843e-19
ENSG00000078747	ITCH	protein_coding	666.737	-1.34653	0.144281	-9.33271	1.03198e-20	2.10343e-19
ENSG00000165138	ANKS6	protein_coding	443.525	-1.66848	0.178801	-9.33151	1.04373e-20	2.12585e-19
ENSG00000081138	CDH7	protein_coding	128.149	-2.44558	0.262109	-9.33039	1.05477e-20	2.14676e-19
ENSG00000128641	MYO1B	protein_coding	601.778	-1.47084	0.157648	-9.32991	1.05961e-20	2.15504e-19
ENSG00000161920	MED11	protein_coding	54.3694	-3.3487	0.358959	-9.32892	1.06957e-20	2.1737e-19
ENSG00000128050	PAICS	protein_coding	1182.13	-1.28318	0.137571	-9.32743	1.08466e-20	2.20276e-19
ENSG00000085832	EPS15	protein_coding	663.638	-1.42159	0.152467	-9.32392	1.12116e-20	2.27522e-19
ENSG00000047644	WWC3	protein_coding	267.951	-1.5975	0.17142	-9.31921	1.17214e-20	2.37695e-19
ENSG00000163875	MEAF6	protein_coding	251.78	-1.5405	0.165321	-9.3182	1.18326e-20	2.39775e-19
ENSG00000135966	TGFBRAP1	protein_coding	327.406	-1.9123	0.205234	-9.31764	1.18953e-20	2.4087e-19
ENSG00000142186	SCYL1	protein_coding	440.613	-1.54714	0.166048	-9.3174	1.19225e-20	2.41247e-19
ENSG00000066739	ATG2B	protein_coding	731.99	-1.56634	0.168124	-9.31658	1.20152e-20	2.42945e-19
ENSG00000164828	SUN1	protein_coding	758.394	-1.45284	0.156007	-9.3127	1.24625e-20	2.51808e-19
ENSG00000155858	LSM11	protein_coding	159.414	-2.10737	0.226346	-9.31036	1.27404e-20	2.57237e-19
ENSG00000118402	ELOVL4	protein_coding	194.058	-1.94224	0.208648	-9.3087	1.29405e-20	2.61086e-19
ENSG00000062485	CS	protein_coding	1448.59	-1.31726	0.141532	-9.30713	1.31332e-20	2.64784e-19
ENSG00000280798	LINC00294	lincRNA	92.3308	-2.70246	0.290421	-9.30533	1.33578e-20	2.69118e-19
ENSG00000114315	HES1	protein_coding	255.992	-1.76883	0.190135	-9.30302	1.36506e-20	2.74818e-19
ENSG00000058804	NDC1	protein_coding	501.28	-1.48754	0.159943	-9.30046	1.39841e-20	2.81328e-19
ENSG00000015171	ZMYND11	protein_coding	505.525	-1.56491	0.168281	-9.29937	1.41278e-20	2.84014e-19
ENSG00000130560	UBAC1	protein_coding	335.199	-1.47642	0.158788	-9.29809	1.4299e-20	2.87248e-19
ENSG00000058262	SEC61A1	protein_coding	643.846	-1.48202	0.159445	-9.29487	1.47379e-20	2.95852e-19
ENSG00000160271	RALGDS	protein_coding	532.487	-1.57594	0.169623	-9.2908	1.53134e-20	3.07182e-19
ENSG00000124541	RRP36	protein_coding	470.144	-1.48613	0.159972	-9.28992	1.54404e-20	3.09508e-19
ENSG00000117280	RAB29	protein_coding	96.9386	-2.26478	0.243829	-9.28838	1.56656e-20	3.13796e-19
ENSG00000121892	PDS5A	protein_coding	1185.91	-1.59663	0.171915	-9.28734	1.58185e-20	3.16632e-19
ENSG00000163605	PPP4R2	protein_coding	305.333	-1.77966	0.191631	-9.28692	1.58813e-20	3.17659e-19
ENSG00000082153	BZW1	protein_coding	640.484	-1.31248	0.141336	-9.28625	1.5982e-20	3.19445e-19
ENSG00000106723	SPIN1	protein_coding	645.512	-1.61855	0.174328	-9.28451	1.62457e-20	3.24483e-19
ENSG00000104765	BNIP3L	protein_coding	277.534	-1.65297	0.178088	-9.28176	1.66705e-20	3.32492e-19
ENSG00000107779	BMPR1A	protein_coding	296.953	-1.68118	0.181127	-9.2818	1.66637e-20	3.32492e-19
ENSG00000115020	PIKFYVE	protein_coding	661.946	-1.64098	0.176803	-9.28142	1.67233e-20	3.33306e-19
ENSG00000090905	TNRC6A	protein_coding	929.051	-1.9884	0.214264	-9.28016	1.69219e-20	3.37023e-19
ENSG00000165355	FBXO33	protein_coding	122.16	-2.43801	0.262748	-9.27888	1.71275e-20	3.40874e-19
ENSG00000112685	EXOC2	protein_coding	512.964	-1.46855	0.158281	-9.2781	1.72521e-20	3.43109e-19
ENSG00000153989	NUS1	protein_coding	346.884	-1.86922	0.201615	-9.27123	1.84004e-20	3.65686e-19
ENSG00000140497	SCAMP2	protein_coding	449.312	-1.69222	0.182532	-9.27083	1.84708e-20	3.66823e-19
ENSG00000080546	SESN1	protein_coding	212.62	-1.92583	0.207769	-9.2691	1.87727e-20	3.72552e-19
ENSG00000123472	ATPAF1	protein_coding	439.432	-1.51248	0.163188	-9.26831	1.89127e-20	3.75063e-19
ENSG00000110911	SLC11A2	protein_coding	240.928	-1.80885	0.195231	-9.2652	1.94707e-20	3.85855e-19
ENSG00000163166	IWS1	protein_coding	426.251	-1.50655	0.162651	-9.26253	1.99652e-20	3.95374e-19
ENSG00000138771	SHROOM3	protein_coding	368.016	-1.92801	0.208189	-9.26088	2.02749e-20	4.01222e-19
ENSG00000107672	NSMCE4A	protein_coding	252.989	-1.68248	0.181813	-9.25386	2.16526e-20	4.28181e-19
ENSG00000143924	EML4	protein_coding	928.117	-1.53858	0.166326	-9.25037	2.23712e-20	4.42078e-19
ENSG00000100632	ERH	protein_coding	461.225	-1.45247	0.157026	-9.2499	2.2471e-20	4.43735e-19
ENSG00000197588	KLKP1	transcribed_unprocessed_pseudogene	30.4173	4.55544	0.49249	9.24982	2.24875e-20	4.43745e-19
ENSG00000054118	THRAP3	protein_coding	1633.5	-1.3792	0.149112	-9.24945	2.25649e-20	4.44958e-19
ENSG00000146072	TNFRSF21	protein_coding	374.412	-1.85335	0.200437	-9.24656	2.31825e-20	4.56814e-19
ENSG00000182022	CHST15	protein_coding	168.958	-2.10342	0.227605	-9.24152	2.43021e-20	4.78536e-19
ENSG00000109861	CTSC	protein_coding	209.053	-1.80565	0.195393	-9.24114	2.43881e-20	4.7989e-19
ENSG00000119977	TCTN3	protein_coding	208.62	-1.90207	0.205864	-9.23947	2.47732e-20	4.87124e-19
ENSG00000105202	FBL	protein_coding	2141.18	-1.15187	0.124684	-9.23834	2.50356e-20	4.91244e-19
ENSG00000134590	FAM127A	protein_coding	273.003	-1.59455	0.1726	-9.23838	2.50267e-20	4.91244e-19
ENSG00000149428	HYOU1	protein_coding	944.257	-1.69754	0.183747	-9.23846	2.50066e-20	4.91244e-19
ENSG00000170832	USP32	protein_coding	482.045	-1.52718	0.165338	-9.23669	2.54238e-20	4.9851e-19
ENSG00000156515	HK1	protein_coding	746.228	-1.28129	0.138719	-9.23657	2.54537e-20	4.98746e-19
ENSG00000164292	RHOBTB3	protein_coding	767.42	-1.46217	0.158322	-9.23541	2.57307e-20	5.03819e-19
ENSG00000017797	RALBP1	protein_coding	524.765	-1.60514	0.173806	-9.23524	2.57696e-20	5.04227e-19
ENSG00000128829	EIF2AK4	protein_coding	508.774	-1.43356	0.155261	-9.23322	2.62621e-20	5.13503e-19
ENSG00000078061	ARAF	protein_coding	288.33	-1.83284	0.198551	-9.23111	2.67848e-20	5.22999e-19
ENSG00000089597	GANAB	protein_coding	2361.84	-1.45179	0.157271	-9.23111	2.67854e-20	5.22999e-19
ENSG00000178988	MRFAP1L1	protein_coding	152.78	-1.98851	0.215437	-9.2301	2.70371e-20	5.27546e-19
ENSG00000100591	AHSA1	protein_coding	473.412	-1.53904	0.166745	-9.22989	2.70917e-20	5.28241e-19
ENSG00000149115	TNKS1BP1	protein_coding	367.984	-1.78645	0.193557	-9.22957	2.71723e-20	5.29441e-19
ENSG00000082146	STRADB	protein_coding	287.153	-1.52991	0.165764	-9.22947	2.71965e-20	5.29543e-19
ENSG00000111596	CNOT2	protein_coding	410.088	-1.6445	0.17823	-9.22681	2.788e-20	5.42473e-19
ENSG00000073111	MCM2	protein_coding	854.105	-1.3372	0.144938	-9.22602	2.80865e-20	5.46109e-19
ENSG00000197879	MYO1C	protein_coding	807.665	-1.54043	0.167021	-9.22297	2.88984e-20	5.61503e-19
ENSG00000113273	ARSB	protein_coding	199.125	-2.06399	0.223854	-9.22024	2.96443e-20	5.75194e-19
ENSG00000163624	CDS1	protein_coding	147.671	-2.29937	0.249382	-9.22026	2.96368e-20	5.75194e-19
ENSG00000131724	IL13RA1	protein_coding	349.292	-1.53051	0.166019	-9.21893	3.00093e-20	5.81872e-19
ENSG00000255112	CHMP1B	protein_coding	237.952	-1.58906	0.172426	-9.21592	3.08617e-20	5.97982e-19
ENSG00000109084	TMEM97	protein_coding	695.157	-1.48109	0.160714	-9.21567	3.09339e-20	5.98965e-19
ENSG00000100441	KHNYN	protein_coding	296.137	-1.6355	0.177527	-9.21269	3.18041e-20	6.15387e-19
ENSG00000137414	FAM8A1	protein_coding	500.058	-1.35813	0.147438	-9.21151	3.21561e-20	6.21766e-19
ENSG00000141639	MAPK4	protein_coding	127.532	-2.105	0.228557	-9.20997	3.26209e-20	6.30317e-19
ENSG00000164099	PRSS12	protein_coding	206.897	-2.06385	0.224179	-9.20625	3.37728e-20	6.52121e-19
ENSG00000150938	CRIM1	protein_coding	424.69	-1.72869	0.187789	-9.20548	3.40135e-20	6.56314e-19
ENSG00000090520	DNAJB11	protein_coding	293.852	-1.60641	0.174571	-9.20202	3.51268e-20	6.77328e-19
ENSG00000183853	KIRREL	protein_coding	259.319	-1.79277	0.194926	-9.19717	3.67518e-20	7.08171e-19
ENSG00000050393	MCUR1	protein_coding	295.373	-1.66352	0.180939	-9.19383	3.79094e-20	7.29971e-19
ENSG00000084093	REST	protein_coding	489.729	-1.78427	0.194086	-9.1932	3.81308e-20	7.33729e-19
ENSG00000166441	RPL27A	protein_coding	2121.59	-1.12079	0.121929	-9.19218	3.84968e-20	7.40259e-19
ENSG00000130826	DKC1	protein_coding	584.119	-1.39681	0.151971	-9.19133	3.88005e-20	7.45584e-19
ENSG00000167658	EEF2	protein_coding	16425.6	-1.21088	0.131755	-9.19041	3.9134e-20	7.51475e-19
ENSG00000099219	ERMP1	protein_coding	302.623	-1.68477	0.183345	-9.18911	3.96116e-20	7.60122e-19
ENSG00000276903	HIST1H2AL	protein_coding	290.442	-1.71014	0.186108	-9.18897	3.96619e-20	7.60564e-19
ENSG00000171456	ASXL1	protein_coding	879.001	-1.54722	0.168402	-9.18765	4.01505e-20	7.69404e-19
ENSG00000004399	PLXND1	protein_coding	229.129	-1.85226	0.201621	-9.18682	4.04609e-20	7.74819e-19
ENSG00000105426	PTPRS	protein_coding	824.47	-1.4906	0.162304	-9.18402	4.15292e-20	7.94731e-19
ENSG00000110108	TMEM109	protein_coding	247.375	-2.02134	0.220109	-9.18336	4.17858e-20	7.99093e-19
ENSG00000053254	FOXN3	protein_coding	311.071	-1.77656	0.193499	-9.18124	4.26148e-20	8.14205e-19
ENSG00000196262	PPIA	protein_coding	1846.51	-1.23756	0.134793	-9.18119	4.26345e-20	8.14205e-19
ENSG00000134698	AGO4	protein_coding	280.734	-1.73963	0.189553	-9.17751	4.41159e-20	8.4192e-19
ENSG00000116044	NFE2L2	protein_coding	376.665	-1.49893	0.163333	-9.17712	4.42755e-20	8.44385e-19
ENSG00000124160	NCOA5	protein_coding	330.858	-1.83521	0.200017	-9.17526	4.50479e-20	8.5853e-19
ENSG00000137812	CASC5	protein_coding	611.356	-1.87067	0.203888	-9.17499	4.51606e-20	8.60088e-19
ENSG00000173660	UQCRH	protein_coding	497.756	-1.38179	0.150666	-9.17117	4.67927e-20	8.90564e-19
ENSG00000157851	DPYSL5	protein_coding	602.28	-1.63658	0.178481	-9.16948	4.75301e-20	9.03981e-19
ENSG00000177238	TRIM72	protein_coding	38.0092	4.02146	0.438685	9.16708	4.86e-20	9.23699e-19
ENSG00000112837	TBX18	protein_coding	390.414	-1.64272	0.179346	-9.15949	5.21412e-20	9.90327e-19
ENSG00000107679	PLEKHA1	protein_coding	288.707	-1.74573	0.190597	-9.15928	5.22439e-20	9.91603e-19
ENSG00000160094	ZNF362	protein_coding	189.026	-1.92702	0.21048	-9.15536	5.41793e-20	1.02764e-18
ENSG00000118579	MED28	protein_coding	226.126	-1.65212	0.180471	-9.15452	5.4602e-20	1.03495e-18
ENSG00000198876	DCAF12	protein_coding	464.336	-1.60385	0.175205	-9.15413	5.47955e-20	1.03791e-18
ENSG00000145623	OSMR	protein_coding	190.91	-1.85234	0.20241	-9.15145	5.61742e-20	1.0633e-18
ENSG00000186575	NF2	protein_coding	1007.83	-1.56462	0.170976	-9.1511	5.63551e-20	1.066e-18
ENSG00000119917	IFIT3	protein_coding	52.9058	3.07705	0.336263	9.15074	5.65457e-20	1.06888e-18
ENSG00000102921	N4BP1	protein_coding	292.567	-1.53652	0.167934	-9.14954	5.71768e-20	1.08008e-18
ENSG00000139645	ANKRD52	protein_coding	1210.8	-2.00534	0.219224	-9.14746	5.82896e-20	1.10035e-18
ENSG00000147324	MFHAS1	protein_coding	222.371	-2.10859	0.230528	-9.14679	5.86526e-20	1.10646e-18
ENSG00000186193	SAPCD2	protein_coding	191.769	-2.21213	0.241865	-9.14616	5.8991e-20	1.11209e-18
ENSG00000131941	RHPN2	protein_coding	297.932	-2.07128	0.22651	-9.14432	6.00049e-20	1.13044e-18
ENSG00000162063	CCNF	protein_coding	409.183	-1.79784	0.196611	-9.14413	6.01104e-20	1.13166e-18
ENSG00000134222	PSRC1	protein_coding	150.103	-2.14282	0.234375	-9.14271	6.09051e-20	1.14585e-18
ENSG00000218336	TENM3	protein_coding	713.237	-1.79161	0.195994	-9.14113	6.18003e-20	1.1619e-18
ENSG00000000003	TSPAN6	protein_coding	224.388	-1.8441	0.201739	-9.14103	6.18619e-20	1.16228e-18
ENSG00000198162	MAN1A2	protein_coding	699.131	-1.40772	0.154012	-9.14033	6.22617e-20	1.169e-18
ENSG00000148143	ZNF462	protein_coding	669.59	-1.81516	0.198673	-9.13643	6.45499e-20	1.21115e-18
ENSG00000198700	IPO9	protein_coding	1377.53	-1.33953	0.146616	-9.1363	6.46284e-20	1.2118e-18
ENSG00000060982	BCAT1	protein_coding	344.978	-1.98062	0.216877	-9.13245	6.69658e-20	1.2541e-18
ENSG00000168439	STIP1	protein_coding	1746.78	-1.39116	0.152332	-9.13244	6.69742e-20	1.2541e-18
ENSG00000166479	TMX3	protein_coding	365.436	-1.54531	0.169264	-9.1296	6.87514e-20	1.28651e-18
ENSG00000139990	DCAF5	protein_coding	553.25	-1.48584	0.162787	-9.1275	7.00977e-20	1.31083e-18
ENSG00000155254	MARVELD1	protein_coding	177.484	-1.84898	0.20261	-9.12577	7.12279e-20	1.33107e-18
ENSG00000137154	RPS6	protein_coding	6845.73	-1.08779	0.11923	-9.1234	7.28035e-20	1.35869e-18
ENSG00000230989	HSBP1	protein_coding	583.249	-1.33203	0.146001	-9.12346	7.27633e-20	1.35869e-18
ENSG00000114796	KLHL24	protein_coding	268.265	-1.91162	0.209562	-9.12199	7.37575e-20	1.37557e-18
ENSG00000169139	UBE2V2	protein_coding	214.993	-1.77553	0.194695	-9.11954	7.54473e-20	1.40615e-18
ENSG00000169432	SCN9A	protein_coding	244.287	-1.90263	0.208635	-9.11941	7.55327e-20	1.4068e-18
ENSG00000180447	GAS1	protein_coding	115.088	-2.58135	0.283087	-9.11858	7.61139e-20	1.41667e-18
ENSG00000112640	PPP2R5D	protein_coding	819.243	-1.40916	0.154547	-9.11798	7.65346e-20	1.42355e-18
ENSG00000104408	EIF3E	protein_coding	822.238	-1.23595	0.135587	-9.11555	7.82716e-20	1.45489e-18
ENSG00000115339	GALNT3	protein_coding	140.087	-2.02758	0.222434	-9.11544	7.83485e-20	1.45535e-18
ENSG00000170876	TMEM43	protein_coding	273.039	-1.68689	0.185061	-9.1153	7.84525e-20	1.45574e-18
ENSG00000175274	TP53I11	protein_coding	247.799	-1.72446	0.189184	-9.11525	7.84895e-20	1.45574e-18
ENSG00000177054	ZDHHC13	protein_coding	209.508	-1.77402	0.194622	-9.1152	7.85265e-20	1.45574e-18
ENSG00000133131	MORC4	protein_coding	540.241	-1.29279	0.141832	-9.11497	7.86948e-20	1.45789e-18
ENSG00000167173	C15orf39	protein_coding	352.162	-1.85631	0.203674	-9.11416	7.92848e-20	1.46785e-18
ENSG00000052802	MSMO1	protein_coding	254.778	-2.0356	0.223354	-9.11377	7.95654e-20	1.47206e-18
ENSG00000115414	FN1	protein_coding	6139.72	-1.69621	0.186218	-9.10876	8.33323e-20	1.54073e-18
ENSG00000087502	ERGIC2	protein_coding	217.869	-1.87779	0.206225	-9.10557	8.5816e-20	1.58561e-18
ENSG00000260822	GS1-358P8.4	sense_overlapping	244.924	-2.12164	0.233021	-9.10495	8.63094e-20	1.59366e-18
ENSG00000164576	SAP30L	protein_coding	241.071	-1.86707	0.205077	-9.10427	8.68457e-20	1.6025e-18
ENSG00000134954	ETS1	protein_coding	109.615	-2.5563	0.280808	-9.1034	8.75442e-20	1.61432e-18
ENSG00000164114	MAP9	protein_coding	231.506	-1.81506	0.199392	-9.10297	8.78938e-20	1.6197e-18
ENSG00000109133	TMEM33	protein_coding	457.904	-1.62286	0.178343	-9.09968	9.06014e-20	1.66849e-18
ENSG00000124767	GLO1	protein_coding	1565.48	-1.36025	0.1495	-9.09868	9.14385e-20	1.6828e-18
ENSG00000077063	CTTNBP2	protein_coding	146.688	-2.16707	0.238228	-9.09664	9.31733e-20	1.71359e-18
ENSG00000068366	ACSL4	protein_coding	424.814	-1.91006	0.210008	-9.0952	9.44112e-20	1.73521e-18
ENSG00000164347	GFM2	protein_coding	313.578	-1.50327	0.165361	-9.0908	9.83143e-20	1.80576e-18
ENSG00000141759	TXNL4A	protein_coding	317.38	-1.62612	0.178906	-9.08924	9.97332e-20	1.83061e-18
ENSG00000145425	RPS3A	protein_coding	1082.46	-1.20977	0.133131	-9.08706	1.01755e-19	1.86649e-18
ENSG00000166086	JAM3	protein_coding	368.214	-1.7314	0.190557	-9.08599	1.02762e-19	1.88372e-18
ENSG00000105971	CAV2	protein_coding	181.448	-1.82044	0.200361	-9.08583	1.02914e-19	1.88528e-18
ENSG00000143324	XPR1	protein_coding	314.043	-1.67804	0.184699	-9.08531	1.03405e-19	1.89302e-18
ENSG00000117500	TMED5	protein_coding	413.098	-1.58803	0.174811	-9.08427	1.04401e-19	1.91001e-18
ENSG00000143674	RP5-862P8.2	protein_coding	616.05	-1.77546	0.195509	-9.08123	1.07354e-19	1.96273e-18
ENSG00000109606	DHX15	protein_coding	937.391	-1.40452	0.154691	-9.07953	1.09042e-19	1.99228e-18
ENSG00000112276	BVES	protein_coding	216.334	-1.81094	0.199539	-9.07561	1.13044e-19	2.06406e-18
ENSG00000100129	EIF3L	protein_coding	947.984	-1.22008	0.134438	-9.07539	1.13274e-19	2.0669e-18
ENSG00000175931	UBE2O	protein_coding	727.795	-1.62224	0.178824	-9.07171	1.17168e-19	2.13655e-18
ENSG00000169446	MMGT1	protein_coding	290.54	-1.65055	0.181971	-9.07042	1.18561e-19	2.16053e-18
ENSG00000134109	EDEM1	protein_coding	321.407	-1.75353	0.193412	-9.06632	1.23109e-19	2.24194e-18
ENSG00000165775	FUNDC2	protein_coding	215.266	-1.74997	0.193104	-9.06234	1.2768e-19	2.32368e-18
ENSG00000118181	RPS25	protein_coding	1142.54	-1.17913	0.130128	-9.06131	1.28893e-19	2.34421e-18
ENSG00000178952	TUFM	protein_coding	996.05	-1.38103	0.152422	-9.06058	1.29754e-19	2.35834e-18
ENSG00000170345	FOS	protein_coding	61.7824	2.95416	0.326076	9.05973	1.30769e-19	2.37524e-18
ENSG00000138336	TET1	protein_coding	567.78	-1.7703	0.19542	-9.05892	1.31746e-19	2.39143e-18
ENSG00000170043	TRAPPC1	protein_coding	229.895	-1.79604	0.19832	-9.0563	1.34956e-19	2.4481e-18
ENSG00000172667	ZMAT3	protein_coding	268.252	-1.84004	0.203193	-9.05567	1.35737e-19	2.46066e-18
ENSG00000117335	CD46	protein_coding	533.408	-1.53157	0.169142	-9.05493	1.36653e-19	2.47565e-18
ENSG00000165283	STOML2	protein_coding	634.761	-1.29314	0.142825	-9.054	1.3782e-19	2.49517e-18
ENSG00000120063	GNA13	protein_coding	535.141	-1.49483	0.165125	-9.05272	1.39452e-19	2.52309e-18
ENSG00000066084	DIP2B	protein_coding	571.437	-1.50111	0.16597	-9.04449	1.50367e-19	2.7188e-18
ENSG00000065911	MTHFD2	protein_coding	481.799	-1.43695	0.158885	-9.04398	1.51073e-19	2.72979e-18
ENSG00000197217	ENTPD4	protein_coding	363.334	-1.58413	0.175341	-9.03454	1.64687e-19	2.97386e-18
ENSG00000156299	TIAM1	protein_coding	633.275	-1.6738	0.185282	-9.03377	1.65862e-19	2.99314e-18
ENSG00000196411	EPHB4	protein_coding	410.78	-1.69748	0.187943	-9.03192	1.68683e-19	3.04208e-18
ENSG00000265354	TIMM23	protein_coding	326.742	-1.42673	0.157979	-9.03111	1.69937e-19	3.06271e-18
ENSG00000109586	GALNT7	protein_coding	308.836	-1.84402	0.204211	-9.02997	1.71725e-19	3.09293e-18
ENSG00000006744	ELAC2	protein_coding	882.214	-1.38384	0.153262	-9.02929	1.72786e-19	3.11003e-18
ENSG00000100139	MICALL1	protein_coding	787.466	-1.44462	0.16008	-9.02441	1.80671e-19	3.24986e-18
ENSG00000168724	DNAJC21	protein_coding	656.353	-1.37868	0.152789	-9.02345	1.82256e-19	3.27627e-18
ENSG00000100354	TNRC6B	protein_coding	1584.01	-1.81965	0.201711	-9.02109	1.8622e-19	3.34536e-18
ENSG00000120733	KDM3B	protein_coding	1243.76	-1.35405	0.150105	-9.02073	1.86844e-19	3.35441e-18
ENSG00000168286	THAP11	protein_coding	115.666	-2.20542	0.244563	-9.01782	1.91874e-19	3.4425e-18
ENSG00000132463	GRSF1	protein_coding	428.782	-1.43276	0.158897	-9.01695	1.93401e-19	3.46765e-18
ENSG00000143382	ADAMTSL4	protein_coding	88.2817	3.00154	0.332888	9.01666	1.93915e-19	3.47463e-18
ENSG00000198901	PRC1	protein_coding	1578.21	-1.26264	0.140045	-9.01598	1.9512e-19	3.49397e-18
ENSG00000147650	LRP12	protein_coding	117.183	-2.11273	0.234343	-9.01556	1.95875e-19	3.50524e-18
ENSG00000263002	ZNF234	protein_coding	379.9	-1.51142	0.167648	-9.01543	1.96098e-19	3.50698e-18
ENSG00000155640	NA	NA	420.65	-2.0676	0.22937	-9.01424	1.98248e-19	3.54315e-18
ENSG00000196814	MVB12B	protein_coding	215.803	-1.9977	0.221628	-9.01376	1.9911e-19	3.55629e-18
ENSG00000026025	VIM	protein_coding	1667.4	-1.33746	0.148406	-9.0122	2.01964e-19	3.60495e-18
ENSG00000047315	POLR2B	protein_coding	665.988	-1.48773	0.165088	-9.01174	2.02818e-19	3.61787e-18
ENSG00000134910	STT3A	protein_coding	884.158	-1.55229	0.172353	-9.00647	2.12795e-19	3.79342e-18
ENSG00000081913	PHLPP1	protein_coding	421.002	-1.61333	0.179164	-9.00479	2.16074e-19	3.84941e-18
ENSG00000124813	RUNX2	protein_coding	140.892	-2.11816	0.23526	-9.00345	2.18725e-19	3.89415e-18
ENSG00000125971	DYNLRB1	protein_coding	468.685	-1.38505	0.153892	-9.00019	2.25327e-19	4.00912e-18
ENSG00000136830	FAM129B	protein_coding	366.583	-1.71963	0.191185	-8.99456	2.37179e-19	4.2173e-18
ENSG00000066697	MSANTD3	protein_coding	147.749	-1.96376	0.218374	-8.99263	2.41394e-19	4.28952e-18
ENSG00000213064	SFT2D2	protein_coding	679.007	-2.03069	0.225889	-8.98975	2.47789e-19	4.40034e-18
ENSG00000212719	C17orf51	protein_coding	235.461	-1.73102	0.192571	-8.989	2.49486e-19	4.42766e-18
ENSG00000164096	C4orf3	protein_coding	109.077	-2.37671	0.264462	-8.98696	2.54173e-19	4.50797e-18
ENSG00000103460	TOX3	protein_coding	135.757	-2.08772	0.232357	-8.985	2.58743e-19	4.5861e-18
ENSG00000125835	SNRPB	protein_coding	673.905	-1.46831	0.163428	-8.98442	2.60099e-19	4.6072e-18
ENSG00000104805	NUCB1	protein_coding	561.389	-1.39434	0.155215	-8.98327	2.62833e-19	4.65268e-18
ENSG00000151239	TWF1	protein_coding	369.445	-1.60244	0.178383	-8.98314	2.63151e-19	4.65535e-18
ENSG00000108829	LRRC59	protein_coding	1325.66	-1.23815	0.137838	-8.98265	2.64317e-19	4.67302e-18
ENSG00000127955	GNAI1	protein_coding	162.954	-1.95878	0.218093	-8.98144	2.67246e-19	4.71881e-18
ENSG00000132478	UNK	protein_coding	427.218	-1.44561	0.160954	-8.98147	2.67183e-19	4.71881e-18
ENSG00000085998	POMGNT1	protein_coding	364.13	-1.44839	0.161285	-8.98032	2.69976e-19	4.76399e-18
ENSG00000144136	SLC20A1	protein_coding	636.536	-1.3892	0.1547	-8.97993	2.70945e-19	4.77807e-18
ENSG00000164237	CMBL	protein_coding	223.129	-1.68363	0.187492	-8.97973	2.71444e-19	4.78384e-18
ENSG00000116017	ARID3A	protein_coding	114.686	-2.40098	0.267418	-8.97837	2.74817e-19	4.84022e-18
ENSG00000136940	PDCL	protein_coding	165.799	-1.95423	0.217689	-8.97717	2.77809e-19	4.88983e-18
ENSG00000148154	UGCG	protein_coding	208.072	-1.91011	0.212778	-8.977	2.78237e-19	4.89427e-18
ENSG00000011304	PTBP1	protein_coding	2406.58	-1.38449	0.154288	-8.97337	2.87587e-19	5.05554e-18
ENSG00000120948	TARDBP	protein_coding	438.432	-1.6827	0.187625	-8.96841	3.00836e-19	5.28511e-18
ENSG00000171246	NPTX1	protein_coding	394.834	-1.573	0.175427	-8.96673	3.05436e-19	5.36255e-18
ENSG00000084090	STARD7	protein_coding	902.75	-1.4382	0.160415	-8.96552	3.08807e-19	5.41831e-18
ENSG00000168906	MAT2A	protein_coding	1178	-1.34017	0.149485	-8.96521	3.09704e-19	5.43063e-18
ENSG00000088756	ARHGAP28	protein_coding	101.438	-2.41123	0.268972	-8.9646	3.11416e-19	5.45722e-18
ENSG00000148700	ADD3	protein_coding	713.739	-1.20001	0.133931	-8.95985	3.25115e-19	5.6937e-18
ENSG00000172775	FAM192A	protein_coding	571.046	-1.29296	0.144317	-8.95914	3.27227e-19	5.72708e-18
ENSG00000151208	DLG5	protein_coding	503.345	-1.60865	0.179558	-8.95894	3.27827e-19	5.73398e-18
ENSG00000196419	XRCC6	protein_coding	3146.53	-1.21282	0.13538	-8.95858	3.28894e-19	5.74904e-18
ENSG00000132471	WBP2	protein_coding	456.238	-1.58575	0.17707	-8.95552	3.38149e-19	5.90712e-18
ENSG00000041357	PSMA4	protein_coding	975.084	-1.34738	0.150465	-8.95477	3.4045e-19	5.94359e-18
ENSG00000144579	CTDSP1	protein_coding	195.599	-1.93634	0.216249	-8.9542	3.42199e-19	5.97037e-18
ENSG00000114742	WDR48	protein_coding	331.475	-1.56724	0.175058	-8.95269	3.46936e-19	6.04923e-18
ENSG00000164938	TP53INP1	protein_coding	187.799	-1.81218	0.20242	-8.95256	3.47336e-19	6.05242e-18
ENSG00000133703	KRAS	protein_coding	352.177	-1.6113	0.179997	-8.95182	3.49678e-19	6.08943e-18
ENSG00000149177	PTPRJ	protein_coding	218.967	-2.12927	0.237872	-8.95133	3.51231e-19	6.11265e-18
ENSG00000108561	C1QBP	protein_coding	1267.5	-1.29159	0.144305	-8.95041	3.54158e-19	6.15974e-18
ENSG00000137845	ADAM10	protein_coding	411.219	-1.56575	0.174973	-8.94854	3.60217e-19	6.26122e-18
ENSG00000118418	HMGN3	protein_coding	208.91	-1.70281	0.190304	-8.94784	3.62517e-19	6.29727e-18
ENSG00000177030	DEAF1	protein_coding	276.505	-1.52353	0.170269	-8.94776	3.62778e-19	6.29787e-18
ENSG00000167635	ZNF146	protein_coding	1687.35	-1.38426	0.154732	-8.94619	3.67958e-19	6.38381e-18
ENSG00000147164	SNX12	protein_coding	188.688	-2.06608	0.230988	-8.94454	3.73515e-19	6.4762e-18
ENSG00000198105	ZNF248	protein_coding	150.088	-2.23561	0.249978	-8.94323	3.77952e-19	6.54905e-18
ENSG00000119927	GPAM	protein_coding	237.642	-1.5981	0.178708	-8.94251	3.80437e-19	6.58802e-18
ENSG00000118816	CCNI	protein_coding	886.712	-1.39958	0.156575	-8.93872	3.93719e-19	6.80955e-18
ENSG00000175745	NR2F1	protein_coding	140.858	-2.28911	0.256089	-8.93876	3.9357e-19	6.80955e-18
ENSG00000151892	GFRA1	protein_coding	154.095	-1.92333	0.215208	-8.93708	3.99576e-19	6.90657e-18
ENSG00000154127	UBASH3B	protein_coding	139.457	-2.15864	0.241548	-8.93668	4.01042e-19	6.92761e-18
ENSG00000146411	SLC2A12	protein_coding	75.0562	-2.51378	0.281372	-8.93399	4.10902e-19	7.09353e-18
ENSG00000165650	PDZD8	protein_coding	725.962	-1.60267	0.179396	-8.93368	4.12085e-19	7.10956e-18
ENSG00000067596	DHX8	protein_coding	777.488	-1.32922	0.148791	-8.93348	4.12801e-19	7.1175e-18
ENSG00000148110	MFSD14B	protein_coding	430.352	-1.44688	0.161999	-8.93141	4.20605e-19	7.24756e-18
ENSG00000119414	PPP6C	protein_coding	422.238	-1.46159	0.163653	-8.93103	4.2206e-19	7.26815e-18
ENSG00000135503	ACVR1B	protein_coding	273.776	-1.86449	0.208823	-8.92856	4.31575e-19	7.42741e-18
ENSG00000054965	FAM168A	protein_coding	617.866	-1.46834	0.164493	-8.92647	4.39831e-19	7.56482e-18
ENSG00000006042	TMEM98	protein_coding	239.177	-1.64866	0.18471	-8.92568	4.42976e-19	7.61293e-18
ENSG00000122545	SEPT7	protein_coding	863.246	-1.35667	0.151998	-8.92563	4.43175e-19	7.61293e-18
ENSG00000146731	CCT6A	protein_coding	1277.26	-1.21495	0.136136	-8.92455	4.47516e-19	7.68277e-18
ENSG00000138061	CYP1B1	protein_coding	80.7448	-2.6822	0.300572	-8.92365	4.5116e-19	7.74056e-18
ENSG00000076706	MCAM	protein_coding	227.468	-1.96019	0.219699	-8.92214	4.57383e-19	7.84251e-18
ENSG00000163694	RBM47	protein_coding	101.468	-2.5938	0.290775	-8.92029	4.65062e-19	7.96927e-18
ENSG00000162623	TYW3	protein_coding	185.75	-1.8806	0.210855	-8.91892	4.70865e-19	8.06374e-18
ENSG00000003436	TFPI	protein_coding	78.5944	-2.46946	0.276948	-8.91669	4.80445e-19	8.22276e-18
ENSG00000136870	ZNF189	protein_coding	220.137	-1.81478	0.203536	-8.91629	4.82162e-19	8.24706e-18
ENSG00000173898	SPTBN2	protein_coding	672.308	-1.72362	0.193321	-8.91584	4.84134e-19	8.27572e-18
ENSG00000118197	DDX59	protein_coding	159.502	-2.00113	0.224595	-8.90995	5.10534e-19	8.72165e-18
ENSG00000136960	ENPP2	protein_coding	145.156	-2.20638	0.2477	-8.90746	5.22156e-19	8.91473e-18
ENSG00000089157	RPLP0	protein_coding	3661.74	-1.07531	0.120738	-8.90618	5.28205e-19	9.01248e-18
ENSG00000095139	ARCN1	protein_coding	1266.92	-1.34757	0.151312	-8.90593	5.29383e-19	9.02705e-18
ENSG00000139651	ZNF740	protein_coding	297.652	-1.73968	0.19535	-8.9055	5.31481e-19	9.05715e-18
ENSG00000155755	TMEM237	protein_coding	256.467	-1.62426	0.18239	-8.90543	5.31798e-19	9.05715e-18
ENSG00000125901	MRPS26	protein_coding	303.467	-1.60097	0.179786	-8.90489	5.34401e-19	9.09591e-18
ENSG00000130638	ATXN10	protein_coding	692.946	-1.29902	0.1459	-8.90349	5.41166e-19	9.20544e-18
ENSG00000122863	CHST3	protein_coding	187.248	-2.07933	0.233558	-8.90284	5.44369e-19	9.25428e-18
ENSG00000172795	DCP2	protein_coding	645.412	-1.66801	0.187448	-8.89853	5.65905e-19	9.61451e-18
ENSG00000117868	ESYT2	protein_coding	542.419	-1.45481	0.163535	-8.89602	5.78852e-19	9.82848e-18
ENSG00000116350	SRSF4	protein_coding	912.349	-1.25496	0.141071	-8.89591	5.79432e-19	9.83234e-18
ENSG00000103194	USP10	protein_coding	749.52	-1.36717	0.153692	-8.89551	5.81524e-19	9.86184e-18
ENSG00000130749	ZC3H4	protein_coding	743.824	-1.72197	0.193579	-8.8954	5.82104e-19	9.86567e-18
ENSG00000144567	FAM134A	protein_coding	192.837	-1.96712	0.221178	-8.89384	5.90349e-19	9.99933e-18
ENSG00000162909	CAPN2	protein_coding	1286.86	-1.20326	0.135293	-8.89372	5.90946e-19	1.00034e-17
ENSG00000163346	PBXIP1	protein_coding	126.286	-2.17475	0.244566	-8.89232	5.98486e-19	1.01248e-17
ENSG00000102309	PIN4	protein_coding	408.149	-1.33684	0.150342	-8.89201	6.00108e-19	1.01461e-17
ENSG00000156052	GNAQ	protein_coding	569.994	-1.59007	0.178823	-8.89183	6.01122e-19	1.01571e-17
ENSG00000198680	TUSC1	protein_coding	127.164	-2.08377	0.234367	-8.89106	6.05291e-19	1.02213e-17
ENSG00000189221	MAOA	protein_coding	105.811	-2.29213	0.257827	-8.89018	6.10078e-19	1.02959e-17
ENSG00000162496	DHRS3	protein_coding	132.922	-1.98685	0.223492	-8.89	6.11101e-19	1.0307e-17
ENSG00000164976	KIAA1161	protein_coding	178.024	-1.96724	0.22131	-8.88907	6.16233e-19	1.03872e-17
ENSG00000042832	TG	protein_coding	22.1103	5.29797	0.596106	8.88762	6.24317e-19	1.05171e-17
ENSG00000101421	CHMP4B	protein_coding	440.912	-1.52923	0.172075	-8.88701	6.2775e-19	1.05633e-17
ENSG00000124171	PARD6B	protein_coding	133.692	-1.98769	0.223663	-8.887	6.27817e-19	1.05633e-17
ENSG00000023228	NDUFS1	protein_coding	937.598	-1.53463	0.172697	-8.88629	6.31857e-19	1.06249e-17
ENSG00000184481	FOXO4	protein_coding	155.643	-1.82243	0.205096	-8.88574	6.34941e-19	1.06703e-17
ENSG00000169714	CNBP	protein_coding	688.376	-1.23061	0.138506	-8.88487	6.39981e-19	1.07485e-17
ENSG00000116191	RALGPS2	protein_coding	273.506	-1.5384	0.173162	-8.88417	6.4397e-19	1.0809e-17
ENSG00000102241	HTATSF1	protein_coding	663.168	-1.42524	0.16044	-8.88329	6.49142e-19	1.08892e-17
ENSG00000144021	CIAO1	protein_coding	601.394	-1.32336	0.14898	-8.88279	6.52061e-19	1.09316e-17
ENSG00000105248	CCDC94	protein_coding	115.28	-2.18877	0.246436	-8.88171	6.58412e-19	1.10315e-17
ENSG00000181826	RELL1	protein_coding	92.3764	-2.32857	0.262185	-8.8814	6.60225e-19	1.10552e-17
ENSG00000131100	ATP6V1E1	protein_coding	550.5	-1.22128	0.137535	-8.87973	6.70208e-19	1.12156e-17
ENSG00000077380	DYNC1I2	protein_coding	434.51	-1.36976	0.154259	-8.87959	6.71094e-19	1.12237e-17
ENSG00000165322	ARHGAP12	protein_coding	250.621	-1.69389	0.190765	-8.87944	6.71976e-19	1.12317e-17
ENSG00000197771	MCMBP	protein_coding	803.962	-1.35986	0.153153	-8.87914	6.738e-19	1.12555e-17
ENSG00000123191	ATP7B	protein_coding	247.879	-1.84571	0.207889	-8.87834	6.78682e-19	1.13302e-17
ENSG00000204628	RACK1	protein_coding	6077.34	-1.09483	0.123317	-8.87817	6.79681e-19	1.13401e-17
ENSG00000175224	ATG13	protein_coding	507.017	-1.43161	0.161263	-8.87746	6.84071e-19	1.14065e-17
ENSG00000105429	MEGF8	protein_coding	1643.31	-1.80059	0.202841	-8.87689	6.87571e-19	1.1458e-17
ENSG00000170852	KBTBD2	protein_coding	279.775	-1.78536	0.201162	-8.87525	6.97777e-19	1.16211e-17
ENSG00000198961	PJA2	protein_coding	618.68	-1.63689	0.184491	-8.87244	7.15589e-19	1.19107e-17
ENSG00000156017	CARNMT1	protein_coding	262.376	-1.65364	0.186392	-8.87182	7.19627e-19	1.19707e-17
ENSG00000197837	HIST4H4	protein_coding	145.987	-2.18944	0.246797	-8.87143	7.22156e-19	1.20056e-17
ENSG00000159259	CHAF1B	protein_coding	583.998	-1.30447	0.147132	-8.86598	7.5835e-19	1.25998e-17
ENSG00000171155	C1GALT1C1	protein_coding	78.541	-2.80886	0.31684	-8.86521	7.63568e-19	1.2679e-17
ENSG00000125755	SYMPK	protein_coding	944.586	-1.48087	0.167106	-8.86188	7.86746e-19	1.3056e-17
ENSG00000135930	EIF4E2	protein_coding	288.366	-1.79185	0.202217	-8.86101	7.92899e-19	1.31503e-17
ENSG00000104177	MYEF2	protein_coding	369.067	-1.47179	0.166104	-8.86063	7.95619e-19	1.31876e-17
ENSG00000128245	YWHAH	protein_coding	605.07	-1.49894	0.169195	-8.85925	8.05522e-19	1.33438e-17
ENSG00000020633	RUNX3	protein_coding	149.677	-1.87595	0.211754	-8.85912	8.0645e-19	1.33498e-17
ENSG00000171316	CHD7	protein_coding	648.871	-1.88623	0.212915	-8.85907	8.06845e-19	1.33498e-17
ENSG00000124535	WRNIP1	protein_coding	476.99	-1.50711	0.170177	-8.85613	8.284e-19	1.36983e-17
ENSG00000174780	SRP72	protein_coding	852.898	-1.27935	0.144473	-8.85529	8.34634e-19	1.37932e-17
ENSG00000254087	LYN	protein_coding	190.475	-1.62843	0.183916	-8.85424	8.42555e-19	1.39159e-17
ENSG00000005249	PRKAR2B	protein_coding	188.935	-1.70907	0.193059	-8.85256	8.55356e-19	1.41189e-17
ENSG00000143321	HDGF	protein_coding	1328.61	-1.25233	0.141492	-8.85094	8.67854e-19	1.43168e-17
ENSG00000167186	COQ7	protein_coding	186.697	-1.7782	0.200909	-8.85077	8.69166e-19	1.43299e-17
ENSG00000117528	ABCD3	protein_coding	431.096	-1.55454	0.175648	-8.8503	8.72842e-19	1.4382e-17
ENSG00000013016	EHD3	protein_coding	82.1481	-2.53581	0.286544	-8.84962	8.78198e-19	1.44617e-17
ENSG00000125868	DSTN	protein_coding	832.282	-1.19739	0.135329	-8.84802	8.90828e-19	1.4661e-17
ENSG00000125354	SEPT6	protein_coding	449.829	-1.38831	0.156924	-8.847	8.99066e-19	1.47879e-17
ENSG00000136709	WDR33	protein_coding	674.84	-1.36228	0.154009	-8.84547	9.11467e-19	1.4983e-17
ENSG00000147862	NFIB	protein_coding	947.642	-1.73463	0.196147	-8.84354	9.27322e-19	1.52346e-17
ENSG00000136842	TMOD1	protein_coding	174.114	-1.72869	0.195494	-8.84268	9.3446e-19	1.53429e-17
ENSG00000185009	AP3M1	protein_coding	523.848	-1.36	0.153855	-8.83953	9.61255e-19	1.57735e-17
ENSG00000069702	TGFBR3	protein_coding	120.453	-2.14062	0.242217	-8.83762	9.77816e-19	1.60358e-17
ENSG00000114520	SNX4	protein_coding	184.752	-1.68251	0.190405	-8.83648	9.87808e-19	1.61807e-17
ENSG00000179344	HLA-DQB1	protein_coding	72.567	-3.01677	0.341399	-8.83648	9.87788e-19	1.61807e-17
ENSG00000113441	LNPEP	protein_coding	510.1	-1.99079	0.225327	-8.83512	9.99953e-19	1.637e-17
ENSG00000082458	DLG3	protein_coding	333.834	-1.50988	0.170917	-8.83397	1.01021e-18	1.65185e-17
ENSG00000183255	PTTG1IP	protein_coding	671.725	-1.36521	0.154541	-8.83398	1.01011e-18	1.65185e-17
ENSG00000213516	RBMXL1	protein_coding	127.627	-2.05301	0.232497	-8.83026	1.04436e-18	1.70668e-17
ENSG00000157954	WIPI2	protein_coding	505.957	-1.59583	0.180726	-8.83011	1.04571e-18	1.70789e-17
ENSG00000176490	DIRAS1	protein_coding	97.8831	-2.18736	0.24772	-8.82999	1.04689e-18	1.70882e-17
ENSG00000120885	CLU	protein_coding	1063.61	-1.5405	0.174486	-8.8288	1.05807e-18	1.72606e-17
ENSG00000175215	CTDSP2	protein_coding	420.454	-1.77311	0.200856	-8.82775	1.06802e-18	1.74117e-17
ENSG00000198945	L3MBTL3	protein_coding	161.952	-1.80546	0.204522	-8.82769	1.06858e-18	1.74117e-17
ENSG00000163807	KIAA1143	protein_coding	198.584	-1.67667	0.18996	-8.82641	1.08085e-18	1.76012e-17
ENSG00000136942	RPL35	protein_coding	2852.78	-1.05074	0.119057	-8.82546	1.09009e-18	1.77414e-17
ENSG00000101407	TTI1	protein_coding	249.808	-1.77826	0.20155	-8.82293	1.11498e-18	1.81359e-17
ENSG00000154845	PPP4R1	protein_coding	517.534	-1.5067	0.170812	-8.8208	1.13649e-18	1.84749e-17
ENSG00000142937	RPS8	protein_coding	4177.85	-0.995982	0.112914	-8.82072	1.13726e-18	1.84767e-17
ENSG00000181938	GINS3	protein_coding	126.781	-2.00484	0.22729	-8.82063	1.13819e-18	1.8481e-17
ENSG00000164253	WDR41	protein_coding	248.621	-1.53711	0.174268	-8.82042	1.14036e-18	1.85054e-17
ENSG00000115677	HDLBP	protein_coding	4706.62	-1.2384	0.140449	-8.81746	1.17087e-18	1.89895e-17
ENSG00000253293	HOXA10	protein_coding	168.608	-2.20888	0.250566	-8.81555	1.19095e-18	1.93039e-17
ENSG00000171307	ZDHHC16	protein_coding	312.6	-1.63909	0.185969	-8.81377	1.21009e-18	1.96027e-17
ENSG00000168137	SETD5	protein_coding	1435.41	-1.61254	0.183001	-8.81164	1.23323e-18	1.99661e-17
ENSG00000001631	KRIT1	protein_coding	443.13	-1.57433	0.178685	-8.81067	1.24403e-18	2.01292e-17
ENSG00000143641	GALNT2	protein_coding	543.995	-1.7039	0.193404	-8.81007	1.25072e-18	2.02257e-17
ENSG00000164023	SGMS2	protein_coding	170.369	-2.07148	0.235266	-8.80483	1.31056e-18	2.11811e-17
ENSG00000137193	PIM1	protein_coding	169.637	-1.91511	0.217605	-8.80083	1.35814e-18	2.19373e-17
ENSG00000078804	TP53INP2	protein_coding	211.141	-1.7076	0.194035	-8.80048	1.36231e-18	2.1992e-17
ENSG00000141756	FKBP10	protein_coding	649.47	-1.34413	0.152737	-8.80032	1.36423e-18	2.20101e-17
ENSG00000091490	SEL1L3	protein_coding	188.949	-1.81384	0.206121	-8.79985	1.37e-18	2.20904e-17
ENSG00000105223	PLD3	protein_coding	1208.59	-1.24472	0.141477	-8.79801	1.39262e-18	2.24422e-17
ENSG00000158636	EMSY	protein_coding	377.834	-1.65941	0.188642	-8.79661	1.4101e-18	2.27107e-17
ENSG00000047410	TPR	protein_coding	2935.12	-1.31135	0.149096	-8.79539	1.4255e-18	2.29456e-17
ENSG00000126698	DNAJC8	protein_coding	654.131	-1.29833	0.147622	-8.79499	1.43057e-18	2.30099e-17
ENSG00000164649	CDCA7L	protein_coding	297.569	-1.49225	0.169671	-8.79495	1.43115e-18	2.30099e-17
ENSG00000159346	ADIPOR1	protein_coding	538.815	-1.73634	0.197468	-8.79304	1.4557e-18	2.33911e-17
ENSG00000213390	ARHGAP19	protein_coding	161.77	-2.21811	0.252297	-8.79165	1.47379e-18	2.36682e-17
ENSG00000178445	GLDC	protein_coding	300.334	-1.59724	0.181694	-8.79082	1.48472e-18	2.383e-17
ENSG00000084774	CAD	protein_coding	1045.97	-1.56046	0.177539	-8.78941	1.50354e-18	2.41181e-17
ENSG00000185900	POMK	protein_coding	181.13	-2.40385	0.273564	-8.78715	1.53401e-18	2.45926e-17
ENSG00000197872	FAM49A	protein_coding	36.5361	-3.74909	0.42679	-8.78439	1.57214e-18	2.51895e-17
ENSG00000145569	FAM105A	protein_coding	134.786	-2.23338	0.254249	-8.78422	1.57452e-18	2.52131e-17
ENSG00000123091	RNF11	protein_coding	344.286	-1.59982	0.182148	-8.78307	1.59068e-18	2.54572e-17
ENSG00000153936	HS2ST1	protein_coding	268.844	-1.82319	0.207586	-8.78285	1.59386e-18	2.54935e-17
ENSG00000203879	GDI1	protein_coding	898.981	-1.33656	0.152211	-8.78098	1.62057e-18	2.59058e-17
ENSG00000156531	PHF6	protein_coding	511.33	-1.58451	0.180496	-8.77864	1.6546e-18	2.64347e-17
ENSG00000179918	SEPHS2	protein_coding	317.982	-1.64002	0.186877	-8.77593	1.69499e-18	2.70644e-17
ENSG00000163930	BAP1	protein_coding	464.847	-1.42807	0.16275	-8.77468	1.71398e-18	2.7352e-17
ENSG00000198833	UBE2J1	protein_coding	522.647	-1.5504	0.176761	-8.77118	1.76807e-18	2.8199e-17
ENSG00000156970	BUB1B	protein_coding	644.458	-1.41199	0.161003	-8.76991	1.78805e-18	2.85014e-17
ENSG00000175087	PDIK1L	protein_coding	141.543	-2.04021	0.232646	-8.76956	1.7937e-18	2.85751e-17
ENSG00000108094	CUL2	protein_coding	359.481	-1.53574	0.175149	-8.76817	1.81587e-18	2.89118e-17
ENSG00000108262	GIT1	protein_coding	640.68	-1.50446	0.171628	-8.76582	1.85423e-18	2.95057e-17
ENSG00000120451	SNX19	protein_coding	837.887	-1.38936	0.158521	-8.76455	1.8752e-18	2.98223e-17
ENSG00000165757	KIAA1462	protein_coding	283.334	-1.87203	0.213615	-8.76356	1.89184e-18	3.00697e-17
ENSG00000164252	AGGF1	protein_coding	435.575	-1.45444	0.165977	-8.76292	1.90256e-18	3.0223e-17
ENSG00000106628	POLD2	protein_coding	683.495	-1.35679	0.154836	-8.76277	1.90517e-18	3.02471e-17
ENSG00000228716	DHFR	protein_coding	856.928	-1.30751	0.149242	-8.76104	1.93451e-18	3.06954e-17
ENSG00000081923	ATP8B1	protein_coding	77.7197	-2.53839	0.289752	-8.76056	1.94286e-18	3.08105e-17
ENSG00000051825	MPHOSPH9	protein_coding	769.572	-1.39203	0.158906	-8.76011	1.95052e-18	3.09142e-17
ENSG00000125733	TRIP10	protein_coding	117.28	-2.0016	0.228592	-8.75618	2.01976e-18	3.19935e-17
ENSG00000151414	NEK7	protein_coding	251.044	-1.67675	0.191506	-8.7556	2.03024e-18	3.21412e-17
ENSG00000135272	MDFIC	protein_coding	185.899	-1.79016	0.204478	-8.75476	2.04542e-18	3.23632e-17
ENSG00000102302	FGD1	protein_coding	354.706	-1.40207	0.160157	-8.75434	2.05303e-18	3.24652e-17
ENSG00000157456	CCNB2	protein_coding	412.419	-1.37442	0.157028	-8.75275	2.08218e-18	3.29074e-17
ENSG00000163527	STT3B	protein_coding	592.37	-1.44786	0.165424	-8.75242	2.08832e-18	3.29858e-17
ENSG00000179941	BBS10	protein_coding	160.764	-1.83924	0.210162	-8.75151	2.10514e-18	3.32326e-17
ENSG00000105612	DNASE2	protein_coding	146.636	-2.07728	0.23738	-8.75087	2.11706e-18	3.34018e-17
ENSG00000165527	ARF6	protein_coding	490.868	-1.4771	0.168804	-8.75039	2.12619e-18	3.35269e-17
ENSG00000138802	SEC24B	protein_coding	391.669	-1.6109	0.184116	-8.74934	2.14604e-18	3.38208e-17
ENSG00000119471	HSDL2	protein_coding	377.146	-1.49775	0.171194	-8.74887	2.15503e-18	3.39433e-17
ENSG00000067182	TNFRSF1A	protein_coding	186.496	-1.68321	0.192398	-8.74857	2.16069e-18	3.40132e-17
ENSG00000080345	RIF1	protein_coding	1841.23	-1.52045	0.17387	-8.74472	2.23561e-18	3.51726e-17
ENSG00000100823	APEX1	protein_coding	503.739	-1.31673	0.150588	-8.74392	2.25155e-18	3.54035e-17
ENSG00000116678	LEPR	protein_coding	177.843	-1.65171	0.188903	-8.74367	2.25659e-18	3.54627e-17
ENSG00000131876	SNRPA1	protein_coding	419.182	-1.31712	0.150691	-8.74049	2.32111e-18	3.64561e-17
ENSG00000181751	C5orf30	protein_coding	105.241	-2.38349	0.272725	-8.73953	2.34087e-18	3.67457e-17
ENSG00000174231	PRPF8	protein_coding	5714.81	-1.55714	0.178178	-8.7392	2.34763e-18	3.6831e-17
ENSG00000005700	IBTK	protein_coding	389.54	-1.47935	0.169299	-8.73806	2.37157e-18	3.71858e-17
ENSG00000174106	LEMD3	protein_coding	341.241	-1.67428	0.191646	-8.73634	2.40777e-18	3.77322e-17
ENSG00000196628	TCF4	protein_coding	347.913	-1.87271	0.214398	-8.73473	2.44239e-18	3.82532e-17
ENSG00000117266	CDK18	protein_coding	107.301	-2.08114	0.23834	-8.73184	2.50565e-18	3.92218e-17
ENSG00000198646	NCOA6	protein_coding	875.922	-1.49803	0.171566	-8.73147	2.51379e-18	3.93273e-17
ENSG00000154277	UCHL1	protein_coding	700.564	-1.25794	0.144095	-8.72995	2.54792e-18	3.98388e-17
ENSG00000072121	ZFYVE26	protein_coding	383.775	-1.84454	0.211292	-8.72985	2.55018e-18	3.98518e-17
ENSG00000115993	TRAK2	protein_coding	374.757	-1.61965	0.185594	-8.72684	2.61889e-18	4.09026e-17
ENSG00000132563	REEP2	protein_coding	251.287	-1.50599	0.172668	-8.72186	2.73664e-18	4.27176e-17
ENSG00000123144	C19orf43	protein_coding	542.728	-1.26332	0.144947	-8.71572	2.88907e-18	4.50718e-17
ENSG00000131473	ACLY	protein_coding	3234.63	-1.50935	0.173202	-8.71438	2.92342e-18	4.55822e-17
ENSG00000138326	RPS24	protein_coding	4298.54	-1.11203	0.127637	-8.71247	2.97314e-18	4.63315e-17
ENSG00000236824	BCYRN1	scRNA	448.954	1.47858	0.169722	8.71176	2.99199e-18	4.65992e-17
ENSG00000147044	CASK	protein_coding	648.347	-1.51495	0.173935	-8.70989	3.0418e-18	4.73484e-17
ENSG00000126787	DLGAP5	protein_coding	833.601	-1.35586	0.155693	-8.70859	3.07691e-18	4.78683e-17
ENSG00000125977	EIF2S2	protein_coding	849.244	-1.19782	0.137566	-8.70726	3.11302e-18	4.8403e-17
ENSG00000129116	PALLD	protein_coding	572.748	-1.42063	0.163164	-8.70676	3.12672e-18	4.85888e-17
ENSG00000159905	ZNF221	protein_coding	174.074	-1.87794	0.215735	-8.70488	3.17902e-18	4.9374e-17
ENSG00000276043	UHRF1	protein_coding	903.801	-1.4511	0.166751	-8.70217	3.25612e-18	5.05433e-17
ENSG00000151893	CACUL1	protein_coding	493.504	-1.54293	0.177309	-8.70194	3.26254e-18	5.06148e-17
ENSG00000171302	CANT1	protein_coding	342.182	-1.82826	0.210118	-8.70114	3.28567e-18	5.09452e-17
ENSG00000141431	ASXL3	protein_coding	234.64	-2.07398	0.238376	-8.70044	3.30608e-18	5.12333e-17
ENSG00000112312	GMNN	protein_coding	428.298	-1.44544	0.166145	-8.69985	3.32335e-18	5.14722e-17
ENSG00000186111	PIP5K1C	protein_coding	357.716	-1.76267	0.202634	-8.69882	3.35352e-18	5.19106e-17
ENSG00000187147	RNF220	protein_coding	239.412	-1.90598	0.219161	-8.69671	3.41637e-18	5.28541e-17
ENSG00000075223	SEMA3C	protein_coding	261.499	-1.76772	0.203288	-8.69563	3.44911e-18	5.3331e-17
ENSG00000142784	WDTC1	protein_coding	541.5	-1.57083	0.180655	-8.6952	3.4621e-18	5.35023e-17
ENSG00000169410	PTPN9	protein_coding	468.844	-1.46194	0.168189	-8.69222	3.55434e-18	5.48973e-17
ENSG00000198521	ZNF43	protein_coding	188.398	-1.98593	0.228543	-8.68954	3.63906e-18	5.61746e-17
ENSG00000004487	KDM1A	protein_coding	1180.35	-1.13336	0.130431	-8.68936	3.6448e-18	5.6232e-17
ENSG00000174718	KIAA1551	protein_coding	449.51	-1.58569	0.18249	-8.68919	3.65035e-18	5.62865e-17
ENSG00000134779	TPGS2	protein_coding	495.959	-1.4695	0.169125	-8.68883	3.66179e-18	5.64317e-17
ENSG00000237649	KIFC1	protein_coding	386.724	-1.30587	0.150294	-8.68873	3.66519e-18	5.64528e-17
ENSG00000137962	ARHGAP29	protein_coding	308.387	-1.83518	0.211245	-8.68746	3.70639e-18	5.70559e-17
ENSG00000164889	SLC4A2	protein_coding	490.058	-1.65563	0.190579	-8.68738	3.70891e-18	5.70632e-17
ENSG00000104290	FZD3	protein_coding	314.106	-1.93017	0.222198	-8.68672	3.73065e-18	5.7366e-17
ENSG00000130985	UBA1	protein_coding	4292.34	-1.24433	0.143274	-8.68492	3.79013e-18	5.82485e-17
ENSG00000108639	SYNGR2	protein_coding	373.886	-1.57001	0.180806	-8.68343	3.84023e-18	5.89858e-17
ENSG00000082397	EPB41L3	protein_coding	1087.22	-1.31992	0.152021	-8.68246	3.87313e-18	5.94584e-17
ENSG00000153827	TRIP12	protein_coding	2056.07	-1.42994	0.164702	-8.682	3.88877e-18	5.96656e-17
ENSG00000164944	KIAA1429	protein_coding	419.746	-1.47615	0.170029	-8.68176	3.89708e-18	5.97602e-17
ENSG00000103257	SLC7A5	protein_coding	349.046	-1.9325	0.222599	-8.68156	3.90383e-18	5.98308e-17
ENSG00000109079	TNFAIP1	protein_coding	375.583	-1.3584	0.15651	-8.67936	3.98e-18	6.09647e-17
ENSG00000164542	KIAA0895	protein_coding	161.183	-1.78468	0.205668	-8.6775	4.04581e-18	6.19386e-17
ENSG00000183530	PRR14L	protein_coding	1762.82	-1.42351	0.164056	-8.67697	4.06448e-18	6.21904e-17
ENSG00000111269	CREBL2	protein_coding	164.044	-1.84123	0.212202	-8.67677	4.0717e-18	6.22666e-17
ENSG00000063177	RPL18	protein_coding	3291.08	-1.05829	0.121975	-8.67633	4.08735e-18	6.24374e-17
ENSG00000107104	KANK1	protein_coding	276.059	-1.60401	0.184871	-8.67638	4.08553e-18	6.24374e-17
ENSG00000159388	BTG2	protein_coding	307.778	-1.46528	0.168888	-8.67606	4.09707e-18	6.25516e-17
ENSG00000184058	TBX1	protein_coding	202.1	-1.76185	0.203093	-8.67509	4.1321e-18	6.30518e-17
ENSG00000186185	KIF18B	protein_coding	838.951	-1.61217	0.185843	-8.67488	4.13983e-18	6.31352e-17
ENSG00000182512	GLRX5	protein_coding	198.381	-1.76497	0.203474	-8.67417	4.16578e-18	6.34963e-17
ENSG00000155096	AZIN1	protein_coding	447.912	-1.32502	0.152774	-8.67304	4.20741e-18	6.40957e-17
ENSG00000127334	DYRK2	protein_coding	335.781	-1.79278	0.206789	-8.66963	4.33543e-18	6.60099e-17
ENSG00000115365	LANCL1	protein_coding	469.902	-1.50901	0.174074	-8.66877	4.36823e-18	6.64366e-17
ENSG00000131669	NINJ1	protein_coding	158.282	-1.8649	0.215128	-8.66879	4.36749e-18	6.64366e-17
ENSG00000126464	PRR12	protein_coding	668.809	-1.9151	0.220922	-8.6687	4.37083e-18	6.64399e-17
ENSG00000197601	FAR1	protein_coding	678.812	-1.43457	0.16551	-8.66755	4.41536e-18	6.70802e-17
ENSG00000278828	HIST1H3H	protein_coding	719.832	-1.32341	0.152689	-8.66737	4.42214e-18	6.71466e-17
ENSG00000198732	SMOC1	protein_coding	178.619	-1.99041	0.22965	-8.66718	4.42943e-18	6.72207e-17
ENSG00000171843	MLLT3	protein_coding	427.445	-1.6005	0.184694	-8.66566	4.48918e-18	6.80904e-17
ENSG00000182253	SYNM	protein_coding	239.034	-2.00478	0.231366	-8.66496	4.51672e-18	6.84708e-17
ENSG00000187325	TAF9B	protein_coding	290.602	-1.56436	0.180555	-8.66415	4.54875e-18	6.89189e-17
ENSG00000174197	MGA	protein_coding	1114.19	-1.61347	0.186242	-8.66332	4.58208e-18	6.93861e-17
ENSG00000132670	PTPRA	protein_coding	776.895	-1.17627	0.135781	-8.66301	4.59468e-18	6.95391e-17
ENSG00000163104	SMARCAD1	protein_coding	338.299	-1.76245	0.203484	-8.66135	4.66197e-18	7.05193e-17
ENSG00000107186	MPDZ	protein_coding	875.242	-1.46273	0.168925	-8.65906	4.75652e-18	7.19105e-17
ENSG00000138385	SSB	protein_coding	844.929	-1.22033	0.140944	-8.65827	4.78989e-18	7.23756e-17
ENSG00000169764	UGP2	protein_coding	280.034	-1.50461	0.173784	-8.65795	4.80325e-18	7.25383e-17
ENSG00000064961	HMG20B	protein_coding	329.153	-1.50575	0.173947	-8.65637	4.87041e-18	7.35126e-17
ENSG00000161800	RACGAP1	protein_coding	763.332	-1.30123	0.150341	-8.65515	4.92262e-18	7.42604e-17
ENSG00000164715	LMTK2	protein_coding	563.893	-1.7748	0.205058	-8.65508	4.92565e-18	7.42659e-17
ENSG00000175390	EIF3F	protein_coding	1155.01	-1.17815	0.136127	-8.65474	4.94048e-18	7.44492e-17
ENSG00000148175	STOM	protein_coding	177.638	-1.64363	0.189947	-8.65313	5.01046e-18	7.54629e-17
ENSG00000079931	MOXD1	protein_coding	201.277	-1.66076	0.191981	-8.65062	5.12205e-18	7.7102e-17
ENSG00000114030	KPNA1	protein_coding	300.96	-1.51641	0.175311	-8.64984	5.15736e-18	7.75916e-17
ENSG00000102755	FLT1	protein_coding	163.969	-1.82621	0.211143	-8.64917	5.18774e-18	7.80064e-17
ENSG00000134291	TMEM106C	protein_coding	461.46	-1.57461	0.18207	-8.64838	5.22342e-18	7.84161e-17
ENSG00000148019	CEP78	protein_coding	873.216	-1.2872	0.148836	-8.64844	5.22076e-18	7.84161e-17
ENSG00000169896	ITGAM	protein_coding	30.9897	4.14587	0.479375	8.64848	5.21894e-18	7.84161e-17
ENSG00000163629	PTPN13	protein_coding	1117.84	-1.33849	0.154774	-8.64805	5.23849e-18	7.85999e-17
ENSG00000102390	PBDC1	protein_coding	167.779	-2.06741	0.239145	-8.64498	5.38124e-18	8.0655e-17
ENSG00000155850	SLC26A2	protein_coding	304.486	-1.82288	0.210859	-8.645	5.38035e-18	8.0655e-17
ENSG00000147224	PRPS1	protein_coding	343.909	-1.49915	0.173417	-8.64474	5.39275e-18	8.07839e-17
ENSG00000106829	TLE4	protein_coding	494.01	-1.75381	0.202899	-8.64375	5.4397e-18	8.14436e-17
ENSG00000162613	FUBP1	protein_coding	863.245	-1.37579	0.159188	-8.64258	5.49564e-18	8.22369e-17
ENSG00000140941	MAP1LC3B	protein_coding	389.698	-1.35221	0.156545	-8.63785	5.7281e-18	8.56694e-17
ENSG00000039560	RAI14	protein_coding	777.187	-1.40787	0.163061	-8.63396	5.92635e-18	8.85868e-17
ENSG00000128918	ALDH1A2	protein_coding	345.05	-1.54497	0.178963	-8.6329	5.98172e-18	8.93666e-17
ENSG00000115241	PPM1G	protein_coding	1172.6	-1.1827	0.137031	-8.6309	6.08698e-18	9.08418e-17
ENSG00000174373	RALGAPA1	protein_coding	462.997	-1.45027	0.168031	-8.63092	6.0861e-18	9.08418e-17
ENSG00000173757	STAT5B	protein_coding	383.103	-1.59156	0.184448	-8.62877	6.20163e-18	9.25032e-17
ENSG00000116459	ATP5F1	protein_coding	658.478	-1.19327	0.138298	-8.62828	6.2284e-18	9.28528e-17
ENSG00000023287	RB1CC1	protein_coding	680.779	-1.30701	0.151486	-8.62789	6.24964e-18	9.31196e-17
ENSG00000116260	QSOX1	protein_coding	226.723	-1.72916	0.200427	-8.6274	6.27636e-18	9.34179e-17
ENSG00000159377	PSMB4	protein_coding	620.177	-1.30754	0.151556	-8.62744	6.27416e-18	9.34179e-17
ENSG00000136802	LRRC8A	protein_coding	472.543	-1.60122	0.185644	-8.62522	6.3967e-18	9.51582e-17
ENSG00000111726	CMAS	protein_coding	167.749	-1.67519	0.194238	-8.62444	6.44085e-18	9.57638e-17
ENSG00000130175	PRKCSH	protein_coding	1598.83	-1.26576	0.146799	-8.62236	6.55878e-18	9.74652e-17
ENSG00000165704	HPRT1	protein_coding	291.161	-1.55926	0.180878	-8.62051	6.66584e-18	9.90034e-17
ENSG00000198677	TTC37	protein_coding	1023.68	-1.27339	0.147725	-8.62002	6.69451e-18	9.93761e-17
ENSG00000113648	H2AFY	protein_coding	1395.4	-1.28032	0.148564	-8.61793	6.81766e-18	1.0115e-16
ENSG00000099381	SETD1A	protein_coding	744.253	-1.77986	0.206549	-8.6171	6.8673e-18	1.01833e-16
ENSG00000188986	NELFB	protein_coding	490.331	-1.57903	0.183253	-8.61667	6.89313e-18	1.02161e-16
ENSG00000108064	TFAM	protein_coding	477.924	-1.38126	0.160325	-8.61536	6.97195e-18	1.03275e-16
ENSG00000167123	CERCAM	protein_coding	450.508	-1.66891	0.193717	-8.61523	6.98008e-18	1.0334e-16
ENSG00000092841	MYL6	protein_coding	528.938	-1.46957	0.170594	-8.61446	7.02748e-18	1.03987e-16
ENSG00000142731	PLK4	protein_coding	240.79	-1.77923	0.206585	-8.61255	7.1454e-18	1.05675e-16
ENSG00000277157	HIST1H4D	protein_coding	723.708	-1.24274	0.144306	-8.61185	7.18919e-18	1.06267e-16
ENSG00000038219	BOD1L1	protein_coding	1029.78	-1.42111	0.165055	-8.60993	7.31048e-18	1.08002e-16
ENSG00000094916	CBX5	protein_coding	2087.99	-1.43556	0.166739	-8.60962	7.33042e-18	1.08182e-16
ENSG00000197043	ANXA6	protein_coding	428.346	-1.49557	0.173708	-8.60968	7.3267e-18	1.08182e-16
ENSG00000113593	PPWD1	protein_coding	260.742	-1.61932	0.188097	-8.60893	7.37457e-18	1.08776e-16
ENSG00000102409	BEX4	protein_coding	131.372	-1.91746	0.222763	-8.60762	7.45944e-18	1.0997e-16
ENSG00000151726	ACSL1	protein_coding	206.242	-1.58991	0.184711	-8.60756	7.4635e-18	1.09971e-16
ENSG00000087510	TFAP2C	protein_coding	71.3901	-2.5251	0.293384	-8.6068	7.51261e-18	1.10636e-16
ENSG00000136628	EPRS	protein_coding	1291.54	-1.38242	0.16063	-8.60621	7.55168e-18	1.11153e-16
ENSG00000029363	BCLAF1	protein_coding	2408.54	-1.40008	0.162706	-8.60496	7.63461e-18	1.12314e-16
ENSG00000086598	TMED2	protein_coding	967.917	-1.35346	0.157296	-8.60451	7.66427e-18	1.12691e-16
ENSG00000048649	RSF1	protein_coding	899.985	-1.39908	0.16265	-8.60177	7.84945e-18	1.15353e-16
ENSG00000196368	NUDT11	protein_coding	121.995	-2.02387	0.235302	-8.60114	7.89286e-18	1.1593e-16
ENSG00000100345	MYH9	protein_coding	5597.9	-1.54	0.179071	-8.59995	7.97507e-18	1.17076e-16
ENSG00000122068	FYTTD1	protein_coding	292.996	-1.4769	0.17174	-8.59967	7.99476e-18	1.17303e-16
ENSG00000167291	TBC1D16	protein_coding	422.986	-1.88849	0.219612	-8.59924	8.02478e-18	1.17678e-16
ENSG00000185515	BRCC3	protein_coding	279.059	-1.62173	0.188591	-8.59918	8.02878e-18	1.17678e-16
ENSG00000100804	PSMB5	protein_coding	205.891	-1.71003	0.19889	-8.59787	8.12068e-18	1.18962e-16
ENSG00000198795	ZNF521	protein_coding	132.652	-2.01273	0.234101	-8.5977	8.13296e-18	1.1908e-16
ENSG00000077097	TOP2B	protein_coding	1126.78	-1.60366	0.186552	-8.59629	8.2333e-18	1.20486e-16
ENSG00000114354	TFG	protein_coding	383.488	-1.38752	0.161434	-8.59496	8.3291e-18	1.21823e-16
ENSG00000138449	SLC40A1	protein_coding	59.3203	-2.88946	0.336185	-8.59485	8.33702e-18	1.21875e-16
ENSG00000144283	PKP4	protein_coding	634.29	-1.41077	0.164147	-8.59455	8.35927e-18	1.22137e-16
ENSG00000144233	AMMECR1L	protein_coding	264.832	-1.54705	0.18003	-8.59331	8.45017e-18	1.234e-16
ENSG00000109184	DCUN1D4	protein_coding	222.051	-1.70846	0.198882	-8.5903	8.67445e-18	1.26609e-16
ENSG00000087470	DNM1L	protein_coding	914.454	-1.26646	0.147437	-8.58983	8.70987e-18	1.27059e-16
ENSG00000183576	SETD3	protein_coding	348.851	-1.53787	0.179078	-8.58775	8.86864e-18	1.29308e-16
ENSG00000166326	TRIM44	protein_coding	895.995	-1.26395	0.14722	-8.58544	9.04873e-18	1.31864e-16
ENSG00000176105	YES1	protein_coding	512.551	-1.3606	0.158509	-8.58377	9.18158e-18	1.3373e-16
ENSG00000163251	FZD5	protein_coding	247.769	-1.98624	0.231462	-8.58127	9.38297e-18	1.36592e-16
ENSG00000137135	ARHGEF39	protein_coding	179.771	-1.79197	0.208837	-8.58069	9.43048e-18	1.37212e-16
ENSG00000173334	TRIB1	protein_coding	91.9221	-2.372	0.276459	-8.57993	9.49306e-18	1.38051e-16
ENSG00000138162	TACC2	protein_coding	202.211	-1.64582	0.191828	-8.57969	9.51251e-18	1.38261e-16
ENSG00000197375	SLC22A5	protein_coding	204.114	-1.67374	0.195123	-8.57788	9.66395e-18	1.40389e-16
ENSG00000062194	GPBP1	protein_coding	573.207	-1.3761	0.16045	-8.57652	9.77834e-18	1.41977e-16
ENSG00000162729	IGSF8	protein_coding	98.0772	-2.46081	0.28693	-8.57637	9.79184e-18	1.42099e-16
ENSG00000156504	FAM122B	protein_coding	373.691	-1.70876	0.19928	-8.57467	9.93725e-18	1.44134e-16
ENSG00000125870	SNRPB2	protein_coding	308.731	-1.42921	0.166692	-8.57393	1.00008e-17	1.44981e-16
ENSG00000138668	HNRNPD	protein_coding	1301.47	-1.20274	0.140288	-8.57335	1.00517e-17	1.45643e-16
ENSG00000072210	ALDH3A2	protein_coding	420.772	-1.41978	0.165606	-8.57321	1.00635e-17	1.45738e-16
ENSG00000187231	SESTD1	protein_coding	399.958	-1.50239	0.175252	-8.57275	1.0104e-17	1.46248e-16
ENSG00000188153	COL4A5	protein_coding	214.2	-1.65758	0.193375	-8.57183	1.01852e-17	1.47347e-16
ENSG00000064393	HIPK2	protein_coding	1122.92	-1.88506	0.219923	-8.57146	1.02178e-17	1.47742e-16
ENSG00000084652	TXLNA	protein_coding	935.611	-1.34232	0.156619	-8.57064	1.02915e-17	1.4873e-16
ENSG00000101665	SMAD7	protein_coding	191.927	-2.36181	0.275582	-8.57025	1.03265e-17	1.49158e-16
ENSG00000137168	PPIL1	protein_coding	315.211	-1.46446	0.17088	-8.57011	1.03385e-17	1.49255e-16
ENSG00000171714	ANO5	protein_coding	202.521	-1.65152	0.192728	-8.56916	1.04247e-17	1.50421e-16
ENSG00000176658	MYO1D	protein_coding	901.465	-1.31344	0.153335	-8.56587	1.07259e-17	1.54687e-16
ENSG00000102172	SMS	protein_coding	582.875	-1.3353	0.155893	-8.56552	1.07593e-17	1.55089e-16
ENSG00000123739	PLA2G12A	protein_coding	215.007	-1.7118	0.199859	-8.56503	1.08049e-17	1.55665e-16
ENSG00000157404	KIT	protein_coding	67.6541	-2.79468	0.326346	-8.56357	1.09428e-17	1.5757e-16
ENSG00000154174	TOMM70	protein_coding	406.321	-1.50775	0.176103	-8.56176	1.11156e-17	1.59976e-16
ENSG00000198648	STK39	protein_coding	326.893	-1.39443	0.162878	-8.56122	1.11675e-17	1.6064e-16
ENSG00000159200	RCAN1	protein_coding	131.238	-1.93152	0.225634	-8.56042	1.12458e-17	1.61683e-16
ENSG00000122376	FAM35A	protein_coding	225.005	-1.68804	0.197202	-8.55994	1.12922e-17	1.62267e-16
ENSG00000135750	KCNK1	protein_coding	114.622	-2.40083	0.280547	-8.55769	1.15152e-17	1.65385e-16
ENSG00000105767	CADM4	protein_coding	211.068	-1.68245	0.196736	-8.55185	1.21134e-17	1.73888e-16
ENSG00000204138	PHACTR4	protein_coding	604.967	-1.42516	0.166679	-8.55032	1.22744e-17	1.76107e-16
ENSG00000169018	FEM1B	protein_coding	748.152	-1.43739	0.168142	-8.54865	1.24533e-17	1.78583e-16
ENSG00000168291	PDHB	protein_coding	162.905	-1.72673	0.202015	-8.54754	1.25738e-17	1.80219e-16
ENSG00000266094	RASSF5	protein_coding	95.8594	-2.14949	0.251494	-8.54689	1.26454e-17	1.81151e-16
ENSG00000170315	UBB	protein_coding	698.041	-1.31002	0.153278	-8.54669	1.26666e-17	1.81361e-16
ENSG00000111880	RNGTT	protein_coding	355.063	-1.38958	0.162588	-8.54663	1.26739e-17	1.81372e-16
ENSG00000149269	PAK1	protein_coding	354.483	-1.30134	0.152275	-8.54598	1.27446e-17	1.82292e-16
ENSG00000168280	KIF5C	protein_coding	309.362	-1.75974	0.205948	-8.54459	1.28991e-17	1.84406e-16
ENSG00000111859	NEDD9	protein_coding	125.263	-2.18393	0.255625	-8.5435	1.30218e-17	1.8597e-16
ENSG00000169116	PARM1	protein_coding	162.686	-1.86964	0.218837	-8.5435	1.30216e-17	1.8597e-16
ENSG00000099331	MYO9B	protein_coding	721.38	-1.57782	0.184808	-8.5376	1.37041e-17	1.95613e-16
ENSG00000171522	PTGER4	protein_coding	112.162	-2.16053	0.253095	-8.53644	1.38426e-17	1.9749e-16
ENSG00000141034	GID4	protein_coding	248.666	-1.6231	0.190141	-8.53632	1.38561e-17	1.9758e-16
ENSG00000111640	GAPDH	protein_coding	4463.47	-1.13484	0.132952	-8.53571	1.39295e-17	1.98526e-16
ENSG00000127022	CANX	protein_coding	3635.44	-1.39928	0.163943	-8.53515	1.3997e-17	1.99386e-16
ENSG00000196914	ARHGEF12	protein_coding	1943	-1.46952	0.172186	-8.53446	1.40809e-17	2.00479e-16
ENSG00000106025	TSPAN12	protein_coding	126.134	-2.121	0.24855	-8.53351	1.41969e-17	2.02027e-16
ENSG00000115850	LCT	protein_coding	38.1715	3.68066	0.431409	8.53172	1.44189e-17	2.05081e-16
ENSG00000117298	ECE1	protein_coding	509.569	-1.46126	0.171349	-8.52797	1.48938e-17	2.11727e-16
ENSG00000080819	CPOX	protein_coding	115.022	-1.98736	0.23305	-8.5276	1.49417e-17	2.123e-16
ENSG00000173511	VEGFB	protein_coding	166.521	-1.76153	0.206569	-8.52752	1.49512e-17	2.12327e-16
ENSG00000131899	LLGL1	protein_coding	677.482	-1.44691	0.169694	-8.52656	1.50763e-17	2.13995e-16
ENSG00000021355	SERPINB1	protein_coding	123.272	-1.92744	0.226054	-8.52646	1.50891e-17	2.14067e-16
ENSG00000066135	KDM4A	protein_coding	404.27	-1.5378	0.180387	-8.52504	1.52756e-17	2.16602e-16
ENSG00000163348	PYGO2	protein_coding	207.152	-1.71633	0.20136	-8.52372	1.54514e-17	2.18983e-16
ENSG00000155090	KLF10	protein_coding	251.288	-1.48958	0.174759	-8.52363	1.54629e-17	2.19035e-16
ENSG00000117899	MESDC2	protein_coding	319.669	-1.65797	0.194536	-8.52269	1.55892e-17	2.20712e-16
ENSG00000125375	ATP5S	protein_coding	164.845	-1.80179	0.211452	-8.52103	1.58145e-17	2.23789e-16
ENSG00000215301	DDX3X	protein_coding	3851.62	-1.28413	0.150747	-8.51845	1.61704e-17	2.28708e-16
ENSG00000154518	ATP5G3	protein_coding	417.351	-1.32503	0.15561	-8.51506	1.66503e-17	2.35377e-16
ENSG00000137478	FCHSD2	protein_coding	183.708	-1.74135	0.204607	-8.51069	1.72896e-17	2.44291e-16
ENSG00000080839	RBL1	protein_coding	409.423	-1.36619	0.160533	-8.5103	1.73488e-17	2.45002e-16
ENSG00000089063	TMEM230	protein_coding	557.89	-1.3391	0.157371	-8.50922	1.75113e-17	2.47172e-16
ENSG00000180776	ZDHHC20	protein_coding	404.646	-1.51988	0.178621	-8.50895	1.75514e-17	2.47612e-16
ENSG00000164244	PRRC1	protein_coding	348.384	-1.6221	0.190643	-8.50855	1.76117e-17	2.48337e-16
ENSG00000182952	HMGN4	protein_coding	195.652	-1.84147	0.216453	-8.5075	1.77728e-17	2.50482e-16
ENSG00000162627	SNX7	protein_coding	115.902	-1.94063	0.228131	-8.50665	1.79036e-17	2.52199e-16
ENSG00000100225	FBXO7	protein_coding	592.268	-1.26679	0.148931	-8.5059	1.802e-17	2.53709e-16
ENSG00000179820	MYADM	protein_coding	127.857	-2.02913	0.238573	-8.50525	1.81208e-17	2.55e-16
ENSG00000196730	DAPK1	protein_coding	595.989	-1.4107	0.165899	-8.50335	1.8419e-17	2.59066e-16
ENSG00000124207	CSE1L	protein_coding	1912.25	-1.14305	0.134451	-8.50165	1.86914e-17	2.62764e-16
ENSG00000127990	SGCE	protein_coding	180.028	-1.74513	0.205297	-8.50049	1.88785e-17	2.65261e-16
ENSG00000189057	FAM111B	protein_coding	670.848	-1.5682	0.184599	-8.49514	1.97688e-17	2.7763e-16
ENSG00000276293	PIP4K2B	protein_coding	179.818	-2.17526	0.256082	-8.49437	1.99008e-17	2.79343e-16
ENSG00000184270	HIST2H2AB	protein_coding	185.005	-1.83633	0.216201	-8.49359	2.00351e-17	2.81087e-16
ENSG00000085491	SLC25A24	protein_coding	217.841	-1.61741	0.1905	-8.49036	2.06e-17	2.88866e-16
ENSG00000185630	PBX1	protein_coding	685.391	-1.42508	0.167878	-8.48879	2.08799e-17	2.92644e-16
ENSG00000089685	BIRC5	protein_coding	830.701	-1.2941	0.152468	-8.48764	2.10875e-17	2.95405e-16
ENSG00000221983	UBA52	protein_coding	1860.11	-1.10246	0.129892	-8.48748	2.11173e-17	2.95674e-16
ENSG00000139496	NUP58	protein_coding	461.562	-1.54453	0.181992	-8.48677	2.12463e-17	2.97331e-16
ENSG00000177885	GRB2	protein_coding	543.169	-1.4143	0.166662	-8.48603	2.13821e-17	2.9908e-16
ENSG00000166477	LEO1	protein_coding	195.736	-1.69079	0.199261	-8.4853	2.15169e-17	3.00816e-16
ENSG00000117593	DARS2	protein_coding	494.502	-1.34119	0.158103	-8.48304	2.1938e-17	3.06549e-16
ENSG00000182158	CREB3L2	protein_coding	436.218	-1.7822	0.210107	-8.48237	2.20655e-17	3.08176e-16
ENSG00000085377	PREP	protein_coding	345.548	-1.46187	0.172383	-8.48036	2.24504e-17	3.13394e-16
ENSG00000100216	TOMM22	protein_coding	462.006	-1.41855	0.167307	-8.47872	2.27678e-17	3.17666e-16
ENSG00000175203	DCTN2	protein_coding	623.497	-1.23901	0.146145	-8.4779	2.29293e-17	3.19759e-16
ENSG00000118680	MYL12B	protein_coding	536.274	-1.23018	0.145139	-8.47588	2.33311e-17	3.252e-16
[truncated: 58,556 more rows]
