# Supplementary material for: System-wide Profiling of RNA-Binding Proteins Uncovers Key Regulators of Virus Infection
Source: Mol Cell. 2019 Apr 4;74(1):196–211.e11. doi: 10.1016/j.molcel.2019.01.017 (PMC6458987; doi:10.1016/j.molcel.2019.01.017)
Supplement: Table S5. GEMIN5 Protein Interactors Identified by Quantitative Proteomics, Related to Figure 7 — This table includes the proteomic analysis of GEMIN5-eGFP and eGFP IPs. It also shows the comparison of GEMIN5 IPs in uninfected and infected cells. [file mmc6.xlsx]

## Sheet: Gemin5.vs.GFP.combined
Gene.names	Alternative.Gene.Name	Protein.IDs	Majority.protein.IDs	Protein.names	Difference	Pvalue.minus.log10	Pvalue	Annotation	Significance	Significant.Interactor
GEMIN5		Q8TEQ6	Q8TEQ6	Gem-associated protein 5	10.5671	7.36015	4.36364e-08		**	GEMIN5		Sample:
SRRM1		Q8IYB3;Q8IYB3-2	Q8IYB3;Q8IYB3-2	Serine/arginine repetitive matrix protein 1	5.9764	4.23489	5.82248e-05		**	SRRM1		Gemin5.vs.GFP
DYNC1H1		Q14204	Q14204	Cytoplasmic dynein 1 heavy chain 1	4.70082	3.89632	0.000126964		**	DYNC1H1
XPNPEP2		O43895	O43895	Xaa-Pro aminopeptidase 2	4.64977	3.75891	0.000174215		**	XPNPEP2
ATP2A2		P16615;P16615-5;P16615-2;P16615-3;P16615-4;O14983;O14983-2;O14983-3;Q93084;Q93084-2;Q93084-4;Q93084-3;Q93084-7;Q93084-6;Q93084-5	P16615;P16615-5;P16615-2;P16615-3;P16615-4	Sarcoplasmic/endoplasmic reticulum calcium ATPase 2	4.29028	3.55514	0.000278525		**	ATP2A2
CPSF1		Q10570	Q10570	Cleavage and polyadenylation specificity factor subunit 1	5.72935	3.43161	0.000370157		**	CPSF1
PTCD3		Q96EY7;Q96EY7-2	Q96EY7	Pentatricopeptide repeat domain-containing protein 3, mitochondrial	6.72345	3.42478	0.000376031		**	PTCD3
ATP1A1		P05023;P05023-4;P05023-3;P05023-2;P13637;P13637-3;P50993;Q13733;P20648	P05023;P05023-4;P05023-3;P05023-2	Sodium/potassium-transporting ATPase subunit alpha-1	4.27977	3.42428	0.000376464		**	ATP1A1
COPB1		P53618	P53618	Coatomer subunit beta	4.15878	3.42213	0.000378332		**	COPB1
PWP1		Q13610;Q13610-2	Q13610	Periodic tryptophan protein 1 homolog	6.3849	3.31169	0.000487879		**	PWP1
TUBB8		Q3ZCM7	Q3ZCM7	Tubulin beta-8 chain	5.96963	3.3115	0.000488091		**	TUBB8
EBNA1BP2		Q99848	Q99848	Probable rRNA-processing protein EBP2	6.41268	3.28803	0.000515192		**	EBNA1BP2
RPL29		P47914	P47914	60S ribosomal protein L29	8.33658	3.26849	0.000538899	Ribosomal	**	RPL29
HSP90AB1		P08238;Q58FF7	P08238	Heat shock protein HSP 90-beta	4.06873	3.21204	0.000613701		**	HSP90AB1
RPL27A		P46776	P46776	60S ribosomal protein L27a	6.91592	3.17961	0.00066128	Ribosomal	**	RPL27A
PSMD3		O43242;O43242-2	O43242;O43242-2	26S proteasome non-ATPase regulatory subunit 3	4.71755	3.17631	0.000666327		**	PSMD3
TUBB4B;TUBB4A		P68371;P04350	P68371;P04350	Tubulin beta-4B chain;Tubulin beta-4A chain	3.7222	3.13893	0.000726216		**	TUBB4B;TUBB4A
EPRS		P07814	P07814	Bifunctional glutamate/proline--tRNA ligase;Glutamate--tRNA ligase;Proline--tRNA ligase	6.318	3.10651	0.00078251		**	EPRS
MRPL3		P09001	P09001	39S ribosomal protein L3, mitochondrial	4.8618	3.08539	0.000821501		**	MRPL3
FARSB		Q9NSD9;Q9NSD9-2	Q9NSD9;Q9NSD9-2	Phenylalanine--tRNA ligase beta subunit	5.33578	3.07985	0.000832048		**	FARSB
PRKDC		P78527;P78527-2	P78527;P78527-2	DNA-dependent protein kinase catalytic subunit	4.24527	3.07949	0.000832733		**	PRKDC
RPL23A		P62750	P62750	60S ribosomal protein L23a	6.95165	3.07804	0.000835527	Ribosomal	**	RPL23A
LMAN1		P49257	P49257	Protein ERGIC-53	4.51203	3.0769	0.000837718		**	LMAN1
NOP16		Q9Y3C1;Q9Y3C1-3;Q9Y3C1-2	Q9Y3C1;Q9Y3C1-3;Q9Y3C1-2	Nucleolar protein 16	5.28012	3.04222	0.000907355		**	NOP16
RPN1		P04843	P04843	Dolichyl-diphosphooligosaccharide--protein glycosyltransferase subunit 1	5.4337	3.02611	0.00094166		**	RPN1
TUBB2B		Q9BVA1	Q9BVA1	Tubulin beta-2B chain	4.3282	3.00415	0.00099049		**	TUBB2B
SLC25A6		P12236	P12236	ADP/ATP translocase 3	3.98858	2.99056	0.00102196		**	SLC25A6
AP1M1		Q9BXS5;Q9BXS5-2;Q9Y6Q5;Q9Y6Q5-2	Q9BXS5;Q9BXS5-2	AP-1 complex subunit mu-1	4.921	2.98832	0.00102727		**	AP1M1
PRKCSH		P14314;P14314-2	P14314;P14314-2	Glucosidase 2 subunit beta	3.96523	2.98216	0.00104192		**	PRKCSH
NPM1		P06748;P06748-2;P06748-3	P06748;P06748-2;P06748-3	Nucleophosmin	8.45005	2.95716	0.00110367		**	NPM1
G3BP2		Q9UN86-2;Q9UN86	Q9UN86-2;Q9UN86	Ras GTPase-activating protein-binding protein 2	5.53623	2.95632	0.0011058		**	G3BP2
RPL36AL		Q969Q0	Q969Q0	60S ribosomal protein L36a-like	7.65823	2.95447	0.00111054	Ribosomal	**	RPL36AL
HSPA1B		P0DMV9;P0DMV8;P0DMV8-2	P0DMV9;P0DMV8;P0DMV8-2		4.0758	2.95057	0.00112054		**	HSPA1B
SMC1A		Q14683	Q14683	Structural maintenance of chromosomes protein 1A	5.33035	2.93479	0.00116201		**	SMC1A
RPL10A		P62906	P62906	60S ribosomal protein L10a	6.95203	2.92419	0.00119071	Ribosomal	**	RPL10A
SLC25A5		P05141;Q9H0C2	P05141	ADP/ATP translocase 2;ADP/ATP translocase 2, N-terminally processed	4.29573	2.92204	0.00119663		**	SLC25A5
RPL37A		P61513;A6NKH3	P61513	60S ribosomal protein L37a	5.28532	2.91392	0.0012192	Ribosomal	**	RPL37A
BCLAF1		Q9NYF8;Q9NYF8-2;Q9NYF8-3;Q9NYF8-4	Q9NYF8;Q9NYF8-2;Q9NYF8-3;Q9NYF8-4	Bcl-2-associated transcription factor 1	5.09563	2.91238	0.00122356		**	BCLAF1
RPL36		Q9Y3U8	Q9Y3U8	60S ribosomal protein L36	7.22388	2.9069	0.00123908	Ribosomal	**	RPL36
DNAJA1		P31689;P31689-2	P31689;P31689-2	DnaJ homolog subfamily A member 1	4.55768	2.9031	0.00124997		**	DNAJA1
PRMT5		O14744;O14744-5;O14744-2;O14744-3;O14744-4	O14744;O14744-5;O14744-2;O14744-3;O14744-4	Protein arginine N-methyltransferase 5;Protein arginine N-methyltransferase 5, N-terminally processed	5.83315	2.90244	0.00125188		**	PRMT5
RPL21		P46778	P46778	60S ribosomal protein L21	6.58198	2.9008	0.00125662	Ribosomal	**	RPL21
THRAP3		Q9Y2W1	Q9Y2W1	Thyroid hormone receptor-associated protein 3	4.99438	2.89916	0.00126138		**	THRAP3
MCMBP		Q9BTE3;Q9BTE3-2;Q9BTE3-3	Q9BTE3;Q9BTE3-2;Q9BTE3-3	Mini-chromosome maintenance complex-binding protein	3.73935	2.89107	0.00128507		**	MCMBP
RPL39;RPL39P5		P62891;Q59GN2	P62891;Q59GN2	60S ribosomal protein L39;Putative 60S ribosomal protein L39-like 5	5.06665	2.88162	0.00131334	Ribosomal	**	RPL39;RPL39P5
ALDH1B1		P30837;P00352;P47895;O94788;O94788-4;O94788-2;O94788-3	P30837	Aldehyde dehydrogenase X, mitochondrial	3.71527	2.87227	0.00134194		**	ALDH1B1
RPL32		P62910	P62910	60S ribosomal protein L32	6.9909	2.86859	0.00135335	Ribosomal	**	RPL32
RPL6		Q02878	Q02878	60S ribosomal protein L6	8.2338	2.85945	0.00138212	Ribosomal	**	RPL6
CAND1		Q86VP6;Q86VP6-2;Q86VP6-3	Q86VP6;Q86VP6-2	Cullin-associated NEDD8-dissociated protein 1	3.59438	2.85769	0.00138774		**	CAND1
COPA		P53621;P53621-2	P53621;P53621-2	Coatomer subunit alpha;Xenin;Proxenin	4.25933	2.8544	0.00139831		**	COPA
ABCD3		P28288;P28288-2;P28288-3	P28288;P28288-2	ATP-binding cassette sub-family D member 3	3.94643	2.85278	0.00140354		**	ABCD3
DDX6		P26196	P26196	Probable ATP-dependent RNA helicase DDX6	4.0528	2.84716	0.00142181		**	DDX6
RPL35		P42766	P42766	60S ribosomal protein L35	7.12447	2.84396	0.00143233	Ribosomal	**	RPL35
MARS		P56192;P56192-2	P56192;P56192-2	Methionine--tRNA ligase, cytoplasmic	4.99788	2.84051	0.00144374		**	MARS
EIF2S3;EIF2S3L		P41091;Q2VIR3;Q2VIR3-2	P41091;Q2VIR3;Q2VIR3-2	Eukaryotic translation initiation factor 2 subunit 3;Putative eukaryotic translation initiation factor 2 subunit 3-like protein	6.783	2.84029	0.00144447		**	EIF2S3;EIF2S3L
WDR77		Q9BQA1;Q9BQA1-2	Q9BQA1;Q9BQA1-2	Methylosome protein 50	6.1066	2.82677	0.00149016		**	WDR77
ATIC		P31939;P31939-2	P31939;P31939-2	Bifunctional purine biosynthesis protein PURH;Phosphoribosylaminoimidazolecarboxamide formyltransferase;IMP cyclohydrolase	4.95827	2.8181	0.00152018		**	ATIC
CTPS1		P17812;P17812-2;Q9NRF8	P17812;P17812-2	CTP synthase 1	5.42018	2.81724	0.0015232		**	CTPS1
WDR5		P61964	P61964	WD repeat-containing protein 5	5.12995	2.81618	0.00152692		**	WDR5
TLE3		Q04726;Q04726-3;Q04726-2;Q04726-7;Q04726-6;Q04726-5;Q04726-4;Q04727;Q04727-2;Q04727-4;Q04727-3;Q04725;Q04725-2;Q04725-3	Q04726;Q04726-3;Q04726-2;Q04726-7;Q04726-6;Q04726-5;Q04726-4	Transducin-like enhancer protein 3	4.15168	2.80459	0.00156824		**	TLE3
RPS23		P62266	P62266	40S ribosomal protein S23	6.19988	2.80374	0.00157132	Ribosomal	**	RPS23
MCM2		P49736	P49736	DNA replication licensing factor MCM2	4.48925	2.80137	0.00157988		**	MCM2
C11orf48		E9PRG8	E9PRG8		4.56817	2.80053	0.00158296		**	C11orf48
SLC25A3		Q00325;Q00325-2	Q00325;Q00325-2	Phosphate carrier protein, mitochondrial	3.77135	2.79424	0.00160606		**	SLC25A3
RPL31		P62899;P62899-3;P62899-2	P62899;P62899-3;P62899-2	60S ribosomal protein L31	7.55563	2.77511	0.00167838	Ribosomal	**	RPL31
AHCY		P23526;P23526-2	P23526;P23526-2	Adenosylhomocysteinase	5.4635	2.77297	0.00168667		**	AHCY
GART		P22102;P22102-2	P22102;P22102-2	Trifunctional purine biosynthetic protein adenosine-3;Phosphoribosylamine--glycine ligase;Phosphoribosylformylglycinamidine cyclo-ligase;Phosphoribosylglycinamide formyltransferase	5.70813	2.76769	0.00170729		**	GART
RPN2		P04844;P04844-2	P04844;P04844-2	Dolichyl-diphosphooligosaccharide--protein glycosyltransferase subunit 2	3.64735	2.757	0.00174986		**	RPN2
MYBBP1A		Q9BQG0;Q9BQG0-2	Q9BQG0;Q9BQG0-2	Myb-binding protein 1A	5.85277	2.74257	0.00180897		**	MYBBP1A
RPL27		P61353	P61353	60S ribosomal protein L27	7.15332	2.74092	0.00181584	Ribosomal	**	RPL27
HSP90AA1		P07900;P07900-2;Q14568;Q58FG0;Q58FG1	P07900;P07900-2	Heat shock protein HSP 90-alpha	6.17777	2.73092	0.00185816		**	HSP90AA1
TUBA1B;TUBA4A		P68363;P68363-2;P68366;P68366-2	P68363;P68363-2;P68366;P68366-2	Tubulin alpha-1B chain;Tubulin alpha-4A chain	3.84468	2.72256	0.00189425		**	TUBA1B;TUBA4A
TFG		Q92734;Q92734-2;Q92734-4;Q92734-3	Q92734;Q92734-2;Q92734-4;Q92734-3	Protein TFG	3.85245	2.7189	0.00191029		**	TFG
RPL10		P27635;Q96L21	P27635	60S ribosomal protein L10	7.3814	2.71763	0.00191591	Ribosomal	**	RPL10
SRRM2		Q9UQ35;Q9UQ35-2;Q9UQ35-3	Q9UQ35;Q9UQ35-2	Serine/arginine repetitive matrix protein 2	5.52117	2.71532	0.00192612		**	SRRM2
RNH1		P13489	P13489	Ribonuclease inhibitor	4.23122	2.71439	0.00193022		**	RNH1
PNN		Q9H307;Q9H307-2	Q9H307;Q9H307-2	Pinin	4.58843	2.71169	0.00194229		**	PNN
GRWD1		Q9BQ67	Q9BQ67	Glutamate-rich WD repeat-containing protein 1	3.98792	2.69734	0.00200753		**	GRWD1
CYFIP1;CYFIP2		Q7L576;Q7L576-2;Q96F07;Q96F07-2;Q7L576-3	Q7L576;Q7L576-2;Q96F07;Q96F07-2;Q7L576-3	Cytoplasmic FMR1-interacting protein 1;Cytoplasmic FMR1-interacting protein 2	3.40823	2.6888	0.00204737		**	CYFIP1;CYFIP2
EIF2S2		P20042	P20042	Eukaryotic translation initiation factor 2 subunit 2	5.85753	2.68489	0.00206589		**	EIF2S2
MYO6		Q9UM54-6;Q9UM54;Q9UM54-4;Q9UM54-1	Q9UM54-6;Q9UM54;Q9UM54-4;Q9UM54-1	Unconventional myosin-VI	4.07923	2.68394	0.0020704		**	MYO6
MRPL15		Q9P015	Q9P015	39S ribosomal protein L15, mitochondrial	5.00727	2.68367	0.00207171		**	MRPL15
ILVBL		A1L0T0	A1L0T0	Acetolactate synthase-like protein	3.34122	2.68349	0.00207258		**	ILVBL
ASNS		P08243;P08243-2;P08243-3	P08243;P08243-2;P08243-3	Asparagine synthetase [glutamine-hydrolyzing]	4.74978	2.67461	0.00211541		**	ASNS
EIF2S1		P05198	P05198	Eukaryotic translation initiation factor 2 subunit 1	6.0495	2.66741	0.00215077		**	EIF2S1
TM9SF2		Q99805	Q99805	Transmembrane 9 superfamily member 2	3.05855	2.66254	0.002175		**	TM9SF2
SEC24C		P53992;P53992-2	P53992	Protein transport protein Sec24C	3.56317	2.66212	0.00217712		**	SEC24C
LBR		Q14739	Q14739	Lamin-B receptor	4.51457	2.65979	0.00218884		**	LBR
HK1		P19367;P19367-4;P19367-2;P19367-3;Q2TB90	P19367;P19367-4;P19367-2;P19367-3	Hexokinase-1	3.60825	2.65846	0.00219556		**	HK1
MTHFD1		P11586	P11586	C-1-tetrahydrofolate synthase, cytoplasmic;Methylenetetrahydrofolate dehydrogenase;Methenyltetrahydrofolate cyclohydrolase;Formyltetrahydrofolate synthetase;C-1-tetrahydrofolate synthase, cytoplasmic, N-terminally processed	4.35202	2.64556	0.00226172		**	MTHFD1
TUBA1C		Q9BQE3;Q9H853	Q9BQE3	Tubulin alpha-1C chain	4.2481	2.64198	0.00228047		**	TUBA1C
SLC25A13		Q9UJS0;Q9UJS0-2;O75746;O75746-2	Q9UJS0;Q9UJS0-2	Calcium-binding mitochondrial carrier protein Aralar2	4.42965	2.64133	0.00228385		**	SLC25A13
SKIV2L2		P42285	P42285	Superkiller viralicidic activity 2-like 2	3.607	2.63411	0.00232213		**	SKIV2L2
RAN		P62826	P62826	GTP-binding nuclear protein Ran	6.60233	2.63298	0.0023282		**	RAN
EIF3F		O00303	O00303	Eukaryotic translation initiation factor 3 subunit F	4.60962	2.62807	0.00235465		**	EIF3F
MRPL44		Q9H9J2	Q9H9J2	39S ribosomal protein L44, mitochondrial	5.02185	2.62656	0.00236286		**	MRPL44
LYAR		Q9NX58	Q9NX58	Cell growth-regulating nucleolar protein	5.04787	2.61929	0.00240276		**	LYAR
RPL22		P35268;Q6P5R6	P35268	60S ribosomal protein L22	6.50298	2.61875	0.00240577	Ribosomal	**	RPL22
RNPEP		Q9H4A4	Q9H4A4	Aminopeptidase B	3.99152	2.60945	0.00245784		**	RNPEP
RAD50		Q92878;Q92878-3;Q92878-2	Q92878;Q92878-3;Q92878-2	DNA repair protein RAD50	3.55958	2.60082	0.00250713		**	RAD50
GNB1		P62873;P62873-2	P62873;P62873-2	Guanine nucleotide-binding protein G(I)/G(S)/G(T) subunit beta-1	4.32827	2.59366	0.00254882		**	GNB1
GBE1		Q04446	Q04446	1,4-alpha-glucan-branching enzyme	3.22285	2.58407	0.00260573		**	GBE1
TUBB		P07437;A6NNZ2;Q9H4B7;CON__ENSEMBL:ENSBTAP00000025008	P07437	Tubulin beta chain	3.90423	2.57667	0.00265049		**	TUBB
NCAPH		Q15003;Q15003-2	Q15003;Q15003-2	Condensin complex subunit 2	3.88235	2.57624	0.00265314		**	NCAPH
EEF1G		P26641;P26641-2	P26641;P26641-2	Elongation factor 1-gamma	5.1438	2.57203	0.00267896		**	EEF1G
RPL13A		P40429;Q6NVV1	P40429	60S ribosomal protein L13a	6.27237	2.57121	0.00268405	Ribosomal	**	RPL13A
RARS		P54136;P54136-2	P54136;P54136-2	Arginine--tRNA ligase, cytoplasmic	3.78673	2.56666	0.00271234		**	RARS
ABCE1		P61221	P61221	ATP-binding cassette sub-family E member 1	4.89957	2.56581	0.00271764		**	ABCE1
PSMD2		Q13200;Q13200-3;Q13200-2	Q13200;Q13200-3;Q13200-2	26S proteasome non-ATPase regulatory subunit 2	5.4234	2.5478	0.00283272		**	PSMD2
MRPS30		Q9NP92	Q9NP92	28S ribosomal protein S30, mitochondrial	4.23973	2.54466	0.00285328		**	MRPS30
SRSF6		Q13247;Q13247-3;Q13247-2	Q13247;Q13247-3;Q13247-2	Serine/arginine-rich splicing factor 6	5.13215	2.54437	0.00285513		**	SRSF6
UBA2		Q9UBT2;Q9UBT2-2	Q9UBT2;Q9UBT2-2	SUMO-activating enzyme subunit 2	4.24817	2.54331	0.00286214		**	UBA2
MRPL20		Q9BYC9;Q9BYC9-2	Q9BYC9	39S ribosomal protein L20, mitochondrial	4.3398	2.53881	0.00289197		**	MRPL20
NPM3		O75607	O75607	Nucleoplasmin-3	5.10927	2.53828	0.00289549		**	NPM3
EFTUD2		Q15029;Q15029-2;Q15029-3	Q15029;Q15029-2;Q15029-3	116 kDa U5 small nuclear ribonucleoprotein component	5.32823	2.53718	0.00290282		**	EFTUD2
LDHB		P07195;P07864;Q6ZMR3	P07195	L-lactate dehydrogenase B chain	5.84962	2.53437	0.00292163		**	LDHB
VARS		P26640;P26640-2	P26640	Valine--tRNA ligase	5.0161	2.52974	0.00295299		**	VARS
ACIN1		Q9UKV3;Q9UKV3-3;Q9UKV3-2;Q9UKV3-5	Q9UKV3;Q9UKV3-3;Q9UKV3-2;Q9UKV3-5	Apoptotic chromatin condensation inducer in the nucleus	4.28078	2.51726	0.0030391		**	ACIN1
STT3A		P46977;P46977-2	P46977;P46977-2	Dolichyl-diphosphooligosaccharide--protein glycosyltransferase subunit STT3A	2.94003	2.51456	0.00305803		**	STT3A
POLE		Q07864	Q07864	DNA polymerase epsilon catalytic subunit A	3.62735	2.50909	0.00309679		**	POLE
IARS		P41252	P41252	Isoleucine--tRNA ligase, cytoplasmic	4.86323	2.50273	0.00314245		**	IARS
CLTC		Q00610;Q00610-2;P53675	Q00610;Q00610-2	Clathrin heavy chain 1	3.76232	2.49751	0.00318049		**	CLTC
DHX15		O43143;Q14562	O43143	Putative pre-mRNA-splicing factor ATP-dependent RNA helicase DHX15	5.44395	2.48934	0.00324089		**	DHX15
AP3D1		O14617;O14617-5;O14617-4;O14617-2;O14617-3	O14617;O14617-5;O14617-4;O14617-2;O14617-3	AP-3 complex subunit delta-1	4.2868	2.48613	0.0032649		**	AP3D1
RPS2		P15880	P15880	40S ribosomal protein S2	5.79142	2.48297	0.00328874	Ribosomal	**	RPS2
HNRNPC		P07910-2;P07910-4;P07910-3;O60812;B7ZW38;P0DMR1;B2RXH8;Q86SE5;Q86SE5-3	P07910-2;P07910-4;P07910-3	Heterogeneous nuclear ribonucleoproteins C1/C2	6.16345	2.48067	0.00330617		**	HNRNPC
PYGL		P06737;P06737-2;P11217;P11217-2	P06737;P06737-2	Glycogen phosphorylase, liver form	3.86137	2.47676	0.00333607		**	PYGL
H1F0		P07305;P07305-2	P07305;P07305-2	Histone H1.0;Histone H1.0, N-terminally processed	4.43355	2.47405	0.003357		**	H1F0
SRPRB		Q9Y5M8	Q9Y5M8	Signal recognition particle receptor subunit beta	4.59187	2.47298	0.0033653		**	SRPRB
LTA4H		P09960;P09960-2;P09960-4;P09960-3	P09960;P09960-2;P09960-4;P09960-3	Leukotriene A-4 hydrolase	3.92357	2.46446	0.00343196		**	LTA4H
RPL7		P18124	P18124	60S ribosomal protein L7	7.31472	2.46279	0.00344519	Ribosomal	**	RPL7
GDI1		P31150	P31150	Rab GDP dissociation inhibitor alpha	3.94815	2.45726	0.00348935		**	GDI1
RPS24		P62847;P62847-2;P62847-3;P62847-4	P62847;P62847-2;P62847-3;P62847-4	40S ribosomal protein S24	5.3193	2.45242	0.00352845	Ribosomal	**	RPS24
SLC25A1		P53007	P53007	Tricarboxylate transport protein, mitochondrial	4.4286	2.44909	0.0035556		**	SLC25A1
PSMC1		P62191;P62191-2	P62191;P62191-2	26S protease regulatory subunit 4	4.68133	2.44754	0.0035683		**	PSMC1
ARCN1		P48444;P48444-2	P48444;P48444-2	Coatomer subunit delta	4.1156	2.44745	0.003569		**	ARCN1
CCT7		Q99832;Q99832-3;Q99832-4;Q99832-2	Q99832;Q99832-3;Q99832-4;Q99832-2	T-complex protein 1 subunit eta	3.4833	2.44611	0.00358004		**	CCT7
CTTN		Q14247;Q14247-3;Q14247-2	Q14247;Q14247-3;Q14247-2	Src substrate cortactin	3.81927	2.44526	0.00358705		**	CTTN
RPL18A		Q02543	Q02543	60S ribosomal protein L18a	6.43243	2.44262	0.00360897	Ribosomal	**	RPL18A
ACTR2		P61160;P61160-2	P61160;P61160-2	Actin-related protein 2	3.40618	2.42639	0.00374633		**	ACTR2
PHF6		Q8IWS0;Q8IWS0-5;Q8IWS0-3;Q8IWS0-2;Q8IWS0-4	Q8IWS0;Q8IWS0-5;Q8IWS0-3;Q8IWS0-2;Q8IWS0-4	PHD finger protein 6	4.53	2.41936	0.0038075		**	PHF6
SRSF10		O75494;O75494-3;O75494-4;O75494-5;O75494-6;O75494-2	O75494;O75494-3;O75494-4;O75494-5;O75494-6;O75494-2	Serine/arginine-rich splicing factor 10	4.01892	2.41744	0.00382433		**	SRSF10
RPL18		Q07020;Q07020-2	Q07020;Q07020-2	60S ribosomal protein L18	6.43395	2.4172	0.00382646	Ribosomal	**	RPL18
SRM		P19623	P19623	Spermidine synthase	3.63028	2.41595	0.00383752		**	SRM
C22orf28	RTCB	Q9Y3I0	Q9Y3I0	tRNA-splicing ligase RtcB homolog	4.4017	2.41188	0.00387368	tRNA ligase	**	RTCB
ACLY		P53396;P53396-2;P53396-3	P53396;P53396-2;P53396-3	ATP-citrate synthase	5.534	2.4116	0.00387613		**	ACLY
RPL15		P61313;P61313-2	P61313	60S ribosomal protein L15	6.86327	2.4059	0.00392732	Ribosomal	**	RPL15
CAD		P27708;P31327;P31327-2;P31327-3	P27708	CAD protein;Glutamine-dependent carbamoyl-phosphate synthase;Aspartate carbamoyltransferase;Dihydroorotase	4.67238	2.40427	0.00394214		**	CAD
KHDRBS1		Q07666;Q07666-2;Q07666-3;O75525;Q5VWX1;O75525-2	Q07666;Q07666-2;Q07666-3	KH domain-containing, RNA-binding, signal transduction-associated protein 1	4.7665	2.40424	0.00394239		**	KHDRBS1
QARS		P47897;P47897-2	P47897;P47897-2	Glutamine--tRNA ligase	5.54492	2.39849	0.00399495		**	QARS
HSPA4		P34932;P34932-2	P34932;P34932-2	Heat shock 70 kDa protein 4	3.46832	2.39817	0.00399784		**	HSPA4
RPL7A		P62424	P62424	60S ribosomal protein L7a	6.98208	2.39354	0.00404076	Ribosomal	**	RPL7A
HDAC1		Q13547	Q13547	Histone deacetylase 1	4.16697	2.39126	0.00406198		**	HDAC1
POP1		Q99575	Q99575	Ribonucleases P/MRP protein subunit POP1	4.572	2.38572	0.00411413		**	POP1
WDR61		Q9GZS3	Q9GZS3	WD repeat-containing protein 61	3.16717	2.38211	0.00414849		**	WDR61
RPL13		P26373;P26373-2	P26373;P26373-2	60S ribosomal protein L13	7.45138	2.38108	0.00415838	Ribosomal	**	RPL13
SKIV2L		Q15477	Q15477	Helicase SKI2W	3.04547	2.37878	0.00418046		**	SKIV2L
CHD4		Q14839;Q14839-2;Q8TDI0;Q12873;Q12873-3;Q12873-2	Q14839;Q14839-2	Chromodomain-helicase-DNA-binding protein 4	3.36125	2.37869	0.00418131		**	CHD4
TUBB6		Q9BUF5	Q9BUF5	Tubulin beta-6 chain	4.2028	2.37785	0.00418935		**	TUBB6
MCM5		P33992	P33992	DNA replication licensing factor MCM5	4.5296	2.37582	0.00420898		**	MCM5
MRPS22		P82650;P82650-2	P82650;P82650-2	28S ribosomal protein S22, mitochondrial	4.95682	2.37378	0.00422882		**	MRPS22
PCNA		P12004	P12004	Proliferating cell nuclear antigen	4.23892	2.36658	0.00429954		**	PCNA
DDX39A;DDX39B		O00148;O00148-2;Q13838;O00148-3;Q13838-2	O00148;O00148-2;Q13838;O00148-3;Q13838-2	ATP-dependent RNA helicase DDX39A;Spliceosome RNA helicase DDX39B	4.66915	2.36654	0.00429993		**	DDX39A;DDX39B
RPL5		P46777	P46777	60S ribosomal protein L5	5.94893	2.36182	0.0043469	Ribosomal	**	RPL5
SND1		Q7KZF4	Q7KZF4	Staphylococcal nuclease domain-containing protein 1	4.17393	2.36158	0.00434933		**	SND1
CDK4		P11802;P11802-2	P11802	Cyclin-dependent kinase 4	4.29285	2.35218	0.00444446		**	CDK4
KPNA6		O60684;O15131	O60684	Importin subunit alpha-7	3.64728	2.35191	0.00444725		**	KPNA6
MRPS34		P82930	P82930	28S ribosomal protein S34, mitochondrial	4.45948	2.34996	0.00446725		**	MRPS34
RPS13		P62277	P62277	40S ribosomal protein S13	6.35708	2.34807	0.0044867	Ribosomal	**	RPS13
RPS9		P46781	P46781	40S ribosomal protein S9	7.04698	2.34025	0.00456822	Ribosomal	**	RPS9
MRPS31		Q92665	Q92665	28S ribosomal protein S31, mitochondrial	5.03567	2.33961	0.00457494		**	MRPS31
GANAB		Q14697;Q14697-3	Q14697	Neutral alpha-glucosidase AB	5.06533	2.33279	0.0046474		**	GANAB
RPL23		P62829	P62829	60S ribosomal protein L23	5.46695	2.31856	0.00480217	Ribosomal	**	RPL23
EVPL		Q92817	Q92817	Envoplakin	3.86268	2.31739	0.00481517		**	EVPL
ARL1		P40616;P40616-2	P40616;P40616-2	ADP-ribosylation factor-like protein 1	2.92207	2.31501	0.00484159		**	ARL1
NOP14		P78316;P78316-2	P78316;P78316-2	Nucleolar protein 14	3.57858	2.31412	0.00485154		**	NOP14
PFKL		P17858;P17858-2	P17858;P17858-2	6-phosphofructokinase, liver type	4.24312	2.30676	0.00493443		**	PFKL
DARS		P14868;P14868-2	P14868;P14868-2	Aspartate--tRNA ligase, cytoplasmic	5.04687	2.30553	0.00494844		**	DARS
EIF3D		O15371;O15371-2;O15371-3	O15371;O15371-2;O15371-3	Eukaryotic translation initiation factor 3 subunit D	4.91012	2.30159	0.00499359		**	EIF3D
SMC3		Q9UQE7	Q9UQE7	Structural maintenance of chromosomes protein 3	4.6341	2.30127	0.00499726		**	SMC3
ARHGEF2		Q92974;Q92974-2;Q92974-3	Q92974;Q92974-2;Q92974-3	Rho guanine nucleotide exchange factor 2	4.05922	2.29938	0.00501907		**	ARHGEF2
HK2		P52789	P52789	Hexokinase-2	3.09663	2.29753	0.00504041		**	HK2
DARS2		Q6PI48	Q6PI48	Aspartate--tRNA ligase, mitochondrial	3.9555	2.29471	0.00507325		**	DARS2
TCP1		P17987	P17987	T-complex protein 1 subunit alpha	6.13388	2.28616	0.00517415		**	TCP1
ATP5C1		P36542;P36542-2	P36542;P36542-2	ATP synthase subunit gamma, mitochondrial	4.11842	2.28538	0.00518349		**	ATP5C1
MRPS18B		Q9Y676	Q9Y676	28S ribosomal protein S18b, mitochondrial	4.74982	2.28468	0.00519181		**	MRPS18B
RPL34		P49207	P49207	60S ribosomal protein L34	7.00323	2.28394	0.00520067	Ribosomal	**	RPL34
RPS26;RPS26P11		P62854;Q5JNZ5	P62854;Q5JNZ5	40S ribosomal protein S26;Putative 40S ribosomal protein S26-like 1	4.88738	2.28318	0.0052098	Ribosomal	**	RPS26;RPS26P11
WDR1		O75083;O75083-3	O75083;O75083-3	WD repeat-containing protein 1	3.79835	2.27498	0.00530912		**	WDR1
HSD17B12		Q53GQ0	Q53GQ0	Estradiol 17-beta-dehydrogenase 12	2.94275	2.27085	0.00535977		**	HSD17B12
EEF1E1		O43324;O43324-2	O43324;O43324-2	Eukaryotic translation elongation factor 1 epsilon-1	4.53547	2.2671	0.00540629		**	EEF1E1
LDHA		P00338;P00338-3;P00338-4;P00338-5;P00338-2	P00338;P00338-3;P00338-4;P00338-5;P00338-2	L-lactate dehydrogenase A chain	6.25223	2.26664	0.00541208		**	LDHA
RPS3		P23396;P23396-2	P23396;P23396-2	40S ribosomal protein S3	5.01228	2.26479	0.00543509	Ribosomal	**	RPS3
TMEM33		P57088	P57088	Transmembrane protein 33	2.85632	2.26354	0.0054508		**	TMEM33
HSPA9		P38646	P38646	Stress-70 protein, mitochondrial	3.49557	2.26333	0.00545347		**	HSPA9
XRCC5		P13010	P13010	X-ray repair cross-complementing protein 5	5.44907	2.26312	0.0054561		**	XRCC5
TECR		Q9NZ01;Q9NZ01-2	Q9NZ01	Very-long-chain enoyl-CoA reductase	2.99525	2.26013	0.00549378		**	TECR
PRKACB;PRKACA		P22694;P17612;P17612-2;P22694-2;P22694-10;P22694-4;P22694-3;P22694-5;P22694-7;P22694-6;P22694-9;P22694-8	P22694;P17612;P17612-2;P22694-2;P22694-10;P22694-4;P22694-3;P22694-5;P22694-7;P22694-6;P22694-9;P22694-8	cAMP-dependent protein kinase catalytic subunit beta;cAMP-dependent protein kinase catalytic subunit alpha	2.58338	2.2516	0.00560277		**	PRKACB;PRKACA
ABT1		Q9ULW3	Q9ULW3	Activator of basal transcription 1	3.51467	2.25095	0.00561109		**	ABT1
MRTO4		Q9UKD2	Q9UKD2	mRNA turnover protein 4 homolog	4.8442	2.24685	0.00566438		**	MRTO4
RPL3		P39023;Q92901	P39023	60S ribosomal protein L3	6.65755	2.2415	0.00573456	Known Gemin5 interactor, Ribosomal	**	RPL3
SF3B3		Q15393;Q15393-3;Q15393-2	Q15393	Splicing factor 3B subunit 3	3.65418	2.24076	0.00574434		**	SF3B3
PRPF19		Q9UMS4	Q9UMS4	Pre-mRNA-processing factor 19	5.95487	2.23781	0.0057835		**	PRPF19
RCN2		Q14257;Q14257-2	Q14257;Q14257-2	Reticulocalbin-2	4.22655	2.23413	0.00583276		**	RCN2
ARPC1A		Q92747;Q92747-2	Q92747;Q92747-2	Actin-related protein 2/3 complex subunit 1A	3.5069	2.22945	0.00589588		**	ARPC1A
MCM7		P33993;P33993-3;P33993-2	P33993;P33993-3	DNA replication licensing factor MCM7	5.25652	2.22706	0.00592838		**	MCM7
MRPS17		Q9Y2R5	Q9Y2R5	28S ribosomal protein S17, mitochondrial	4.01005	2.22567	0.00594751		**	MRPS17
SMC2		O95347;O95347-2	O95347;O95347-2	Structural maintenance of chromosomes protein 2	3.75203	2.22536	0.00595162		**	SMC2
SMN1		Q16637;Q16637-4;Q16637-2;Q16637-3	Q16637;Q16637-4;Q16637-2;Q16637-3	Survival motor neuron protein	4.53275	2.21171	0.00614173	Known Gemin5 interactor	**	SMN1
PFKM		P08237;P08237-3;P08237-2	P08237;P08237-3;P08237-2	6-phosphofructokinase, muscle type	3.99787	2.2085	0.00618725		**	PFKM
GNAI3;GNAI2;GNAO1		P08754;P04899;P09471-2;P04899-4;P09471;P04899-6;P04899-3;P04899-5;P04899-2;P63092;P38405;P19087;A8MTJ3;P11488;Q5JWF2;Q5JWF2-2;P63092-3;P63092-2;P63092-4;P38405-2	P08754;P04899;P09471-2;P04899-4	Guanine nucleotide-binding protein G(k) subunit alpha;Guanine nucleotide-binding protein G(i) subunit alpha-2;Guanine nucleotide-binding protein G(o) subunit alpha	2.6846	2.20782	0.00619693		**	GNAI3;GNAI2;GNAO1
SLC25A4		P12235	P12235	ADP/ATP translocase 1	3.06995	2.20531	0.00623285		**	SLC25A4
EIF3B		P55884;P55884-2	P55884;P55884-2	Eukaryotic translation initiation factor 3 subunit B	5.79165	2.20322	0.006263		**	EIF3B
SRSF7		Q16629;Q16629-3;Q16629-2;Q16629-4	Q16629;Q16629-3;Q16629-2;Q16629-4	Serine/arginine-rich splicing factor 7	5.06452	2.19657	0.00635966		**	SRSF7
LARS		Q9P2J5;Q9P2J5-2;Q9P2J5-3	Q9P2J5;Q9P2J5-2;Q9P2J5-3	Leucine--tRNA ligase, cytoplasmic	4.34818	2.19483	0.00638512		**	LARS
MSH6		P52701;P52701-3;P52701-4;P52701-2	P52701;P52701-3;P52701-4;P52701-2	DNA mismatch repair protein Msh6	4.83455	2.18852	0.00647863		**	MSH6
DHX36		Q9H2U1;Q9H2U1-2;Q9H2U1-3	Q9H2U1;Q9H2U1-2;Q9H2U1-3	Probable ATP-dependent RNA helicase DHX36	3.2393	2.18759	0.00649246		**	DHX36
PRPS1;PRPS2		P60891;P60891-2;P11908;P11908-2;P21108	P60891;P60891-2;P11908;P11908-2	Ribose-phosphate pyrophosphokinase 1;Ribose-phosphate pyrophosphokinase 2	4.72927	2.18517	0.00652873		**	PRPS1;PRPS2
DLD		P09622;P09622-3;P09622-2	P09622;P09622-3;P09622-2	Dihydrolipoyl dehydrogenase, mitochondrial	2.91232	2.1845	0.00653881		**	DLD
RPL19		P84098	P84098	60S ribosomal protein L19	6.04253	2.18205	0.00657586	Ribosomal	**	RPL19
IRS4		O14654	O14654	Insulin receptor substrate 4	4.91343	2.17774	0.00664148		**	IRS4
RPS27		P42677	P42677	40S ribosomal protein S27	5.36825	2.17345	0.00670731	Ribosomal	**	RPS27
POR		P16435	P16435	NADPH--cytochrome P450 reductase	3.11485	2.17297	0.00671473		**	POR
GDI2		P50395;P50395-2	P50395;P50395-2	Rab GDP dissociation inhibitor beta	3.87117	2.1723	0.00672517		**	GDI2
RRP1		P56182	P56182	Ribosomal RNA processing protein 1 homolog A	4.19202	2.17054	0.00675238		**	RRP1
RPS11		P62280	P62280	40S ribosomal protein S11	4.90268	2.17	0.0067609	Ribosomal	**	RPS11
PKN2		Q16513;Q16513-3;Q16513-2;Q16513-4;Q16513-5	Q16513;Q16513-3;Q16513-2;Q16513-4;Q16513-5	Serine/threonine-protein kinase N2	3.42032	2.16916	0.00677395		**	PKN2
RPL8		P62917	P62917	60S ribosomal protein L8	6.06888	2.16248	0.0068789	Ribosomal	**	RPL8
RPS16		P62249	P62249	40S ribosomal protein S16	5.50862	2.15763	0.00695616	Ribosomal	**	RPS16
HADHA		P40939;P40939-2	P40939	Trifunctional enzyme subunit alpha, mitochondrial;Long-chain enoyl-CoA hydratase;Long chain 3-hydroxyacyl-CoA dehydrogenase	3.93873	2.15144	0.0070561		**	HADHA
UBTF		P17480;P17480-2	P17480;P17480-2	Nucleolar transcription factor 1	4.19202	2.14755	0.00711949		**	UBTF
LRRC40		Q9H9A6	Q9H9A6	Leucine-rich repeat-containing protein 40	3.32862	2.14483	0.00716422		**	LRRC40
SF3B1		O75533;O75533-2	O75533	Splicing factor 3B subunit 1	3.6707	2.14465	0.0071672		**	SF3B1
RRP12		Q5JTH9;Q5JTH9-2;Q5JTH9-3;O60306	Q5JTH9;Q5JTH9-2;Q5JTH9-3	RRP12-like protein	3.78722	2.13768	0.00728316		**	RRP12
CDK12		Q9NYV4;Q9NYV4-2;Q9NYV4-3	Q9NYV4;Q9NYV4-2;Q9NYV4-3	Cyclin-dependent kinase 12	2.90318	2.13472	0.00733295		**	CDK12
DDX27		Q96GQ7	Q96GQ7	Probable ATP-dependent RNA helicase DDX27	3.89267	2.1347	0.00733327		**	DDX27
P4HA1		P13674;P13674-2;P13674-3	P13674;P13674-2;P13674-3	Prolyl 4-hydroxylase subunit alpha-1	3.3272	2.13405	0.00734437		**	P4HA1
STT3B		Q8TCJ2	Q8TCJ2	Dolichyl-diphosphooligosaccharide--protein glycosyltransferase subunit STT3B	3.01472	2.12373	0.00752085		**	STT3B
RPS8		P62241	P62241	40S ribosomal protein S8	4.74258	2.12294	0.00753462	Ribosomal	**	RPS8
GMPS		P49915;P49915-2	P49915;P49915-2	GMP synthase [glutamine-hydrolyzing]	3.74938	2.11667	0.00764418		**	GMPS
FASN		P49327	P49327	Fatty acid synthase;[Acyl-carrier-protein] S-acetyltransferase;[Acyl-carrier-protein] S-malonyltransferase;3-oxoacyl-[acyl-carrier-protein] synthase;3-oxoacyl-[acyl-carrier-protein] reductase;3-hydroxyacyl-[acyl-carrier-protein] dehydratase;Enoyl-[acyl-carrier-protein] reductase;Oleoyl-[acyl-carrier-protein] hydrolase	7.4348	2.11479	0.00767733		**	FASN
SEC23B		Q15437	Q15437	Protein transport protein Sec23B	3.39108	2.11264	0.00771543		**	SEC23B
GTPBP4		Q9BZE4;Q9BZE4-2;Q9BZE4-3	Q9BZE4;Q9BZE4-2;Q9BZE4-3	Nucleolar GTP-binding protein 1	4.41122	2.1093	0.00777495		**	GTPBP4
HNRNPU		Q00839;Q00839-2	Q00839;Q00839-2	Heterogeneous nuclear ribonucleoprotein U	5.89123	2.1002	0.00793961		**	HNRNPU
TARS		P26639;P26639-2;A2RTX5;A2RTX5-2	P26639;P26639-2	Threonine--tRNA ligase, cytoplasmic	4.44717	2.09872	0.00796674		**	TARS
MRP63		Q9BQC6	Q9BQC6	Ribosomal protein 63, mitochondrial	3.30348	2.09647	0.00800815		**	MRP63
PCBP2		Q15366;Q15366-6;Q15366-3;Q15366-2;Q15366-4;Q15366-5;Q15366-7;Q15366-8;P57721;P57721-2;P57721-3;P57721-5;P57721-4	Q15366;Q15366-6;Q15366-3;Q15366-2;Q15366-4;Q15366-5;Q15366-7;Q15366-8	Poly(rC)-binding protein 2	4.4297	2.09368	0.0080597		**	PCBP2
RPL4		P36578	P36578	60S ribosomal protein L4	7.104	2.0922	0.00808729	Known Gemin5 interactor, Ribosomal	**	RPL4
DIAPH1		O60610;O60610-2;O60610-3	O60610;O60610-2;O60610-3	Protein diaphanous homolog 1	3.1444	2.08351	0.00825075		**	DIAPH1
GSPT2;GSPT1		Q8IYD1;P15170-3;P15170-2;P15170	Q8IYD1;P15170-3;P15170-2;P15170	Eukaryotic peptide chain release factor GTP-binding subunit ERF3B;Eukaryotic peptide chain release factor GTP-binding subunit ERF3A	2.87283	2.08073	0.00830374		**	GSPT2;GSPT1
HUWE1		Q7Z6Z7;Q7Z6Z7-2;Q7Z6Z7-3	Q7Z6Z7;Q7Z6Z7-2;Q7Z6Z7-3	E3 ubiquitin-protein ligase HUWE1	3.95392	2.0807	0.0083043		**	HUWE1
HIST1H1C		P16403;Q02539;P22492	P16403	Histone H1.2	5.56217	2.07891	0.00833862		**	HIST1H1C
RPS18		P62269	P62269	40S ribosomal protein S18	5.79408	2.07776	0.00836069	Ribosomal	**	RPS18
MRPS7		Q9Y2R9	Q9Y2R9	28S ribosomal protein S7, mitochondrial	3.5497	2.07463	0.00842115		**	MRPS7
MCM4		P33991;Q9UJA3;Q9UJA3-2;Q9UJA3-3;Q9UJA3-4	P33991	DNA replication licensing factor MCM4	4.17605	2.07121	0.00848765		**	MCM4
RPS17		P08708	P08708	40S ribosomal protein S17	6.0602	2.06549	0.00860032	Ribosomal	**	RPS17
RRP1B		Q14684;Q14684-2	Q14684;Q14684-2	Ribosomal RNA processing protein 1 homolog B	3.65088	2.06528	0.00860445		**	RRP1B
PREP		P48147	P48147	Prolyl endopeptidase	2.2596	2.06301	0.00864949		**	PREP
RPL35A		P18077	P18077	60S ribosomal protein L35a	5.59198	2.05621	0.0087859	Ribosomal	**	RPL35A
RALY		Q9UKM9;Q9UKM9-2	Q9UKM9;Q9UKM9-2	RNA-binding protein Raly	4.22653	2.05402	0.00883031		**	RALY
EIF3A		Q14152;Q14152-2	Q14152;Q14152-2	Eukaryotic translation initiation factor 3 subunit A	4.91895	2.05016	0.00890916		**	EIF3A
NUP155		O75694;O75694-2	O75694;O75694-2	Nuclear pore complex protein Nup155	3.5914	2.04808	0.00895191		**	NUP155
CCT5		P48643;P48643-2	P48643;P48643-2	T-complex protein 1 subunit epsilon	3.34695	2.04798	0.00895403		**	CCT5
FBL		P22087	P22087	rRNA 2-O-methyltransferase fibrillarin	4.09222	2.04735	0.00896703		**	FBL
TRAP1		Q12931;Q12931-2	Q12931;Q12931-2	Heat shock protein 75 kDa, mitochondrial	4.48698	2.0473	0.00896805		**	TRAP1
RPL26		P61254	P61254	60S ribosomal protein L26	5.79993	2.04658	0.00898293	Ribosomal	**	RPL26
EIF3I		Q13347	Q13347	Eukaryotic translation initiation factor 3 subunit I	4.42173	2.04526	0.00901039		**	EIF3I
PTPLAD1		Q9P035;Q9P035-2	Q9P035;Q9P035-2	Very-long-chain (3R)-3-hydroxyacyl-[acyl-carrier protein] dehydratase 3	3.69112	2.04368	0.00904308		**	PTPLAD1
GFPT1		Q06210;Q06210-2;O94808	Q06210;Q06210-2	Glutamine--fructose-6-phosphate aminotransferase [isomerizing] 1	3.85833	2.03846	0.00915255		**	GFPT1
DDX56		Q9NY93;Q9NY93-2	Q9NY93;Q9NY93-2	Probable ATP-dependent RNA helicase DDX56	3.53233	2.03761	0.00917046		**	DDX56
RPS25		P62851	P62851	40S ribosomal protein S25	5.0179	2.03744	0.00917409	Ribosomal	**	RPS25
EIF4A1;EIF4A2		P60842;P60842-2;Q14240;Q14240-2;P38919	P60842;P60842-2;Q14240;Q14240-2	Eukaryotic initiation factor 4A-I;Eukaryotic initiation factor 4A-II	5.16758	2.03213	0.00928699		**	EIF4A1;EIF4A2
RPS14		P62263	P62263	40S ribosomal protein S14	6.0221	2.03019	0.00932854	Ribosomal	**	RPS14
MCM6		Q14566	Q14566	DNA replication licensing factor MCM6	3.5077	2.02664	0.00940501		**	MCM6
SNRNP200		O75643;O75643-2	O75643	U5 small nuclear ribonucleoprotein 200 kDa helicase	5.20198	2.02563	0.00942691		**	SNRNP200
TRIP13		Q15645;Q15645-2	Q15645	Pachytene checkpoint protein 2 homolog	3.35973	2.02467	0.00944789		**	TRIP13
GPATCH4		Q5T3I0;Q5T3I0-3;Q5T3I0-2	Q5T3I0;Q5T3I0-3	G patch domain-containing protein 4	3.61017	2.02388	0.00946494		**	GPATCH4
ILF2		Q12905	Q12905	Interleukin enhancer-binding factor 2	5.1151	2.0233	0.00947765		**	ILF2
PSMC4		P43686;P43686-2	P43686;P43686-2	26S protease regulatory subunit 6B	4.44258	2.02299	0.00948444		**	PSMC4
PRPF8		Q6P2Q9	Q6P2Q9	Pre-mRNA-processing-splicing factor 8	3.77853	2.0215	0.00951694		**	PRPF8
SDAD1		Q9NVU7;Q9NVU7-2	Q9NVU7;Q9NVU7-2	Protein SDA1 homolog	3.19233	2.0134	0.00969619		**	SDAD1
PFAS		O15067	O15067	Phosphoribosylformylglycinamidine synthase	3.2629	2.00446	0.00989783		**	PFAS
CAPN2		P17655;P17655-2	P17655;P17655-2	Calpain-2 catalytic subunit	3.13235	2.00221	0.0099492		**	CAPN2
RPS4X		P62701;Q8TD47;P22090	P62701	40S ribosomal protein S4, X isoform	6.02802	2.00179	0.00995878	Ribosomal	**	RPS4X
NMD3		Q96D46	Q96D46	60S ribosomal export protein NMD3	2.94148	1.99887	0.0100259		*
CKB		P12277;P06732	P12277	Creatine kinase B-type	3.95305	1.99502	0.0101152		*
RPL28		P46779;P46779-2;P46779-3;P46779-4;P46779-5	P46779;P46779-2;P46779-3;P46779-4;P46779-5	60S ribosomal protein L28	5.66148	1.99377	0.0101444	Ribosomal	*
RBBP4		Q09028;Q09028-3;Q09028-2;Q09028-4	Q09028;Q09028-3;Q09028-2;Q09028-4	Histone-binding protein RBBP4	3.87593	1.99275	0.0101684		*
DDX20		Q9UHI6	Q9UHI6	Probable ATP-dependent RNA helicase DDX20	2.36532	1.99084	0.0102131		*
MRPS10		P82664	P82664	28S ribosomal protein S10, mitochondrial	4.04982	1.98388	0.0103782		*
SNRPB2		P08579	P08579	U2 small nuclear ribonucleoprotein B	-2.47682	1.97917	0.0104912		*
ERLIN2		O94905;O75477;O94905-2;O94905-3	O94905	Erlin-2	3.72423	1.97616	0.0105644		*
DDX50		Q9BQ39	Q9BQ39	ATP-dependent RNA helicase DDX50	3.34192	1.97549	0.0105806		*
RPL11		P62913;P62913-2	P62913;P62913-2	60S ribosomal protein L11	4.93817	1.97265	0.0106499	Ribosomal	*
PMPCB		O75439	O75439	Mitochondrial-processing peptidase subunit beta	3.90575	1.9712	0.0106857		*
NOP2		P46087;P46087-2;P46087-4;P46087-3	P46087;P46087-2;P46087-4;P46087-3	Putative ribosomal RNA methyltransferase NOP2	4.22192	1.9679	0.0107672		*
HMGA1		P17096-2;P17096	P17096-2;P17096	High mobility group protein HMG-I/HMG-Y	-2.72415	1.95465	0.0111007		*
ABCF2		Q9UG63;Q9UG63-2	Q9UG63;Q9UG63-2	ATP-binding cassette sub-family F member 2	3.81963	1.95411	0.0111144		*
CSNK2B		P67870	P67870	Casein kinase II subunit beta	4.06568	1.95186	0.0111721		*
UBA1		P22314;P22314-2	P22314;P22314-2	Ubiquitin-like modifier-activating enzyme 1	2.65585	1.9518	0.0111737		*
OTUB1		Q96FW1;Q96FW1-2	Q96FW1;Q96FW1-2	Ubiquitin thioesterase OTUB1	3.2689	1.94995	0.0112215		*
PSMC5		P62195;P62195-2;Q8NB90;Q8NB90-3;Q8NB90-2	P62195;P62195-2	26S protease regulatory subunit 8	5.16723	1.94295	0.0114038		*
MATR3		P43243;P43243-2	P43243	Matrin-3	4.4917	1.94042	0.0114705		*
MAT2A		P31153;P31153-2;Q00266	P31153;P31153-2	S-adenosylmethionine synthase isoform type-2	2.95762	1.93927	0.0115008		*
DNAJA3		Q96EY1;Q96EY1-2;Q96EY1-3	Q96EY1;Q96EY1-2;Q96EY1-3	DnaJ homolog subfamily A member 3, mitochondrial	4.0884	1.93882	0.0115127		*
MRPL46		Q9H2W6	Q9H2W6	39S ribosomal protein L46, mitochondrial	-2.47987	1.93676	0.0115675		*
PSMF1		Q92530	Q92530	Proteasome inhibitor PI31 subunit	3.76207	1.93526	0.0116076		*
UPF1		Q92900;Q92900-2	Q92900;Q92900-2	Regulator of nonsense transcripts 1	3.62152	1.93341	0.0116571		*
BRIX1		Q8TDN6	Q8TDN6	Ribosome biogenesis protein BRX1 homolog	4.35677	1.93294	0.0116696		*
PPP2R2A;PPP2R2D		P63151;P63151-2;Q66LE6;Q00005;Q00005-2;Q00005-6;Q00005-3;Q00005-4;Q00005-5;Q00005-7	P63151;P63151-2;Q66LE6	Serine/threonine-protein phosphatase 2A 55 kDa regulatory subunit B alpha isoform;Serine/threonine-protein phosphatase 2A 55 kDa regulatory subunit B delta isoform	2.78342	1.9286	0.011787		*
MRPL55		Q7Z7F7;Q7Z7F7-2	Q7Z7F7;Q7Z7F7-2	39S ribosomal protein L55, mitochondrial	-2.34337	1.927	0.0118304		*
EWSR1		Q01844;Q01844-6;Q01844-3;Q01844-5;Q01844-2;Q01844-4	Q01844;Q01844-6;Q01844-3;Q01844-5;Q01844-2	RNA-binding protein EWS	4.01905	1.92162	0.0119779		*
PFKP		Q01813;Q01813-2	Q01813;Q01813-2	6-phosphofructokinase type C	4.73885	1.92147	0.011982		*
AIFM1		O95831;O95831-3;O95831-2;O95831-5;O95831-6;O95831-4	O95831;O95831-3;O95831-2;O95831-5	Apoptosis-inducing factor 1, mitochondrial	3.18425	1.92093	0.0119969		*
RPL17		P18621;P18621-3;P18621-2	P18621;P18621-3;P18621-2	60S ribosomal protein L17	6.00368	1.92071	0.012003	Ribosomal	*
PLCG1		P19174;P19174-2	P19174;P19174-2	1-phosphatidylinositol 4,5-bisphosphate phosphodiesterase gamma-1	2.61913	1.91965	0.0120322		*
EEF2		P13639	P13639	Elongation factor 2	4.46102	1.91816	0.0120738		*
PGD		P52209;P52209-2	P52209;P52209-2	6-phosphogluconate dehydrogenase, decarboxylating	4.06098	1.91625	0.0121268		*
MYH10		P35580;P35580-3;P35580-2;P35580-5;P35580-4	P35580;P35580-3;P35580-2;P35580-5;P35580-4	Myosin-10	5.2576	1.90214	0.0125273		*
RBM28		Q9NW13;Q9NW13-2	Q9NW13;Q9NW13-2	RNA-binding protein 28	4.29282	1.90039	0.0125781		*
HSP90B1		P14625;Q58FF3	P14625	Endoplasmin	3.3886	1.89589	0.0127091		*
SRP72		O76094;O76094-2	O76094;O76094-2	Signal recognition particle subunit SRP72	3.56813	1.89543	0.0127225		*
DPM1		O60762	O60762	Dolichol-phosphate mannosyltransferase	2.83998	1.89343	0.0127811		*
MAPRE2		Q15555;Q15555-4;Q15555-5;Q15555-3	Q15555;Q15555-4;Q15555-5;Q15555-3	Microtubule-associated protein RP/EB family member 2	3.08707	1.88898	0.0129129		*
GPI		P06744;P06744-2;Q8N196	P06744;P06744-2	Glucose-6-phosphate isomerase	3.91385	1.88848	0.0129278		*
CIRBP		Q14011;Q14011-2	Q14011;Q14011-2	Cold-inducible RNA-binding protein	-2.66438	1.88023	0.0131754		*
UBAP2L		Q14157;Q14157-1;Q14157-4;Q14157-3;Q14157-5	Q14157;Q14157-1;Q14157-4;Q14157-3;Q14157-5	Ubiquitin-associated protein 2-like	2.97567	1.8799	0.0131857		*
AARS2		Q5JTZ9	Q5JTZ9	Alanine--tRNA ligase, mitochondrial	2.72168	1.87166	0.0134382		*
POLR2B		P30876	P30876	DNA-directed RNA polymerase II subunit RPB2	3.277	1.87135	0.0134477		*
TUFM		P49411	P49411	Elongation factor Tu, mitochondrial	4.88738	1.86985	0.0134942		*
MRPL13		Q9BYD1	Q9BYD1	39S ribosomal protein L13, mitochondrial	3.52097	1.86896	0.013522		*
CUL4B		Q13620-1;Q13620;Q13620-3;Q13619;Q13619-2	Q13620-1;Q13620;Q13620-3	Cullin-4B	2.78547	1.86877	0.0135278		*
SREK1		Q8WXA9-2;Q8WXA9	Q8WXA9-2	Splicing regulatory glutamine/lysine-rich protein 1	-3.10815	1.86727	0.0135747		*
NAE1		Q13564;Q13564-2;Q13564-4;Q13564-3	Q13564;Q13564-2;Q13564-4;Q13564-3	NEDD8-activating enzyme E1 regulatory subunit	2.8145	1.86571	0.0136237		*
PHB		P35232;P35232-2	P35232;P35232-2	Prohibitin	5.52525	1.85657	0.0139132		*
ARF5		P84085	P84085	ADP-ribosylation factor 5	2.61673	1.85644	0.0139174		*
ACTR3		P61158;Q9P1U1;Q9P1U1-2;Q9P1U1-3	P61158	Actin-related protein 3	3.1998	1.85092	0.0140955		*
HSPA8		P11142;P11142-2;P54652	P11142;P11142-2	Heat shock cognate 71 kDa protein	2.59315	1.85014	0.014121		*
AP2M1		Q96CW1;Q96CW1-2	Q96CW1;Q96CW1-2	AP-2 complex subunit mu	3.57497	1.846	0.0142559		*
NOL9		Q5SY16	Q5SY16	Polynucleotide 5-hydroxyl-kinase NOL9	3.2056	1.8416	0.0144011		*
APRT		P07741;P07741-2	P07741;P07741-2	Adenine phosphoribosyltransferase	3.18523	1.83972	0.0144637		*
LRRC59		Q96AG4	Q96AG4	Leucine-rich repeat-containing protein 59	3.74935	1.83895	0.0144895		*
MRPS14		O60783	O60783	28S ribosomal protein S14, mitochondrial	3.14352	1.83106	0.0147549		*
CNPY2		Q9Y2B0;Q9Y2B0-2	Q9Y2B0	Protein canopy homolog 2	3.60467	1.82902	0.0148246		*
HADHB		P55084;P55084-2	P55084;P55084-2	Trifunctional enzyme subunit beta, mitochondrial;3-ketoacyl-CoA thiolase	2.95933	1.82873	0.0148344		*
AIMP2		Q13155	Q13155	Aminoacyl tRNA synthase complex-interacting multifunctional protein 2	4.38995	1.82771	0.0148692		*
PLRG1		O43660;O43660-2	O43660;O43660-2	Pleiotropic regulator 1	4.04747	1.82514	0.0149576		*
LIN28B		Q6ZN17;Q6ZN17-2	Q6ZN17;Q6ZN17-2	Protein lin-28 homolog B	-2.30713	1.82363	0.0150096		*
HNRNPM		P52272;P52272-2	P52272;P52272-2	Heterogeneous nuclear ribonucleoprotein M	5.62252	1.82298	0.015032		*
TRMT6		Q9UJA5;Q9UJA5-4;Q9UJA5-3;Q9UJA5-2	Q9UJA5;Q9UJA5-4;Q9UJA5-3;Q9UJA5-2	tRNA (adenine(58)-N(1))-methyltransferase non-catalytic subunit TRM6	-3.05992	1.82214	0.0150612		*
AIMP1		Q12904;Q12904-2	Q12904;Q12904-2	Aminoacyl tRNA synthase complex-interacting multifunctional protein 1;Endothelial monocyte-activating polypeptide 2	4.08057	1.82172	0.0150758		*
SNRPC		P09234	P09234	U1 small nuclear ribonucleoprotein C	-2.43732	1.8213	0.0150904		*
EMD		P50402	P50402	Emerin	3.99498	1.82087	0.0151055		*
TRA2B		P62995;P62995-3;P62995-2	P62995;P62995-3	Transformer-2 protein homolog beta	3.5966	1.82007	0.0151332		*
DDX41		Q9UJV9	Q9UJV9	Probable ATP-dependent RNA helicase DDX41	4.21523	1.8148	0.0153178		*
MRPS9		P82933	P82933	28S ribosomal protein S9, mitochondrial	4.1792	1.81393	0.0153485		*
PPP1CA;PPP1CB		P62136;P62136-2;P62136-3;P62140	P62136;P62136-2;P62136-3;P62140	Serine/threonine-protein phosphatase PP1-alpha catalytic subunit;Serine/threonine-protein phosphatase PP1-beta catalytic subunit	3.61372	1.81368	0.0153575		*
FDPS		P14324;P14324-2	P14324;P14324-2	Farnesyl pyrophosphate synthase	3.97082	1.81165	0.0154296		*
AP3B1		O00203;O00203-3	O00203;O00203-3	AP-3 complex subunit beta-1	2.34388	1.81137	0.0154394		*
SDHA		P31040;P31040-2;P31040-3	P31040;P31040-2;P31040-3	Succinate dehydrogenase [ubiquinone] flavoprotein subunit, mitochondrial	4.10543	1.81039	0.0154743		*
TRMT61A		Q96FX7	Q96FX7	tRNA (adenine(58)-N(1))-methyltransferase catalytic subunit TRMT61A	-2.36678	1.81025	0.0154792		*
HS2ST1		Q7LGA3;Q7LGA3-2;Q7LGA3-3	Q7LGA3;Q7LGA3-2;Q7LGA3-3	Heparan sulfate 2-O-sulfotransferase 1	3.47765	1.80697	0.0155965		*
EEF1D		P29692;P29692-2;P29692-3;P29692-4	P29692;P29692-2;P29692-3;P29692-4	Elongation factor 1-delta	2.6943	1.80495	0.0156695		*
SSB		P05455	P05455	Lupus La protein	-2.47287	1.80314	0.0157349		*
EIF2A		Q9BY44;Q9BY44-3;Q9BY44-4;Q9BY44-2	Q9BY44;Q9BY44-3;Q9BY44-4;Q9BY44-2	Eukaryotic translation initiation factor 2A	2.87575	1.80294	0.0157421		*
SFXN1		Q9H9B4	Q9H9B4	Sideroflexin-1	2.78863	1.80192	0.0157791		*
PPP6R3		Q5H9R7;Q5H9R7-3;Q5H9R7-4;Q5H9R7-6;Q5H9R7-2;Q5H9R7-5	Q5H9R7;Q5H9R7-3;Q5H9R7-4;Q5H9R7-6;Q5H9R7-2;Q5H9R7-5	Serine/threonine-protein phosphatase 6 regulatory subunit 3	2.57415	1.80088	0.0158167		*
MRPL4		Q9BYD3;Q9BYD3-2	Q9BYD3;Q9BYD3-2	39S ribosomal protein L4, mitochondrial	4.46322	1.79866	0.0158978		*
NPEPPS		P55786;P55786-2;A6NEC2;A6NEC2-2;A6NEC2-3	P55786;P55786-2	Puromycin-sensitive aminopeptidase	2.65632	1.7986	0.0159		*
ARF4		P18085	P18085	ADP-ribosylation factor 4	3.5008	1.79703	0.0159576		*
SMARCA5		O60264	O60264	SWI/SNF-related matrix-associated actin-dependent regulator of chromatin subfamily A member 5	2.76542	1.79582	0.0160021		*
TMED10		P49755	P49755	Transmembrane emp24 domain-containing protein 10	3.26045	1.79399	0.0160699		*
EDC4		Q6P2E9;Q6P2E9-2	Q6P2E9;Q6P2E9-2	Enhancer of mRNA-decapping protein 4	2.58072	1.79297	0.0161074		*
PSMC6		P62333	P62333	26S protease regulatory subunit 10B	4.13938	1.79129	0.0161699		*
SPTLC1		O15269	O15269	Serine palmitoyltransferase 1	3.60473	1.79084	0.0161867		*
TARBP2		Q15633;Q15633-2	Q15633;Q15633-2	RISC-loading complex subunit TARBP2	3.90293	1.78647	0.0163506		*
STRAP		Q9Y3F4;Q9Y3F4-2	Q9Y3F4;Q9Y3F4-2	Serine-threonine kinase receptor-associated protein	2.35283	1.78461	0.0164205		*
HNRNPH1		P31943	P31943	Heterogeneous nuclear ribonucleoprotein H;Heterogeneous nuclear ribonucleoprotein H, N-terminally processed	3.45045	1.78168	0.0165317		*
EIF4G1		Q04637;Q04637-3;Q04637-6;Q04637-7;Q04637-5;Q04637-4;Q04637-8;Q04637-9	Q04637;Q04637-3;Q04637-6;Q04637-7;Q04637-5;Q04637-4;Q04637-8;Q04637-9	Eukaryotic translation initiation factor 4 gamma 1	2.36458	1.77465	0.0168016		*
CAPZA2		P47755;P47755-2	P47755;P47755-2	F-actin-capping protein subunit alpha-2	3.07425	1.77218	0.0168974		*
EIF3G		O75821	O75821	Eukaryotic translation initiation factor 3 subunit G	3.98337	1.77043	0.0169656		*
MRPL38		Q96DV4;Q96DV4-2	Q96DV4;Q96DV4-2	39S ribosomal protein L38, mitochondrial	3.44412	1.76965	0.016996		*
RPL14		P50914	P50914	60S ribosomal protein L14	5.14738	1.76777	0.01707	Ribosomal	*
MYO1B		O43795;O43795-2	O43795;O43795-2	Unconventional myosin-Ib	3.63697	1.76531	0.0171669		*
GTF3C5		Q9Y5Q8;Q9Y5Q8-2;Q9Y5Q8-3	Q9Y5Q8;Q9Y5Q8-2;Q9Y5Q8-3	General transcription factor 3C polypeptide 5	2.68537	1.76323	0.0172493		*
SEC23A		Q15436;Q15436-2	Q15436;Q15436-2	Protein transport protein Sec23A	3.58213	1.76	0.0173782		*
LAMP1		P11279;P11279-2	P11279;P11279-2	Lysosome-associated membrane glycoprotein 1	3.36502	1.75765	0.0174723		*
ADSS		P30520	P30520	Adenylosuccinate synthetase isozyme 2	2.35243	1.75757	0.0174755		*
ATP5J2		P56134;P56134-4;P56134-3;P56134-2	P56134;P56134-4;P56134-3;P56134-2	ATP synthase subunit f, mitochondrial	3.75653	1.74899	0.0178242		*
IPO9		Q96P70	Q96P70	Importin-9	2.41227	1.7452	0.0179804		*
DHX16		O60231	O60231	Putative pre-mRNA-splicing factor ATP-dependent RNA helicase DHX16	3.19277	1.73806	0.0182785		*
EEF1B2		P24534	P24534	Elongation factor 1-beta	3.08997	1.73336	0.0184772		*
MAP1B		P46821;P78559;P78559-2	P46821	Microtubule-associated protein 1B;MAP1B heavy chain;MAP1 light chain LC1	2.83347	1.72696	0.0187517		*
GNB2L1		P63244	P63244	Guanine nucleotide-binding protein subunit beta-2-like 1	3.65025	1.7263	0.0187803		*
SUCLG1		P53597	P53597	Succinyl-CoA ligase [ADP/GDP-forming] subunit alpha, mitochondrial	2.25462	1.72354	0.0188999		*
NRD1		O43847;O43847-2	O43847;O43847-2	Nardilysin	2.92662	1.71998	0.0190553		*
SRSF1		Q07955;Q07955-3;Q07955-2	Q07955;Q07955-3;Q07955-2	Serine/arginine-rich splicing factor 1	4.26823	1.71771	0.0191552		*
SRP68		Q9UHB9;Q9UHB9-4;Q9UHB9-2;Q9UHB9-3	Q9UHB9;Q9UHB9-4;Q9UHB9-2;Q9UHB9-3	Signal recognition particle subunit SRP68	3.36803	1.71381	0.0193279		*
MRPL21		Q7Z2W9;Q7Z2W9-2	Q7Z2W9;Q7Z2W9-2	39S ribosomal protein L21, mitochondrial	4.02887	1.71288	0.0193695		*
MRPL39		Q9NYK5;Q9NYK5-2	Q9NYK5;Q9NYK5-2	39S ribosomal protein L39, mitochondrial	3.93725	1.70754	0.0196092		*
KARS		Q15046;Q15046-2	Q15046;Q15046-2	Lysine--tRNA ligase	2.52248	1.7013	0.0198931		*
YTHDC2		Q9H6S0	Q9H6S0	Probable ATP-dependent RNA helicase YTHDC2	2.85655	1.69948	0.0199763		*
DHFR		P00374;P00374-2;Q86XF0	P00374;P00374-2	Dihydrofolate reductase	2.89028	1.69793	0.0200481		*
TOP2B		Q02880;Q02880-2	Q02880;Q02880-2	DNA topoisomerase 2-beta	2.83387	1.69765	0.020061		*
HAL		P42357;P42357-2;P42357-3	P42357;P42357-2	Histidine ammonia-lyase	-3.6414	1.69345	0.0202556		*
PDCD2L		Q9BRP1	Q9BRP1	Programmed cell death protein 2-like	2.26115	1.69198	0.0203244		*
HNRNPAB		Q99729-3;Q99729-2;Q99729;Q99729-4	Q99729-3;Q99729-2;Q99729;Q99729-4	Heterogeneous nuclear ribonucleoprotein A/B	-2.56987	1.68927	0.0204516		*
ASS1		P00966	P00966	Argininosuccinate synthase	3.11197	1.68833	0.0204962		*
CLUH		O75153;Q9Y5I4;Q9Y5I4-2	O75153	Clustered mitochondria protein homolog	2.61753	1.68525	0.0206419		*
RCC1		P18754;P18754-2	P18754;P18754-2	Regulator of chromosome condensation	2.90477	1.67373	0.0211966		*
COPG2		Q9UBF2;Q9UBF2-2	Q9UBF2;Q9UBF2-2	Coatomer subunit gamma-2	2.58268	1.67313	0.0212263		*
DRG1		Q9Y295	Q9Y295	Developmentally-regulated GTP-binding protein 1	2.86388	1.67214	0.0212743		*
PPP1R7		Q15435;Q15435-3;Q15435-2;Q15435-5;Q15435-4	Q15435;Q15435-3;Q15435-2;Q15435-5;Q15435-4	Protein phosphatase 1 regulatory subunit 7	1.91725	1.66841	0.0214581		*
RPLP1		P05386	P05386	60S acidic ribosomal protein P1	4.93783	1.6649	0.0216322	Ribosomal	*
DDB1		Q16531;Q16531-2	Q16531	DNA damage-binding protein 1	4.27038	1.66442	0.0216558		*
PSMA3		P25788;P25788-2	P25788;P25788-2	Proteasome subunit alpha type-3	-2.0649	1.6637	0.021692		*
NAMPT		P43490	P43490	Nicotinamide phosphoribosyltransferase	3.05522	1.6622	0.021767		*
MAD2L1		Q13257;Q13257-2	Q13257	Mitotic spindle assembly checkpoint protein MAD2A	3.07328	1.66132	0.0218111		*
RPS7		P62081	P62081	40S ribosomal protein S7	4.76118	1.65734	0.0220118	Ribosomal	*
TTLL12		Q14166	Q14166	Tubulin--tyrosine ligase-like protein 12	3.05152	1.65595	0.0220825		*
PHB2		Q99623;Q99623-2	Q99623;Q99623-2	Prohibitin-2	5.43025	1.65591	0.0220845		*
TIMM50		Q3ZCQ8;Q3ZCQ8-2;Q3ZCQ8-3	Q3ZCQ8;Q3ZCQ8-2;Q3ZCQ8-3	Mitochondrial import inner membrane translocase subunit TIM50	3.58023	1.6545	0.0221564		*
DDOST		P39656;P39656-3;P39656-2	P39656;P39656-3;P39656-2	Dolichyl-diphosphooligosaccharide--protein glycosyltransferase 48 kDa subunit	3.36722	1.65408	0.0221781		*
HSP90AB4P		Q58FF6	Q58FF6	Putative heat shock protein HSP 90-beta 4	2.61403	1.65013	0.0223807		*
TUBG1;TUBG2		P23258;Q9NRH3	P23258;Q9NRH3	Tubulin gamma-1 chain;Tubulin gamma-2 chain	2.79342	1.64875	0.0224518		*
ASCC3		Q8N3C0;Q8N3C0-4	Q8N3C0	Activating signal cointegrator 1 complex subunit 3	2.34035	1.6475	0.0225166		*
PES1		O00541;O00541-2	O00541;O00541-2	Pescadillo homolog	3.0768	1.64656	0.0225653		*
RPLP2		P05387;P05386-2	P05387	60S acidic ribosomal protein P2	4.94557	1.64343	0.0227287	Ribosomal	*
GNL3		Q9BVP2;Q9BVP2-2	Q9BVP2;Q9BVP2-2	Guanine nucleotide-binding protein-like 3	3.09473	1.64313	0.0227439		*
EIF2B4		Q9UI10;Q9UI10-2;Q9UI10-3	Q9UI10;Q9UI10-2;Q9UI10-3	Translation initiation factor eIF-2B subunit delta	2.2548	1.64202	0.0228022		*
MRPL37		Q9BZE1	Q9BZE1	39S ribosomal protein L37, mitochondrial	3.64837	1.64082	0.0228653		*
RPS20		P60866;P60866-2	P60866;P60866-2	40S ribosomal protein S20	3.39037	1.64078	0.0228676	Ribosomal	*
APEH		P13798	P13798	Acylamino-acid-releasing enzyme	2.58897	1.64036	0.0228897		*
SEC13		P55735;P55735-2;P55735-3	P55735;P55735-2;P55735-3	Protein SEC13 homolog	3.55787	1.63896	0.0229637		*
DHX9		Q08211;Q08211-2	Q08211	ATP-dependent RNA helicase A	3.89922	1.63874	0.022975		*
CAMK2D		Q13557;Q13557-8;Q13557-12;Q13557-9;Q13557-10;Q13557-5;Q13557-3;Q13557-6;Q13557-4;Q13557-11;Q9UQM7;Q9UQM7-2	Q13557;Q13557-8;Q13557-12;Q13557-9;Q13557-10;Q13557-5;Q13557-3;Q13557-6;Q13557-4;Q13557-11	Calcium/calmodulin-dependent protein kinase type II subunit delta	2.9969	1.63425	0.0232139		*
TRIM27		P14373;P14373-2	P14373;P14373-2	Zinc finger protein RFP	3.88513	1.63236	0.0233152		*
LAS1L		Q9Y4W2;Q9Y4W2-2;Q9Y4W2-3;Q9Y4W2-4	Q9Y4W2;Q9Y4W2-2;Q9Y4W2-3;Q9Y4W2-4	Ribosomal biogenesis protein LAS1L	2.63348	1.62494	0.0237172		*
FLII		Q13045;Q13045-2;Q13045-3	Q13045;Q13045-2;Q13045-3	Protein flightless-1 homolog	2.7294	1.62408	0.0237643		*
RPL9		P32969	P32969	60S ribosomal protein L9	4.86282	1.62391	0.0237733	Ribosomal	*
ZNF593		O00488	O00488	Zinc finger protein 593	-1.91728	1.62281	0.0238337		*
WDR33		Q9C0J8;Q9C0J8-3;Q9C0J8-2	Q9C0J8	pre-mRNA 3 end processing protein WDR33	3.4255	1.62167	0.0238962		*
PRH1		P02810	P02810	Salivary acidic proline-rich phosphoprotein 1/2;Salivary acidic proline-rich phosphoprotein 1/2;Salivary acidic proline-rich phosphoprotein 3/4;Peptide P-C	-4.30313	1.62045	0.0239634		*
MCM3		P25205;P25205-2	P25205;P25205-2	DNA replication licensing factor MCM3	3.39892	1.61995	0.0239913		*
EXOSC10		Q01780;Q01780-2	Q01780;Q01780-2	Exosome component 10	2.7354	1.61855	0.0240683		*
RPL30		P62888	P62888	60S ribosomal protein L30	4.17032	1.6118	0.0244458	Ribosomal	*
ATP5A1		P25705;P25705-2;P25705-3	P25705;P25705-2;P25705-3	ATP synthase subunit alpha, mitochondrial	4.59882	1.60911	0.0245976		*
RUVBL2		Q9Y230;Q9Y230-2	Q9Y230;Q9Y230-2	RuvB-like 2	2.6046	1.6064	0.0247512		*
EMC1		Q8N766;Q8N766-3;Q8N766-2;Q8N766-4	Q8N766;Q8N766-3;Q8N766-2;Q8N766-4	ER membrane protein complex subunit 1	2.47092	1.6064	0.0247514		*
EIF3C;EIF3CL		Q99613;B5ME19;Q99613-2	Q99613;B5ME19;Q99613-2	Eukaryotic translation initiation factor 3 subunit C;Eukaryotic translation initiation factor 3 subunit C-like protein	2.4536	1.60522	0.0248187		*
REPIN1		Q9BWE0;Q9BWE0-4	Q9BWE0;Q9BWE0-4	Replication initiator 1	3.49838	1.60264	0.0249666		*
UQCRC1		P31930	P31930	Cytochrome b-c1 complex subunit 1, mitochondrial	3.51977	1.60255	0.024972		*
RPLP0;RPLP0P6		P05388;P05388-2;Q8NHW5	P05388;P05388-2;Q8NHW5	60S acidic ribosomal protein P0;60S acidic ribosomal protein P0-like	5.21008	1.59847	0.0252073	Ribosomal	*
PSMD1		Q99460;Q99460-2	Q99460;Q99460-2	26S proteasome non-ATPase regulatory subunit 1	3.47377	1.59757	0.0252599		*
SPCS2		Q15005	Q15005	Signal peptidase complex subunit 2	2.50718	1.59433	0.0254492		*
RPS3A		P61247	P61247	40S ribosomal protein S3a	3.91733	1.59419	0.0254569	Ribosomal	*
ZNF768		Q9H5H4	Q9H5H4	Zinc finger protein 768	2.98967	1.59236	0.0255648		*
FARSA		Q9Y285;Q9Y285-2	Q9Y285;Q9Y285-2	Phenylalanine--tRNA ligase alpha subunit	3.64718	1.5906	0.0256688		*
KIF2A		O00139;O00139-2;O00139-1;O00139-5;O00139-4	O00139;O00139-2;O00139-1;O00139-5;O00139-4	Kinesin-like protein KIF2A	3.30393	1.58626	0.0259266		*
ERH		P84090	P84090	Enhancer of rudimentary homolog	4.5325	1.58553	0.0259697		*
PSMD14		O00487	O00487	26S proteasome non-ATPase regulatory subunit 14	2.53282	1.58548	0.0259726		*
FAU		P62861	P62861	40S ribosomal protein S30	4.53002	1.58257	0.0261475		*
TFRC		P02786	P02786	Transferrin receptor protein 1;Transferrin receptor protein 1, serum form	2.96848	1.58085	0.0262511		*
SSR4		P51571	P51571	Translocon-associated protein subunit delta	2.0767	1.58025	0.0262873		*
SMARCA4		P51532-5;P51532-2;P51532-3;P51532-4;P51532;P51531;P51531-2	P51532-5;P51532-2;P51532-3;P51532-4;P51532	Transcription activator BRG1	2.84033	1.5747	0.0266258		*
RPL24		P83731	P83731	60S ribosomal protein L24	4.60127	1.57208	0.0267865	Ribosomal	*
MRPS25		P82663;P82663-2;P82663-3	P82663;P82663-2;P82663-3	28S ribosomal protein S25, mitochondrial	3.51258	1.57061	0.0268775		*
MRPS24		Q96EL2	Q96EL2	28S ribosomal protein S24, mitochondrial	3.58927	1.56591	0.0271701		*
DHX57		Q6P158;Q6P158-2;Q6P158-3	Q6P158;Q6P158-2	Putative ATP-dependent RNA helicase DHX57	2.3599	1.56577	0.0271785		*
TOP2A		P11388;P11388-2;P11388-3;P11388-4	P11388;P11388-2;P11388-3;P11388-4	DNA topoisomerase 2-alpha	2.9944	1.56174	0.0274322		*
KIF23		Q02241;Q02241-2;Q02241-3	Q02241;Q02241-2;Q02241-3	Kinesin-like protein KIF23	2.79912	1.56138	0.0274547		*
SNRNP40		Q96DI7;Q96DI7-2	Q96DI7;Q96DI7-2	U5 small nuclear ribonucleoprotein 40 kDa protein	2.57108	1.55928	0.0275881		*
NAA15		Q9BXJ9;Q9BXJ9-4;Q6N069;Q6N069-5;Q6N069-4;Q6N069-3;Q6N069-2	Q9BXJ9;Q9BXJ9-4	N-alpha-acetyltransferase 15, NatA auxiliary subunit	3.53725	1.5586	0.0276312		*
LLPH		Q9BRT6	Q9BRT6	Protein LLP homolog	3.56613	1.55255	0.0280187		*
C14orf166	CGI99	Q9Y224	Q9Y224	UPF0568 protein C14orf166	3.37073	1.55147	0.0280884	tRNA ligase	*
DDX21		Q9NR30;Q9NR30-2	Q9NR30;Q9NR30-2	Nucleolar RNA helicase 2	2.42393	1.54859	0.0282755		*
SHMT2		P34897;P34897-3;P34897-2;P34896;P34896-2;P34896-4;P34896-3	P34897;P34897-3;P34897-2	Serine hydroxymethyltransferase, mitochondrial	4.1618	1.54851	0.0282808		*
TRA2A		Q13595;Q13595-2;Q13595-4;Q13595-3	Q13595;Q13595-2;Q13595-4;Q13595-3	Transformer-2 protein homolog alpha	2.80678	1.54654	0.028409		*
PRMT3		O60678;O60678-2	O60678;O60678-2	Protein arginine N-methyltransferase 3	2.44078	1.53959	0.0288675		*
PDXP		Q96GD0	Q96GD0	Pyridoxal phosphate phosphatase	2.4603	1.5395	0.0288734		*
MTDH		Q86UE4	Q86UE4	Protein LYRIC	-2.8772	1.53752	0.0290058		*
TARS2		Q9BW92;Q9BW92-2	Q9BW92;Q9BW92-2	Threonine--tRNA ligase, mitochondrial	2.71363	1.53751	0.0290063		*
NOP58		Q9Y2X3	Q9Y2X3	Nucleolar protein 58	2.6261	1.53636	0.0290831		*
TPT1		P13693;Q56UQ5;P13693-2	P13693;Q56UQ5;P13693-2	Translationally-controlled tumor protein;TPT1-like protein	3.19227	1.53327	0.0292905		*
AP3M1		Q9Y2T2;P53677	Q9Y2T2	AP-3 complex subunit mu-1	2.79338	1.52687	0.0297254		*
CBX3		Q13185;P83916	Q13185	Chromobox protein homolog 3	3.17013	1.52561	0.0298119		*
MOV10		Q9HCE1;Q9HCE1-2;Q9HCE1-3	Q9HCE1;Q9HCE1-2	Putative helicase MOV-10	2.83107	1.52549	0.0298199		*
C7orf50		Q9BRJ6	Q9BRJ6	Uncharacterized protein C7orf50	-1.81882	1.52454	0.0298853		*
RBM39		Q14498;Q14498-3;Q14498-2;Q86U06;Q86U06-2;Q86U06-4;Q86U06-3;Q86U06-5	Q14498;Q14498-3;Q14498-2	RNA-binding protein 39	3.3544	1.52396	0.0299255		*
H1FX		Q92522	Q92522	Histone H1x	3.86095	1.52368	0.0299448		*
SLFN11		Q7Z7L1;Q68D06;Q68D06-2;Q08AF3	Q7Z7L1	Schlafen family member 11	2.85447	1.5214	0.0301025		*
LARP1		Q6PKG0;Q6PKG0-3;Q659C4;Q659C4-7;Q659C4-6;Q659C4-5;Q659C4-2;Q659C4-9	Q6PKG0;Q6PKG0-3	La-related protein 1	3.98487	1.51749	0.0303745		*
EIF2B1		Q14232;Q14232-2	Q14232;Q14232-2	Translation initiation factor eIF-2B subunit alpha	2.38418	1.51246	0.0307284		*
DHX30		Q7L2E3;Q7L2E3-2;Q7L2E3-3	Q7L2E3;Q7L2E3-2;Q7L2E3-3	Putative ATP-dependent RNA helicase DHX30	3.65823	1.51129	0.030811		*
DRG2		P55039	P55039	Developmentally-regulated GTP-binding protein 2	2.03522	1.50718	0.0311042		*
MSH2		P43246;P43246-2	P43246;P43246-2	DNA mismatch repair protein Msh2	2.65023	1.50621	0.0311736		*
MRPS5		P82675;P82675-2	P82675	28S ribosomal protein S5, mitochondrial	3.12178	1.50422	0.031317		*
RPS6		P62753	P62753	40S ribosomal protein S6	5.42062	1.50421	0.0313177	Ribosomal	*
PHGDH		O43175	O43175	D-3-phosphoglycerate dehydrogenase	2.91402	1.50298	0.0314065		*
IGF2BP1		Q9NZI8;Q9NZI8-2;REV__Q15833	Q9NZI8;Q9NZI8-2	Insulin-like growth factor 2 mRNA-binding protein 1	4.10473	1.50101	0.0315492		*
DDX18		Q9NVP1	Q9NVP1	ATP-dependent RNA helicase DDX18	3.06573	1.49675	0.0318606		*
AURKAIP1		Q9NWT8	Q9NWT8	Aurora kinase A-interacting protein	3.2256	1.49199	0.0322115		*
RABGGTA		Q92696	Q92696	Geranylgeranyl transferase type-2 subunit alpha	2.72262	1.48968	0.0323833		*
DDX17		Q92841;Q92841-3;Q92841-1;Q92841-2	Q92841;Q92841-3;Q92841-1;Q92841-2	Probable ATP-dependent RNA helicase DDX17	3.88552	1.48766	0.0325345		*
CCDC86		Q9H6F5;Q9H6F5-2	Q9H6F5	Coiled-coil domain-containing protein 86	-1.94632	1.48757	0.0325407		*
POLR2H		P52434;P52434-3;P52434-4;P52434-2;P52434-5	P52434;P52434-3;P52434-4	DNA-directed RNA polymerases I, II, and III subunit RPABC3	3.51593	1.48746	0.0325489		*
SEPT2		Q15019;Q15019-3;Q15019-2	Q15019;Q15019-3;Q15019-2	Septin-2	3.08972	1.48395	0.0328136		*
NDUFS2		O75306;O75306-2	O75306;O75306-2	NADH dehydrogenase [ubiquinone] iron-sulfur protein 2, mitochondrial	3.12223	1.478	0.0332659		*
ETFA		P13804;P13804-2	P13804;P13804-2	Electron transfer flavoprotein subunit alpha, mitochondrial	2.99002	1.47393	0.0335795		*
MRPL22		Q9NWU5;Q9NWU5-2;Q9NWU5-3	Q9NWU5;Q9NWU5-2;Q9NWU5-3	39S ribosomal protein L22, mitochondrial	3.95885	1.47175	0.0337483		*
LEFTY2;LEFTY1		O00292-2;O75610;O00292	O00292-2;O75610;O00292	Left-right determination factor 2;Left-right determination factor 1	-5.958	1.47054	0.033842		*
TSR1		Q2NL82	Q2NL82	Pre-rRNA-processing protein TSR1 homolog	2.57548	1.46433	0.03433		*
POLRMT		O00411	O00411	DNA-directed RNA polymerase, mitochondrial	2.49613	1.46405	0.0343517		*
RPA1		P27694	P27694	Replication protein A 70 kDa DNA-binding subunit;Replication protein A 70 kDa DNA-binding subunit, N-terminally processed	3.10042	1.46305	0.034431		*
LCN1;LCN1P1		P31025;Q5VSP4	P31025;Q5VSP4	Lipocalin-1;Putative lipocalin 1-like protein 1	-3.24675	1.46018	0.0346591		*
ARHGEF7		Q14155-1;Q14155-5;Q14155;Q14155-6;Q14155-2;Q14155-3;Q15052;Q15052-2	Q14155-1;Q14155-5;Q14155;Q14155-6;Q14155-2;Q14155-3	Rho guanine nucleotide exchange factor 7	3.2529	1.45943	0.0347194		*
CAPZB		P47756-2;P47756	P47756-2;P47756	F-actin-capping protein subunit beta	3.23292	1.45757	0.0348684		*
ARPC1B		O15143	O15143	Actin-related protein 2/3 complex subunit 1B	2.4325	1.45602	0.0349929		*
MRPS27		Q92552;Q92552-2	Q92552;Q92552-2	28S ribosomal protein S27, mitochondrial	3.10013	1.45549	0.0350357		*
FAF2		Q96CS3	Q96CS3	FAS-associated factor 2	2.50852	1.45373	0.0351783		*
DDX5		P17844;P17844-2	P17844;P17844-2	Probable ATP-dependent RNA helicase DDX5	3.40527	1.45199	0.0353194		*
UQCRC2		P22695	P22695	Cytochrome b-c1 complex subunit 2, mitochondrial	2.94128	1.44508	0.0358858		*
ZCCHC3		Q9NUD5;Q9NUD5-2	Q9NUD5;Q9NUD5-2	Zinc finger CCHC domain-containing protein 3	-2.46788	1.43636	0.0366137		*
PAF1		Q8N7H5-3;Q8N7H5-2;Q8N7H5	Q8N7H5-3;Q8N7H5-2;Q8N7H5	RNA polymerase II-associated factor 1 homolog	2.83825	1.43604	0.0366406		*
ABCF1		Q8NE71;Q8NE71-2	Q8NE71;Q8NE71-2	ATP-binding cassette sub-family F member 1	3.35747	1.4341	0.0368045		*
NOP10		Q9NPE3	Q9NPE3	H/ACA ribonucleoprotein complex subunit 3	-1.76882	1.43347	0.0368579		*
PARP1		P09874	P09874	Poly [ADP-ribose] polymerase 1	4.28572	1.43331	0.0368715		*
GYS1		P13807;P13807-2	P13807;P13807-2	Glycogen [starch] synthase, muscle	1.88203	1.43173	0.0370058		*
SNX27		Q96L92;Q96L92-3;Q96L92-2;Q96L92-4	Q96L92;Q96L92-3;Q96L92-2	Sorting nexin-27	2.30688	1.41987	0.0380307		*
UQCRFS1;UQCRFS1P1		P47985;P0C7P4	P47985;P0C7P4	Cytochrome b-c1 complex subunit Rieske, mitochondrial;Cytochrome b-c1 complex subunit 11;Putative cytochrome b-c1 complex subunit Rieske-like protein 1	2.54655	1.41971	0.0380444		*
PKM		P14618;P14618-2;P14618-3;P30613;P30613-2	P14618;P14618-2;P14618-3	Pyruvate kinase PKM	2.76152	1.41298	0.0386385		*
TMX2		Q9Y320;Q9Y320-2	Q9Y320;Q9Y320-2	Thioredoxin-related transmembrane protein 2	2.54852	1.41286	0.0386496		*
HNRNPL		P14866;P14866-2	P14866;P14866-2	Heterogeneous nuclear ribonucleoprotein L	-2.03375	1.4116	0.0387612		*
PSMC2		P35998;P35998-2	P35998;P35998-2	26S protease regulatory subunit 7	3.95855	1.41098	0.0388172		*
ELMOD2		Q8IZ81	Q8IZ81	ELMO domain-containing protein 2	2.82242	1.41008	0.0388973		*
MRPS35		P82673;P82673-2	P82673;P82673-2	28S ribosomal protein S35, mitochondrial	3.61797	1.40995	0.0389089		*
SNRPA		P09012	P09012	U1 small nuclear ribonucleoprotein A	-2.34967	1.40482	0.0393713		*
RBMX;RBMXL1		P38159;P38159-2;Q96E39;P38159-3;O75526;Q8N7X1	P38159;P38159-2;Q96E39	RNA-binding motif protein, X chromosome;RNA-binding motif protein, X chromosome, N-terminally processed;RNA binding motif protein, X-linked-like-1	4.11073	1.40112	0.0397084		*
CSNK2A1;CSNK2A3		P68400;Q8NEV1;P68400-2	P68400;Q8NEV1;P68400-2	Casein kinase II subunit alpha;Casein kinase II subunit alpha 3	4.26498	1.40048	0.0397666		*
PRPSAP1		Q14558;Q14558-2	Q14558;Q14558-2	Phosphoribosyl pyrophosphate synthase-associated protein 1	2.12317	1.39908	0.0398948		*
MYL12B;MYL12A;MYL9		O14950;P19105;P24844;P24844-2	O14950;P19105;P24844	Myosin regulatory light chain 12B;Myosin regulatory light chain 12A;Myosin regulatory light polypeptide 9	3.55625	1.39901	0.0399018		*
SMR3B		P02814	P02814	Submaxillary gland androgen-regulated protein 3B;Peptide P-A;Peptide D1A	-4.23963	1.39704	0.040083		*
FIP1L1		Q6UN15;Q6UN15-4;Q6UN15-3;Q6UN15-5	Q6UN15;Q6UN15-4;Q6UN15-3;Q6UN15-5	Pre-mRNA 3-end-processing factor FIP1	2.0036	1.39559	0.0402171		*
XRCC6		P12956;P12956-2	P12956;P12956-2	X-ray repair cross-complementing protein 6	3.13972	1.38924	0.0408094		*
PLOD1		Q02809;Q02809-2	Q02809;Q02809-2	Procollagen-lysine,2-oxoglutarate 5-dioxygenase 1	2.89503	1.38605	0.0411098		*
RECQL		P46063	P46063	ATP-dependent DNA helicase Q1	1.9786	1.37636	0.0420382		*
IDH3B		O43837;O43837-2;O43837-3	O43837;O43837-2	Isocitrate dehydrogenase [NAD] subunit beta, mitochondrial	2.66672	1.37325	0.0423399		*
RRS1		Q15050	Q15050	Ribosome biogenesis regulatory protein homolog	3.29855	1.37323	0.042342		*
MEPCE		Q7L2J0;Q7L2J0-2	Q7L2J0	7SK snRNA methylphosphate capping enzyme	2.44063	1.36808	0.0428474		*
CDK1		P06493;P06493-2;P24941;Q00526;P24941-2;Q00536;Q00537;Q00534;Q07002;O94921;Q00535;Q96Q40;Q07002-3;Q00535-2;Q96Q40-2;Q96Q40-4;Q96Q40-3;O94921-3;Q96Q40-5;O94921-2;Q07002-2;Q00536-3;Q00537-2;Q00536-2	P06493;P06493-2	Cyclin-dependent kinase 1	3.01282	1.36116	0.0435355		*
YKT6		O15498;O15498-2	O15498;O15498-2	Synaptobrevin homolog YKT6	1.95995	1.35709	0.0439449		*
NSF		P46459;P46459-2	P46459;P46459-2	Vesicle-fusing ATPase	2.48088	1.35464	0.0441936		*
ACTB		P60709;Q9BYX7	P60709	Actin, cytoplasmic 1;Actin, cytoplasmic 1, N-terminally processed	2.91392	1.35251	0.044411		*
MRPL35		Q9NZE8;Q9NZE8-2	Q9NZE8;Q9NZE8-2	39S ribosomal protein L35, mitochondrial	2.88017	1.34939	0.0447306		*
COPE		O14579;O14579-3;O14579-2	O14579;O14579-3;O14579-2	Coatomer subunit epsilon	3.50698	1.34915	0.0447561		*
NSUN2		Q08J23;Q08J23-2;Q08J23-3	Q08J23;Q08J23-2;Q08J23-3	tRNA (cytosine(34)-C(5))-methyltransferase	3.21598	1.34723	0.0449539		*
PDE12		Q6L8Q7;Q6L8Q7-2	Q6L8Q7;Q6L8Q7-2	2,5-phosphodiesterase 12	2.3448	1.34622	0.045059		*
ASCC1		Q8N9N2;Q8N9N2-2	Q8N9N2;Q8N9N2-2	Activating signal cointegrator 1 complex subunit 1	3.37953	1.34459	0.0452286		*
SEC11A		P67812;P67812-4;P67812-3;P67812-2	P67812;P67812-4;P67812-3;P67812-2	Signal peptidase complex catalytic subunit SEC11A	2.75093	1.3355	0.0461849		*
KRT18		P05783;CON__H-INV:HIT000015463	P05783	Keratin, type I cytoskeletal 18	3.78792	1.33202	0.0465566		*
STAU1		O95793;O95793-2;O95793-3	O95793;O95793-2;O95793-3	Double-stranded RNA-binding protein Staufen homolog 1	3.88508	1.33155	0.0466067		*
PRPF4B		Q13523	Q13523	Serine/threonine-protein kinase PRP4 homolog	2.73775	1.33091	0.0466758		*
KNOP1		Q1ED39	Q1ED39	Lysine-rich nucleolar protein 1	2.96945	1.3276	0.0470322		*
MRPL24		Q96A35	Q96A35	39S ribosomal protein L24, mitochondrial	3.2672	1.32734	0.0470604		*
ARPC2		O15144	O15144	Actin-related protein 2/3 complex subunit 2	2.65805	1.32604	0.0472014		*
POLR2C		P19387	P19387	DNA-directed RNA polymerase II subunit RPB3	3.2579	1.3244	0.0473803		*
HNRNPA3		P51991;P51991-2	P51991;P51991-2	Heterogeneous nuclear ribonucleoprotein A3	-2.8439	1.32278	0.0475574		*
HEXB		P07686	P07686	Beta-hexosaminidase subunit beta;Beta-hexosaminidase subunit beta chain B;Beta-hexosaminidase subunit beta chain A	2.86685	1.32271	0.047565		*
ILF3		Q12906;Q12906-5;Q12906-2;Q12906-3	Q12906;Q12906-5;Q12906-2;Q12906-3	Interleukin enhancer-binding factor 3	3.71503	1.32023	0.0478374		*
SCAF1		Q9H7N4	Q9H7N4	Splicing factor, arginine/serine-rich 19	2.2931	1.32012	0.04785		*
RBM34		P42696;P42696-2	P42696;P42696-2	RNA-binding protein 34	3.2563	1.31996	0.0478672		*
SFXN3		Q9BWM7	Q9BWM7	Sideroflexin-3	2.317	1.31565	0.0483444		*
CCDC47		Q96A33;Q96A33-2	Q96A33;Q96A33-2	Coiled-coil domain-containing protein 47	2.48398	1.31496	0.0484218		*
SKP1		P63208;P63208-2	P63208;P63208-2	S-phase kinase-associated protein 1	1.92383	1.31267	0.048678		*
ECM1		Q16610;Q16610-2;Q16610-4;Q16610-3	Q16610;Q16610-2;Q16610-4;Q16610-3	Extracellular matrix protein 1	-3.02257	1.2989	0.0502455		*
CCT3		P49368;P49368-2	P49368;P49368-2	T-complex protein 1 subunit gamma	2.36757	1.29794	0.0503574		*
RPS15A		P62244	P62244	40S ribosomal protein S15a	4.23565	1.29775	0.0503788	Ribosomal	*
PCBP1		Q15365	Q15365	Poly(rC)-binding protein 1	3.10347	1.29672	0.0504991		*
MMTAG2		Q9BU76;Q9BU76-4;Q9BU76-3;Q9BU76-2	Q9BU76;Q9BU76-4;Q9BU76-3;Q9BU76-2	Multiple myeloma tumor-associated protein 2	3.1541	1.29644	0.0505307		*
DDX3X;DDX3Y		O00571;O00571-2;O15523;O15523-2;O15523-3;Q9NQI0;Q9NQI0-3;Q9NQI0-2;Q9NQI0-4	O00571;O00571-2;O15523;O15523-2	ATP-dependent RNA helicase DDX3X;ATP-dependent RNA helicase DDX3Y	3.40353	1.29642	0.0505332		*
SNRPA1		P09661	P09661	U2 small nuclear ribonucleoprotein A	1.04998	1.29588	0.0505962		*
U2AF1		Q01081;P0DN76;Q01081-2;Q01081-4;Q8WU68;Q8WU68-3;Q01081-3;Q8WU68-2	Q01081;P0DN76;Q01081-2;Q01081-4	Splicing factor U2AF 35 kDa subunit	3.40192	1.29317	0.0509131		*
PABPC1		P11940;P11940-2;Q9H361;Q4VXU2;Q4VXU2-2;Q96DU9;Q96DU9-2	P11940;P11940-2	Polyadenylate-binding protein 1	4.38335	1.29212	0.0510362		*
PGK1		P00558;P00558-2;P07205	P00558;P00558-2	Phosphoglycerate kinase 1	2.94733	1.2904	0.0512384		*
KPNA2		P52292	P52292	Importin subunit alpha-1	2.766	1.28987	0.051301		*
GFM1		Q96RP9;Q96RP9-2	Q96RP9;Q96RP9-2	Elongation factor G, mitochondrial	2.18027	1.28954	0.0513403		*
NOL12		Q9UGY1	Q9UGY1	Nucleolar protein 12	2.45588	1.28934	0.0513636		*
SLC25A11		Q02978;Q02978-2	Q02978;Q02978-2	Mitochondrial 2-oxoglutarate/malate carrier protein	2.63717	1.28792	0.0515319		*
EIF3L		Q9Y262;Q9Y262-2	Q9Y262;Q9Y262-2	Eukaryotic translation initiation factor 3 subunit L	3.19943	1.28725	0.0516114		*
PMPCA		Q10713;Q10713-2	Q10713;Q10713-2	Mitochondrial-processing peptidase subunit alpha	3.25885	1.28549	0.0518213		*
NT5DC2		Q9H857-2;Q9H857;Q9H857-3;Q9H857-4	Q9H857-2;Q9H857;Q9H857-3;Q9H857-4	5-nucleotidase domain-containing protein 2	2.62252	1.28266	0.0521607		*
WDR82		Q6UXN9	Q6UXN9	WD repeat-containing protein 82	2.73807	1.27895	0.052608		*
CPNE3;CPNE8;CPNE7;CPNE2;CPNE9;CPNE4;CPNE5;CPNE6		O75131;Q86YQ8;Q9UBL6;Q96FN4;Q8IYJ1;Q96A23;Q9HCH3;Q86YQ8-2;Q9HCH3-2;Q96FN4-2;O95741;Q9UBL6-2;Q96A23-2;O95741-2	O75131;Q86YQ8;Q9UBL6;Q96FN4;Q8IYJ1;Q96A23;Q9HCH3;Q86YQ8-2;Q9HCH3-2;Q96FN4-2;O95741;Q9UBL6-2;Q96A23-2;O95741-2	Copine-3;Copine-8;Copine-7;Copine-2;Copine-9;Copine-4;Copine-5;Copine-6	-2.28002	1.27675	0.0528752		*
IGHA1;IGHA2		P01876;P01877	P01876;P01877	Ig alpha-1 chain C region;Ig alpha-2 chain C region	-3.33255	1.27642	0.0529157		*
CD4		P01730	P01730	T-cell surface glycoprotein CD4	-6.74758	1.27479	0.0531137		*
NO66		Q9H6W3;Q9H6W3-2	Q9H6W3;Q9H6W3-2	Bifunctional lysine-specific demethylase and histidyl-hydroxylase NO66	2.87493	1.27468	0.0531271		*
CTR9		Q6PD62	Q6PD62	RNA polymerase-associated protein CTR9 homolog	2.20663	1.27368	0.0532503		*
ELAC2		Q9BQ52;Q9BQ52-4;Q9BQ52-3;Q9BQ52-2	Q9BQ52;Q9BQ52-4;Q9BQ52-3	Zinc phosphodiesterase ELAC protein 2	1.96755	1.2666	0.0541255		*
ACSL3		O95573;O60488;O60488-2	O95573	Long-chain-fatty-acid--CoA ligase 3	2.74353	1.26394	0.0544576		*
BAG2		O95816;O95816-2	O95816;O95816-2	BAG family molecular chaperone regulator 2	3.54118	1.2613	0.0547894		*
DDX1		Q92499;Q92499-3;Q92499-2	Q92499;Q92499-3;Q92499-2	ATP-dependent RNA helicase DDX1	2.39955	1.26111	0.0548132	tRNA ligase	*
NAA10;NAA11		P41227;P41227-2;Q9BSU3	P41227;P41227-2;Q9BSU3	N-alpha-acetyltransferase 10;N-alpha-acetyltransferase 11	2.49935	1.25971	0.0549904		*
AZGP1		P25311	P25311	Zinc-alpha-2-glycoprotein	-2.68697	1.25937	0.0550335		*
IDI1		Q13907;Q13907-2	Q13907;Q13907-2	Isopentenyl-diphosphate Delta-isomerase 1	2.47135	1.25621	0.0554353		*
ADCK3		Q8NI60;Q8NI60-3;Q8NI60-4;Q8NI60-2	Q8NI60;Q8NI60-3;Q8NI60-4	Chaperone activity of bc1 complex-like, mitochondrial	2.32875	1.25248	0.0559137		*
GALNT2		Q10471	Q10471	Polypeptide N-acetylgalactosaminyltransferase 2;Polypeptide N-acetylgalactosaminyltransferase 2 soluble form	2.54398	1.25118	0.0560822		*
THOC2		Q8NI27	Q8NI27	THO complex subunit 2	1.97195	1.24616	0.0567333		*
POLR1C		O15160;O15160-2	O15160;O15160-2	DNA-directed RNA polymerases I and III subunit RPAC1	2.798	1.24238	0.0572297		*
TAF15		Q92804;Q92804-2	Q92804;Q92804-2	TATA-binding protein-associated factor 2N	3.0511	1.24045	0.057484		*
G3BP1		Q13283;Q13283-2	Q13283	Ras GTPase-activating protein-binding protein 1	3.57253	1.23862	0.0577274		*
AAR2		Q9Y312	Q9Y312	Protein AAR2 homolog	2.98012	1.23828	0.057772		*
PABPC4		Q13310-3;Q13310;Q13310-2;P0CB38	Q13310-3;Q13310;Q13310-2	Polyadenylate-binding protein 4	3.04772	1.23524	0.0581787		*
IGF2R		P11717	P11717	Cation-independent mannose-6-phosphate receptor	2.2394	1.23498	0.0582136		*
DNM2		P50570;P50570-3;P50570-2;P50570-5;P50570-4;Q05193;Q9UQ16;Q9UQ16-3;Q9UQ16-4;Q05193-5;Q05193-3;Q9UQ16-2;Q05193-2;Q9UQ16-5	P50570;P50570-3;P50570-2;P50570-5;P50570-4	Dynamin-2	1.597	1.2334	0.0584249		*
ALDH18A1		P54886;P54886-2	P54886;P54886-2	Delta-1-pyrroline-5-carboxylate synthase;Glutamate 5-kinase;Gamma-glutamyl phosphate reductase	3.02893	1.23295	0.0584852		*
HSD17B10		Q99714;Q99714-2	Q99714;Q99714-2	3-hydroxyacyl-CoA dehydrogenase type-2	1.58365	1.23265	0.058526		*
MRI1		Q9BV20;Q9BV20-2	Q9BV20;Q9BV20-2	Methylthioribose-1-phosphate isomerase	1.90807	1.23153	0.0586776		*
ARL6IP4		Q66PJ3;Q66PJ3-2;Q66PJ3-3;Q66PJ3-7;Q66PJ3-4;Q66PJ3-5	Q66PJ3;Q66PJ3-2;Q66PJ3-3;Q66PJ3-7;Q66PJ3-4	ADP-ribosylation factor-like protein 6-interacting protein 4	2.63247	1.23087	0.0587671		*
PGM3		O95394;O95394-3;O95394-4	O95394;O95394-3;O95394-4	Phosphoacetylglucosamine mutase	2.42042	1.22961	0.0589373		*
DIMT1		Q9UNQ2	Q9UNQ2	Probable dimethyladenosine transferase	2.21663	1.22889	0.0590352		*
TRIM28		Q13263;Q13263-2	Q13263;Q13263-2	Transcription intermediary factor 1-beta	2.79435	1.22235	0.0599314		*
AP3S1		Q92572	Q92572	AP-3 complex subunit sigma-1	2.39858	1.21995	0.060263		*
EPPK1		P58107	P58107	Epiplakin	2.52353	1.21836	0.0604833		*
OSBPL9		Q96SU4;Q96SU4-7;Q96SU4-2;Q96SU4-5;Q96SU4-4;Q96SU4-3;Q96SU4-6	Q96SU4;Q96SU4-7;Q96SU4-2;Q96SU4-5;Q96SU4-4;Q96SU4-3;Q96SU4-6	Oxysterol-binding protein-related protein 9	2.93292	1.21433	0.0610481		*
HADH		Q16836;Q16836-3;Q16836-2	Q16836;Q16836-3;Q16836-2	Hydroxyacyl-coenzyme A dehydrogenase, mitochondrial	2.11173	1.21341	0.061177		*
TUBGCP3		Q96CW5;Q96CW5-2;Q96CW5-3	Q96CW5;Q96CW5-2;Q96CW5-3	Gamma-tubulin complex component 3	2.43625	1.21243	0.0613155		*
TROVE2		P10155;P10155-3;P10155-5;P10155-4;P10155-2	P10155;P10155-3;P10155-5;P10155-4	60 kDa SS-A/Ro ribonucleoprotein	1.863	1.20713	0.0620681		*
KLHL12		Q53G59;Q53G59-2	Q53G59;Q53G59-2	Kelch-like protein 12	2.93825	1.20271	0.0627027		*
NUFIP2		Q7Z417;Q7Z417-2	Q7Z417	Nuclear fragile X mental retardation-interacting protein 2	1.88983	1.20245	0.0627401		*
KPRP		Q5T749	Q5T749	Keratinocyte proline-rich protein	-2.6061	1.20185	0.062828		*
HIST1H2BL;HIST1H2BN;HIST1H2BH;HIST1H2BD;HIST1H2BK;HIST1H2BM;HIST2H2BF;HIST1H2BC;H2BFS;HIST1H2BB;HIST2H2BE;HIST1H2BO;HIST1H2BJ		Q99880;Q99877;Q93079;P58876;O60814;Q99879;Q5QNW6;P62807;P57053;Q5QNW6-2;P33778;Q16778;P23527;P06899;Q8N257;Q96A08	Q99880;Q99877;Q93079;P58876;O60814;Q99879;Q5QNW6;P62807;P57053;Q5QNW6-2;P33778;Q16778;P23527;P06899	Histone H2B type 1-L;Histone H2B type 1-N;Histone H2B type 1-H;Histone H2B type 1-D;Histone H2B type 1-K;Histone H2B type 1-M;Histone H2B type 2-F;Histone H2B type 1-C/E/F/G/I;Histone H2B type F-S;Histone H2B type 1-B;Histone H2B type 2-E;Histone H2B type 1-O;Histone H2B type 1-J	3.45103	1.19917	0.0632169		*
CCT6A		P40227;P40227-2;Q92526;Q92526-3;Q92526-2	P40227;P40227-2	T-complex protein 1 subunit zeta	2.54632	1.1988	0.0632702		*
NIPSNAP1		Q9BPW8	Q9BPW8	Protein NipSnap homolog 1	2.62347	1.19761	0.0634439		*
CLNS1A		P54105	P54105	Methylosome subunit pICln	2.44612	1.19009	0.064552		*
PYCRL		Q53H96;Q53H96-2	Q53H96;Q53H96-2	Pyrroline-5-carboxylate reductase 3	2.59475	1.18687	0.065032		*
MRPL19		P49406	P49406	39S ribosomal protein L19, mitochondrial	3.5594	1.18622	0.0651295		*
TOP1		P11387;Q969P6;Q969P6-2	P11387	DNA topoisomerase 1	-2.75243	1.17972	0.0661123		*
EEF1A1;EEF1A1P5		P68104;Q5VTE0;P68104-2	P68104;Q5VTE0;P68104-2	Elongation factor 1-alpha 1;Putative elongation factor 1-alpha-like 3	2.28977	1.17951	0.0661443		*
POF1B		Q8WVV4-1;Q8WVV4	Q8WVV4-1;Q8WVV4	Protein POF1B	-3.02677	1.17783	0.0663999		*
VCP		P55072	P55072	Transitional endoplasmic reticulum ATPase	3.14308	1.16843	0.0678537		*
PRDX6		P30041	P30041	Peroxiredoxin-6	2.6787	1.16706	0.0680669		*
MRPL45		Q9BRJ2	Q9BRJ2	39S ribosomal protein L45, mitochondrial	3.65102	1.15757	0.069572		*
ENO1		P06733;P06733-2;P13929;P09104;P13929-3;P09104-2;P13929-2	P06733;P06733-2	Alpha-enolase	2.12998	1.15604	0.0698173		*
HNRNPD		Q14103;Q14103-3;Q14103-4;Q14103-2	Q14103;Q14103-3;Q14103-4;Q14103-2	Heterogeneous nuclear ribonucleoprotein D0	2.49035	1.15349	0.0702277		*
PDCD6		O75340;O75340-2	O75340;O75340-2	Programmed cell death protein 6	-1.81847	1.15197	0.0704744		*
MRPL48		Q96GC5;Q96GC5-3	Q96GC5;Q96GC5-3	39S ribosomal protein L48, mitochondrial	-1.48767	1.15006	0.0707848		*
HNRNPUL1		Q9BUJ2;Q9BUJ2-2;Q9BUJ2-4;Q9BUJ2-3;Q9BUJ2-5	Q9BUJ2;Q9BUJ2-2;Q9BUJ2-4;Q9BUJ2-3	Heterogeneous nuclear ribonucleoprotein U-like protein 1	-2.8205	1.14945	0.0708845		*
THEM6		Q8WUY1	Q8WUY1	Protein THEM6	2.1817	1.14444	0.0717073		*
CMAS		Q8NFW8;Q8NFW8-2	Q8NFW8;Q8NFW8-2	N-acylneuraminate cytidylyltransferase	2.32103	1.14245	0.0720358		*
IDE		P14735;P14735-2	P14735;P14735-2	Insulin-degrading enzyme	2.43433	1.14147	0.072199		*
HNRNPF		P52597	P52597	Heterogeneous nuclear ribonucleoprotein F;Heterogeneous nuclear ribonucleoprotein F, N-terminally processed	3.08257	1.14139	0.072212		*
CRNKL1		Q9BZJ0;Q9BZJ0-2;Q9BZJ0-3	Q9BZJ0;Q9BZJ0-2;Q9BZJ0-3	Crooked neck-like protein 1	1.83285	1.14089	0.0722952		*
EXOSC4		Q9NPD3	Q9NPD3	Exosome complex component RRP41	2.25883	1.13903	0.0726054		*
CD3EAP		O15446;O15446-2	O15446;O15446-2	DNA-directed RNA polymerase I subunit RPA34	-2.1589	1.13787	0.0727998		*
LIMA1		Q9UHB6;Q9UHB6-4;Q9UHB6-3;Q9UHB6-2;Q9UHB6-5	Q9UHB6;Q9UHB6-4;Q9UHB6-3;Q9UHB6-2;Q9UHB6-5	LIM domain and actin-binding protein 1	-2.09327	1.13525	0.07324		*
PPIA		P62937;Q9Y536;P0DN26;F5H284;A0A0B4J2A2;A0A075B759	P62937	Peptidyl-prolyl cis-trans isomerase A;Peptidyl-prolyl cis-trans isomerase A, N-terminally processed	1.31788	1.13524	0.0732424		*
ARPC4		P59998;P59998-3;P59998-2;P59998-4	P59998;P59998-3;P59998-2;P59998-4	Actin-related protein 2/3 complex subunit 4	2.27242	1.13455	0.0733583		*
EIF4E		P06730;P06730-3;P06730-2	P06730;P06730-3;P06730-2	Eukaryotic translation initiation factor 4E	2.03762	1.1313	0.0739093		*
TMED7		Q9Y3B3;Q9Y3B3-2;Q86XR7-2	Q9Y3B3;Q9Y3B3-2;Q86XR7-2	Transmembrane emp24 domain-containing protein 7	2.59137	1.1312	0.073926		*
RPL12		P30050;P30050-2	P30050;P30050-2	60S ribosomal protein L12	3.59318	1.12184	0.075537	Ribosomal	*
TGM3		Q08188	Q08188	Protein-glutamine gamma-glutamyltransferase E;Protein-glutamine gamma-glutamyltransferase E 50 kDa catalytic chain;Protein-glutamine gamma-glutamyltransferase E 27 kDa non-catalytic chain	-2.23107	1.12081	0.0757163		*
GNB2;GNB4		P62879;Q9HAV0;P62879-2;P16520;P16520-2	P62879;Q9HAV0	Guanine nucleotide-binding protein G(I)/G(S)/G(T) subunit beta-2;Guanine nucleotide-binding protein subunit beta-4	2.61145	1.11746	0.0763028		*
COPB2		P35606;P35606-2	P35606;P35606-2	Coatomer subunit beta	-1.9139	1.1152	0.0767013		*
CSNK1A1;CSNK1A1L		P48729;Q8N752;P48729-2;P48729-3	P48729;Q8N752;P48729-2;P48729-3	Casein kinase I isoform alpha;Casein kinase I isoform alpha-like	-1.54822	1.11296	0.0770976		*
ACADM		P11310;P11310-2	P11310;P11310-2	Medium-chain specific acyl-CoA dehydrogenase, mitochondrial	1.7938	1.11066	0.0775068		*
LSM12		Q3MHD2;Q3MHD2-2	Q3MHD2;Q3MHD2-2	Protein LSM12 homolog	2.46103	1.11049	0.0775365		*
XRN2		Q9H0D6;Q9H0D6-2	Q9H0D6;Q9H0D6-2	5-3 exoribonuclease 2	1.77502	1.10904	0.077797		*
SLC25A10		Q9UBX3;Q9UBX3-2	Q9UBX3;Q9UBX3-2	Mitochondrial dicarboxylate carrier	2.30848	1.10687	0.0781865		*
MRPL2		Q5T653	Q5T653	39S ribosomal protein L2, mitochondrial	2.50035	1.10638	0.0782747		*
TIPRL		O75663;O75663-2	O75663;O75663-2	TIP41-like protein	1.91782	1.10606	0.0783322		*
HSPA5		P11021	P11021	78 kDa glucose-regulated protein	1.53683	1.10462	0.0785932		*
GNL1		P36915;P36915-2	P36915;P36915-2	Guanine nucleotide-binding protein-like 1	1.91997	1.10274	0.0789336		*
NCCRP1		Q6ZVX7	Q6ZVX7	F-box only protein 50	-2.98757	1.0986	0.0796886		*
MRPL43		Q8N983-4;Q8N983;Q8N983-3;Q8N983-2;Q8N983-6;Q8N983-7	Q8N983-4;Q8N983;Q8N983-3;Q8N983-2;Q8N983-6;Q8N983-7	39S ribosomal protein L43, mitochondrial	3.27082	1.09061	0.0811684		*
SMC4		Q9NTJ3;Q9NTJ3-2	Q9NTJ3;Q9NTJ3-2	Structural maintenance of chromosomes protein 4	2.04065	1.08765	0.0817238		*
SUB1		P53999	P53999	Activated RNA polymerase II transcriptional coactivator p15	-2.10512	1.08515	0.0821966		*
SRSF5		Q13243;Q13243-3;Q13243-2	Q13243;Q13243-3	Serine/arginine-rich splicing factor 5	2.8669	1.08246	0.0827073		*
AHSA1		O95433;O95433-2	O95433;O95433-2	Activator of 90 kDa heat shock protein ATPase homolog 1	1.52348	1.07752	0.0836527		*
PSMC3		P17980	P17980	26S protease regulatory subunit 6A	2.5721	1.07685	0.0837809		*
CLINT1		Q14677-3;Q14677;Q14677-2	Q14677-3;Q14677;Q14677-2	Clathrin interactor 1	1.5149	1.07657	0.083836		*
KLK10		O43240	O43240	Kallikrein-10	-2.28512	1.07467	0.0842031		*
TMED9		Q9BVK6	Q9BVK6	Transmembrane emp24 domain-containing protein 9	2.21505	1.07219	0.0846854		*
LTV1		Q96GA3	Q96GA3	Protein LTV1 homolog	1.9312	1.06617	0.0858671		*
PAK1IP1		Q9NWT1	Q9NWT1	p21-activated protein kinase-interacting protein 1	2.36052	1.06609	0.0858836		*
RPS10;RPS10P5		P46783;Q9NQ39	P46783;Q9NQ39	40S ribosomal protein S10;Putative 40S ribosomal protein S10-like	2.35133	1.06468	0.0861635	Ribosomal	*
RNPS1		Q15287;Q15287-3;Q15287-2	Q15287;Q15287-3;Q15287-2	RNA-binding protein with serine-rich domain 1	2.96253	1.06107	0.0868828		*
VRK1		Q99986	Q99986	Serine/threonine-protein kinase VRK1	2.11173	1.06097	0.086902		*
ARF3;ARF1		P61204;P84077;P61204-2	P61204;P84077;P61204-2	ADP-ribosylation factor 3;ADP-ribosylation factor 1	2.3237	1.05569	0.0879645		*
TARDBP		Q13148;Q13148-4	Q13148;Q13148-4	TAR DNA-binding protein 43	1.73482	1.05353	0.0884039		*
PPIG		Q13427;Q13427-2	Q13427;Q13427-2	Peptidyl-prolyl cis-trans isomerase G	2.36595	1.04922	0.0892857		*
MRPL9		Q9BYD2	Q9BYD2	39S ribosomal protein L9, mitochondrial	2.27072	1.04424	0.0903159		*
ALOX12B		O75342	O75342	Arachidonate 12-lipoxygenase, 12R-type	-2.47455	1.04188	0.0908066		*
NDUFS3		O75489;O75489-2	O75489	NADH dehydrogenase [ubiquinone] iron-sulfur protein 3, mitochondrial	2.08867	1.03475	0.0923112		*
RPS27A;UBB;UBA52;UBC		P62979;P0CG47;P62987;P0CG48	P62979;P0CG47;P62987;P0CG48	Ubiquitin-40S ribosomal protein S27a;Ubiquitin;40S ribosomal protein S27a;Polyubiquitin-B;Ubiquitin;Ubiquitin-60S ribosomal protein L40;Ubiquitin;60S ribosomal protein L40;Polyubiquitin-C;Ubiquitin	1.8079	1.03472	0.0923176	Ribosomal	*
NUP133		Q8WUM0	Q8WUM0	Nuclear pore complex protein Nup133	2.70353	1.03395	0.0924801		*
FTSJD2		Q8N1G2	Q8N1G2	Cap-specific mRNA (nucleoside-2-O-)-methyltransferase 1	1.72095	1.03103	0.0931051		*
RPF2		Q9H7B2	Q9H7B2	Ribosome production factor 2 homolog	3.06928	1.02854	0.0936407		*
MRPS16		Q9Y3D3;Q9Y3D3-2	Q9Y3D3;Q9Y3D3-2	28S ribosomal protein S16, mitochondrial	2.8448	1.02531	0.0943379		*
HP1BP3		Q5SSJ5;Q5SSJ5-3;Q5SSJ5-2;Q5SSJ5-5	Q5SSJ5;Q5SSJ5-3;Q5SSJ5-2	Heterochromatin protein 1-binding protein 3	2.3476	1.02419	0.0945813		*
BSG		P35613;P35613-3;P35613-4;P35613-2	P35613;P35613-3;P35613-4;P35613-2	Basigin	1.77112	1.02188	0.0950866		*
ADAR		P55265;P55265-5;P55265-4;P55265-3;P55265-2	P55265;P55265-5;P55265-4;P55265-3;P55265-2	Double-stranded RNA-specific adenosine deaminase	2.58097	1.01948	0.0956127		*
TGM1		P22735;P22735-2	P22735;P22735-2	Protein-glutamine gamma-glutamyltransferase K	-2.29298	1.01915	0.0956861		*
SRSF4		Q08170	Q08170	Serine/arginine-rich splicing factor 4	2.16407	1.0174	0.0960721		*
CORO1C		Q9ULV4;Q9ULV4-2;Q9ULV4-3	Q9ULV4;Q9ULV4-2;Q9ULV4-3	Coronin-1C	1.93203	1.01691	0.0961807		*
MEMO1		Q9Y316;Q9Y316-2;Q9Y316-3	Q9Y316;Q9Y316-2;Q9Y316-3	Protein MEMO1	1.78103	1.00952	0.0978322		*
EMC8		O43402	O43402	ER membrane protein complex subunit 8	1.93038	1.00328	0.0992471		*
DNAJA2		O60884	O60884	DnaJ homolog subfamily A member 2	2.4032	0.999523	0.10011
FSCN1		Q16658	Q16658	Fascin	1.96273	0.998094	0.10044
RRAGA;RRAGB		Q7L523;Q5VZM2-2;Q5VZM2	Q7L523;Q5VZM2-2;Q5VZM2	Ras-related GTP-binding protein A;Ras-related GTP-binding protein B	2.06173	0.996059	0.100912
SRSF3		P84103;P84103-2	P84103;P84103-2	Serine/arginine-rich splicing factor 3	3.28013	0.991225	0.102041
CRNN		Q9UBG3	Q9UBG3	Cornulin	-3.69078	0.990268	0.102266
HECTD1		Q9ULT8	Q9ULT8	E3 ubiquitin-protein ligase HECTD1	1.5968	0.989738	0.102391
IKBKAP		O95163	O95163	Elongator complex protein 1	1.86427	0.988767	0.10262
RPL36A		P83881	P83881	60S ribosomal protein L36a	3.07825	0.986659	0.103119	Ribosomal
PSMD10		O75832;O75832-2	O75832;O75832-2	26S proteasome non-ATPase regulatory subunit 10	2.66773	0.985537	0.103386
TMA16		Q96EY4	Q96EY4	Translation machinery-associated protein 16	-1.65193	0.982088	0.104211
MYH14		Q7Z406;Q7Z406-6;Q7Z406-2;Q7Z406-4;Q7Z406-5	Q7Z406;Q7Z406-6;Q7Z406-2;Q7Z406-4;Q7Z406-5	Myosin-14	2.25857	0.977645	0.105282
CAPN1		P07384	P07384	Calpain-1 catalytic subunit	1.71228	0.975715	0.105751
FTSJ1		Q9UET6;Q9UET6-2	Q9UET6;Q9UET6-2	Putative tRNA (cytidine(32)/guanosine(34)-2-O)-methyltransferase	2.77388	0.974936	0.105941
MYL6		P60660;P60660-2;P14649	P60660;P60660-2	Myosin light polypeptide 6	2.91983	0.974686	0.106002
RRAGC;RRAGD		Q9HB90;Q9NQL2;Q9NQL2-2	Q9HB90;Q9NQL2	Ras-related GTP-binding protein C;Ras-related GTP-binding protein D	1.66597	0.973646	0.106256
PRRC2A		P48634;P48634-2;P48634-3;P48634-4	P48634;P48634-2;P48634-3	Protein PRRC2A	-2.57528	0.970185	0.107106
DCAF7		P61962;P61962-2	P61962	DDB1- and CUL4-associated factor 7	2.43235	0.969921	0.107171
IDH3G		P51553;P51553-2	P51553;P51553-2	Isocitrate dehydrogenase [NAD] subunit gamma, mitochondrial	2.39982	0.96976	0.107211
POLR2E		P19388	P19388	DNA-directed RNA polymerases I, II, and III subunit RPABC1	2.70742	0.968655	0.107484
ANXA1		P04083	P04083	Annexin A1	-3.92822	0.96695	0.107907
RPS15		P62841	P62841	40S ribosomal protein S15	3.39868	0.965856	0.108179	Ribosomal
CAPRIN1		Q14444;Q14444-2	Q14444;Q14444-2	Caprin-1	2.19245	0.965516	0.108264
RAE1		P78406	P78406	mRNA export factor	1.98325	0.958531	0.110019
YWHAE		P62258;P62258-2	P62258;P62258-2	14-3-3 protein epsilon	3.02887	0.954606	0.111018
CUL1		Q13616	Q13616	Cullin-1	2.6708	0.951505	0.111814
NUDT19		A8MXV4	A8MXV4	Nucleoside diphosphate-linked moiety X motif 19, mitochondrial	2.22113	0.950705	0.11202
LIMS1		P48059;P48059-5;P48059-4;P48059-2;P48059-3	P48059;P48059-5;P48059-4;P48059-2;P48059-3	LIM and senescent cell antigen-like-containing domain protein 1	1.99488	0.950395	0.1121
YWHAB		P31946;P31946-2	P31946;P31946-2	14-3-3 protein beta/alpha;14-3-3 protein beta/alpha, N-terminally processed	1.68253	0.948208	0.112666
MRPS21		P82921	P82921	28S ribosomal protein S21, mitochondrial	2.03532	0.945141	0.113464
A2ML1		A8K2U0;A8K2U0-2	A8K2U0;A8K2U0-2	Alpha-2-macroglobulin-like protein 1	-3.11173	0.938186	0.115296
U2AF2		P26368;P26368-2	P26368;P26368-2	Splicing factor U2AF 65 kDa subunit	2.64962	0.935854	0.115917
KIF2C		Q99661;Q99661-2	Q99661;Q99661-2	Kinesin-like protein KIF2C	1.41277	0.927042	0.118293
MRPL42		Q9Y6G3	Q9Y6G3	39S ribosomal protein L42, mitochondrial	1.67515	0.926221	0.118516
MORC2		Q9Y6X9;Q9Y6X9-2	Q9Y6X9;Q9Y6X9-2	MORC family CW-type zinc finger protein 2	1.81207	0.922313	0.119588
ACTL6A		O96019;O96019-2;O94805	O96019;O96019-2	Actin-like protein 6A	3.3066	0.921301	0.119867
PPAN		Q9NQ55;Q9NQ55-2;Q9NQ55-3	Q9NQ55;Q9NQ55-2;Q9NQ55-3	Suppressor of SWI4 1 homolog	2.20315	0.920848	0.119992
RFC1		P35251;P35251-2	P35251;P35251-2	Replication factor C subunit 1	1.55595	0.918684	0.120591
XP32		Q5T750	Q5T750	Skin-specific protein 32	-1.85223	0.914597	0.121732
BLM		P54132	P54132	Bloom syndrome protein	-2.6182	0.912858	0.12222
TKT		P29401;P29401-2	P29401;P29401-2	Transketolase	2.47883	0.911107	0.122714
PYGB		P11216	P11216	Glycogen phosphorylase, brain form	1.75008	0.910128	0.122991
ACTA1;ACTC1;ACTG2;ACTA2		P68133;P68032;P63267;P62736;P63267-2	P68133;P68032;P63267;P62736;P63267-2	Actin, alpha skeletal muscle;Actin, alpha cardiac muscle 1;Actin, gamma-enteric smooth muscle;Actin, aortic smooth muscle	3.01567	0.908179	0.123544
MRPL28		Q13084	Q13084	39S ribosomal protein L28, mitochondrial	1.7053	0.904226	0.124673
DCTN1		Q14203;Q14203-3;Q14203-4;Q14203-6;Q14203-5;Q14203-2	Q14203;Q14203-3;Q14203-4;Q14203-6;Q14203-5;Q14203-2	Dynactin subunit 1	1.74707	0.902415	0.125194
AP1G1		O43747;O43747-2	O43747;O43747-2	AP-1 complex subunit gamma-1	1.44947	0.900449	0.125762
DDX24		Q9GZR7;Q9GZR7-2	Q9GZR7;Q9GZR7-2	ATP-dependent RNA helicase DDX24	2.39002	0.900249	0.12582
UGDH		O60701;O60701-3;O60701-2	O60701;O60701-3;O60701-2	UDP-glucose 6-dehydrogenase	2.12543	0.900247	0.125821
ATAD1		Q8NBU5;Q8NBU5-2	Q8NBU5;Q8NBU5-2	ATPase family AAA domain-containing protein 1	1.56698	0.898413	0.126353
UGP2		Q16851;Q16851-2	Q16851;Q16851-2	UTP--glucose-1-phosphate uridylyltransferase	1.86862	0.898285	0.126391
HAX1		O00165;O00165-5;O00165-2;O00165-3;O00165-4;O00165-6	O00165;O00165-5;O00165-2;O00165-3	HCLS1-associated protein X-1	2.2808	0.897618	0.126585
KANK3		Q6NY19-2;Q6NY19	Q6NY19-2;Q6NY19	KN motif and ankyrin repeat domain-containing protein 3	1.51563	0.897003	0.126764
BLVRA		P53004	P53004	Biliverdin reductase A	1.64203	0.895796	0.127117
GNAI1		P63096;P63096-2	P63096;P63096-2	Guanine nucleotide-binding protein G(i) subunit alpha-1	1.80887	0.8937	0.127732
GDPD3		Q7L5L3;Q7L5L3-1	Q7L5L3;Q7L5L3-1	Glycerophosphodiester phosphodiesterase domain-containing protein 3	-2.5626	0.892797	0.127998
C19orf53		Q9UNZ5	Q9UNZ5	Leydig cell tumor 10 kDa protein homolog	-1.4301	0.892343	0.128132
DPYSL5		Q9BPU6	Q9BPU6	Dihydropyrimidinase-related protein 5	1.54175	0.890623	0.12864
ALYREF		Q86V81	Q86V81	THO complex subunit 4	-2.09427	0.890565	0.128657
PELO		Q9BRX2	Q9BRX2	Protein pelota homolog	1.99105	0.890562	0.128658
USP9X;USP9Y		Q93008;Q93008-1;O00507;O00507-2	Q93008;Q93008-1;O00507	Probable ubiquitin carboxyl-terminal hydrolase FAF-X;Probable ubiquitin carboxyl-terminal hydrolase FAF-Y	1.49577	0.887779	0.129485
SERPINB3		P29508;P29508-2	P29508;P29508-2	Serpin B3	-2.16262	0.886537	0.129856
HNRNPK		P61978;P61978-2;P61978-3	P61978;P61978-2;P61978-3	Heterogeneous nuclear ribonucleoprotein K	2.04632	0.886428	0.129889
HIST2H2AA3;HIST1H2AG;H2AFJ;HIST2H2AC;HIST1H2AJ;HIST1H2AC;HIST3H2A;HIST1H2AB;HIST1H2AH;HIST1H2AD;H2AFX;HIST1H2AA;H2AFZ;H2AFV		Q6FI13;P0C0S8;Q9BTM1;Q16777;Q99878;Q93077;Q7L7L0;P04908;Q96KK5;P20671;P16104;Q96QV6;Q9BTM1-2;P0C0S5;Q71UI9;Q71UI9-2;Q71UI9-3;Q71UI9-4	Q6FI13;P0C0S8;Q9BTM1;Q16777;Q99878;Q93077;Q7L7L0;P04908;Q96KK5;P20671;P16104;Q96QV6;Q9BTM1-2;P0C0S5;Q71UI9;Q71UI9-2	Histone H2A type 2-A;Histone H2A type 1;Histone H2A.J;Histone H2A type 2-C;Histone H2A type 1-J;Histone H2A type 1-C;Histone H2A type 3;Histone H2A type 1-B/E;Histone H2A type 1-H;Histone H2A type 1-D;Histone H2A.x;Histone H2A type 1-A;Histone H2A.Z;Histone H2A.V	2.51372	0.88289	0.130951
RANGAP1		P46060	P46060	Ran GTPase-activating protein 1	1.75248	0.881824	0.131273
GLUD1;GLUD2		P00367;P49448;P00367-3	P00367;P49448;P00367-3	Glutamate dehydrogenase 1, mitochondrial;Glutamate dehydrogenase 2, mitochondrial	1.73825	0.881562	0.131352
S100A8		P05109	P05109	Protein S100-A8;Protein S100-A8, N-terminally processed	-2.93925	0.88141	0.131398
BMS1		Q14692	Q14692	Ribosome biogenesis protein BMS1 homolog	1.73857	0.879253	0.132053
CAT		P04040	P04040	Catalase	-1.7048	0.8776	0.132556
LYZ		P61626	P61626	Lysozyme C	-2.00495	0.877262	0.132659
ACACA		Q13085;Q13085-4;Q13085-3;Q13085-2;O00763;O00763-3;O00763-2	Q13085;Q13085-4;Q13085-3;Q13085-2	Acetyl-CoA carboxylase 1;Biotin carboxylase	1.54103	0.87711	0.132706
SKP2		Q13309;Q13309-2	Q13309;Q13309-2	S-phase kinase-associated protein 2	1.58903	0.876121	0.133008
SF3B4		Q15427	Q15427	Splicing factor 3B subunit 4	-1.40127	0.874726	0.133436
MT-CO2		P00403	P00403	Cytochrome c oxidase subunit 2	2.22852	0.873456	0.133827
MYH9		P35579;P35579-2	P35579;P35579-2	Myosin-9	2.8717	0.871684	0.134374
PTCD2		Q8WV60;Q8WV60-3	Q8WV60;Q8WV60-3	Pentatricopeptide repeat-containing protein 2, mitochondrial	-2.42505	0.871347	0.134479
GLA		P06280	P06280	Alpha-galactosidase A	1.543	0.87097	0.134595
ZFP91		Q96JP5;Q96JP5-2	Q96JP5;Q96JP5-2	E3 ubiquitin-protein ligase ZFP91	-1.6018	0.867128	0.135791
ADH5		P11766	P11766	Alcohol dehydrogenase class-3	1.71205	0.861672	0.137508
UTP3		Q9NQZ2	Q9NQZ2	Something about silencing protein 10	3.80782	0.859976	0.138046
COPZ1		P61923;P61923-4;P61923-2;P61923-3;P61923-5	P61923;P61923-4;P61923-2;P61923-3;P61923-5	Coatomer subunit zeta-1	1.71287	0.858247	0.138597
MRPL51		Q4U2R6	Q4U2R6	39S ribosomal protein L51, mitochondrial	1.32195	0.857444	0.138853
NOM1		Q5C9Z4	Q5C9Z4	Nucleolar MIF4G domain-containing protein 1	2.64988	0.856129	0.139274
C1QBP		Q07021	Q07021	Complement component 1 Q subcomponent-binding protein, mitochondrial	2.45557	0.854855	0.139683
TIMM44		O43615	O43615	Mitochondrial import inner membrane translocase subunit TIM44	2.09757	0.854627	0.139757
CASP14		P31944	P31944	Caspase-14;Caspase-14 subunit p19;Caspase-14 subunit p10	-1.57105	0.85318	0.140223
VDAC2		P45880;P45880-2;P45880-1	P45880;P45880-2;P45880-1	Voltage-dependent anion-selective channel protein 2	-2.89965	0.853097	0.14025
IMMT		Q16891;Q16891-2;Q16891-3;Q16891-4	Q16891;Q16891-2;Q16891-3;Q16891-4	Mitochondrial inner membrane protein	1.54738	0.851744	0.140688
U2SURP		O15042;O15042-2;O15042-3	O15042;O15042-2;O15042-3	U2 snRNP-associated SURP motif-containing protein	2.17583	0.846945	0.142251
DAP3		P51398;P51398-2;P51398-3	P51398;P51398-2;P51398-3	28S ribosomal protein S29, mitochondrial	2.3619	0.845401	0.142758
KPNA1		P52294	P52294	Importin subunit alpha-5	2.04917	0.845393	0.14276
NKX2-5;NKX2-1;NKX2-4		P52952;P43699;Q9H2Z4;P43699-3	P52952;P43699;Q9H2Z4;P43699-3	Homeobox protein Nkx-2.5;Homeobox protein Nkx-2.1;Homeobox protein Nkx-2.4	-1.52193	0.845094	0.142858
MRPL40		Q9NQ50	Q9NQ50	39S ribosomal protein L40, mitochondrial	-1.352	0.841584	0.144018
MYO1E		Q12965	Q12965	Unconventional myosin-Ie	1.79588	0.839258	0.144791
MRPL23		Q16540	Q16540	39S ribosomal protein L23, mitochondrial	2.18687	0.838746	0.144962
DSC3		Q14574;Q14574-2	Q14574;Q14574-2	Desmocollin-3	-2.3334	0.837658	0.145326
ANKRD52		Q8NB46	Q8NB46	Serine/threonine-protein phosphatase 6 regulatory ankyrin repeat subunit C	1.72818	0.836608	0.145677
NAP1L1		P55209;P55209-2;P55209-3	P55209;P55209-2;P55209-3	Nucleosome assembly protein 1-like 1	3.11862	0.833226	0.146816
CALML3		P27482	P27482	Calmodulin-like protein 3	-3.18248	0.832256	0.147144
CFL1		P23528;Q9Y281;Q9Y281-3	P23528	Cofilin-1	1.74635	0.831955	0.147246
POLA1		P09884	P09884	DNA polymerase alpha catalytic subunit	1.57997	0.829256	0.148164
YBX3		P16989;P16989-3	P16989;P16989-3	Y-box-binding protein 3	-2.15778	0.82915	0.148201
THOC3		Q96J01;Q96J01-2	Q96J01;Q96J01-2	THO complex subunit 3	1.7648	0.825672	0.149392
SRPR		P08240;P08240-2	P08240;P08240-2	Signal recognition particle receptor subunit alpha	1.74483	0.819434	0.151554
AKAP8L		Q9ULX6;Q9ULX6-2	Q9ULX6;Q9ULX6-2	A-kinase anchor protein 8-like	1.3591	0.819244	0.15162
SSRP1		Q08945	Q08945	FACT complex subunit SSRP1	1.54788	0.818966	0.151717
WARS		P23381;P23381-2	P23381;P23381-2	Tryptophan--tRNA ligase, cytoplasmic;T1-TrpRS;T2-TrpRS	1.74835	0.818856	0.151755
ASAH1		Q13510;Q13510-3;Q13510-2	Q13510;Q13510-3;Q13510-2	Acid ceramidase;Acid ceramidase subunit alpha;Acid ceramidase subunit beta	-2.46542	0.815687	0.152867
MORF4L2;MORF4L1		Q15014;Q9UBU8;Q9UBU8-3;Q9UBU8-2	Q15014;Q9UBU8;Q9UBU8-3;Q9UBU8-2	Mortality factor 4-like protein 2;Mortality factor 4-like protein 1	-1.43995	0.81419	0.153395
RPL26L1		Q9UNX3	Q9UNX3	60S ribosomal protein L26-like 1	2.43562	0.81104	0.154511	Ribosomal
MRPL49		Q13405	Q13405	39S ribosomal protein L49, mitochondrial	1.86075	0.810542	0.154689
TMPO		P42167;P42167-2;P42166;P42167-3	P42167;P42167-2	Lamina-associated polypeptide 2, isoforms beta/gamma;Thymopoietin;Thymopentin	1.4458	0.809041	0.155224
HNRNPA0		Q13151	Q13151	Heterogeneous nuclear ribonucleoprotein A0	1.85133	0.808964	0.155252
NOP56		O00567	O00567	Nucleolar protein 56	1.93807	0.808278	0.155497
NMNAT1		Q9HAN9	Q9HAN9	Nicotinamide mononucleotide adenylyltransferase 1	2.39433	0.807285	0.155853
PSMA4		P25789;P25789-2	P25789	Proteasome subunit alpha type-4	1.18518	0.805759	0.156402
YTHDF2;YTHDF3		Q9Y5A9;Q9Y5A9-2;Q7Z739;Q9BYJ9	Q9Y5A9;Q9Y5A9-2;Q7Z739	YTH domain family protein 2;YTH domain family protein 3	1.66507	0.804946	0.156694
LGALS7		P47929	P47929	Galectin-7	-2.23057	0.801343	0.158
KATNAL2		Q8IYT4;Q8IYT4-2	Q8IYT4;Q8IYT4-2	Katanin p60 ATPase-containing subunit A-like 2	1.93015	0.801092	0.158091
EIF3M		Q7L2H7;Q7L2H7-2	Q7L2H7;Q7L2H7-2	Eukaryotic translation initiation factor 3 subunit M	1.88908	0.800142	0.158438
ELAVL2;ELAVL4		Q12926;P26378;Q12926-2;P26378-4;P26378-2;P26378-5;P26378-3	Q12926;P26378;Q12926-2;P26378-4;P26378-2;P26378-5;P26378-3	ELAV-like protein 2;ELAV-like protein 4	-1.29318	0.797399	0.159441
GEMIN8		Q9NWZ8	Q9NWZ8	Gem-associated protein 8	2.0244	0.795847	0.160012
HEXA		P06865;P06865-2	P06865	Beta-hexosaminidase subunit alpha	1.53408	0.795075	0.160297
HNRNPA1;HNRNPA1L2		P09651;P09651-2;P09651-3;Q32P51	P09651;P09651-2;P09651-3;Q32P51	Heterogeneous nuclear ribonucleoprotein A1;Heterogeneous nuclear ribonucleoprotein A1-like 2	-1.64493	0.794796	0.1604
ELP3		Q9H9T3;Q9H9T3-2;Q9H9T3-4;Q9H9T3-5	Q9H9T3;Q9H9T3-2;Q9H9T3-4;Q9H9T3-5	Elongator complex protein 3	1.87305	0.794481	0.160516
REXO4		Q9GZR2;Q9GZR2-2	Q9GZR2	RNA exonuclease 4	1.97152	0.792833	0.161127
HSD17B4		P51659;P51659-3;P51659-2	P51659;P51659-3;P51659-2	Peroxisomal multifunctional enzyme type 2;(3R)-hydroxyacyl-CoA dehydrogenase;Enoyl-CoA hydratase 2	1.7196	0.790258	0.162085
HDAC2		Q92769;Q92769-3;O15379;O15379-2	Q92769;Q92769-3	Histone deacetylase 2	1.96228	0.78832	0.16281
SRRT		Q9BXP5;Q9BXP5-5;Q9BXP5-4;Q9BXP5-2;Q9BXP5-3	Q9BXP5;Q9BXP5-5;Q9BXP5-4;Q9BXP5-2;Q9BXP5-3	Serrate RNA effector molecule homolog	-1.28127	0.787896	0.162969
CBS		P35520;P0DN79;P35520-2	P35520;P0DN79;P35520-2	Cystathionine beta-synthase	-2.75732	0.785415	0.163902
MRPL27		Q9P0M9	Q9P0M9	39S ribosomal protein L27, mitochondrial	2.05513	0.781534	0.165373
TDRD3		Q9H7E2;Q9H7E2-2;Q9H7E2-3	Q9H7E2;Q9H7E2-2;Q9H7E2-3	Tudor domain-containing protein 3	2.22422	0.781479	0.165394
SRP19		P09132	P09132	Signal recognition particle 19 kDa protein	-1.27147	0.779954	0.165976
MRPS26		Q9BYN8	Q9BYN8	28S ribosomal protein S26, mitochondrial	2.85228	0.77599	0.167498
RPA2		P15927;P15927-2;P15927-3	P15927;P15927-2;P15927-3	Replication protein A 32 kDa subunit	1.94408	0.775375	0.167735
CHTOP		Q9Y3Y2;Q9Y3Y2-4;Q9Y3Y2-3	Q9Y3Y2;Q9Y3Y2-4;Q9Y3Y2-3	Chromatin target of PRMT1 protein	2.82765	0.772201	0.168966
LSG1		Q9H089	Q9H089	Large subunit GTPase 1 homolog	2.12705	0.771495	0.169241
S100A9		P06702	P06702	Protein S100-A9	-2.3687	0.770773	0.169522
NDUFB10		O96000	O96000	NADH dehydrogenase [ubiquinone] 1 beta subcomplex subunit 10	-1.43018	0.770602	0.169589
UBE2Z		Q9H832;Q9H832-2	Q9H832;Q9H832-2	Ubiquitin-conjugating enzyme E2 Z	1.35835	0.763919	0.172219
MSI2		Q96DH6;Q96DH6-2;Q96DH6-3	Q96DH6;Q96DH6-2;Q96DH6-3	RNA-binding protein Musashi homolog 2	-1.71488	0.762038	0.172967
PAK4		O96013;O96013-2;O96013-3;O96013-4	O96013;O96013-2;O96013-3;O96013-4	Serine/threonine-protein kinase PAK 4	2.50958	0.758174	0.174512
CS		O75390	O75390	Citrate synthase, mitochondrial	1.44757	0.758145	0.174524
CAPZA1		P52907	P52907	F-actin-capping protein subunit alpha-1	2.0452	0.758041	0.174566
PKP1		Q13835;Q13835-2	Q13835;Q13835-2	Plakophilin-1	-2.29587	0.757967	0.174596
FBXO17		Q96EF6	Q96EF6	F-box only protein 17	2.02595	0.756934	0.175011
RD3		Q7Z3Z2	Q7Z3Z2	Protein RD3	-2.39633	0.754775	0.175884
NUP107		P57740;P57740-3;P57740-2	P57740;P57740-3;P57740-2	Nuclear pore complex protein Nup107	1.67653	0.751466	0.177229
PCM1		Q15154;Q15154-2;Q15154-3	Q15154;Q15154-2;Q15154-3	Pericentriolar material 1 protein	-1.33603	0.749347	0.178096
ACOT2;ACOT1		P49753;Q86TX2;P49753-2	P49753;Q86TX2;P49753-2	Acyl-coenzyme A thioesterase 2, mitochondrial;Acyl-coenzyme A thioesterase 1	1.29738	0.74913	0.178184
LMNA		P02545;P02545-2;P02545-6;P02545-3;P02545-5;P02545-4	P02545;P02545-2;P02545-6;P02545-3;P02545-5;P02545-4	Prelamin-A/C;Lamin-A/C	-2.22042	0.748651	0.178381
CHD1		O14646;O14646-2;O14647;O14647-2	O14646;O14646-2	Chromodomain-helicase-DNA-binding protein 1	-1.26188	0.743822	0.180376
TUBAL3		A6NHL2-2;A6NHL2	A6NHL2-2;A6NHL2	Tubulin alpha chain-like 3	1.29078	0.737879	0.182861
LRRC47		Q8N1G4	Q8N1G4	Leucine-rich repeat-containing protein 47	1.70248	0.737721	0.182927
PRKRA		O75569;O75569-3;O75569-2	O75569;O75569-3;O75569-2	Interferon-inducible double stranded RNA-dependent protein kinase activator A	2.60298	0.735059	0.184052
EIF2AK2		P19525;P19525-2	P19525;P19525-2	Interferon-induced, double-stranded RNA-activated protein kinase	1.82012	0.733875	0.184555
KIF21A		Q7Z4S6;Q7Z4S6-6;Q7Z4S6-3;Q7Z4S6-5;Q7Z4S6-2;Q7Z4S6-4	Q7Z4S6;Q7Z4S6-6;Q7Z4S6-3;Q7Z4S6-5;Q7Z4S6-2;Q7Z4S6-4	Kinesin-like protein KIF21A	-1.21652	0.733526	0.184703
SUCLA2		Q9P2R7;Q9P2R7-2	Q9P2R7;Q9P2R7-2	Succinyl-CoA ligase [ADP-forming] subunit beta, mitochondrial	1.68425	0.733037	0.184911
ARG1		P05089;P05089-2;P05089-3	P05089;P05089-2;P05089-3	Arginase-1	-1.61192	0.730997	0.185782
ATAD3A;ATAD3B		Q9NVI7-2;Q9NVI7;Q9NVI7-3;Q5T9A4;Q5T9A4-3;Q5T2N8;Q5T9A4-2	Q9NVI7-2;Q9NVI7;Q9NVI7-3;Q5T9A4;Q5T9A4-3	ATPase family AAA domain-containing protein 3A;ATPase family AAA domain-containing protein 3B	2.9626	0.72817	0.186995
PURB		Q96QR8	Q96QR8	Transcriptional activator protein Pur-beta	-1.56643	0.726687	0.187635
HLA-H;HLA-C;HLA-E;HLA-A;HLA-B		P01893;Q29963;P13747;P30455;P04439;Q9TNN7;P01889;P30460;P30501;P10321;P05534;Q29960-2;Q95365;Q29836;Q29718;P30480;P30475;P30462;P18463;P30447;P30443;P16188;P13746;Q29865;Q29960;Q07000;P30508;P30505;P13746-2;P01892;Q31612;P18462;P16189;Q09160;P30466;P17693;P30499;Q31610;P30486;Q29940;Q04826;P30685;P30498;P30495;P30493;P30492;P30491;P30490;P30488;P30487;P30485;P30484;P30483;P30481;P30479;P30464;P30…	P01893;Q29963;P13747;P30455;P04439;Q9TNN7;P01889;P30460;P30501;P10321;P05534;Q29960-2;Q95365;Q29836;Q29718;P30480;P30475;P30462;P18463;P30447;P30443;P16188;P13746;Q29865;Q29960;Q07000;P30508;P30505;P13746-2	Putative HLA class I histocompatibility antigen, alpha chain H;HLA class I histocompatibility antigen, Cw-6 alpha chain;HLA class I histocompatibility antigen, alpha chain E;HLA class I histocompatibility antigen, A-36 alpha chain;HLA class I histocompatibility antigen, A-3 alpha chain;HLA class I histocompatibility antigen, Cw-5 alpha chain;HLA class I histocompatibility antigen, B-7 alpha chain…	1.71498	0.726614	0.187666
RPS5		P46782	P46782	40S ribosomal protein S5;40S ribosomal protein S5, N-terminally processed	2.09863	0.725208	0.188275	Ribosomal
RRBP1		Q9P2E9;Q9P2E9-3;Q9P2E9-2	Q9P2E9;Q9P2E9-3;Q9P2E9-2	Ribosome-binding protein 1	2.78702	0.724438	0.188609
HNRPDL		O14979-3;O14979-2;O14979	O14979-3;O14979-2;O14979	Heterogeneous nuclear ribonucleoprotein D-like	1.61535	0.723222	0.189138
NCLN		Q969V3;Q969V3-2	Q969V3;Q969V3-2	Nicalin	1.78972	0.722906	0.189275
AKAP8		O43823	O43823	A-kinase anchor protein 8	1.34607	0.720568	0.190297
WDR6		Q9NNW5	Q9NNW5	WD repeat-containing protein 6	1.46248	0.719727	0.190666
SRPK2		P78362;P78362-2	P78362;P78362-2	SRSF protein kinase 2;SRSF protein kinase 2 N-terminal;SRSF protein kinase 2 C-terminal	1.7136	0.716925	0.1919
RPA3		P35244	P35244	Replication protein A 14 kDa subunit	1.69292	0.712955	0.193662
AGA		P20933	P20933	N(4)-(beta-N-acetylglucosaminyl)-L-asparaginase;Glycosylasparaginase alpha chain;Glycosylasparaginase beta chain	-2.2971	0.712438	0.193893
PDHB		P11177;P11177-2;P11177-3	P11177;P11177-2;P11177-3	Pyruvate dehydrogenase E1 component subunit beta, mitochondrial	1.5984	0.710902	0.19458
ZC3HAV1		Q7Z2W4;Q7Z2W4-2;Q7Z2W4-3;Q7Z2W4-5;Q7Z2W4-4	Q7Z2W4;Q7Z2W4-2;Q7Z2W4-3	Zinc finger CCCH-type antiviral protein 1	1.78492	0.709814	0.195068
PGM1		P36871;P36871-3;P36871-2	P36871;P36871-3;P36871-2	Phosphoglucomutase-1	1.61983	0.707891	0.195933
RPSA		P08865	P08865	40S ribosomal protein SA	1.5527	0.705663	0.196942	Ribosomal
MRPL47		Q9HD33;Q9HD33-2;Q9HD33-3	Q9HD33;Q9HD33-2;Q9HD33-3	39S ribosomal protein L47, mitochondrial	1.47372	0.703309	0.198012
ALDH2		P05091;P05091-2	P05091;P05091-2	Aldehyde dehydrogenase, mitochondrial	1.60887	0.703161	0.198079
PRPF6		O94906;O94906-2	O94906;O94906-2	Pre-mRNA-processing factor 6	1.93592	0.701971	0.198623
SART3		Q15020;Q15020-4;Q15020-2;Q15020-3	Q15020;Q15020-4	Squamous cell carcinoma antigen recognized by T-cells 3	1.95848	0.701965	0.198625
ERCC3		P19447	P19447	TFIIH basal transcription factor complex helicase XPB subunit	1.54608	0.701965	0.198626
TMED5		Q9Y3A6;Q9Y3A6-2	Q9Y3A6;Q9Y3A6-2	Transmembrane emp24 domain-containing protein 5	1.70942	0.701352	0.198906
HSPB1		P04792	P04792	Heat shock protein beta-1	-2.02387	0.700081	0.199489
IDH1		O75874;P48735;P48735-2	O75874	Isocitrate dehydrogenase [NADP] cytoplasmic	1.80123	0.699948	0.19955
EIF5B		O60841	O60841	Eukaryotic translation initiation factor 5B	2.01667	0.697919	0.200485
TUBGCP2		Q9BSJ2;Q9BSJ2-3;Q9BSJ2-4	Q9BSJ2;Q9BSJ2-3;Q9BSJ2-4	Gamma-tubulin complex component 2	1.33328	0.694517	0.202061
ATP5B		P06576	P06576	ATP synthase subunit beta, mitochondrial	1.33245	0.689731	0.2043
HSPH1		Q92598;Q92598-2;Q92598-3;Q92598-4	Q92598;Q92598-2;Q92598-3;Q92598-4	Heat shock protein 105 kDa	1.75198	0.689004	0.204643
LARP4		Q71RC2;Q71RC2-7;Q71RC2-5;Q71RC2-3;Q71RC2-4;Q71RC2-2;Q71RC2-6	Q71RC2;Q71RC2-7;Q71RC2-5;Q71RC2-3;Q71RC2-4;Q71RC2-2;Q71RC2-6	La-related protein 4	-1.3307	0.679245	0.209293
SCRIB		Q14160;Q14160-3;Q14160-2	Q14160;Q14160-3;Q14160-2	Protein scribble homolog	1.52445	0.678498	0.209653
TEX10		Q9NXF1;Q9NXF1-2	Q9NXF1;Q9NXF1-2	Testis-expressed sequence 10 protein	1.37763	0.674052	0.211811
HMGB1;HMGB2;HMGB1P1		P09429;P26583;B2RPK0	P09429;P26583;B2RPK0	High mobility group protein B1;High mobility group protein B2;Putative high mobility group protein B1-like 1	-1.14868	0.672771	0.212436
ALDH16A1		Q8IZ83;Q8IZ83-3	Q8IZ83;Q8IZ83-3	Aldehyde dehydrogenase family 16 member A1	1.651	0.66991	0.213841
XRCC1		P18887	P18887	DNA repair protein XRCC1	1.50722	0.668461	0.214555
DNAJC9		Q8WXX5	Q8WXX5	DnaJ homolog subfamily C member 9	2.34458	0.668296	0.214637
PAFAH1B1		P43034;P43034-2	P43034	Platelet-activating factor acetylhydrolase IB subunit alpha	-1.98802	0.668204	0.214682
BCAT1		P54687;P54687-4;P54687-5;P54687-2;P54687-3	P54687;P54687-4;P54687-5;P54687-2;P54687-3	Branched-chain-amino-acid aminotransferase, cytosolic	1.40527	0.666322	0.215615
POLD1		P28340	P28340	DNA polymerase delta catalytic subunit	1.20105	0.666005	0.215772
DKC1		O60832;O60832-2	O60832;O60832-2	H/ACA ribonucleoprotein complex subunit 4	1.75453	0.665439	0.216054
DIS3		Q9Y2L1;Q9Y2L1-2	Q9Y2L1;Q9Y2L1-2	Exosome complex exonuclease RRP44	1.5599	0.665133	0.216206
DSG1		Q02413;Q02413-2	Q02413	Desmoglein-1	-1.55677	0.66376	0.21689
ZG16B		Q96DA0	Q96DA0	Zymogen granule protein 16 homolog B	-2.11705	0.66191	0.217816
ATP5L		O75964	O75964	ATP synthase subunit g, mitochondrial	1.88892	0.66123	0.218158
NDUFA5		Q16718;Q16718-2	Q16718;Q16718-2	NADH dehydrogenase [ubiquinone] 1 alpha subcomplex subunit 5	1.69395	0.660971	0.218288
TFB1M		Q8WVM0	Q8WVM0	Dimethyladenosine transferase 1, mitochondrial	1.33023	0.660807	0.21837
MRPL11		Q9Y3B7;Q9Y3B7-2;Q9Y3B7-3	Q9Y3B7;Q9Y3B7-2;Q9Y3B7-3	39S ribosomal protein L11, mitochondrial	-1.69395	0.660357	0.218596
MRPS12		O15235	O15235	28S ribosomal protein S12, mitochondrial	1.88325	0.658173	0.219698
DPP3		Q9NY33;Q9NY33-4;Q9NY33-2	Q9NY33;Q9NY33-4	Dipeptidyl peptidase 3	1.66217	0.657184	0.220199
SERPINH1		P50454	P50454	Serpin H1	1.60897	0.656778	0.220405
DHX29		Q7Z478	Q7Z478	ATP-dependent RNA helicase DHX29	1.44887	0.65439	0.221621
ACTR1A;ACTR1B		P61163;P42025	P61163;P42025	Alpha-centractin;Beta-centractin	1.87142	0.653677	0.221985
NFXL1		Q6ZNB6;Q6ZNB6-2	Q6ZNB6;Q6ZNB6-2	NF-X1-type zinc finger protein NFXL1	1.4006	0.653397	0.222128
EXOSC9		Q06265;Q06265-3;Q06265-4;Q06265-2	Q06265;Q06265-3;Q06265-4;Q06265-2	Exosome complex component RRP45	-1.123	0.649116	0.224328
PRDX3		P30048;P30048-2	P30048;P30048-2	Thioredoxin-dependent peroxide reductase, mitochondrial	1.56208	0.645552	0.226177
UBE2O		Q9C0C9	Q9C0C9	Ubiquitin-conjugating enzyme E2 O	1.08447	0.645175	0.226373
TRMT10C		Q7L0Y3	Q7L0Y3	Mitochondrial ribonuclease P protein 1	1.89812	0.644091	0.226939
COASY		Q13057;Q13057-2	Q13057;Q13057-2	Bifunctional coenzyme A synthase;Phosphopantetheine adenylyltransferase;Dephospho-CoA kinase	2.21597	0.642795	0.227617
MRPL18		Q9H0U6	Q9H0U6	39S ribosomal protein L18, mitochondrial	1.75787	0.641961	0.228054
IPO5		O00410;O00410-3;O00410-2;O60518	O00410;O00410-3;O00410-2	Importin-5	-1.96697	0.639666	0.229263
pT7SVwtnsP2	NSP2	pT7SVwtnsP2	pT7SVwtnsP2		3.8535	0.639643	0.229275	viral
MYO1C		O00159;O00159-3;O00159-2	O00159;O00159-3;O00159-2	Unconventional myosin-Ic	1.3538	0.63934	0.229435
SON		P18583;P18583-3;P18583-5;P18583-6;P18583-10;P18583-4;P18583-7;P18583-9;P18583-2;P18583-8	P18583;P18583-3;P18583-5;P18583-6;P18583-10;P18583-4;P18583-7;P18583-9;P18583-2	Protein SON	1.16967	0.638516	0.229871
IGF2BP2		Q9Y6M1;Q9Y6M1-1;Q9Y6M1-5;Q9Y6M1-6;Q9Y6M1-3;Q9Y6M1-4	Q9Y6M1;Q9Y6M1-1;Q9Y6M1-5;Q9Y6M1-6;Q9Y6M1-3;Q9Y6M1-4	Insulin-like growth factor 2 mRNA-binding protein 2	1.59362	0.633378	0.232606
HIST1H1D		P16402	P16402	Histone H1.3	1.56077	0.633012	0.232803
TCEB3		Q14241	Q14241	Transcription elongation factor B polypeptide 3	-1.28933	0.630482	0.234163
CSNK2A2		P19784	P19784	Casein kinase II subunit alpha	1.96837	0.624027	0.237669
VDAC3		Q9Y277;Q9Y277-2	Q9Y277;Q9Y277-2	Voltage-dependent anion-selective channel protein 3	1.46493	0.623154	0.238147
CCDC59		Q9P031	Q9P031	Thyroid transcription factor 1-associated protein 26	1.42195	0.62108	0.239288
SACS		Q9NZJ4;Q9NZJ4-2	Q9NZJ4;Q9NZJ4-2	Sacsin	-2.6029	0.620471	0.239623
PYCR2;PYCR1		Q96C36;P32322;P32322-2;P32322-3	Q96C36;P32322;P32322-2;P32322-3	Pyrroline-5-carboxylate reductase 2;Pyrroline-5-carboxylate reductase 1, mitochondrial	1.6461	0.619999	0.239884
RSL1D1		O76021;O76021-2	O76021	Ribosomal L1 domain-containing protein 1	1.8543	0.618489	0.240719
SEPT7		Q16181;Q16181-2;Q6ZU15	Q16181;Q16181-2	Septin-7	1.29418	0.618226	0.240865
PIP		P12273	P12273	Prolactin-inducible protein	-1.31943	0.617844	0.241077
MRPS18A		Q9NVS2;Q9NVS2-2	Q9NVS2;Q9NVS2-2	28S ribosomal protein S18a, mitochondrial	1.7878	0.614019	0.24321
KRT2		P35908;CON__REFSEQ:XP_932229	P35908	Keratin, type II cytoskeletal 2 epidermal	-1.20643	0.611266	0.244756
ORF1		Q9UN81	Q9UN81		-1.16763	0.609038	0.246015
MTO1		Q9Y2Z2-2;Q9Y2Z2-4;Q9Y2Z2-6;Q9Y2Z2;Q9Y2Z2-5	Q9Y2Z2-2;Q9Y2Z2-4;Q9Y2Z2-6;Q9Y2Z2;Q9Y2Z2-5	Protein MTO1 homolog, mitochondrial	2.47772	0.608809	0.246145
RPS27L		Q71UM5	Q71UM5	40S ribosomal protein S27-like	2.12628	0.605908	0.247794	Ribosomal
MGST1		P10620;P10620-2	P10620;P10620-2	Microsomal glutathione S-transferase 1	1.37162	0.603584	0.249124
S100A6		P06703	P06703	Protein S100-A6	-2.289	0.602345	0.249836
BCCIP		Q9P287;Q9P287-2;Q9P287-4;Q9P287-3	Q9P287;Q9P287-2;Q9P287-4;Q9P287-3	BRCA2 and CDKN1A-interacting protein	1.44693	0.600866	0.250688
TCOF1		Q13428-3;Q13428;Q13428-8;Q13428-4;Q13428-2;Q13428-7;Q13428-6;Q13428-5	Q13428-3;Q13428;Q13428-8;Q13428-4;Q13428-2;Q13428-7;Q13428-6;Q13428-5	Treacle protein	-1.77092	0.600575	0.250856
MAGT1		Q9H0U3;Q9H0U3-2	Q9H0U3	Magnesium transporter protein 1	2.09332	0.594757	0.254239
CCT2		P78371;P78371-2	P78371;P78371-2	T-complex protein 1 subunit beta	1.88545	0.593538	0.254954
RPL38		P63173	P63173	60S ribosomal protein L38	1.53392	0.592605	0.255503	Ribosomal
BLMH		Q13867	Q13867	Bleomycin hydrolase	-1.1849	0.592042	0.255834
CST4;CST1;CST2		P01036;P01037;P09228	P01036;P01037;P09228	Cystatin-S;Cystatin-SN;Cystatin-SA	-2.07523	0.589646	0.257249
RRP15		Q9Y3B9	Q9Y3B9	RRP15-like protein	1.3625	0.587466	0.258544
PRDX2		P32119	P32119	Peroxiredoxin-2	-1.19328	0.585212	0.259889
MAP7D1		Q3KQU3;Q3KQU3-4;Q3KQU3-2	Q3KQU3;Q3KQU3-4;Q3KQU3-2	MAP7 domain-containing protein 1	1.38767	0.582666	0.261417
CPVL		Q9H3G5	Q9H3G5	Probable serine carboxypeptidase CPVL	1.23098	0.574854	0.266162
SAP30BP		Q9UHR5;Q9UHR5-2	Q9UHR5;Q9UHR5-2	SAP30-binding protein	-1.04655	0.573289	0.267123
RFC3		P40938;P40938-2	P40938;P40938-2	Replication factor C subunit 3	-1.03945	0.565224	0.27213
IGKC		P01834	P01834	Ig kappa chain C region	-1.94588	0.56272	0.273703
GALK1		P51570;P51570-2	P51570;P51570-2	Galactokinase	-1.3392	0.561165	0.274685
C6orf211		Q9H993	Q9H993	UPF0364 protein C6orf211	1.4054	0.560456	0.275134
SRSF9		Q13242	Q13242	Serine/arginine-rich splicing factor 9	2.0212	0.55946	0.275766
pT7SVwtnsP1	NSP1	pT7SVwtnsP1	pT7SVwtnsP1		2.53618	0.559227	0.275914	viral
SARS2		Q9NP81;Q9NP81-2	Q9NP81;Q9NP81-2	Serine--tRNA ligase, mitochondrial	-1.30713	0.558759	0.276211
HELLS		Q9NRZ9;Q9NRZ9-6;Q9NRZ9-5;Q9NRZ9-3;Q9NRZ9-2;Q9NRZ9-4;Q9NRZ9-8;Q9NRZ9-7;Q9NRZ9-9	Q9NRZ9;Q9NRZ9-6;Q9NRZ9-5;Q9NRZ9-3;Q9NRZ9-2;Q9NRZ9-4	Lymphoid-specific helicase	1.68832	0.55741	0.27707
S100A7;S100A7A		P31151;Q86SG5	P31151;Q86SG5	Protein S100-A7;Protein S100-A7A	-1.6567	0.556671	0.277542
NDUFA9		Q16795	Q16795	NADH dehydrogenase [ubiquinone] 1 alpha subcomplex subunit 9, mitochondrial	1.31348	0.55286	0.279989
FABP5		Q01469;A8MUU1	Q01469	Fatty acid-binding protein, epidermal	-1.13905	0.5523	0.28035
RFC5		P40937;P40937-2	P40937;P40937-2	Replication factor C subunit 5	1.51985	0.552083	0.28049
PUF60		Q9UHX1-6;Q9UHX1-4;Q9UHX1-5;Q9UHX1-2;Q9UHX1;Q9UHX1-3	Q9UHX1-6;Q9UHX1-4;Q9UHX1-5;Q9UHX1-2;Q9UHX1;Q9UHX1-3	Poly(U)-binding-splicing factor PUF60	-1.65292	0.552051	0.280511
RPS19		P39019	P39019	40S ribosomal protein S19	-1.70592	0.551451	0.280898	Ribosomal
ATXN2L		Q8WWM7;Q8WWM7-6;Q8WWM7-8;Q8WWM7-5;Q8WWM7-4;Q8WWM7-9;Q8WWM7-2;Q8WWM7-3;Q8WWM7-7	Q8WWM7;Q8WWM7-6;Q8WWM7-8;Q8WWM7-5;Q8WWM7-4;Q8WWM7-9;Q8WWM7-2;Q8WWM7-3;Q8WWM7-7	Ataxin-2-like protein	1.90122	0.550496	0.281517
RPS29		P62273;P62273-2	P62273;P62273-2	40S ribosomal protein S29	-1.10705	0.548587	0.282757	Ribosomal
TPP1		O14773;O14773-2	O14773;O14773-2	Tripeptidyl-peptidase 1	-1.93792	0.547442	0.283503
MRPL10		Q7Z7H8;Q7Z7H8-2	Q7Z7H8;Q7Z7H8-2	39S ribosomal protein L10, mitochondrial	-1.2272	0.547338	0.283571
DHX37		Q8IY37	Q8IY37	Probable ATP-dependent RNA helicase DHX37	1.30205	0.547328	0.283577
RBBP7		Q16576;Q16576-2	Q16576;Q16576-2	Histone-binding protein RBBP7	1.72578	0.547054	0.283756
TXN		P10599;P10599-2	P10599;P10599-2	Thioredoxin	0.918283	0.54568	0.284655
TCEB2		Q15370;Q15370-2	Q15370;Q15370-2	Transcription elongation factor B polypeptide 2	1.47527	0.537629	0.289982
UBE2G2		P60604;P60604-2	P60604;P60604-2	Ubiquitin-conjugating enzyme E2 G2	1.4019	0.536092	0.29101
ANKRD28;ANKRD44		O15084;O15084-2;O15084-4;O15084-1;Q8N8A2;Q8N8A2-5;Q8N8A2-3;Q8N8A2-4;Q8N8A2-2	O15084;O15084-2;O15084-4;O15084-1;Q8N8A2;Q8N8A2-5;Q8N8A2-3;Q8N8A2-4;Q8N8A2-2	Serine/threonine-protein phosphatase 6 regulatory ankyrin repeat subunit A;Serine/threonine-protein phosphatase 6 regulatory ankyrin repeat subunit B	1.36165	0.534078	0.292362
CDC5L		Q99459	Q99459	Cell division cycle 5-like protein	1.75303	0.532751	0.293257
GIT1		Q9Y2X7;Q9Y2X7-3;Q9Y2X7-2	Q9Y2X7;Q9Y2X7-3	ARF GTPase-activating protein GIT1	1.1126	0.532644	0.29333
TMED2		Q15363	Q15363	Transmembrane emp24 domain-containing protein 2	1.4713	0.531473	0.294122
SET		Q01105;Q01105-2;Q01105-3;Q01105-4;P0DME0	Q01105;Q01105-2;Q01105-3;Q01105-4;P0DME0	Protein SET	-1.34378	0.529056	0.295763
PRKAG1		P54619;P54619-2;P54619-3	P54619;P54619-2;P54619-3	5-AMP-activated protein kinase subunit gamma-1	1.44733	0.527116	0.297087
SAP18		O00422	O00422	Histone deacetylase complex subunit SAP18	1.66882	0.526116	0.297772
DNMT1		P26358;P26358-2;P26358-3	P26358;P26358-2;P26358-3	DNA (cytosine-5)-methyltransferase 1	1.11738	0.525423	0.298247
RING1;RNF2		Q06587;Q99496;Q06587-2	Q06587;Q99496;Q06587-2	E3 ubiquitin-protein ligase RING1;E3 ubiquitin-protein ligase RING2	1.43328	0.525138	0.298443
CALM1		P62158;P02585	P62158	Calmodulin	1.52912	0.524673	0.298763
C16orf80		Q9Y6A4	Q9Y6A4	UPF0468 protein C16orf80	1.18328	0.524501	0.298881
GTPBP10		A4D1E9;A4D1E9-2	A4D1E9;A4D1E9-2	GTP-binding protein 10	1.46453	0.522371	0.300351
IMPDH2		P12268;P20839;P20839-2;P20839-4;P20839-3;P20839-7;P20839-5;P20839-6	P12268	Inosine-5-monophosphate dehydrogenase 2	1.48412	0.521197	0.301164
DYNLL1		P63167	P63167	Dynein light chain 1, cytoplasmic	1.4841	0.514755	0.305664
STAT1		P42224;P42224-2	P42224;P42224-2	Signal transducer and activator of transcription 1-alpha/beta	1.23848	0.513494	0.306554
ANXA2;ANXA2P2		P07355;P07355-2;A6NMY6	P07355;P07355-2;A6NMY6	Annexin A2;Putative annexin A2-like protein	-1.63467	0.51202	0.307596
LEO1		Q8WVC0;Q8WVC0-2	Q8WVC0;Q8WVC0-2	RNA polymerase-associated protein LEO1	1.38628	0.51023	0.308866
PGAM5		Q96HS1;Q96HS1-2	Q96HS1;Q96HS1-2	Serine/threonine-protein phosphatase PGAM5, mitochondrial	1.5109	0.509909	0.309094
PPL		O60437	O60437	Periplakin	-1.64907	0.509793	0.309177
HSPA6;HSPA7		P17066;P48741	P17066;P48741	Heat shock 70 kDa protein 6;Putative heat shock 70 kDa protein 7	1.21795	0.509381	0.30947
STRBP		Q96SI9;Q96SI9-2	Q96SI9;Q96SI9-2	Spermatid perinuclear RNA-binding protein	1.20557	0.508811	0.309877
MRPL41		Q8IXM3	Q8IXM3	39S ribosomal protein L41, mitochondrial	1.13355	0.505928	0.31194
MND1		Q9BWT6	Q9BWT6	Meiotic nuclear division protein 1 homolog	-0.95875	0.504322	0.313097
CREG1		O75629	O75629	Protein CREG1	-1.8012	0.504246	0.313151
SPTBN2		O15020;O15020-2	O15020;O15020-2	Spectrin beta chain, non-erythrocytic 2	-2.82852	0.50396	0.313357
ATG4B		Q9Y4P1;Q9Y4P1-6;Q9Y4P1-2;Q9Y4P1-3;Q9Y4P1-4	Q9Y4P1;Q9Y4P1-6;Q9Y4P1-2;Q9Y4P1-3;Q9Y4P1-4	Cysteine protease ATG4B	1.26648	0.502952	0.314085
SBF1		O95248;O95248-4	O95248;O95248-4	Myotubularin-related protein 5	0.880083	0.50142	0.315196
SNIP1		Q8TAD8	Q8TAD8	Smad nuclear-interacting protein 1	-0.942217	0.500624	0.315774
JUP		P14923;P35222;P35222-2	P14923	Junction plakoglobin	-1.42105	0.499721	0.316431
SRP14		P37108	P37108	Signal recognition particle 14 kDa protein	1.30177	0.498312	0.317459
BUB3		O43684;O43684-2	O43684;O43684-2	Mitotic checkpoint protein BUB3	0.989183	0.496668	0.318663
VPS35		Q96QK1	Q96QK1	Vacuolar protein sorting-associated protein 35	1.03192	0.49485	0.32
LCN2		P80188;P80188-2	P80188;P80188-2	Neutrophil gelatinase-associated lipocalin	-1.8302	0.49404	0.320597
GNL2		Q13823	Q13823	Nucleolar GTP-binding protein 2	1.34743	0.493313	0.321134
S100P		P25815	P25815	Protein S100-P	-1.91842	0.493042	0.321335
RQCD1		Q92600;Q92600-3;Q92600-2	Q92600;Q92600-3;Q92600-2	Cell differentiation protein RCD1 homolog	1.31567	0.49185	0.322218
CCT8		P50990;P50990-3;P50990-2	P50990;P50990-3;P50990-2	T-complex protein 1 subunit theta	1.23382	0.490574	0.323166
FERMT2		Q96AC1;Q96AC1-3;Q96AC1-2;Q9BQL6;Q9BQL6-4;Q9BQL6-2	Q96AC1;Q96AC1-3;Q96AC1-2	Fermitin family homolog 2	1.22997	0.490333	0.323346
CDK11B;CDK11A		P21127;Q9UQ88;P21127-12;Q9UQ88-10;P21127-4;P21127-5;P21127-10;P21127-6;P21127-9;Q9UQ88-4;P21127-8;Q9UQ88-3;Q9UQ88-2;P21127-3;P21127-2;Q9UQ88-5;Q9UQ88-9;Q9UQ88-8	P21127;Q9UQ88;P21127-12;Q9UQ88-10;P21127-4;P21127-5;P21127-10;P21127-6;P21127-9;Q9UQ88-4;P21127-8;Q9UQ88-3;Q9UQ88-2;P21127-3;P21127-2;Q9UQ88-5;Q9UQ88-9	Cyclin-dependent kinase 11B;Cyclin-dependent kinase 11A	1.02338	0.488241	0.324907
MTA1		Q13330;Q13330-3;Q13330-2;O94776;Q9BTC8;Q9BTC8-2;O94776-2	Q13330;Q13330-3;Q13330-2	Metastasis-associated protein MTA1	1.27658	0.483951	0.328132
PM20D1		Q6GTS8	Q6GTS8	Probable carboxypeptidase PM20D1	-1.56302	0.483764	0.328274
FLNA		P21333;P21333-2	P21333;P21333-2	Filamin-A	1.28187	0.48257	0.329178
NONO		Q15233;Q15233-2;Q8WXF1;Q8WXF1-2	Q15233;Q15233-2	Non-POU domain-containing octamer-binding protein	1.84293	0.47998	0.331147
DNAJB6;DNAJB2;DNAJB8		O75190;O75190-2;O75190-3;P25686;Q8NHS0;P25686-2;O75190-4	O75190;O75190-2;O75190-3;P25686;Q8NHS0;P25686-2;O75190-4	DnaJ homolog subfamily B member 6;DnaJ homolog subfamily B member 2;DnaJ homolog subfamily B member 8	1.36233	0.479532	0.331488
DSP		P15924;P15924-3;P15924-2	P15924;P15924-3;P15924-2	Desmoplakin	-1.22635	0.479293	0.33167
FBXW4		P57775	P57775	F-box/WD repeat-containing protein 4	1.50908	0.478873	0.331992
AKT2;AKT1;AKT3		P31751;P31749;P31749-2;Q9Y243;P31751-2;Q9Y243-2	P31751;P31749;P31749-2;Q9Y243;P31751-2;Q9Y243-2	RAC-beta serine/threonine-protein kinase;RAC-alpha serine/threonine-protein kinase;RAC-gamma serine/threonine-protein kinase	1.39015	0.478448	0.332317
RPS12		P25398	P25398	40S ribosomal protein S12	1.27638	0.47704	0.333395	Ribosomal
RBM14		Q96PK6;Q96PK6-3;Q96PK6-4;Q96PK6-2	Q96PK6	RNA-binding protein 14	1.11957	0.475202	0.33481
IGLL5;IGLC3;IGLC2;IGLC1;IGLC6		B9A064;P0CG06;P0CG05;P0CG04;P0CF74	B9A064;P0CG06;P0CG05;P0CG04;P0CF74	Immunoglobulin lambda-like polypeptide 5;Ig lambda-3 chain C regions;Ig lambda-2 chain C regions;Ig lambda-1 chain C regions;Ig lambda-6 chain C region	-1.73152	0.474656	0.33523
MRPL50		Q8N5N7;Q8N5N7-2	Q8N5N7	39S ribosomal protein L50, mitochondrial	1.4488	0.47451	0.335343
VPS26A		O75436	O75436	Vacuolar protein sorting-associated protein 26A	0.923767	0.472403	0.336975
MRPL17		Q9NRX2	Q9NRX2	39S ribosomal protein L17, mitochondrial	1.2138	0.470545	0.338419
CNOT7		Q9UIV1;Q9UIV1-2	Q9UIV1;Q9UIV1-2	CCR4-NOT transcription complex subunit 7	1.45848	0.467704	0.34064
ECHS1		P30084	P30084	Enoyl-CoA hydratase, mitochondrial	1.0762	0.467432	0.340854
WDR41		Q9HAD4;Q9HAD4-2	Q9HAD4;Q9HAD4-2	WD repeat-containing protein 41	1.20412	0.466957	0.341227
RBM42		Q9BTD8;Q9BTD8-4;Q9BTD8-2;Q9BTD8-3	Q9BTD8;Q9BTD8-4;Q9BTD8-2;Q9BTD8-3	RNA-binding protein 42	-1.16848	0.466465	0.341614
AASDHPPT		Q9NRN7;Q9NRN7-2	Q9NRN7;Q9NRN7-2	L-aminoadipate-semialdehyde dehydrogenase-phosphopantetheinyl transferase	0.94445	0.466432	0.34164
ACADVL		P49748;P49748-2;P49748-3	P49748;P49748-2;P49748-3	Very long-chain specific acyl-CoA dehydrogenase, mitochondrial	-1.32223	0.466199	0.341823
NDRG1		Q92597;Q92597-3;Q92597-2	Q92597	Protein NDRG1	1.05965	0.464196	0.343403
ETF1		P62495;P62495-2	P62495;P62495-2	Eukaryotic peptide chain release factor subunit 1	1.22438	0.463761	0.343747
TLE1		Q04724	Q04724	Transducin-like enhancer protein 1	1.48748	0.46284	0.344476
SRPK1		Q96SB4;Q96SB4-4;Q96SB4-3;Q9UPE1;Q9UPE1-2;Q9UPE1-3;Q9UPE1-4	Q96SB4;Q96SB4-4;Q96SB4-3	SRSF protein kinase 1	1.08555	0.460524	0.346319
FTH1		P02794	P02794	Ferritin heavy chain	1.11743	0.458445	0.34798
C9orf64		Q5T6V5	Q5T6V5	UPF0553 protein C9orf64	0.884167	0.455134	0.350644
HIRA		P54198;P54198-2	P54198;P54198-2	Protein HIRA	1.41037	0.454645	0.351039
HSP90AB2P		Q58FF8	Q58FF8	Putative heat shock protein HSP 90-beta 2	1.99403	0.450863	0.354109
SRP9		P49458;P49458-2	P49458;P49458-2	Signal recognition particle 9 kDa protein	-1.25115	0.446736	0.35749
AP2S1		P53680;P53680-2	P53680;P53680-2	AP-2 complex subunit sigma	0.950933	0.446465	0.357714
EPHB6		O15197;O15197-3;O15197-2	O15197;O15197-3;O15197-2	Ephrin type-B receptor 6	0.791767	0.445961	0.358129
GCLM		P48507	P48507	Glutamate--cysteine ligase regulatory subunit	1.1474	0.445623	0.358407
CSTA		P01040	P01040	Cystatin-A;Cystatin-A, N-terminally processed	-1.2798	0.444053	0.359705
RBM10		P98175-2;P98175;P98175-3;P98175-4	P98175-2;P98175;P98175-3;P98175-4	RNA-binding protein 10	-0.868833	0.443383	0.360261
WDR62		O43379;O43379-4;O43379-3;O43379-2	O43379;O43379-4	WD repeat-containing protein 62	0.9269	0.443162	0.360444
PSMB7		Q99436;Q99436-2	Q99436;Q99436-2	Proteasome subunit beta type-7	-1.11402	0.442356	0.361114
CDC45		O75419;O75419-2;O75419-3	O75419;O75419-2;O75419-3	Cell division control protein 45 homolog	1.21127	0.442151	0.361285
MAZ;PATZ1;VEZF1		P56270;P56270-3;P56270-2;Q9HBE1;Q14119;Q9HBE1-4;P56270-4;Q9HBE1-2;Q9HBE1-3	P56270;P56270-3;P56270-2;Q9HBE1;Q14119;Q9HBE1-4;P56270-4;Q9HBE1-2;Q9HBE1-3	Myc-associated zinc finger protein;POZ-, AT hook-, and zinc finger-containing protein 1;Vascular endothelial zinc finger 1	-1.13922	0.440982	0.362258
GLTSCR2		Q9NZM5	Q9NZM5	Glioma tumor suppressor candidate region gene 2 protein	1.58218	0.437721	0.364988
S100A14		Q9HCY8	Q9HCY8	Protein S100-A14	-1.6071	0.436991	0.365602
HNRNPA2B1		P22626;P22626-2	P22626;P22626-2	Heterogeneous nuclear ribonucleoproteins A2/B1	-1.06785	0.434141	0.368009
POLR2L		P62875	P62875	DNA-directed RNA polymerases I, II, and III subunit RPABC5	1.25767	0.434094	0.36805
ZCCHC8		Q6NZY4;Q6NZY4-2	Q6NZY4;Q6NZY4-2	Zinc finger CCHC domain-containing protein 8	1.09358	0.426248	0.374759
PKN1		Q16512;Q16512-2;Q16512-3	Q16512;Q16512-2	Serine/threonine-protein kinase N1	1.03073	0.424593	0.37619
LRRC41		Q15345;Q15345-3	Q15345;Q15345-3	Leucine-rich repeat-containing protein 41	1.02512	0.424202	0.376529
HSPD1		P10809;P10809-2	P10809	60 kDa heat shock protein, mitochondrial	1.29083	0.420755	0.379529
DDX28		Q9NUL7	Q9NUL7	Probable ATP-dependent RNA helicase DDX28	1.23733	0.420546	0.379712
IPO7		O95373	O95373	Importin-7	1.216	0.420013	0.380178
MKI67IP		Q9BYG3	Q9BYG3	MKI67 FHA domain-interacting nucleolar phosphoprotein	1.40827	0.419131	0.380951
FAM120A		Q9NZB2;Q9NZB2-4;Q9NZB2-6;Q9NZB2-2;Q9NZB2-5	Q9NZB2;Q9NZB2-4;Q9NZB2-6	Constitutive coactivator of PPAR-gamma-like protein 1	0.979317	0.418952	0.381108
DDX52		Q9Y2R4	Q9Y2R4	Probable ATP-dependent RNA helicase DDX52	1.0504	0.418867	0.381183
PSMA1		P25786;P25786-2	P25786;P25786-2	Proteasome subunit alpha type-1	-0.979567	0.414836	0.384737
GADD45GIP1		Q8TAE8	Q8TAE8	Growth arrest and DNA damage-inducible proteins-interacting protein 1	1.22668	0.414696	0.384861
AGK		Q53H12	Q53H12	Acylglycerol kinase, mitochondrial	1.17247	0.411484	0.387718
KIF5B		P33176	P33176	Kinesin-1 heavy chain	1.12362	0.409138	0.389818
DAB2IP		Q5VWQ8;Q5VWQ8-5;Q5VWQ8-3;Q5VWQ8-4;Q5VWQ8-2	Q5VWQ8;Q5VWQ8-5;Q5VWQ8-3;Q5VWQ8-4;Q5VWQ8-2	Disabled homolog 2-interacting protein	0.97985	0.408849	0.390077
MRPS33		Q9Y291	Q9Y291	28S ribosomal protein S33, mitochondrial	1.23795	0.407832	0.390992
USP10		Q14694;Q14694-3;Q14694-2	Q14694;Q14694-3;Q14694-2	Ubiquitin carboxyl-terminal hydrolase 10	0.925083	0.40692	0.391814
BCAS2		O75934	O75934	Pre-mRNA-splicing factor SPF27	1.49483	0.405805	0.392822
BCS1L		Q9Y276	Q9Y276	Mitochondrial chaperone BCS1	1.5349	0.404952	0.393594
NUSAP1		Q9BXS6;Q9BXS6-7;Q9BXS6-4;Q9BXS6-6;Q9BXS6-3;Q9BXS6-5;Q9BXS6-2	Q9BXS6;Q9BXS6-7;Q9BXS6-4;Q9BXS6-6;Q9BXS6-3;Q9BXS6-5;Q9BXS6-2	Nucleolar and spindle-associated protein 1	-0.904466	0.403887	0.39456
NIP7		Q9Y221;Q9Y221-2	Q9Y221;Q9Y221-2	60S ribosome subunit biogenesis protein NIP7 homolog	1.5205	0.403661	0.394765
ADSL		P30566;P30566-2	P30566;P30566-2	Adenylosuccinate lyase	1.24732	0.403484	0.394926
SNRPE		P62304	P62304	Small nuclear ribonucleoprotein E	-0.9708	0.402028	0.396252
USMG5		Q96IX5	Q96IX5	Up-regulated during skeletal muscle growth protein 5	1.10685	0.400234	0.397893
GSDMA		Q96QA5	Q96QA5	Gasdermin-A	-1.54378	0.400121	0.397997
CUL3		Q13618;Q13618-2;Q13618-3	Q13618;Q13618-2;Q13618-3	Cullin-3	1.20933	0.394993	0.402723
ESYT2		A0FGR8;A0FGR8-2;A0FGR8-6	A0FGR8;A0FGR8-2;A0FGR8-6	Extended synaptotagmin-2	1.15257	0.391693	0.405795
CTSD		P07339	P07339	Cathepsin D;Cathepsin D light chain;Cathepsin D heavy chain	-1.20783	0.390746	0.406681
ECH1		Q13011	Q13011	Delta(3,5)-Delta(2,4)-dienoyl-CoA isomerase, mitochondrial	1.16953	0.390088	0.407298
GEMIN6		Q8WXD5	Q8WXD5	Gem-associated protein 6	1.07342	0.389522	0.407829
CCT4		P50991;P50991-2	P50991;P50991-2	T-complex protein 1 subunit delta	1.11015	0.389302	0.408036
PRDX1		Q06830	Q06830	Peroxiredoxin-1	-1.02095	0.388712	0.40859
DYNLRB1;DYNLRB2		Q9NP97;Q8TF09	Q9NP97;Q8TF09	Dynein light chain roadblock-type 1;Dynein light chain roadblock-type 2	-1.09918	0.388444	0.408843
SQSTM1		Q13501;Q13501-2	Q13501;Q13501-2	Sequestosome-1	1.13868	0.386482	0.410693
PRRC2C		Q9Y520;Q9Y520-2;Q9Y520-3;Q9Y520-6;Q9Y520-4;Q9Y520-5;Q9Y520-7	Q9Y520;Q9Y520-2;Q9Y520-3;Q9Y520-6;Q9Y520-4;Q9Y520-5;Q9Y520-7	Protein PRRC2C	1.2036	0.386355	0.410813
pT7SVwtCapsid	CAPSID	pT7SVwtCapsid	pT7SVwtCapsid		2.79038	0.384081	0.412971	viral
CYC1		P08574	P08574	Cytochrome c1, heme protein, mitochondrial	0.909266	0.382842	0.41415
SMPD4		Q9NXE4;Q9NXE4-5;Q9NXE4-9;Q9NXE4-10;Q9NXE4-7;Q9NXE4-8;Q9NXE4-3;Q9NXE4-6;Q9NXE4-2;Q9NXE4-4	Q9NXE4;Q9NXE4-5;Q9NXE4-9;Q9NXE4-10;Q9NXE4-7;Q9NXE4-8;Q9NXE4-3;Q9NXE4-6;Q9NXE4-2;Q9NXE4-4	Sphingomyelin phosphodiesterase 4	-1.45923	0.381027	0.415884
NAT10		Q9H0A0;Q9H0A0-2	Q9H0A0;Q9H0A0-2	N-acetyltransferase 10	0.878067	0.380142	0.416733
PCID2		Q5JVF3;Q5JVF3-3;Q5JVF3-2;Q5JVF3-4	Q5JVF3;Q5JVF3-3;Q5JVF3-2;Q5JVF3-4	PCI domain-containing protein 2	0.98925	0.379101	0.417734
AZI1		Q9UPN4;Q9UPN4-2;Q9UPN4-3	Q9UPN4;Q9UPN4-2;Q9UPN4-3	5-azacytidine-induced protein 1	1.10107	0.378928	0.4179
SMARCE1		Q969G3;Q969G3-6;Q969G3-5;Q969G3-3;Q969G3-2;Q969G3-4	Q969G3;Q969G3-6;Q969G3-5;Q969G3-3;Q969G3-2;Q969G3-4	SWI/SNF-related matrix-associated actin-dependent regulator of chromatin subfamily E member 1	1.14077	0.377	0.419759
CHP1		Q99653	Q99653	Calcineurin B homologous protein 1	0.80585	0.37621	0.420524
ZNF346		Q9UL40;Q9UL40-3;Q9UL40-2	Q9UL40;Q9UL40-3;Q9UL40-2	Zinc finger protein 346	1.33028	0.375028	0.42167
CALML5		Q9NZT1	Q9NZT1	Calmodulin-like protein 5	-0.9296	0.374767	0.421922
VPS29		Q9UBQ0;Q9UBQ0-2	Q9UBQ0;Q9UBQ0-2	Vacuolar protein sorting-associated protein 29	1.12155	0.373458	0.423196
MYO1D		O94832	O94832	Unconventional myosin-Id	0.9774	0.372848	0.423791
ATP5O		P48047	P48047	ATP synthase subunit O, mitochondrial	-0.998983	0.371532	0.425077
H2AFY		O75367;O75367-2;O75367-3;Q9P0M6	O75367;O75367-2;O75367-3	Core histone macro-H2A.1	-0.7671	0.37054	0.426049
BRDT		Q58F21;Q58F21-5;Q58F21-4;Q58F21-3;Q58F21-2	Q58F21;Q58F21-5;Q58F21-4;Q58F21-3;Q58F21-2	Bromodomain testis-specific protein	-0.80955	0.36984	0.426736
ZC3H13		Q5T200;Q5T200-2	Q5T200;Q5T200-2	Zinc finger CCCH domain-containing protein 13	-0.80955	0.36984	0.426736
HMGA2		P52926;P52926-2;P52926-3;P52926-6;P52926-4;P52926-5	P52926;P52926-2;P52926-3;P52926-6;P52926-4;P52926-5	High mobility group protein HMGI-C	-0.80955	0.36984	0.426736
PISD		Q9UG56;Q9UG56-2	Q9UG56;Q9UG56-2	Phosphatidylserine decarboxylase proenzyme;Phosphatidylserine decarboxylase alpha chain;Phosphatidylserine decarboxylase beta chain	-0.80955	0.36984	0.426736
FEN1		P39748;P39748-2	P39748;P39748-2	Flap endonuclease 1	-0.80955	0.36984	0.426736
GAPVD1		Q14C86;Q14C86-6;Q14C86-3;Q14C86-4;Q14C86-5;Q14C86-2	Q14C86;Q14C86-6;Q14C86-3;Q14C86-4;Q14C86-5;Q14C86-2	GTPase-activating protein and VPS9 domain-containing protein 1	-0.80955	0.36984	0.426736
TNFAIP2		Q03169	Q03169	Tumor necrosis factor alpha-induced protein 2	-0.80955	0.36984	0.426736
MYH7;MYH6;MYH1;MYH4;MYH8;MYH3		P12883;P13533;P12882;Q9Y623;P13535;P11055;Q9UKX2-2	P12883;P13533;P12882;Q9Y623;P13535;P11055	Myosin-7;Myosin-6;Myosin-1;Myosin-4;Myosin-8;Myosin-3	-0.80955	0.36984	0.426736
SURF6		O75683	O75683	Surfeit locus protein 6	-0.80955	0.36984	0.426736
RBMX2		Q9Y388	Q9Y388	RNA-binding motif protein, X-linked 2	-0.80955	0.36984	0.426736
ERCC2		P18074;P18074-2	P18074;P18074-2	TFIIH basal transcription factor complex helicase XPD subunit	-0.80955	0.36984	0.426736
WDR12		Q9GZL7	Q9GZL7	Ribosome biogenesis protein WDR12	-0.80955	0.36984	0.426736
TBL1XR1;TBL1X		Q9BZK7;O60907;O60907-2	Q9BZK7;O60907;O60907-2	F-box-like/WD repeat-containing protein TBL1XR1;F-box-like/WD repeat-containing protein TBL1X	-0.80955	0.36984	0.426736
DYNLL2		Q96FJ2	Q96FJ2	Dynein light chain 2, cytoplasmic	-0.80955	0.36984	0.426736
PRIM2		P49643	P49643	DNA primase large subunit	-0.80955	0.36984	0.426736
CPSF6		Q16630;Q16630-2;Q16630-3	Q16630;Q16630-2;Q16630-3	Cleavage and polyadenylation specificity factor subunit 6	-0.80955	0.36984	0.426736
APOBEC3F		Q8IUX4	Q8IUX4	DNA dC->dU-editing enzyme APOBEC-3F	-0.80955	0.36984	0.426736
KPNA3		O00505	O00505	Importin subunit alpha-4	-0.80955	0.36984	0.426736
POLR1E		Q9GZS1;Q9GZS1-2	Q9GZS1;Q9GZS1-2	DNA-directed RNA polymerase I subunit RPA49	-0.80955	0.36984	0.426736
ABCA12		Q86UK0;Q86UK0-2	Q86UK0;Q86UK0-2	ATP-binding cassette sub-family A member 12	-0.80955	0.36984	0.426736
ACTBL2		Q562R1	Q562R1	Beta-actin-like protein 2	-0.80955	0.36984	0.426736
AKAP13		Q12802;Q12802-2;Q12802-4	Q12802;Q12802-2;Q12802-4	A-kinase anchor protein 13	-0.80955	0.36984	0.426736
ALKBH7		Q9BT30	Q9BT30	Alpha-ketoglutarate-dependent dioxygenase alkB homolog 7	-0.80955	0.36984	0.426736
ANO4		Q32M45;Q32M45-2	Q32M45;Q32M45-2	Anoctamin-4	-0.80955	0.36984	0.426736
APIP		Q96GX9;Q96GX9-3	Q96GX9;Q96GX9-3	Methylthioribulose-1-phosphate dehydratase	-0.80955	0.36984	0.426736
ARFGEF1		Q9Y6D6	Q9Y6D6	Brefeldin A-inhibited guanine nucleotide-exchange protein 1	-0.80955	0.36984	0.426736
ARFIP1		P53367;P53367-2	P53367;P53367-2	Arfaptin-1	-0.80955	0.36984	0.426736
ATP1A3		P13637-2	P13637-2	Sodium/potassium-transporting ATPase subunit alpha-3	-0.80955	0.36984	0.426736
ATP8A2		Q9NTI2	Q9NTI2	Probable phospholipid-transporting ATPase IB	-0.80955	0.36984	0.426736
BAZ1A		Q9NRL2;Q9NRL2-2	Q9NRL2;Q9NRL2-2	Bromodomain adjacent to zinc finger domain protein 1A	-0.80955	0.36984	0.426736
BRWD1		Q9NSI6-2;Q9NSI6;Q9NSI6-3	Q9NSI6-2;Q9NSI6;Q9NSI6-3	Bromodomain and WD repeat-containing protein 1	-0.80955	0.36984	0.426736
C16orf71		Q8IYS4	Q8IYS4	Uncharacterized protein C16orf71	-0.80955	0.36984	0.426736
C3orf20		Q8ND61;Q8ND61-2	Q8ND61;Q8ND61-2	Uncharacterized protein C3orf20	-0.80955	0.36984	0.426736
CC2D2A		Q9P2K1;Q9P2K1-2	Q9P2K1;Q9P2K1-2	Coiled-coil and C2 domain-containing protein 2A	-0.80955	0.36984	0.426736
CCDC158		Q5M9N0	Q5M9N0	Coiled-coil domain-containing protein 158	-0.80955	0.36984	0.426736
CNGA1		P29973;P29973-2	P29973;P29973-2	cGMP-gated cation channel alpha-1	-0.80955	0.36984	0.426736
CNTROB		Q8N137;Q8N137-4;Q8N137-5;Q8N137-3;Q8N137-2	Q8N137;Q8N137-4;Q8N137-5;Q8N137-3;Q8N137-2	Centrobin	-0.80955	0.36984	0.426736
COL6A6		A6NMZ7;A6NMZ7-2	A6NMZ7;A6NMZ7-2	Collagen alpha-6(VI) chain	-0.80955	0.36984	0.426736
CORO1B;FER1L4		Q9BR76;A9Z1Z3-3;A9Z1Z3	Q9BR76;A9Z1Z3-3;A9Z1Z3	Coronin-1B;Fer-1-like protein 4	-0.80955	0.36984	0.426736
CRY1		Q16526	Q16526	Cryptochrome-1	-0.80955	0.36984	0.426736
DBN1		Q16643;Q16643-2;Q16643-3	Q16643;Q16643-2;Q16643-3	Drebrin	-0.80955	0.36984	0.426736
DET1		Q7L5Y6;Q7L5Y6-2	Q7L5Y6;Q7L5Y6-2	DET1 homolog	-0.80955	0.36984	0.426736
DFNB31		Q9P202;Q9P202-3;Q9P202-4	Q9P202;Q9P202-3;Q9P202-4	Whirlin	-0.80955	0.36984	0.426736
DIP2C		Q9Y2E4	Q9Y2E4	Disco-interacting protein 2 homolog C	-0.80955	0.36984	0.426736
DZIP1		Q86YF9;Q86YF9-2	Q86YF9;Q86YF9-2	Zinc finger protein DZIP1	-0.80955	0.36984	0.426736
EEF1A2		Q05639	Q05639	Elongation factor 1-alpha 2	-0.80955	0.36984	0.426736
EEPD1		Q7L9B9	Q7L9B9	Endonuclease/exonuclease/phosphatase family domain-containing protein 1	-0.80955	0.36984	0.426736
EFNA4		P52798;P52798-2;P52798-3	P52798;P52798-2;P52798-3	Ephrin-A4	-0.80955	0.36984	0.426736
ENDOV		Q8N8Q3;Q8N8Q3-2;Q8N8Q3-3	Q8N8Q3;Q8N8Q3-2;Q8N8Q3-3	Endonuclease V	-0.80955	0.36984	0.426736
ERC2-IT1		O76042	O76042	Putative uncharacterized protein encoded by ERC2-IT1	-0.80955	0.36984	0.426736
EVC2		Q86UK5;Q86UK5-2	Q86UK5;Q86UK5-2	Limbin	-0.80955	0.36984	0.426736
EVI5L		Q96CN4;Q96CN4-2	Q96CN4;Q96CN4-2	EVI5-like protein	-0.80955	0.36984	0.426736
FAP		Q12884;Q12884-2	Q12884;Q12884-2	Seprase	-0.80955	0.36984	0.426736
FECH		P22830;P22830-2	P22830;P22830-2	Ferrochelatase, mitochondrial	-0.80955	0.36984	0.426736
FHOD1		Q9Y613	Q9Y613	FH1/FH2 domain-containing protein 1	-0.80955	0.36984	0.426736
FNDC5		Q8NAU1;Q8NAU1-4;Q8NAU1-3;Q8NAU1-2	Q8NAU1;Q8NAU1-4;Q8NAU1-3;Q8NAU1-2	Fibronectin type III domain-containing protein 5;Irisin	-0.80955	0.36984	0.426736
FSIP2		Q5CZC0;Q5CZC0-2	Q5CZC0;Q5CZC0-2	Fibrous sheath-interacting protein 2	-0.80955	0.36984	0.426736
GAPDHS		O14556	O14556	Glyceraldehyde-3-phosphate dehydrogenase, testis-specific	-0.80955	0.36984	0.426736
GOLGB1		Q14789;Q14789-2;Q14789-4;Q14789-3	Q14789;Q14789-2;Q14789-4;Q14789-3	Golgin subfamily B member 1	-0.80955	0.36984	0.426736
GREB1		Q4ZG55;Q4ZG55-4	Q4ZG55;Q4ZG55-4	Protein GREB1	-0.80955	0.36984	0.426736
HIST1H1E		P10412	P10412	Histone H1.4	-0.80955	0.36984	0.426736
HMGCL		P35914;P35914-3;P35914-2	P35914;P35914-3;P35914-2	Hydroxymethylglutaryl-CoA lyase, mitochondrial	-0.80955	0.36984	0.426736
HOXA13;HOXC13		P31271;P31276	P31271;P31276	Homeobox protein Hox-A13;Homeobox protein Hox-C13	-0.80955	0.36984	0.426736
IFT172		Q9UG01	Q9UG01	Intraflagellar transport protein 172 homolog	-0.80955	0.36984	0.426736
IRF2		P14316;P14316-2	P14316;P14316-2	Interferon regulatory factor 2	-0.80955	0.36984	0.426736
ITGA9		Q13797	Q13797	Integrin alpha-9	-0.80955	0.36984	0.426736
KCTD17		Q8N5Z5;Q8N5Z5-2	Q8N5Z5;Q8N5Z5-2	BTB/POZ domain-containing protein KCTD17	-0.80955	0.36984	0.426736
KMT2A		Q03164;Q03164-2;Q03164-3	Q03164;Q03164-2;Q03164-3	Histone-lysine N-methyltransferase 2A;MLL cleavage product N320;MLL cleavage product C180	-0.80955	0.36984	0.426736
LAMA5		O15230	O15230	Laminin subunit alpha-5	-0.80955	0.36984	0.426736
LANCL2		Q9NS86	Q9NS86	LanC-like protein 2	-0.80955	0.36984	0.426736
LRRC17		Q8N6Y2	Q8N6Y2	Leucine-rich repeat-containing protein 17	-0.80955	0.36984	0.426736
LUZP1		Q86V48;Q86V48-2;Q86V48-3	Q86V48;Q86V48-2;Q86V48-3	Leucine zipper protein 1	-0.80955	0.36984	0.426736
MCFD2		Q8NI22	Q8NI22	Multiple coagulation factor deficiency protein 2	-0.80955	0.36984	0.426736
MCM10		Q7L590;Q7L590-2	Q7L590;Q7L590-2	Protein MCM10 homolog	-0.80955	0.36984	0.426736
MED24		O75448;O75448-2	O75448;O75448-2	Mediator of RNA polymerase II transcription subunit 24	-0.80955	0.36984	0.426736
MOSPD3		O75425;O75425-3;O75425-2;O75425-4	O75425;O75425-3;O75425-2;O75425-4	Motile sperm domain-containing protein 3	-0.80955	0.36984	0.426736
MYH2		Q9UKX2	Q9UKX2	Myosin-2	-0.80955	0.36984	0.426736
MYH7B		A7E2Y1;A7E2Y1-3	A7E2Y1;A7E2Y1-3	Myosin-7B	-0.80955	0.36984	0.426736
MYO3B		Q8WXR4;Q8WXR4-6;Q8WXR4-3;Q8WXR4-5;Q8WXR4-2;Q8WXR4-4;Q8WXR4-7	Q8WXR4;Q8WXR4-6;Q8WXR4-3;Q8WXR4-5;Q8WXR4-2;Q8WXR4-4;Q8WXR4-7	Myosin-IIIb	-0.80955	0.36984	0.426736
NEK10		Q6ZWH5;Q6ZWH5-4;Q6ZWH5-2	Q6ZWH5;Q6ZWH5-4;Q6ZWH5-2	Serine/threonine-protein kinase Nek10	-0.80955	0.36984	0.426736
NPHP3		Q7Z494;Q7Z494-2	Q7Z494;Q7Z494-2	Nephrocystin-3	-0.80955	0.36984	0.426736
NPTX1		Q15818	Q15818	Neuronal pentraxin-1	-0.80955	0.36984	0.426736
NRXN2		Q9P2S2	Q9P2S2	Neurexin-2	-0.80955	0.36984	0.426736
NSMF		Q6X4W1;Q6X4W1-4;Q6X4W1-6;Q6X4W1-3;Q6X4W1-2	Q6X4W1;Q6X4W1-4;Q6X4W1-6;Q6X4W1-3;Q6X4W1-2	NMDA receptor synaptonuclear signaling and neuronal migration factor	-0.80955	0.36984	0.426736
PDIA3		P30101	P30101	Protein disulfide-isomerase A3	-0.80955	0.36984	0.426736
PHLDB2		Q86SQ0	Q86SQ0	Pleckstrin homology-like domain family B member 2	-0.80955	0.36984	0.426736
PLA2G4F		Q68DD2;Q68DD2-3	Q68DD2;Q68DD2-3	Cytosolic phospholipase A2 zeta	-0.80955	0.36984	0.426736
PLCB3		Q01970;Q01970-2	Q01970;Q01970-2	1-phosphatidylinositol 4,5-bisphosphate phosphodiesterase beta-3	-0.80955	0.36984	0.426736
PLEC		Q15149;Q15149-4;Q15149-2;Q15149-6;Q15149-9;Q15149-7;Q15149-8;Q15149-5;Q15149-3	Q15149;Q15149-4;Q15149-2;Q15149-6;Q15149-9;Q15149-7;Q15149-8;Q15149-5;Q15149-3	Plectin	-0.80955	0.36984	0.426736
POLR1A		O95602	O95602	DNA-directed RNA polymerase I subunit RPA1	-0.80955	0.36984	0.426736
POTEE;POTEF;POTEI;POTEJ		Q6S8J3;A5A3E0;P0CG38;P0CG39;Q6S545;Q6S5H5;A6NI47;Q6S5H4;B2RU33;Q6S8J7;Q6S8J3-3;Q6S5H4-3;Q6S8J3-2;Q6S8J7-2;Q6S5H5-2;Q6S5H4-2;H3BUK9;A0JP26	Q6S8J3;A5A3E0;P0CG38;P0CG39	POTE ankyrin domain family member E;POTE ankyrin domain family member F;POTE ankyrin domain family member I;POTE ankyrin domain family member J	-0.80955	0.36984	0.426736
PPFIBP2		Q8ND30	Q8ND30	Liprin-beta-2	-0.80955	0.36984	0.426736
PRDM10		Q9NQV6;Q9NQV6-2;Q9NQV6-1;Q9NQV6-5;Q9NQV6-4;Q9NQV6-7;Q9NQV6-6	Q9NQV6;Q9NQV6-2;Q9NQV6-1;Q9NQV6-5;Q9NQV6-4;Q9NQV6-7;Q9NQV6-6	PR domain zinc finger protein 10	-0.80955	0.36984	0.426736
RAD26L		Q5T890-3;Q5T890-2;Q5T890	Q5T890-3;Q5T890-2;Q5T890	Putative DNA repair and recombination protein RAD26-like	-0.80955	0.36984	0.426736
RBBP8		Q99708;Q99708-3;Q99708-2	Q99708;Q99708-3;Q99708-2	DNA endonuclease RBBP8	-0.80955	0.36984	0.426736
RNF32		Q9H0A6-4;Q9H0A6-2;Q9H0A6	Q9H0A6-4;Q9H0A6-2;Q9H0A6	RING finger protein 32	-0.80955	0.36984	0.426736
RUSC1		Q9BVN2;Q9BVN2-2;Q9BVN2-3;Q9BVN2-4	Q9BVN2;Q9BVN2-2;Q9BVN2-3;Q9BVN2-4	RUN and SH3 domain-containing protein 1	-0.80955	0.36984	0.426736
SIL1		Q9H173	Q9H173	Nucleotide exchange factor SIL1	-0.80955	0.36984	0.426736
SIMC1		Q8NDZ2	Q8NDZ2	SUMO-interacting motif-containing protein 1	-0.80955	0.36984	0.426736
SLC26A3		P40879	P40879	Chloride anion exchanger	-0.80955	0.36984	0.426736
SLTM		Q9NWH9;Q9NWH9-3	Q9NWH9;Q9NWH9-3	SAFB-like transcription modulator	-0.80955	0.36984	0.426736
SMG7		Q92540;Q92540-5	Q92540;Q92540-5	Protein SMG7	-0.80955	0.36984	0.426736
SPARCL1		Q14515;Q14515-2	Q14515;Q14515-2	SPARC-like protein 1	-0.80955	0.36984	0.426736
STK17B		O94768	O94768	Serine/threonine-protein kinase 17B	-0.80955	0.36984	0.426736
SUSD1		Q6UWL2;Q6UWL2-3;Q6UWL2-2	Q6UWL2;Q6UWL2-3;Q6UWL2-2	Sushi domain-containing protein 1	-0.80955	0.36984	0.426736
SYNJ2		O15056;O15056-3;O15056-2	O15056;O15056-3;O15056-2	Synaptojanin-2	-0.80955	0.36984	0.426736
TAF1;TAF1L		P21675;Q8IZX4;P21675-3;P21675-2;P21675-8;P21675-6;P21675-7;P21675-5;P21675-9;P21675-12;P21675-4	P21675;Q8IZX4;P21675-3;P21675-2;P21675-8;P21675-6;P21675-7;P21675-5;P21675-9;P21675-12;P21675-4	Transcription initiation factor TFIID subunit 1;Transcription initiation factor TFIID subunit 1-like	-0.80955	0.36984	0.426736
TCERG1		O14776;O14776-2	O14776;O14776-2	Transcription elongation regulator 1	-0.80955	0.36984	0.426736
TENM4		Q6N022	Q6N022	Teneurin-4	-0.80955	0.36984	0.426736
TFDP2		Q14188	Q14188	Transcription factor Dp-2	-0.80955	0.36984	0.426736
TIMM23;TIMM23B		O14925;Q5SRD1	O14925;Q5SRD1	Mitochondrial import inner membrane translocase subunit Tim23;Putative mitochondrial import inner membrane translocase subunit Tim23B	-0.80955	0.36984	0.426736
TMEM43		Q9BTV4	Q9BTV4	Transmembrane protein 43	-0.80955	0.36984	0.426736
TNC		P24821;P24821-6;P24821-5;P24821-2;P24821-3;P24821-4	P24821;P24821-6;P24821-5;P24821-2;P24821-3;P24821-4	Tenascin	-0.80955	0.36984	0.426736
TNS1		Q9HBL0;Q9HBL0-2	Q9HBL0;Q9HBL0-2	Tensin-1	-0.80955	0.36984	0.426736
TOPORS		Q9NS56;Q9NS56-2	Q9NS56;Q9NS56-2	E3 ubiquitin-protein ligase Topors	-0.80955	0.36984	0.426736
TRERF1		Q96PN7;Q96PN7-2;Q96PN7-3;Q96PN7-4;Q96PN7-5	Q96PN7;Q96PN7-2;Q96PN7-3;Q96PN7-4;Q96PN7-5	Transcriptional-regulating factor 1	-0.80955	0.36984	0.426736
TRIM31		Q9BZY9	Q9BZY9	E3 ubiquitin-protein ligase TRIM31	-0.80955	0.36984	0.426736
TRMT112		Q9UI30;Q9UI30-2	Q9UI30;Q9UI30-2	tRNA methyltransferase 112 homolog	-0.80955	0.36984	0.426736
TTC7A		Q9ULT0;Q9ULT0-4	Q9ULT0;Q9ULT0-4	Tetratricopeptide repeat protein 7A	-0.80955	0.36984	0.426736
UBE2V2		Q15819	Q15819	Ubiquitin-conjugating enzyme E2 variant 2	-0.80955	0.36984	0.426736
WBP4		O75554	O75554	WW domain-binding protein 4	-0.80955	0.36984	0.426736
WDFY3		Q8IZQ1;Q8IZQ1-2	Q8IZQ1;Q8IZQ1-2	WD repeat and FYVE domain-containing protein 3	-0.80955	0.36984	0.426736
WDR11		Q9BZH6	Q9BZH6	WD repeat-containing protein 11	-0.80955	0.36984	0.426736
WDR87		Q6ZQQ6;Q6ZQQ6-2	Q6ZQQ6;Q6ZQQ6-2	WD repeat-containing protein 87	-0.80955	0.36984	0.426736
YBX3		P16989-2	P16989-2	Y-box-binding protein 3	-0.80955	0.36984	0.426736
ZBED3		Q96IU2	Q96IU2	Zinc finger BED domain-containing protein 3	-0.80955	0.36984	0.426736
ZFP64		Q9NPA5;Q9NTW7;Q9NTW7-3;Q9NTW7-4	Q9NPA5;Q9NTW7;Q9NTW7-3;Q9NTW7-4	Zinc finger protein 64 homolog, isoforms 1 and 2;Zinc finger protein 64 homolog, isoforms 3 and 4	-0.80955	0.36984	0.426736
ZNF175		Q9Y473	Q9Y473	Zinc finger protein 175	-0.80955	0.36984	0.426736
ZNF281		Q9Y2X9;Q9Y2X9-2	Q9Y2X9;Q9Y2X9-2	Zinc finger protein 281	-0.80955	0.36984	0.426736
ZNF728		P0DKX0	P0DKX0	Zinc finger protein 728	-0.80955	0.36984	0.426736
TRIM3 isoform 3		O75382-3	O75382-3		-0.80955	0.36984	0.426736
BTG3 isoform 2		Q14201-2	Q14201-2		-0.80955	0.36984	0.426736
ENOSF1 isoform 7		Q7L5Y1-7	Q7L5Y1-7		-0.80955	0.36984	0.426736
PRPF31 isoform 2		Q8WWY3-2	Q8WWY3-2		-0.80955	0.36984	0.426736
DHX33 isoform 2		Q9H6R0-2	Q9H6R0-2		-0.80955	0.36984	0.426736
GORASP2 isoform 3		Q9H8Y8-3	Q9H8Y8-3		-0.80955	0.36984	0.426736
EIF4ENIF1 isoform 2		Q9NRA8-2	Q9NRA8-2		-0.80955	0.36984	0.426736
ASF1A		Q9Y294	Q9Y294	Histone chaperone ASF1A	1.2782	0.369744	0.426831
FAM98A		Q8NCA5;Q8NCA5-2	Q8NCA5;Q8NCA5-2	Protein FAM98A	1.03225	0.369398	0.427172	tRNA ligase
SDF4		Q9BRK5;Q9BRK5-2;Q9BRK5-6	Q9BRK5;Q9BRK5-2;Q9BRK5-6	45 kDa calcium-binding protein	0.859417	0.368788	0.427771
APOD		P05090	P05090	Apolipoprotein D	-1.83123	0.367742	0.428803
KRR1		Q13601;Q13601-2	Q13601;Q13601-2	KRR1 small subunit processome component homolog	1.05085	0.36513	0.43139
YWHAZ		P63104;P63104-2	P63104;P63104-2	14-3-3 protein zeta/delta	1.3363	0.365054	0.431466
HINT1		P49773	P49773	Histidine triad nucleotide-binding protein 1	1.24838	0.363752	0.432761
RANBP2		P49792	P49792	E3 SUMO-protein ligase RanBP2;Putative peptidyl-prolyl cis-trans isomerase	0.8616	0.363619	0.432893
KPNB1		Q14974;Q14974-2	Q14974;Q14974-2	Importin subunit beta-1	-0.996533	0.363276	0.433235
SEC23IP		Q9Y6Y8;Q9Y6Y8-2	Q9Y6Y8;Q9Y6Y8-2	SEC23-interacting protein	-0.792417	0.36261	0.433901
CNN3		Q15417;Q15417-3;Q15417-2	Q15417;Q15417-3;Q15417-2	Calponin-3	0.893334	0.360805	0.435707
MST4		Q9P289;Q9P289-2;Q9P289-3	Q9P289;Q9P289-2;Q9P289-3	Serine/threonine-protein kinase MST4	1.01652	0.360753	0.435759
IQGAP1		P46940	P46940	Ras GTPase-activating-like protein IQGAP1	-0.945533	0.360701	0.435812
SNRPB;SNRPN		P14678;P63162;P14678-2;P63162-2;P14678-3	P14678;P63162;P14678-2;P63162-2;P14678-3	Small nuclear ribonucleoprotein-associated proteins B and B;Small nuclear ribonucleoprotein-associated protein N	-1.08348	0.360575	0.435938
DPYSL3;CRMP1;DPYS		Q14195-2;Q14195;Q14194;Q14194-2;Q14117	Q14195-2;Q14195;Q14194;Q14194-2;Q14117	Dihydropyrimidinase-related protein 3;Dihydropyrimidinase-related protein 1;Dihydropyrimidinase	-0.838033	0.359645	0.436873
FMR1		Q06787;Q06787-8;Q06787-5;Q06787-9;Q06787-3;Q06787-6;Q06787-2;Q06787-4;Q06787-7;Q06787-11;Q06787-10	Q06787;Q06787-8;Q06787-5;Q06787-9;Q06787-3;Q06787-6;Q06787-2;Q06787-4;Q06787-7	Fragile X mental retardation protein 1	-0.728967	0.358175	0.438354
DDX54		Q8TDD1;Q8TDD1-2	Q8TDD1;Q8TDD1-2	ATP-dependent RNA helicase DDX54	-0.776867	0.358003	0.438528
CKMT1A		P12532;P12532-2;P17540	P12532;P12532-2	Creatine kinase U-type, mitochondrial	-1.23342	0.357272	0.439266
HPRT1		P00492	P00492	Hypoxanthine-guanine phosphoribosyltransferase	0.84735	0.356447	0.440101
SNRPF		P62306	P62306	Small nuclear ribonucleoprotein F	1.2529	0.354152	0.442434
SDK2		Q58EX2;Q58EX2-4;Q58EX2-2;Q58EX2-3	Q58EX2;Q58EX2-4;Q58EX2-2;Q58EX2-3	Protein sidekick-2	1.43748	0.350359	0.446314
SEC16A		O15027;O15027-2;O15027-4;O15027-3;O15027-5	O15027;O15027-2;O15027-4;O15027-3;O15027-5	Protein transport protein Sec16A	-0.773533	0.349803	0.446886
HERC5		Q9UII4	Q9UII4	E3 ISG15--protein ligase HERC5	0.866917	0.348838	0.44788
ARGLU1		Q9NWB6;Q9NWB6-2;Q9NWB6-3	Q9NWB6;Q9NWB6-2;Q9NWB6-3	Arginine and glutamate-rich protein 1	1.32728	0.347346	0.449422
MRPL52		Q86TS9;Q86TS9-3;Q86TS9-2	Q86TS9;Q86TS9-3;Q86TS9-2	39S ribosomal protein L52, mitochondrial	1.23955	0.344425	0.452454
MRPL32		Q9BYC8	Q9BYC8	39S ribosomal protein L32, mitochondrial	0.875817	0.344102	0.452792
LTF		P02788;P02788-2	P02788;P02788-2	Lactotransferrin;Lactoferricin-H;Kaliocin-1;Lactoferroxin-A;Lactoferroxin-B;Lactoferroxin-C	-1.04798	0.342448	0.454519
LUC7L		Q9NQ29;Q9NQ29-2;Q9NQ29-3	Q9NQ29;Q9NQ29-2;Q9NQ29-3	Putative RNA-binding protein Luc7-like 1	-0.924767	0.342237	0.45474
MTMR9		Q96QG7;Q96QG7-2	Q96QG7	Myotubularin-related protein 9	1.31847	0.342199	0.454779
POLD2		P49005	P49005	DNA polymerase delta subunit 2	0.7703	0.339115	0.458021
SUPT16H		Q9Y5B9	Q9Y5B9	FACT complex subunit SPT16	0.940217	0.338458	0.458714
IK		Q13123	Q13123	Protein Red	-1.03013	0.338303	0.458878
DYNC1I2		Q13409;Q13409-3;Q13409-6;Q13409-7;Q13409-2;Q13409-5	Q13409;Q13409-3;Q13409-6;Q13409-7;Q13409-2;Q13409-5	Cytoplasmic dynein 1 intermediate chain 2	-1.0299	0.33802	0.459177
NHLRC2		Q8NBF2;Q8NBF2-2	Q8NBF2;Q8NBF2-2	NHL repeat-containing protein 2	-0.737383	0.336715	0.460558
LLGL1		Q15334	Q15334	Lethal(2) giant larvae protein homolog 1	0.72465	0.336013	0.461303
NDUFS1		P28331;P28331-3;P28331-4;P28331-5;P28331-2	P28331;P28331-3;P28331-4;P28331-5;P28331-2	NADH-ubiquinone oxidoreductase 75 kDa subunit, mitochondrial	-0.827183	0.33534	0.462019
LGALS3BP		Q08380	Q08380	Galectin-3-binding protein	1.32343	0.335009	0.462371
DCD		P81605;P81605-2	P81605;P81605-2	Dermcidin;Survival-promoting peptide;DCD-1	-0.782967	0.334771	0.462625
DHRS7B		Q6IAN0	Q6IAN0	Dehydrogenase/reductase SDR family member 7B	1.00028	0.334564	0.462845
SERPINB12		Q96P63;Q96P63-2	Q96P63;Q96P63-2	Serpin B12	-0.687617	0.333025	0.464489
ZNF622		Q969S3	Q969S3	Zinc finger protein 622	0.844	0.331194	0.466451
GM2A		P17900	P17900	Ganglioside GM2 activator;Ganglioside GM2 activator isoform short	-1.25128	0.330491	0.467206
DDX31		Q9H8H2;Q9H8H2-4;Q9H8H2-2	Q9H8H2;Q9H8H2-4;Q9H8H2-2	Probable ATP-dependent RNA helicase DDX31	-0.715183	0.32896	0.468856
DNPH1		O43598;O43598-2	O43598;O43598-2	2-deoxynucleoside 5-phosphate N-hydrolase 1	1.02005	0.328926	0.468893
PSMB3		P49720	P49720	Proteasome subunit beta type-3	0.779067	0.327457	0.470482
pT7SVwtnsP3	NSP3	pT7SVwtnsP3	pT7SVwtnsP3		1.92737	0.327158	0.470806	viral
GGCT		O75223;O75223-3	O75223;O75223-3	Gamma-glutamylcyclotransferase	-1.46888	0.325064	0.473081
NUDCD1		Q96RS6;Q96RS6-3;Q96RS6-2	Q96RS6;Q96RS6-3;Q96RS6-2	NudC domain-containing protein 1	1.31147	0.32417	0.474057
CHD6;CHD8;CHD7;CHD9		Q8TD26;Q9HCK8;Q9P2D1;Q3L8U1;Q9HCK8-2;Q3L8U1-2;Q3L8U1-3	Q8TD26;Q9HCK8;Q9P2D1;Q3L8U1;Q9HCK8-2;Q3L8U1-2;Q3L8U1-3	Chromodomain-helicase-DNA-binding protein 6;Chromodomain-helicase-DNA-binding protein 8;Chromodomain-helicase-DNA-binding protein 7;Chromodomain-helicase-DNA-binding protein 9	0.847117	0.319457	0.479229
RERE		Q9P2R6	Q9P2R6	Arginine-glutamic acid dipeptide repeats protein	1.00455	0.319261	0.479445
PSMB4		P28070	P28070	Proteasome subunit beta type-4	-0.7517	0.318923	0.479819
MIF		P14174	P14174	Macrophage migration inhibitory factor	0.767967	0.318523	0.48026
SLC17A8		Q8NDX2-2;Q8NDX2	Q8NDX2-2;Q8NDX2	Vesicular glutamate transporter 3	-0.854933	0.317161	0.481769
UQCRQ		O14949	O14949	Cytochrome b-c1 complex subunit 8	0.747767	0.316544	0.482455
RANBP1		P43487;P43487-2	P43487;P43487-2	Ran-specific GTPase-activating protein	1.01717	0.314611	0.484607
TBC1D15		Q8TC07;Q8TC07-2;Q8TC07-3	Q8TC07;Q8TC07-2;Q8TC07-3	TBC1 domain family member 15	-0.722616	0.313902	0.485398
NDUFS7		O75251;O75251-2	O75251;O75251-2	NADH dehydrogenase [ubiquinone] iron-sulfur protein 7, mitochondrial	0.746233	0.312785	0.486648
pT7SVwtE2	E2	pT7SVwtE2	pT7SVwtE2		2.28202	0.312548	0.486914	viral
GANAB		Q14697-2	Q14697-2	Neutral alpha-glucosidase AB	0.823717	0.311543	0.488042
YWHAG		P61981	P61981	14-3-3 protein gamma;14-3-3 protein gamma, N-terminally processed	-0.76765	0.310561	0.489147
UBE3A		Q05086;Q05086-2;Q05086-3	Q05086;Q05086-2;Q05086-3	Ubiquitin-protein ligase E3A	0.751633	0.307546	0.492554
RRP8		O43159	O43159	Ribosomal RNA-processing protein 8	1.18707	0.305903	0.494421
AGPS		O00116	O00116	Alkyldihydroxyacetonephosphate synthase, peroxisomal	0.665867	0.305542	0.494832
FREM3		P0C091	P0C091	FRAS1-related extracellular matrix protein 3	-1.59318	0.304084	0.496497
GATAD2A		Q86YP4;Q86YP4-2;Q86YP4-3	Q86YP4;Q86YP4-2;Q86YP4-3	Transcriptional repressor p66-alpha	1.10545	0.302584	0.498214
PTGES3		Q15185;Q15185-3;Q15185-4;Q15185-2	Q15185;Q15185-3;Q15185-4;Q15185-2	Prostaglandin E synthase 3	0.676334	0.300684	0.500398
DDX23		Q9BUQ8	Q9BUQ8	Probable ATP-dependent RNA helicase DDX23	0.943917	0.299625	0.50162
FAM98B		Q52LJ0-2;Q52LJ0	Q52LJ0-2;Q52LJ0	Protein FAM98B	0.892767	0.298777	0.502601	tRNA ligase
GNL3L		Q9NVN8	Q9NVN8	Guanine nucleotide-binding protein-like 3-like protein	0.924817	0.29819	0.50328
PSMB6		P28072	P28072	Proteasome subunit beta type-6	-0.868116	0.297401	0.504196
NCL		P19338	P19338	Nucleolin	-1.39752	0.296003	0.505821
TMEM55B		Q86T03-2;Q86T03	Q86T03-2;Q86T03	Transmembrane protein 55B	0.81665	0.29347	0.508781
ICT1		Q14197	Q14197	Peptidyl-tRNA hydrolase ICT1, mitochondrial	0.95805	0.293299	0.50898
THUMPD3		Q9BV44	Q9BV44	THUMP domain-containing protein 3	-0.672117	0.291381	0.511233
PEG10		Q86TG7-2;Q86TG7	Q86TG7-2;Q86TG7	Retrotransposon-derived protein PEG10	0.704133	0.290629	0.512119
TP53RK		Q96S44	Q96S44	TP53-regulating kinase	0.6912	0.288835	0.514239
CNIH4		Q9P003	Q9P003	Protein cornichon homolog 4	-1.23782	0.288124	0.515082
NKRF		O15226;O15226-2	O15226;O15226-2	NF-kappa-B-repressing factor	-0.7202	0.287272	0.516093
PPIL3		Q9H2H8;Q9H2H8-2	Q9H2H8;Q9H2H8-2	Peptidyl-prolyl cis-trans isomerase-like 3	0.760483	0.285237	0.518517
LMF2		Q9BU23;Q9BU23-2;Q9BU23-3	Q9BU23;Q9BU23-2;Q9BU23-3	Lipase maturation factor 2	0.724183	0.285201	0.518559
MLF2		Q15773	Q15773	Myeloid leukemia factor 2	1.0062	0.284447	0.519461
UNC45A		Q9H3U1;Q9H3U1-2	Q9H3U1;Q9H3U1-2	Protein unc-45 homolog A	0.8443	0.281131	0.523442
PURA		Q00577;Q9UJV8;Q9UJV8-2	Q00577	Transcriptional activator protein Pur-alpha	-0.912317	0.280969	0.523638
CKAP5		Q14008;Q14008-2;Q14008-3	Q14008;Q14008-2;Q14008-3	Cytoskeleton-associated protein 5	-0.671033	0.280474	0.524235
VIM		P08670;P17661;P41219;P41219-2;P07197;P07196;P07197-2	P08670	Vimentin	0.955567	0.279664	0.525213
SNRPD2		P62316;P62316-2	P62316;P62316-2	Small nuclear ribonucleoprotein Sm D2	-1.092	0.276871	0.528602
MED31		Q9Y3C7	Q9Y3C7	Mediator of RNA polymerase II transcription subunit 31	-0.666667	0.275337	0.530473
SNRPG		P62308;A8MWD9	P62308;A8MWD9	Small nuclear ribonucleoprotein G;Small nuclear ribonucleoprotein G-like protein	-0.875266	0.274944	0.530952
UBE2S		Q16763	Q16763	Ubiquitin-conjugating enzyme E2 S	-0.636367	0.273959	0.532158
SBNO1		A3KN83;A3KN83-4;A3KN83-3;A3KN83-2	A3KN83;A3KN83-4;A3KN83-3;A3KN83-2	Protein strawberry notch homolog 1	0.643767	0.273333	0.532926
EIF6		P56537;P56537-2	P56537;P56537-2	Eukaryotic translation initiation factor 6	1.0696	0.272027	0.534531
NUP54		Q7Z3B4;Q7Z3B4-3	Q7Z3B4;Q7Z3B4-3	Nucleoporin p54	0.9673	0.271783	0.534832
HIGD1A		Q9Y241	Q9Y241	HIG1 domain family member 1A, mitochondrial	0.704483	0.270185	0.536803
ZFR		Q96KR1	Q96KR1	Zinc finger RNA-binding protein	-0.766417	0.2687	0.538642
CDSN		Q15517	Q15517	Corneodesmosin	1.04207	0.26423	0.544214
CAAP1		Q9H8G2	Q9H8G2	Caspase activity and apoptosis inhibitor 1	0.801967	0.263374	0.545288
CCDC137		Q6PK04	Q6PK04	Coiled-coil domain-containing protein 137	0.807867	0.260007	0.549531
GAPDH		P04406;P04406-2	P04406;P04406-2	Glyceraldehyde-3-phosphate dehydrogenase	0.529767	0.259646	0.549989
UPF3B		Q9BZI7;Q9BZI7-2	Q9BZI7;Q9BZI7-2	Regulator of nonsense transcripts 3B	-0.604567	0.256036	0.554579
DHCR24		Q15392;Q15392-2	Q15392;Q15392-2	Delta(24)-sterol reductase	0.70885	0.255048	0.555843
WDR55		Q9H6Y2;Q9H6Y2-2	Q9H6Y2;Q9H6Y2-2	WD repeat-containing protein 55	0.788317	0.254721	0.556261
ZNF771		Q7L3S4	Q7L3S4	Zinc finger protein 771	0.87735	0.252867	0.558641
MTCH1		Q9NZJ7;Q9NZJ7-2	Q9NZJ7;Q9NZJ7-2	Mitochondrial carrier homolog 1	0.880017	0.251513	0.560385
DDX46		Q7L014	Q7L014	Probable ATP-dependent RNA helicase DDX46	-0.720683	0.251335	0.560616
SFN;YWHAQ		P31947;P31947-2;P27348	P31947;P31947-2;P27348	14-3-3 protein sigma;14-3-3 protein theta	0.846217	0.251196	0.560795
CTCF		P49711;P49711-2	P49711;P49711-2	Transcriptional repressor CTCF	0.552	0.250396	0.561828
PSMA5		P28066;P28066-2	P28066;P28066-2	Proteasome subunit alpha type-5	0.568917	0.249684	0.562751
INA		Q16352	Q16352	Alpha-internexin	0.673467	0.248924	0.563736
PITRM1		Q5JRX3;Q5JRX3-3;Q5JRX3-2	Q5JRX3;Q5JRX3-3;Q5JRX3-2	Presequence protease, mitochondrial	0.62875	0.247017	0.566217
BAP18		Q8IXM2;Q8IXM2-3;Q8IXM2-2	Q8IXM2;Q8IXM2-3	Chromatin complexes subunit BAP18	0.8468	0.246888	0.566386
SLC1A5		Q15758	Q15758	Neutral amino acid transporter B(0)	0.696767	0.245817	0.567783
PDCD6IP		Q8WUM4;Q8WUM4-2	Q8WUM4;Q8WUM4-2	Programmed cell death 6-interacting protein	0.776583	0.243571	0.570728
CDK9		P50750;P50750-2	P50750;P50750-2	Cyclin-dependent kinase 9	0.678133	0.241763	0.573109
POLR1D		Q9Y2S0	Q9Y2S0	DNA-directed RNA polymerases I and III subunit RPAC2	0.726833	0.239846	0.575645
TTN		Q8WZ42;Q8WZ42-5;Q8WZ42-11;Q8WZ42-4;Q8WZ42-7;Q8WZ42-2;Q8WZ42-8;Q8WZ42-13;Q8WZ42-12;Q8WZ42-3;Q8WZ42-10;Q8WZ42-9	Q8WZ42;Q8WZ42-5;Q8WZ42-11;Q8WZ42-4;Q8WZ42-7;Q8WZ42-2;Q8WZ42-8;Q8WZ42-13;Q8WZ42-12;Q8WZ42-3;Q8WZ42-10;Q8WZ42-9	Titin	0.500833	0.238681	0.57719
STARD9		Q9P2P6	Q9P2P6	StAR-related lipid transfer protein 9	0.67875	0.238196	0.577835
TCEB1		Q15369;Q15369-2	Q15369;Q15369-2	Transcription elongation factor B polypeptide 1	0.656067	0.23634	0.58031
SLC16A1		P53985;P53985-2	P53985;P53985-2	Monocarboxylate transporter 1	0.7201	0.235467	0.581477
RBM25		P49756;P49756-2;P49756-3	P49756;P49756-2;P49756-3	RNA-binding protein 25	-0.793933	0.234509	0.582761
SART1		O43290	O43290	U4/U6.U5 tri-snRNP-associated protein 1	0.6694	0.232264	0.585783
NDUFA13		Q9P0J0;Q9P0J0-2	Q9P0J0;Q9P0J0-2	NADH dehydrogenase [ubiquinone] 1 alpha subcomplex subunit 13	0.716283	0.231682	0.586567
XPO1		O14980	O14980	Exportin-1	0.57285	0.231396	0.586953
NDUFA6		P56556	P56556	NADH dehydrogenase [ubiquinone] 1 alpha subcomplex subunit 6	0.7684	0.231326	0.587049
KRI1		Q8N9T8	Q8N9T8	Protein KRI1 homolog	-0.683067	0.231189	0.587234
RPS6KA3		P51812;Q6P0Q8;O15021;Q96GX5;Q9UK32;Q9Y2H9;Q96GX5-2;Q9UK32-2;Q96GX5-3;Q6P0Q8-2;O15021-2;O15021-3;O15021-1	P51812	Ribosomal protein S6 kinase alpha-3	0.7245	0.230839	0.587708	Ribosomal
RPTOR		Q8N122;Q8N122-3	Q8N122;Q8N122-3	Regulatory-associated protein of mTOR	0.502767	0.230136	0.58866
ALDOA		P04075;P04075-2;P05062	P04075;P04075-2	Fructose-bisphosphate aldolase A	1.14967	0.227323	0.592484
SAMHD1		Q9Y3Z3;Q9Y3Z3-4;Q9Y3Z3-2;Q9Y3Z3-3	Q9Y3Z3;Q9Y3Z3-4;Q9Y3Z3-2;Q9Y3Z3-3	Deoxynucleoside triphosphate triphosphohydrolase SAMHD1	0.6134	0.22602	0.594265
HNRNPH2		P55795	P55795	Heterogeneous nuclear ribonucleoprotein H2;Heterogeneous nuclear ribonucleoprotein H2, N-terminally processed	0.532033	0.225749	0.594635
HNRNPR		O43390;O43390-2;O43390-3;O43390-4	O43390;O43390-2;O43390-3;O43390-4	Heterogeneous nuclear ribonucleoprotein R	0.9858	0.224833	0.595892
SFPQ		P23246;P23246-2	P23246;P23246-2	Splicing factor, proline- and glutamine-rich	-1.0125	0.221987	0.599808
LAMB1		P07942	P07942	Laminin subunit beta-1	-0.641366	0.221776	0.600101
PHF21A		Q96BD5;Q96BD5-2;Q96BD5-3	Q96BD5;Q96BD5-2;Q96BD5-3	PHD finger protein 21A	1.01092	0.219851	0.602766
METTL13		Q8N6R0;Q8N6R0-3;Q8N6R0-4;Q8N6R0-2;Q8N6R0-1	Q8N6R0;Q8N6R0-3;Q8N6R0-4;Q8N6R0-2;Q8N6R0-1	Methyltransferase-like protein 13	-0.490333	0.218769	0.60427
TFAM		Q00059;Q00059-2	Q00059;Q00059-2	Transcription factor A, mitochondrial	0.8567	0.217606	0.60589
DTYMK		P23919;P23919-2	P23919;P23919-2	Thymidylate kinase	0.695217	0.217142	0.606538
SSR1		P43307;P43307-2	P43307;P43307-2	Translocon-associated protein subunit alpha	0.60435	0.216593	0.607305
PSIP1		O75475	O75475	PC4 and SFRS1-interacting protein	0.66305	0.215898	0.608277
PSMA2		P25787	P25787	Proteasome subunit alpha type-2	-0.548233	0.215668	0.6086
NACA		E9PAV3;Q13765;E9PAV3-2	E9PAV3;Q13765;E9PAV3-2	Nascent polypeptide-associated complex subunit alpha	-0.508216	0.214789	0.609833
POLR2K		P53803	P53803	DNA-directed RNA polymerases I, II, and III subunit RPABC4	0.72075	0.214314	0.610501
FXR2		P51116;P51114;P51114-2;P51114-3	P51116	Fragile X mental retardation syndrome-related protein 2	0.747483	0.211862	0.613957
NCKAP1		Q9Y2A7;Q9Y2A7-2	Q9Y2A7;Q9Y2A7-2	Nck-associated protein 1	0.543217	0.211386	0.614631
ODR4		Q5SWX8;Q5SWX8-3;Q5SWX8-4	Q5SWX8;Q5SWX8-3;Q5SWX8-4	Protein odr-4 homolog	0.470133	0.211277	0.614785
ARFGAP2		Q8N6H7;Q8N6H7-3;Q8N6H7-2	Q8N6H7;Q8N6H7-3;Q8N6H7-2	ADP-ribosylation factor GTPase-activating protein 2	0.740317	0.211276	0.614786
ARL2		P36404;P36404-2	P36404	ADP-ribosylation factor-like protein 2	0.50525	0.210975	0.615212
ZC3H18		Q86VM9;Q86VM9-2	Q86VM9;Q86VM9-2	Zinc finger CCCH domain-containing protein 18	-0.599433	0.208032	0.619395
MLF1IP		Q71F23;Q71F23-2;Q71F23-3	Q71F23;Q71F23-2;Q71F23-3	Centromere protein U	-0.5215	0.207759	0.619785
ALDOC		P09972	P09972	Fructose-bisphosphate aldolase C	-0.745633	0.207116	0.620703
CTSC		P53634	P53634	Dipeptidyl peptidase 1;Dipeptidyl peptidase 1 exclusion domain chain;Dipeptidyl peptidase 1 heavy chain;Dipeptidyl peptidase 1 light chain	0.760767	0.206769	0.621199
PLK1		P53350	P53350	Serine/threonine-protein kinase PLK1	-0.517317	0.206044	0.622237
PPP1CC		P36873;P36873-2	P36873;P36873-2	Serine/threonine-protein phosphatase PP1-gamma catalytic subunit	0.529867	0.205858	0.622504
NOLC1		Q14978;Q14978-3;Q14978-2	Q14978;Q14978-3;Q14978-2	Nucleolar and coiled-body phosphoprotein 1	-0.772033	0.204995	0.623741
MT-ATP6		P00846	P00846	ATP synthase subunit a	0.67245	0.204976	0.62377
ASF1B		Q9NVP2	Q9NVP2	Histone chaperone ASF1B	0.707967	0.203151	0.626396
NKAP		Q8N5F7;Q5M9Q1	Q8N5F7	NF-kappa-B-activating protein	0.6564	0.20307	0.626513
DFFB		O76075;O76075-2	O76075;O76075-2	DNA fragmentation factor subunit beta	0.552817	0.200386	0.630397
SRSF11		Q05519;Q05519-2	Q05519;Q05519-2	Serine/arginine-rich splicing factor 11	-0.742217	0.199958	0.631018
MARK2		Q7KZI7;Q7KZI7-4;Q7KZI7-10;Q7KZI7-13;Q7KZI7-7;Q7KZI7-2;Q7KZI7-15;Q7KZI7-5;Q7KZI7-16;Q7KZI7-9;Q7KZI7-12;Q7KZI7-14;Q7KZI7-3;Q7KZI7-6;Q7KZI7-11;Q7KZI7-8	Q7KZI7;Q7KZI7-4;Q7KZI7-10;Q7KZI7-13;Q7KZI7-7;Q7KZI7-2;Q7KZI7-15;Q7KZI7-5;Q7KZI7-16;Q7KZI7-9;Q7KZI7-12;Q7KZI7-14;Q7KZI7-3;Q7KZI7-6;Q7KZI7-11;Q7KZI7-8	Serine/threonine-protein kinase MARK2	-0.614333	0.199092	0.632278
MOGS		Q13724;Q13724-2	Q13724;Q13724-2	Mannosyl-oligosaccharide glucosidase	-0.4897	0.193775	0.640066
STRN		O43815;O43815-2	O43815;O43815-2	Striatin	0.4446	0.192932	0.64131
STAU2		Q9NUL3;Q9NUL3-4;Q9NUL3-6;Q9NUL3-8;Q9NUL3-3;Q9NUL3-7;Q9NUL3-2	Q9NUL3;Q9NUL3-4;Q9NUL3-6;Q9NUL3-8;Q9NUL3-3;Q9NUL3-7;Q9NUL3-2	Double-stranded RNA-binding protein Staufen homolog 2	0.6504	0.19188	0.642865
DDX47		Q9H0S4;Q9H0S4-2	Q9H0S4;Q9H0S4-2	Probable ATP-dependent RNA helicase DDX47	0.561117	0.19037	0.645104
SCD		O00767	O00767	Acyl-CoA desaturase	0.572967	0.19023	0.645313
POFUT1		Q9H488;Q9H488-2	Q9H488;Q9H488-2	GDP-fucose protein O-fucosyltransferase 1	0.6039	0.189827	0.645911
COPG1		Q9Y678	Q9Y678	Coatomer subunit gamma-1	0.651683	0.189155	0.646912
LMNB1		P20700	P20700	Lamin-B1	-0.5673	0.188973	0.647183
FUS		P35637;P35637-2	P35637;P35637-2	RNA-binding protein FUS	-0.4916	0.188211	0.64832
CDC123		O75794	O75794	Cell division cycle protein 123 homolog	0.520817	0.1861	0.651478
GK;GK3P		P32189;P32189-1;P32189-4;Q14409;P32189-2	P32189;P32189-1;P32189-4;Q14409;P32189-2	Glycerol kinase;Putative glycerol kinase 3	0.38585	0.184945	0.653214
PRPSAP2		O60256;O60256-4;O60256-2	O60256;O60256-4;O60256-2	Phosphoribosyl pyrophosphate synthase-associated protein 2	-0.47405	0.183019	0.656117
FBLL1		A6NHQ2	A6NHQ2	rRNA/tRNA 2-O-methyltransferase fibrillarin-like protein 1	0.679116	0.182785	0.656471
PRPF38B		Q5VTL8;Q5VTL8-2	Q5VTL8;Q5VTL8-2	Pre-mRNA-splicing factor 38B	-0.50135	0.182022	0.657624
NUP93		Q8N1F7;Q8N1F7-2	Q8N1F7;Q8N1F7-2	Nuclear pore complex protein Nup93	0.6754	0.180837	0.659421
HIST2H2AB;H2AFV		Q8IUE6;Q71UI9-5	Q8IUE6;Q71UI9-5	Histone H2A type 2-B;Histone H2A.V	0.589183	0.180549	0.659859
LSS		P48449;P48449-2;P48449-3	P48449;P48449-2;P48449-3	Lanosterol synthase	0.420967	0.179463	0.66151
CSE1L		P55060;P55060-4;P55060-3	P55060;P55060-4;P55060-3	Exportin-2	0.447233	0.178758	0.662586
CEPT1		Q9Y6K0	Q9Y6K0	Choline/ethanolaminephosphotransferase 1	0.529867	0.176366	0.666245
MYEF2		Q9P2K5;Q9P2K5-3;Q9P2K5-2	Q9P2K5;Q9P2K5-3;Q9P2K5-2	Myelin expression factor 2	-0.488683	0.174651	0.668882
RBX1		P62877	P62877	E3 ubiquitin-protein ligase RBX1;E3 ubiquitin-protein ligase RBX1, N-terminally processed	0.601917	0.173309	0.670952
FAM60A		Q9NP50	Q9NP50	Protein FAM60A	-0.513133	0.171894	0.673141
DROSHA		Q9NRR4;Q9NRR4-3;Q9NRR4-2;Q9NRR4-4	Q9NRR4;Q9NRR4-3;Q9NRR4-2;Q9NRR4-4	Ribonuclease 3	0.5411	0.171387	0.673927
FKBP10		Q96AY3	Q96AY3	Peptidyl-prolyl cis-trans isomerase FKBP10	0.407667	0.17098	0.674559
DPYSL2		Q16555;Q16555-2	Q16555;Q16555-2	Dihydropyrimidinase-related protein 2	-0.500683	0.170489	0.675323
YARS2		Q9Y2Z4	Q9Y2Z4	Tyrosine--tRNA ligase, mitochondrial	-0.447066	0.169407	0.677006
PSMA6		P60900;P60900-2;P60900-3	P60900;P60900-2	Proteasome subunit alpha type-6	0.475783	0.168317	0.678708
CCNT1		O60563	O60563	Cyclin-T1	0.489167	0.168098	0.67905
FBXO9		Q9UK97;Q9UK97-3;Q9UK97-2	Q9UK97;Q9UK97-3;Q9UK97-2	F-box only protein 9	-0.441367	0.166577	0.681433
SEC24A		O95486	O95486	Protein transport protein Sec24A	0.388983	0.166098	0.682185
DICER1		Q9UPY3;Q9UPY3-2;Q9UPY3-3	Q9UPY3;Q9UPY3-2	Endoribonuclease Dicer	0.363233	0.165826	0.682612
GEMIN7		Q9H840	Q9H840	Gem-associated protein 7	0.567684	0.165747	0.682737
PSMB5		P28074;P28074-3;P28074-2	P28074;P28074-3	Proteasome subunit beta type-5	0.581333	0.164642	0.684475
OXCT1		P55809;P55809-2	P55809	Succinyl-CoA:3-ketoacid coenzyme A transferase 1, mitochondrial	0.511233	0.163826	0.685763
RMND1		Q9NWS8;Q9NWS8-3	Q9NWS8;Q9NWS8-3	Required for meiotic nuclear division protein 1 homolog	0.48745	0.162941	0.687162
OSTC		Q9NRP0;Q9NRP0-2	Q9NRP0;Q9NRP0-2	Oligosaccharyltransferase complex subunit OSTC	0.552033	0.162685	0.687567
NHP2		Q9NX24	Q9NX24	H/ACA ribonucleoprotein complex subunit 2	0.498467	0.161563	0.689346
DSTN		P60981	P60981	Destrin	-0.5155	0.161081	0.690112
PUSL1		Q8N0Z8	Q8N0Z8	tRNA pseudouridine synthase-like 1	0.560667	0.16071	0.6907
MAGED2;MAGED1		Q9UNF1;Q9UNF1-2;Q9Y5V3;Q9Y5V3-2	Q9UNF1;Q9UNF1-2;Q9Y5V3;Q9Y5V3-2	Melanoma-associated antigen D2;Melanoma-associated antigen D1	0.432133	0.159452	0.692704
GIT2		Q14161;Q14161-2;Q14161-11;Q14161-7;Q14161-9;Q14161-6;Q14161-10;Q14161-8;Q14161-4;Q14161-5;Q14161-3	Q14161;Q14161-2;Q14161-11;Q14161-7;Q14161-9;Q14161-6;Q14161-10;Q14161-8;Q14161-4;Q14161-5;Q14161-3	ARF GTPase-activating protein GIT2	0.5194	0.15683	0.6969
MRPL16		Q9NX20	Q9NX20	39S ribosomal protein L16, mitochondrial	0.577733	0.155447	0.699122
INTS9		Q9NV88;Q9NV88-3;Q9NV88-2	Q9NV88;Q9NV88-3;Q9NV88-2	Integrator complex subunit 9	-0.391583	0.155224	0.699481
DDAH1		O94760;O94760-2	O94760;O94760-2	N(G),N(G)-dimethylarginine dimethylaminohydrolase 1	-0.454833	0.154283	0.700999
DEK		P35659;P35659-2	P35659;P35659-2	Protein DEK	-0.4125	0.153425	0.702385
CASP3		P42574	P42574	Caspase-3;Caspase-3 subunit p17;Caspase-3 subunit p12	-0.456883	0.150964	0.706376
ACAD11		Q709F0;Q709F0-3	Q709F0;Q709F0-3	Acyl-CoA dehydrogenase family member 11	0.376467	0.150783	0.70667
DSC1		Q08554;Q08554-2	Q08554;Q08554-2	Desmocollin-1	-0.344883	0.150345	0.707384
LIG3		P49916;P49916-4;P49916-3;P49916-2	P49916;P49916-4;P49916-3;P49916-2	DNA ligase 3	0.367784	0.148229	0.710838
HIST1H3A;H3F3A;HIST2H3A;HIST3H3;H3F3C		P68431;P84243;Q71DI3;Q16695;Q6NXT2	P68431;P84243;Q71DI3;Q16695;Q6NXT2	Histone H3.1;Histone H3.3;Histone H3.2;Histone H3.1t;Histone H3.3C	0.493333	0.148158	0.710954
SPATS2L		Q9NUQ6;Q9NUQ6-2;Q9NUQ6-4;Q9NUQ6-3	Q9NUQ6;Q9NUQ6-2;Q9NUQ6-4;Q9NUQ6-3	SPATS2-like protein	0.566767	0.148074	0.711093
WDHD1		O75717;O75717-2	O75717;O75717-2	WD repeat and HMG-box DNA-binding protein 1	-0.450317	0.146238	0.714106
CTSB		P07858	P07858	Cathepsin B;Cathepsin B light chain;Cathepsin B heavy chain	-0.676433	0.145949	0.71458
PTDSS1		P48651;P48651-3;P48651-2	P48651;P48651-3;P48651-2	Phosphatidylserine synthase 1	0.378917	0.145891	0.714675
PNP		P00491	P00491	Purine nucleoside phosphorylase	-0.635767	0.144307	0.717287
PRPF40A		O75400;O75400-2;O75400-3;Q6NWY9;Q6NWY9-2;Q6NWY9-3	O75400;O75400-2;O75400-3	Pre-mRNA-processing factor 40 homolog A	0.3931	0.143904	0.717953
MRPS15		P82914	P82914	28S ribosomal protein S15, mitochondrial	-0.454033	0.143192	0.719131
ECD		O95905;O95905-3;O95905-2	O95905;O95905-3;O95905-2	Protein SGT1	0.446333	0.142945	0.71954
SAMM50		Q9Y512	Q9Y512	Sorting and assembly machinery component 50 homolog	0.4936	0.142837	0.719719
UCHL5		Q9Y5K5;Q9Y5K5-2;Q9Y5K5-4;Q9Y5K5-3	Q9Y5K5;Q9Y5K5-2;Q9Y5K5-4;Q9Y5K5-3	Ubiquitin carboxyl-terminal hydrolase isozyme L5	-0.501083	0.142593	0.720124
PSMD4		P55036;P55036-2	P55036;P55036-2	26S proteasome non-ATPase regulatory subunit 4	-0.388417	0.141077	0.722642
SEC61A1		P61619;P61619-3	P61619;P61619-3	Protein transport protein Sec61 subunit alpha isoform 1	0.418933	0.140707	0.723257
SIN3A		Q96ST3	Q96ST3	Paired amphipathic helix protein Sin3a	0.423467	0.140617	0.723408
OAT		P04181;P04181-2	P04181;P04181-2	Ornithine aminotransferase, mitochondrial;Ornithine aminotransferase, hepatic form;Ornithine aminotransferase, renal form	-0.41195	0.137855	0.728023
UTP23		Q9BRU9;Q9BRU9-2	Q9BRU9;Q9BRU9-2	rRNA-processing protein UTP23 homolog	0.452533	0.136034	0.731082
TBL2		Q9Y4P3	Q9Y4P3	Transducin beta-like protein 2	0.446584	0.135404	0.732143
PRPF3		O43395;O43395-3	O43395;O43395-3	U4/U6 small nuclear ribonucleoprotein Prp3	0.515067	0.133616	0.735163
SYNCRIP		O60506;O60506-3;O60506-2;O60506-4;O60506-5	O60506;O60506-3;O60506-2;O60506-4;O60506-5	Heterogeneous nuclear ribonucleoprotein Q	-0.70005	0.13355	0.735275
HNRNPUL2		Q1KMD3	Q1KMD3	Heterogeneous nuclear ribonucleoprotein U-like protein 2	0.454067	0.133031	0.736155
ACOT9		Q9Y305;Q9Y305-2;Q9Y305-4;Q9Y305-3	Q9Y305;Q9Y305-2;Q9Y305-4;Q9Y305-3	Acyl-coenzyme A thioesterase 9, mitochondrial	0.40705	0.132804	0.73654
MRPL14		Q6P1L8	Q6P1L8	39S ribosomal protein L14, mitochondrial	-0.43375	0.130812	0.739926
POLE3		Q9NRF9	Q9NRF9	DNA polymerase epsilon subunit 3	0.344617	0.130362	0.740692
SSBP1		Q04837	Q04837	Single-stranded DNA-binding protein, mitochondrial	-0.454433	0.129281	0.742538
TMEM97		Q5BJF2	Q5BJF2	Transmembrane protein 97	-0.32835	0.128444	0.743971
POLR2A		P24928;P24928-2	P24928;P24928-2	DNA-directed RNA polymerase II subunit RPB1	-0.351717	0.126894	0.74663
GTF3C1		Q12789;Q12789-3	Q12789;Q12789-3	General transcription factor 3C polypeptide 1	0.424016	0.125287	0.749399
WDR18		Q9BV38	Q9BV38	WD repeat-containing protein 18	-0.501917	0.122564	0.754111
CPSF2		Q9P2I0	Q9P2I0	Cleavage and polyadenylation specificity factor subunit 2	-0.300567	0.122438	0.754331
PAICS		P22234;P22234-2	P22234;P22234-2	Multifunctional protein ADE2;Phosphoribosylaminoimidazole-succinocarboxamide synthase;Phosphoribosylaminoimidazole carboxylase	0.351367	0.122311	0.754551
SPATS2		Q86XZ4	Q86XZ4	Spermatogenesis-associated serine-rich protein 2	0.475967	0.119722	0.759063
COX7A2		P14406	P14406	Cytochrome c oxidase subunit 7A2, mitochondrial	-0.44635	0.118519	0.761169
F10		P00742	P00742	Coagulation factor X;Factor X light chain;Factor X heavy chain;Activated factor Xa heavy chain	-0.633383	0.118034	0.76202
HBB		P68871	P68871	Hemoglobin subunit beta;LVV-hemorphin-7	0.631717	0.11669	0.764381
HIST1H4A		P62805	P62805	Histone H4	0.454083	0.114428	0.768373
PIGK		Q92643;Q92643-2	Q92643;Q92643-2	GPI-anchor transamidase	0.3244	0.113676	0.769705
CAPNS1		P04632	P04632	Calpain small subunit 1	-0.3567	0.112942	0.771007
RFC2		P35250;P35250-2	P35250;P35250-2	Replication factor C subunit 2	-0.292783	0.112547	0.771708
AAAS		Q9NRG9;Q9NRG9-2	Q9NRG9;Q9NRG9-2	Aladin	0.287817	0.111568	0.773449
ADAP1		O75689;O75689-3;O75689-2	O75689;O75689-3;O75689-2	Arf-GAP with dual PH domain-containing protein 1	-0.31845	0.10968	0.776819
PGM2		Q96G03;Q96G03-2	Q96G03;Q96G03-2	Phosphoglucomutase-2	-0.29045	0.10833	0.779237
CBLL1		Q75N03;Q75N03-2	Q75N03;Q75N03-2	E3 ubiquitin-protein ligase Hakai	0.354017	0.107291	0.781105
BANF1		O75531	O75531	Barrier-to-autointegration factor;Barrier-to-autointegration factor, N-terminally processed	-0.375717	0.106815	0.78196
CREBRF		Q8IUR6;Q8IUR6-3	Q8IUR6;Q8IUR6-3	CREB3 regulatory factor	-0.6301	0.105957	0.783508
LYST		Q99698;Q99698-3;Q99698-2	Q99698;Q99698-3;Q99698-2	Lysosomal-trafficking regulator	0.49665	0.10442	0.786284
NOMO2;NOMO1;NOMO3		Q5JPE7;Q15155;P69849;Q5JPE7-3;Q5JPE7-2	Q5JPE7;Q15155;P69849;Q5JPE7-3;Q5JPE7-2	Nodal modulator 2;Nodal modulator 1;Nodal modulator 3	-0.30395	0.103511	0.787932
PABPN1		Q86U42;Q86U42-2;Q92843-2	Q86U42;Q86U42-2;Q92843-2	Polyadenylate-binding protein 2	-0.3796	0.102646	0.789503
CHAF1A		Q13111;Q13111-3;Q13111-2	Q13111;Q13111-3;Q13111-2	Chromatin assembly factor 1 subunit A	-0.293067	0.0995818	0.795093
ELAVL1		Q15717;Q15717-2	Q15717;Q15717-2	ELAV-like protein 1	-0.364734	0.0982054	0.797617
DHX38		Q92620;Q92620-2	Q92620;Q92620-2	Pre-mRNA-splicing factor ATP-dependent RNA helicase PRP16	0.283783	0.0975872	0.798754
CETN2;CETN1		P41208;Q12798	P41208;Q12798	Centrin-2;Centrin-1	-0.2898	0.0963815	0.800974
IQGAP2		Q13576;Q13576-3;Q13576-2	Q13576;Q13576-3;Q13576-2	Ras GTPase-activating-like protein IQGAP2	-0.255816	0.0937354	0.805869
FADS2		O95864;O95864-3	O95864;O95864-3	Fatty acid desaturase 2	0.28945	0.093713	0.805911
CHERP		Q8IWX8	Q8IWX8	Calcium homeostasis endoplasmic reticulum protein	0.273233	0.0903353	0.812203
MKI67		P46013;P46013-2	P46013;P46013-2	Antigen KI-67	0.343883	0.0887275	0.815216
PRPF4		O43172;O43172-2	O43172;O43172-2	U4/U6 small nuclear ribonucleoprotein Prp4	0.277	0.0887168	0.815236
OXA1L		Q15070;Q15070-2	Q15070;Q15070-2	Mitochondrial inner membrane protein OXA1L	0.267767	0.0887062	0.815256
SMCHD1		A6NHR9;A6NHR9-2;A6NHR9-3	A6NHR9;A6NHR9-2	Structural maintenance of chromosomes flexible hinge domain-containing protein 1	0.305083	0.0863313	0.819726
ESF1		Q9H501	Q9H501	ESF1 homolog	-0.26685	0.0849747	0.822291
AES		Q08117	Q08117	Amino-terminal enhancer of split	0.338833	0.083274	0.825517
SRSF12		Q8WXF0	Q8WXF0	Serine/arginine-rich splicing factor 12	0.275917	0.0823505	0.827274
PRDX4		Q13162	Q13162	Peroxiredoxin-4	-0.3435	0.0815887	0.828727
RNF157		Q96PX1;Q96PX1-2	Q96PX1;Q96PX1-2	RING finger protein 157	-0.299667	0.0802599	0.831266
CA2		P00918	P00918	Carbonic anhydrase 2	-0.328533	0.0801423	0.831491
DNAJC21		Q5F1R6;Q5F1R6-3;Q5F1R6-2	Q5F1R6;Q5F1R6-3;Q5F1R6-2	DnaJ homolog subfamily C member 21	0.244667	0.0801193	0.831535
ZNF512B		Q96KM6	Q96KM6	Zinc finger protein 512B	0.2518	0.079065	0.833556
C9orf114		Q5T280	Q5T280	Uncharacterized protein C9orf114	-0.287417	0.0786316	0.834389
CLTA		P09496-2;P09496;P09496-5;P09496-4;P09496-3	P09496-2;P09496;P09496-5;P09496-4;P09496-3	Clathrin light chain A	-0.29875	0.0757493	0.839945
UTP18		Q9Y5J1	Q9Y5J1	U3 small nucleolar RNA-associated protein 18 homolog	0.185517	0.0749408	0.84151
FAM96B		Q9Y3D0	Q9Y3D0	Mitotic spindle-associated MMXD complex subunit MIP18	0.26695	0.07492	0.84155
MLST8		Q9BVC4;Q9BVC4-4;Q9BVC4-3;Q9BVC4-5	Q9BVC4;Q9BVC4-4;Q9BVC4-3;Q9BVC4-5	Target of rapamycin complex subunit LST8	0.247033	0.0732478	0.844797
LUC7L2		Q9Y383;Q9Y383-3;Q9Y383-2;Q96HJ9-2	Q9Y383;Q9Y383-3;Q9Y383-2;Q96HJ9-2	Putative RNA-binding protein Luc7-like 2	-0.465917	0.0730806	0.845122
LARP7		Q4G0J3;Q4G0J3-3;Q4G0J3-2	Q4G0J3;Q4G0J3-3	La-related protein 7	0.239733	0.0721694	0.846897
UBA3		Q8TBC4;Q8TBC4-2	Q8TBC4;Q8TBC4-2	NEDD8-activating enzyme E1 catalytic subunit	0.259317	0.0720506	0.847129
CMSS1		Q9BQ75;Q9BQ75-2	Q9BQ75;Q9BQ75-2	Protein CMSS1	-0.203283	0.0709209	0.849335
MSH3		P20585	P20585	DNA mismatch repair protein Msh3	-0.188133	0.0692719	0.852566
FN1		P02751;P02751-4;P02751-10;P02751-6;P02751-5;P02751-9;P02751-14;P02751-13;P02751-8;P02751-17;P02751-3;P02751-7;P02751-15;P02751-12;P02751-11;P02751-2;P02751-16	P02751;P02751-4;P02751-10;P02751-6;P02751-5;P02751-9;P02751-14;P02751-13;P02751-8;P02751-17;P02751-3;P02751-7;P02751-15;P02751-12;P02751-11	Fibronectin;Anastellin;Ugl-Y1;Ugl-Y2;Ugl-Y3	-0.366267	0.0687546	0.853582
HNRNPC		P07910	P07910	Heterogeneous nuclear ribonucleoproteins C1/C2	-0.246067	0.0668695	0.857295
AGL		P35573;P35573-2;P35573-3	P35573;P35573-2;P35573-3	Glycogen debranching enzyme;4-alpha-glucanotransferase;Amylo-alpha-1,6-glucosidase	-0.556833	0.0668289	0.857375
PARP2		Q9UGN5;Q9UGN5-2	Q9UGN5;Q9UGN5-2	Poly [ADP-ribose] polymerase 2	-0.19735	0.0656677	0.859671
TSFM		P43897;P43897-2;P43897-3;P43897-4	P43897;P43897-2	Elongation factor Ts, mitochondrial	-0.255667	0.0619862	0.866989
TOMM22		Q9NS69	Q9NS69	Mitochondrial import receptor subunit TOM22 homolog	-0.23455	0.0613118	0.868337
KRT6B		P04259	P04259	Keratin, type II cytoskeletal 6B	0.311667	0.0606703	0.86962
CLIC1		O00299	O00299	Chloride intracellular channel protein 1	0.181484	0.0601719	0.870619
ACTG1		P63261	P63261	Actin, cytoplasmic 2;Actin, cytoplasmic 2, N-terminally processed	0.208067	0.059369	0.87223
CAMK2B;CAMK2G		Q13554;Q13554-4;Q13554-3;Q13554-6;Q13554-7;Q13554-8;Q13554-5;Q13554-2;Q13555;Q13555-5;Q13555-9;Q13555-2;Q13555-10;Q13555-3;Q13555-4;Q13555-7;Q13555-8;Q13555-6	Q13554;Q13554-4;Q13554-3;Q13554-6;Q13554-7;Q13554-8;Q13554-5;Q13554-2;Q13555;Q13555-5;Q13555-9;Q13555-2;Q13555-10;Q13555-3;Q13555-4;Q13555-7;Q13555-8;Q13555-6	Calcium/calmodulin-dependent protein kinase type II subunit beta;Calcium/calmodulin-dependent protein kinase type II subunit gamma	-0.19195	0.0589919	0.872988
PRSS3		P35030;P35030-5;P35030-3;P35030-2;P35030-4	P35030;P35030-5;P35030-3;P35030-2;P35030-4	Trypsin-3	-0.259333	0.0588961	0.87318
PRKCA		P17252	P17252	Protein kinase C alpha type	0.18825	0.0584818	0.874014
ACTN4;ACTN1		O43707;P12814;O43707-2;P12814-2;P12814-3;P12814-4;O43707-3	O43707;P12814;O43707-2;P12814-2;P12814-3;P12814-4;O43707-3	Alpha-actinin-4;Alpha-actinin-1	-0.25395	0.0581965	0.874588
SNRPD1		P62314	P62314	Small nuclear ribonucleoprotein Sm D1	-0.221717	0.0567154	0.877576
pT7SVwtUGAnsP4	NSP4	pT7SVwtUGAnsP4	pT7SVwtUGAnsP4		-0.183583	0.0560373	0.878947	viral
GAR1		Q9NY12;Q9NY12-2	Q9NY12;Q9NY12-2	H/ACA ribonucleoprotein complex subunit 1	-0.219367	0.0560087	0.879005
DDX19A;DDX19B		Q9NUU7;Q9UMR2;Q9UMR2-3;Q9NUU7-2;Q9UMR2-2;Q9UMR2-4	Q9NUU7;Q9UMR2;Q9UMR2-3;Q9NUU7-2;Q9UMR2-2;Q9UMR2-4	ATP-dependent RNA helicase DDX19A;ATP-dependent RNA helicase DDX19B	0.17365	0.055279	0.880483
SNRNP70		P08621;P08621-2;P08621-3;P08621-4	P08621;P08621-2;P08621-3	U1 small nuclear ribonucleoprotein 70 kDa	0.2632	0.0547294	0.881598
MAML2		Q8IZL2	Q8IZL2	Mastermind-like protein 2	-0.2652	0.0540119	0.883056
PREPL		Q4J6C6;Q4J6C6-4;Q4J6C6-2;Q4J6C6-3	Q4J6C6;Q4J6C6-4;Q4J6C6-2;Q4J6C6-3	Prolyl endopeptidase-like	-0.153917	0.0535187	0.884059
SERBP1		Q8NC51;Q8NC51-3;Q8NC51-4;Q8NC51-2	Q8NC51;Q8NC51-3;Q8NC51-4;Q8NC51-2	Plasminogen activator inhibitor 1 RNA-binding protein	0.18025	0.0518777	0.887406
SMARCC2;SMARCC1		Q8TAQ2;Q92922;Q8TAQ2-2;Q8TAQ2-3	Q8TAQ2;Q92922;Q8TAQ2-2;Q8TAQ2-3	SWI/SNF complex subunit SMARCC2;SWI/SNF complex subunit SMARCC1	0.16865	0.0509818	0.889238
PSMA7;PSMA8		O14818;O14818-2;Q8TAA3;Q8TAA3-2;Q8TAA3-5;O14818-4	O14818;O14818-2;Q8TAA3;Q8TAA3-2;Q8TAA3-5	Proteasome subunit alpha type-7;Proteasome subunit alpha type-7-like	-0.143533	0.0506733	0.88987
IGF2BP3		O00425;O00425-2	O00425	Insulin-like growth factor 2 mRNA-binding protein 3	0.170117	0.0486534	0.894019
SULT1A1;SULT1A2		P50225;P50226;P0DMM9-2;P0DMN0;P0DMM9;P0DMM9-3	P50225;P50226;P0DMM9-2;P0DMN0;P0DMM9;P0DMM9-3	Sulfotransferase 1A1;Sulfotransferase 1A2	0.190283	0.0483564	0.89463
FLOT1		O75955;O75955-2	O75955;O75955-2	Flotillin-1	-0.15085	0.0473398	0.896727
CBFA2T2		O43439;O43439-2;O43439-5;O43439-4	O43439;O43439-2;O43439-5;O43439-4	Protein CBFA2T2	-0.133033	0.0469539	0.897524
RBM4;RBM4B		Q9BWF3;Q9BQ04;Q9BWF3-4;Q9BWF3-3;Q9BWF3-2	Q9BWF3;Q9BQ04;Q9BWF3-4	RNA-binding protein 4;RNA-binding protein 4B	0.138584	0.0462452	0.89899
IGHV3-13		P01766;P01780;P01763;P01762;A0A0B4J1V1;P01782;A0A0B4J1X8;P01767;P01772;P01768;P01764;A0A075B6Q5;A0A0B4J1V0;A0A0A0MS15	P01766;P01780;P01763;P01762;A0A0B4J1V1;P01782;A0A0B4J1X8;P01767;P01772;P01768;P01764;A0A075B6Q5;A0A0B4J1V0;A0A0A0MS15	Ig heavy chain V-III region BRO;Ig heavy chain V-III region JON;Ig heavy chain V-III region WEA;Ig heavy chain V-III region TRO;Ig heavy chain V-III region DOB;Ig heavy chain V-III region BUT;Ig heavy chain V-III region KOL;Ig heavy chain V-III region CAM;Ig heavy chain V-III region VH26	-0.201117	0.0448242	0.901936
MAP1S		Q66K74;Q66K74-2	Q66K74;Q66K74-2	Microtubule-associated protein 1S;MAP1S heavy chain;MAP1S light chain	0.11575	0.04427	0.903088
PFN2		P35080;P35080-2	P35080;P35080-2	Profilin-2	-0.129583	0.0429948	0.905743
ADRM1		Q16186	Q16186	Proteasomal ubiquitin receptor ADRM1	0.1725	0.0427004	0.906358
KIAA1279		Q96EK5	Q96EK5	KIF1-binding protein	0.120133	0.0411108	0.909681
USP39		Q53GS9;Q53GS9-2;Q53GS9-3	Q53GS9;Q53GS9-2;Q53GS9-3	U4/U6.U5 tri-snRNP-associated protein 2	0.128234	0.0400612	0.911882
DDX55		Q8NHQ9;Q8NHQ9-2	Q8NHQ9	ATP-dependent RNA helicase DDX55	-0.115567	0.0391144	0.913872
NCAPD3		P42695	P42695	Condensin-2 complex subunit D3	0.128017	0.0388566	0.914415
RACGAP1		Q9H0H5	Q9H0H5	Rac GTPase-activating protein 1	0.115467	0.0372599	0.917783
ERO1L		Q96HE7	Q96HE7	ERO1-like protein alpha	-0.1273	0.0371102	0.9181
ATP2B1;ATP2B4;ATP2B2;ATP2B3		P20020;P23634;Q01814;Q16720;P23634-2;Q16720-2;P23634-6;Q01814-2;Q16720-8;P23634-5;Q16720-7;P23634-4;Q16720-6;Q01814-4;P23634-3;Q16720-3;Q16720-5;Q01814-7;P20020-5;P20020-2;P20020-6;Q01814-3;P23634-7;Q01814-6;Q16720-4;Q01814-8;P20020-3;Q01814-5;P23634-8;P20020-4	P20020;P23634;Q01814;Q16720;P23634-2;Q16720-2;P23634-6;Q01814-2;Q16720-8;P23634-5;Q16720-7;P23634-4;Q16720-6;Q01814-4;P23634-3;Q16720-3;Q16720-5;Q01814-7;P20020-5;P20020-2;P20020-6;Q01814-3;P23634-7;Q01814-6;Q16720-4;Q01814-8;P20020-3;Q01814-5;P23634-8;P20020-4	Plasma membrane calcium-transporting ATPase 1;Plasma membrane calcium-transporting ATPase 4;Plasma membrane calcium-transporting ATPase 2;Plasma membrane calcium-transporting ATPase 3	-0.116517	0.0343618	0.923928
MED19		A0JLT2;A0JLT2-2	A0JLT2;A0JLT2-2	Mediator of RNA polymerase II transcription subunit 19	0.15065	0.0333971	0.925983
GEMIN4		P57678	P57678	Gem-associated protein 4	0.0983337	0.0332105	0.926381
SCN7A		Q01118	Q01118	Sodium channel protein type 7 subunit alpha	-0.0972665	0.0311497	0.930787
NAA25		Q14CX7;Q14CX7-2	Q14CX7;Q14CX7-2	N-alpha-acetyltransferase 25, NatB auxiliary subunit	0.0885668	0.0311004	0.930893
UBE2N;UBE2NL		P61088;Q5JXB2	P61088;Q5JXB2	Ubiquitin-conjugating enzyme E2 N;Putative ubiquitin-conjugating enzyme E2 N-like	0.1202	0.0306432	0.931873
PIGT		Q969N2;Q969N2-2;Q969N2-4;Q969N2-5;Q969N2-3;Q969N2-6	Q969N2;Q969N2-2;Q969N2-4;Q969N2-5;Q969N2-3;Q969N2-6	GPI transamidase component PIG-T	-0.0970999	0.0302989	0.932612
RSL24D1		Q9UHA3	Q9UHA3	Probable ribosome biogenesis protein RLP24	-0.0997666	0.0288258	0.935781
SFXN4		Q6P4A7;Q6P4A7-3;Q6P4A7-2	Q6P4A7;Q6P4A7-3;Q6P4A7-2	Sideroflexin-4	-0.0914332	0.0284916	0.936501
KIAA0020		Q15397	Q15397	Pumilio domain-containing protein KIAA0020	-0.106283	0.0273763	0.93891
CHUK		O15111	O15111	Inhibitor of nuclear factor kappa-B kinase subunit alpha	0.0686332	0.0273535	0.938959
MKRN2		Q9H000;Q9H000-2	Q9H000;Q9H000-2	Probable E3 ubiquitin-protein ligase makorin-2	0.088	0.0259064	0.942093
CDKN2A;CDKN2B		P42771;P42771-4;P42771-2;P42772;P42771-3	P42771;P42771-4;P42771-2;P42772	Cyclin-dependent kinase inhibitor 2A, isoforms 1/2/3;Cyclin-dependent kinase 4 inhibitor B	0.108667	0.023504	0.947318
PIP5K1A		Q99755;Q99755-2;Q99755-4;Q99755-3	Q99755;Q99755-2;Q99755-4;Q99755-3	Phosphatidylinositol 4-phosphate 5-kinase type-1 alpha	-0.0783831	0.0224085	0.949711
OSGEP		Q9NPF4	Q9NPF4	Probable tRNA threonylcarbamoyladenosine biosynthesis protein OSGEP	-0.0770664	0.0215623	0.951563
CENPV		Q7Z7K6;Q7Z7K6-3;Q7Z7K6-2	Q7Z7K6;Q7Z7K6-3;Q7Z7K6-2	Centromere protein V	0.0641168	0.0208276	0.953175
NME4		O00746;O00746-2	O00746;O00746-2	Nucleoside diphosphate kinase, mitochondrial	0.0565667	0.0197983	0.955436
ILF3		Q12906-4;Q12906-6;Q12906-7	Q12906-4;Q12906-6;Q12906-7	Interleukin enhancer-binding factor 3	-0.0647999	0.0181964	0.958967
POP7		O75817	O75817	Ribonuclease P protein subunit p20	-0.0670001	0.0180969	0.959187
NUP210		Q8TEM1;Q8TEM1-2	Q8TEM1;Q8TEM1-2	Nuclear pore membrane glycoprotein 210	-0.0449832	0.0179296	0.959556
KIF3A		Q9Y496	Q9Y496	Kinesin-like protein KIF3A	-0.064	0.0179174	0.959583
TRMT2A		Q8IZ69;Q8IZ69-2	Q8IZ69;Q8IZ69-2	tRNA (uracil-5-)-methyltransferase homolog A	0.0662166	0.0172133	0.96114
UTP15		Q8TED0;Q8TED0-2;Q8TED0-3	Q8TED0;Q8TED0-2;Q8TED0-3	U3 small nucleolar RNA-associated protein 15 homolog	-0.0502165	0.0170551	0.96149
PAIP2		Q9BPZ3	Q9BPZ3	Polyadenylate-binding protein-interacting protein 2	-0.0600665	0.0169177	0.961795
MMS19		Q96T76;Q96T76-9;Q96T76-8	Q96T76;Q96T76-9;Q96T76-8	MMS19 nucleotide excision repair protein homolog	0.0540334	0.0163693	0.96301
L1TD1		Q5T7N2	Q5T7N2	LINE-1 type transposase domain-containing protein 1	0.0632668	0.0161441	0.963509
RBM15		Q96T37;Q96T37-4;Q96T37-2;Q96T37-3	Q96T37;Q96T37-4;Q96T37-2;Q96T37-3	Putative RNA-binding protein 15	0.0502667	0.016009	0.963809
C8orf33		Q9H7E9;Q9H7E9-2	Q9H7E9;Q9H7E9-2	UPF0488 protein C8orf33	0.0622168	0.0147495	0.966608
LUC7L3		O95232;O95232-2	O95232	Luc7-like protein 3	0.0670668	0.0144545	0.967265
DLGAP5		Q15398;Q15398-1;Q15398-3	Q15398;Q15398-1;Q15398-3	Disks large-associated protein 5	0.0538001	0.0141725	0.967893
PITX2;PITX1;PITX3		Q99697-2;P78337;Q99697-3;Q99697;O75364	Q99697-2;P78337;Q99697-3;Q99697;O75364	Pituitary homeobox 2;Pituitary homeobox 1;Pituitary homeobox 3	0.0527668	0.0140013	0.968275
ZNF326		Q5BKZ1;Q5BKZ1-3;Q5BKZ1-2	Q5BKZ1	DBIRD complex subunit ZNF326	-0.0417999	0.0133772	0.969667
ECHDC1		Q9NTX5;Q9NTX5-3;Q9NTX5-6;Q9NTX5-2	Q9NTX5;Q9NTX5-3;Q9NTX5-6;Q9NTX5-2	Ethylmalonyl-CoA decarboxylase	0.0473668	0.0131491	0.970177
APMAP		Q9HDC9;Q9HDC9-2	Q9HDC9;Q9HDC9-2	Adipocyte plasma membrane-associated protein	0.0458167	0.0129291	0.970668
SRSF2;SRSF8		Q01130;Q01130-2;Q9BRL6;Q9BRL6-2	Q01130;Q01130-2;Q9BRL6;Q9BRL6-2	Serine/arginine-rich splicing factor 2;Serine/arginine-rich splicing factor 8	0.0612002	0.0128678	0.970805
TUBB2A		Q13885	Q13885	Tubulin beta-2A chain	0.0459668	0.0121298	0.972457
ARHGEF1		Q92888;Q92888-2;Q92888-3;Q92888-4	Q92888;Q92888-2;Q92888-3;Q92888-4	Rho guanine nucleotide exchange factor 1	0.03105	0.0118803	0.973015
FTSJ3		Q8IY81	Q8IY81	pre-rRNA processing protein FTSJ3	-0.0586666	0.011768	0.973267
RRM2		P31350;P31350-2	P31350;P31350-2	Ribonucleoside-diphosphate reductase subunit M2	-0.0347168	0.011469	0.973937
ACO2		Q99798	Q99798	Aconitate hydratase, mitochondrial	0.0469	0.0114293	0.974026
ZNF629		Q9UEG4	Q9UEG4	Zinc finger protein 629	0.0407001	0.0108275	0.975377
VDAC1		P21796	P21796	Voltage-dependent anion-selective channel protein 1	0.0511665	0.0103695	0.976406
LSM14A		Q8ND56;Q8ND56-3;Q8ND56-2	Q8ND56;Q8ND56-3;Q8ND56-2	Protein LSM14 homolog A	-0.0275666	0.00986757	0.977535
DDX49		Q9Y6V7;Q9Y6V7-2	Q9Y6V7;Q9Y6V7-2	Probable ATP-dependent RNA helicase DDX49	-0.0349832	0.00965387	0.978016
CCBL2		Q6YP21;Q6YP21-3	Q6YP21;Q6YP21-3	Kynurenine--oxoglutarate transaminase 3	-0.02795	0.00890973	0.979694
YBX1		P67809;Q9Y2T7	P67809	Nuclease-sensitive element-binding protein 1	-0.0530501	0.00878077	0.979985
SNRPD3		P62318;P62318-2	P62318;P62318-2	Small nuclear ribonucleoprotein Sm D3	-0.0337997	0.00863751	0.980308
LIG1		P18858;P18858-2;P18858-3	P18858;P18858-2;P18858-3	DNA ligase 1	0.0201836	0.00702283	0.983959
DDX42		Q86XP3;Q86XP3-2	Q86XP3;Q86XP3-2	ATP-dependent RNA helicase DDX42	-0.0247664	0.00664044	0.984826
GCN1L1		Q92616	Q92616	Translational activator GCN1	-0.0205998	0.00561863	0.987146
RRP7A		Q9Y3A4	Q9Y3A4	Ribosomal RNA-processing protein 7 homolog A	-0.0172998	0.00527327	0.987931
SRBD1		Q8N5C6	Q8N5C6	S1 RNA-binding domain-containing protein 1	-0.0154831	0.00432538	0.99009
MYO6		Q9UM54-5;Q9UM54-2	Q9UM54-5;Q9UM54-2	Unconventional myosin-VI	0.0164502	0.00430838	0.990129
SF3B14		Q9Y3B4	Q9Y3B4	Pre-mRNA branch site protein p14	-0.00814994	0.00216442	0.995029
WDR3		Q9UNX4	Q9UNX4	WD repeat-containing protein 3	-0.00611639	0.00204454	0.995303
SNX17		Q15036;Q15036-2	Q15036;Q15036-2	Sorting nexin-17	-0.00463311	0.00148327	0.99659
MSI1		O43347	O43347	RNA-binding protein Musashi homolog 1	0.000533422	0.000159242	0.999633
GFP_AEQVI	GFP	P42212;CON__Q9U6Y5	P42212;CON__Q9U6Y5	Green Flourescent Protein	0	0	1	control

## Sheet: Gemin5.no.virus.vs.GFP.no.virus
Gene.names	Alternative.Gene.Name	Protein.IDs	Majority.protein.IDs	Protein.names	Difference	Pvalue.minus.log10	Pvalue	Annotation	Significance	Significant.Interactor
GEMIN5		Q8TEQ6	Q8TEQ6	Gem-associated protein 5	11.5758	4.43212	3.6973e-05		**	GEMIN5		Sample:
NOL9		Q5SY16	Q5SY16	Polynucleotide 5-hydroxyl-kinase NOL9	3.89643	3.44558	0.000358443		**	NOL9		Gemin5.no.virus.RNase.vs.GFP.no.virus.no.RNase
TMEM33		P57088	P57088	Transmembrane protein 33	4.81717	3.12714	0.000746205		**	TMEM33
SRRM1		Q8IYB3;Q8IYB3-2	Q8IYB3;Q8IYB3-2	Serine/arginine repetitive matrix protein 1	7.85807	3.01858	0.000958128		**	SRRM1
LAMP1		P11279;P11279-2	P11279;P11279-2	Lysosome-associated membrane glycoprotein 1	5.4177	2.97566	0.00105764		**	LAMP1
KHDRBS1		Q07666;Q07666-2;Q07666-3;O75525;Q5VWX1;O75525-2	Q07666;Q07666-2;Q07666-3	KH domain-containing, RNA-binding, signal transduction-associated protein 1	7.1612	2.91068	0.00122833		**	KHDRBS1
RNPS1		Q15287;Q15287-3;Q15287-2	Q15287;Q15287-3;Q15287-2	RNA-binding protein with serine-rich domain 1	5.71307	2.88092	0.00131546		**	RNPS1
POLE		Q07864	Q07864	DNA polymerase epsilon catalytic subunit A	4.9628	2.88081	0.00131579		**	POLE
GALNT2		Q10471	Q10471	Polypeptide N-acetylgalactosaminyltransferase 2;Polypeptide N-acetylgalactosaminyltransferase 2 soluble form	4.02963	2.60193	0.00250075		**	GALNT2
MYO1B		O43795;O43795-2	O43795;O43795-2	Unconventional myosin-Ib	5.47183	2.55165	0.00280767		**	MYO1B
SPTLC1		O15269	O15269	Serine palmitoyltransferase 1	6.0554	2.53523	0.0029159		**	SPTLC1
THOC2		Q8NI27	Q8NI27	THO complex subunit 2	3.7567	2.52466	0.00298773		**	THOC2
HSD17B12		Q53GQ0	Q53GQ0	Estradiol 17-beta-dehydrogenase 12	4.45953	2.52349	0.00299575		**	HSD17B12
AP1G1		O43747;O43747-2	O43747;O43747-2	AP-1 complex subunit gamma-1	3.33327	2.50392	0.00313388		**	AP1G1
CUL4B		Q13620-1;Q13620;Q13620-3;Q13619;Q13619-2	Q13620-1;Q13620;Q13620-3	Cullin-4B	4.1911	2.43831	0.00364491		**	CUL4B
TKT		P29401;P29401-2	P29401;P29401-2	Transketolase	5.34873	2.43661	0.00365925		**	TKT
ATP5J2		P56134;P56134-4;P56134-3;P56134-2	P56134;P56134-4;P56134-3;P56134-2	ATP synthase subunit f, mitochondrial	5.2267	2.3918	0.004057		**	ATP5J2
HSPA5		P11021	P11021	78 kDa glucose-regulated protein	2.64293	2.38931	0.00408029		**	HSPA5
PPP6R3		Q5H9R7;Q5H9R7-3;Q5H9R7-4;Q5H9R7-6;Q5H9R7-2;Q5H9R7-5	Q5H9R7;Q5H9R7-3;Q5H9R7-4;Q5H9R7-6;Q5H9R7-2;Q5H9R7-5	Serine/threonine-protein phosphatase 6 regulatory subunit 3	4.11617	2.37968	0.00417176		**	PPP6R3
GNAI3;GNAI2;GNAO1		P08754;P04899;P09471-2;P04899-4;P09471;P04899-6;P04899-3;P04899-5;P04899-2;P63092;P38405;P19087;A8MTJ3;P11488;Q5JWF2;Q5JWF2-2;P63092-3;P63092-2;P63092-4;P38405-2	P08754;P04899;P09471-2;P04899-4	Guanine nucleotide-binding protein G(k) subunit alpha;Guanine nucleotide-binding protein G(i) subunit alpha-2;Guanine nucleotide-binding protein G(o) subunit alpha	4.48407	2.37197	0.00424647		**	GNAI3;GNAI2;GNAO1
PRPF4B		Q13523	Q13523	Serine/threonine-protein kinase PRP4 homolog	5.27997	2.35615	0.004404		**	PRPF4B
WDR5		P61964	P61964	WD repeat-containing protein 5	7.38933	2.35576	0.00440802		**	WDR5
NUP107		P57740;P57740-3;P57740-2	P57740;P57740-3;P57740-2	Nuclear pore complex protein Nup107	3.78227	2.31194	0.004876		**	NUP107
MRPL20		Q9BYC9;Q9BYC9-2	Q9BYC9	39S ribosomal protein L20, mitochondrial	6.08017	2.30382	0.00496803		**	MRPL20
PSIP1		O75475	O75475	PC4 and SFRS1-interacting protein	4.44497	2.29636	0.00505403		**	PSIP1
DNMT1		P26358;P26358-2;P26358-3	P26358;P26358-2;P26358-3	DNA (cytosine-5)-methyltransferase 1	3.5448	2.26879	0.00538524		**	DNMT1
DPM1		O60762	O60762	Dolichol-phosphate mannosyltransferase	4.70603	2.26613	0.00541844		**	DPM1
ACADM		P11310;P11310-2	P11310;P11310-2	Medium-chain specific acyl-CoA dehydrogenase, mitochondrial	3.63093	2.22659	0.00593489		**	ACADM
DCTN1		Q14203;Q14203-3;Q14203-4;Q14203-6;Q14203-5;Q14203-2	Q14203;Q14203-3;Q14203-4;Q14203-6;Q14203-5;Q14203-2	Dynactin subunit 1	3.73433	2.22413	0.00596859		**	DCTN1
ABT1		Q9ULW3	Q9ULW3	Activator of basal transcription 1	4.6689	2.21692	0.00606845		**	ABT1
COPG2		Q9UBF2;Q9UBF2-2	Q9UBF2;Q9UBF2-2	Coatomer subunit gamma-2	4.67803	2.17419	0.00669597		**	COPG2
NOP16		Q9Y3C1;Q9Y3C1-3;Q9Y3C1-2	Q9Y3C1;Q9Y3C1-3;Q9Y3C1-2	Nucleolar protein 16	6.10473	2.17337	0.00670863		**	NOP16
AP3S1		Q92572	Q92572	AP-3 complex subunit sigma-1	4.41787	2.16754	0.00679928		**	AP3S1
NRD1		O43847;O43847-2	O43847;O43847-2	Nardilysin	4.37147	2.15849	0.00694237		**	NRD1
PKN1		Q16512;Q16512-2;Q16512-3	Q16512;Q16512-2	Serine/threonine-protein kinase N1	3.73703	2.13978	0.0072481		**	PKN1
H1F0		P07305;P07305-2	P07305;P07305-2	Histone H1.0;Histone H1.0, N-terminally processed	5.22643	2.13945	0.0072536		**	H1F0
DDX27		Q96GQ7	Q96GQ7	Probable ATP-dependent RNA helicase DDX27	4.8217	2.12769	0.00745264		**	DDX27
EIF2B1		Q14232;Q14232-2	Q14232;Q14232-2	Translation initiation factor eIF-2B subunit alpha	4.1802	2.11829	0.00761566		**	EIF2B1
FIP1L1		Q6UN15;Q6UN15-4;Q6UN15-3;Q6UN15-5	Q6UN15;Q6UN15-4;Q6UN15-3;Q6UN15-5	Pre-mRNA 3-end-processing factor FIP1	3.2594	2.06971	0.00851698		**	FIP1L1
IPO9		Q96P70	Q96P70	Importin-9	3.97423	2.05424	0.008826		**	IPO9
SEC13		P55735;P55735-2;P55735-3	P55735;P55735-2;P55735-3	Protein SEC13 homolog	5.30213	2.05049	0.00890238		**	SEC13
WDR6		Q9NNW5	Q9NNW5	WD repeat-containing protein 6	2.97523	2.04334	0.00905016		**	WDR6
ILVBL		A1L0T0	A1L0T0	Acetolactate synthase-like protein	4.59953	2.0296	0.00934123		**	ILVBL
ELMOD2		Q8IZ81	Q8IZ81	ELMO domain-containing protein 2	4.28257	2.01562	0.00964666		**	ELMOD2
ERLIN2		O94905;O75477;O94905-2;O94905-3	O94905	Erlin-2	5.0218	2.0013	0.0099701		**	ERLIN2
CORO1C		Q9ULV4;Q9ULV4-2;Q9ULV4-3	Q9ULV4;Q9ULV4-2;Q9ULV4-3	Coronin-1C	3.67267	1.99978	0.010005		*
MGST1		P10620;P10620-2	P10620;P10620-2	Microsomal glutathione S-transferase 1	3.17643	1.99357	0.0101491		*
GSPT2;GSPT1		Q8IYD1;P15170-3;P15170-2;P15170	Q8IYD1;P15170-3;P15170-2;P15170	Eukaryotic peptide chain release factor GTP-binding subunit ERF3B;Eukaryotic peptide chain release factor GTP-binding subunit ERF3A	4.38573	1.99197	0.0101865		*
TM9SF2		Q99805	Q99805	Transmembrane 9 superfamily member 2	4.22863	1.99151	0.0101975		*
DDX41		Q9UJV9	Q9UJV9	Probable ATP-dependent RNA helicase DDX41	5.8616	1.98631	0.0103204		*
TUBGCP3		Q96CW5;Q96CW5-2;Q96CW5-3	Q96CW5;Q96CW5-2;Q96CW5-3	Gamma-tubulin complex component 3	4.2799	1.97842	0.0105094		*
PREP		P48147	P48147	Prolyl endopeptidase	3.17963	1.96271	0.0108965		*
RECQL		P46063	P46063	ATP-dependent DNA helicase Q1	3.39103	1.95225	0.0111623		*
HECTD1		Q9ULT8	Q9ULT8	E3 ubiquitin-protein ligase HECTD1	2.42187	1.94784	0.0112761		*
RUVBL2		Q9Y230;Q9Y230-2	Q9Y230;Q9Y230-2	RuvB-like 2	3.4118	1.94547	0.0113378		*
BCLAF1		Q9NYF8;Q9NYF8-2;Q9NYF8-3;Q9NYF8-4	Q9NYF8;Q9NYF8-2;Q9NYF8-3;Q9NYF8-4	Bcl-2-associated transcription factor 1	7.15737	1.91931	0.0120418		*
XPNPEP2		O43895	O43895	Xaa-Pro aminopeptidase 2	5.6622	1.88339	0.0130802		*
GTF3C5		Q9Y5Q8;Q9Y5Q8-2;Q9Y5Q8-3	Q9Y5Q8;Q9Y5Q8-2;Q9Y5Q8-3	General transcription factor 3C polypeptide 5	4.45797	1.88051	0.013167		*
ADCK3		Q8NI60;Q8NI60-3;Q8NI60-4;Q8NI60-2	Q8NI60;Q8NI60-3;Q8NI60-4	Chaperone activity of bc1 complex-like, mitochondrial	4.28533	1.87701	0.0132736		*
SRPR		P08240;P08240-2	P08240;P08240-2	Signal recognition particle receptor subunit alpha	3.26793	1.86573	0.0136229		*
CAND1		Q86VP6;Q86VP6-2;Q86VP6-3	Q86VP6;Q86VP6-2	Cullin-associated NEDD8-dissociated protein 1	4.92803	1.86369	0.0136872		*
KNOP1		Q1ED39	Q1ED39	Lysine-rich nucleolar protein 1	4.28603	1.86	0.0138038		*
PSMF1		Q92530	Q92530	Proteasome inhibitor PI31 subunit	4.9189	1.85805	0.0138661		*
REPIN1		Q9BWE0;Q9BWE0-4	Q9BWE0;Q9BWE0-4	Replication initiator 1	5.2311	1.85721	0.0138929		*
EBNA1BP2		Q99848	Q99848	Probable rRNA-processing protein EBP2	6.9631	1.83949	0.0144712		*
MCMBP		Q9BTE3;Q9BTE3-2;Q9BTE3-3	Q9BTE3;Q9BTE3-2;Q9BTE3-3	Mini-chromosome maintenance complex-binding protein	5.0566	1.83069	0.0147677		*
PWP1		Q13610;Q13610-2	Q13610	Periodic tryptophan protein 1 homolog	7.3257	1.82918	0.014819		*
TIPRL		O75663;O75663-2	O75663;O75663-2	TIP41-like protein	3.2301	1.82394	0.0149989		*
NAA10;NAA11		P41227;P41227-2;Q9BSU3	P41227;P41227-2;Q9BSU3	N-alpha-acetyltransferase 10;N-alpha-acetyltransferase 11	4.66653	1.81851	0.0151876		*
MRPS35		P82673;P82673-2	P82673;P82673-2	28S ribosomal protein S35, mitochondrial	5.98127	1.81004	0.0154867		*
ZNF768		Q9H5H4	Q9H5H4	Zinc finger protein 768	4.51647	1.80481	0.0156744		*
PTDSS1		P48651;P48651-3;P48651-2	P48651;P48651-3;P48651-2	Phosphatidylserine synthase 1	3.11293	1.79331	0.0160951		*
CTR9		Q6PD62	Q6PD62	RNA polymerase-associated protein CTR9 homolog	4.10457	1.7931	0.0161028		*
SLC25A6		P12236	P12236	ADP/ATP translocase 3	5.42453	1.79182	0.0161501		*
GLUD1;GLUD2		P00367;P49448;P00367-3	P00367;P49448;P00367-3	Glutamate dehydrogenase 1, mitochondrial;Glutamate dehydrogenase 2, mitochondrial	3.4716	1.79112	0.0161763		*
IDI1		Q13907;Q13907-2	Q13907;Q13907-2	Isopentenyl-diphosphate Delta-isomerase 1	3.312	1.7725	0.0168848		*
AP3B1		O00203;O00203-3	O00203;O00203-3	AP-3 complex subunit beta-1	4.06353	1.76802	0.0170601		*
YWHAZ		P63104;P63104-2	P63104;P63104-2	14-3-3 protein zeta/delta	3.93123	1.76781	0.0170682		*
CHD4		Q14839;Q14839-2;Q8TDI0;Q12873;Q12873-3;Q12873-2	Q14839;Q14839-2	Chromodomain-helicase-DNA-binding protein 4	4.3575	1.7636	0.0172345		*
CPSF1		Q10570	Q10570	Cleavage and polyadenylation specificity factor subunit 1	6.46433	1.76051	0.0173578		*
DYNC1H1		Q14204	Q14204	Cytoplasmic dynein 1 heavy chain 1	4.8184	1.76048	0.0173586		*
EIF4G1		Q04637;Q04637-3;Q04637-6;Q04637-7;Q04637-5;Q04637-4;Q04637-8;Q04637-9	Q04637;Q04637-3;Q04637-6;Q04637-7;Q04637-5;Q04637-4;Q04637-8;Q04637-9	Eukaryotic translation initiation factor 4 gamma 1	3.94473	1.75549	0.0175595		*
CBX3		Q13185;P83916	Q13185	Chromobox protein homolog 3	4.6121	1.74971	0.0177948		*
AGPS		O00116	O00116	Alkyldihydroxyacetonephosphate synthase, peroxisomal	2.7746	1.74365	0.0180446		*
TUBB8		Q3ZCM7	Q3ZCM7	Tubulin beta-8 chain	7.4339	1.74345	0.0180529		*
HSP90AB1		P08238;Q58FF7	P08238	Heat shock protein HSP 90-beta	5.21653	1.74176	0.0181234		*
ABCD3		P28288;P28288-2;P28288-3	P28288;P28288-2	ATP-binding cassette sub-family D member 3	5.3124	1.73392	0.0184535		*
PRKACB;PRKACA		P22694;P17612;P17612-2;P22694-2;P22694-10;P22694-4;P22694-3;P22694-5;P22694-7;P22694-6;P22694-9;P22694-8	P22694;P17612;P17612-2;P22694-2;P22694-10;P22694-4;P22694-3;P22694-5;P22694-7;P22694-6;P22694-9;P22694-8	cAMP-dependent protein kinase catalytic subunit beta;cAMP-dependent protein kinase catalytic subunit alpha	3.8723	1.73147	0.0185578		*
PYCRL		Q53H96;Q53H96-2	Q53H96;Q53H96-2	Pyrroline-5-carboxylate reductase 3	3.5544	1.70957	0.0195178		*
VDAC3		Q9Y277;Q9Y277-2	Q9Y277;Q9Y277-2	Voltage-dependent anion-selective channel protein 3	3.50537	1.70626	0.0196671		*
TOP2A		P11388;P11388-2;P11388-3;P11388-4	P11388;P11388-2;P11388-3;P11388-4	DNA topoisomerase 2-alpha	4.67273	1.6926	0.0202954		*
SPCS2		Q15005	Q15005	Signal peptidase complex subunit 2	3.93093	1.68354	0.0207235		*
TRIM27		P14373;P14373-2	P14373;P14373-2	Zinc finger protein RFP	5.9979	1.68154	0.0208189		*
LRRC40		Q9H9A6	Q9H9A6	Leucine-rich repeat-containing protein 40	4.75853	1.67937	0.0209234		*
HADHB		P55084;P55084-2	P55084;P55084-2	Trifunctional enzyme subunit beta, mitochondrial;3-ketoacyl-CoA thiolase	4.5143	1.67821	0.020979		*
SLC25A4		P12235	P12235	ADP/ATP translocase 1	4.2888	1.67564	0.0211039		*
HEXB		P07686	P07686	Beta-hexosaminidase subunit beta;Beta-hexosaminidase subunit beta chain B;Beta-hexosaminidase subunit beta chain A	4.16847	1.66319	0.0217174		*
USP9X;USP9Y		Q93008;Q93008-1;O00507;O00507-2	Q93008;Q93008-1;O00507	Probable ubiquitin carboxyl-terminal hydrolase FAF-X;Probable ubiquitin carboxyl-terminal hydrolase FAF-Y	3.22187	1.6621	0.0217721		*
EIF4E		P06730;P06730-3;P06730-2	P06730;P06730-3;P06730-2	Eukaryotic translation initiation factor 4E	3.59273	1.66127	0.0218135		*
TMX2		Q9Y320;Q9Y320-2	Q9Y320;Q9Y320-2	Thioredoxin-related transmembrane protein 2	3.4976	1.65567	0.0220967		*
SKIV2L2		P42285	P42285	Superkiller viralicidic activity 2-like 2	4.93723	1.65487	0.0221377		*
PTCD3		Q96EY7;Q96EY7-2	Q96EY7	Pentatricopeptide repeat domain-containing protein 3, mitochondrial	7.92297	1.65004	0.022385		*
SRSF10		O75494;O75494-3;O75494-4;O75494-5;O75494-6;O75494-2	O75494;O75494-3;O75494-4;O75494-5;O75494-6;O75494-2	Serine/arginine-rich splicing factor 10	5.47473	1.64554	0.0226183		*
RANBP2		P49792	P49792	E3 SUMO-protein ligase RanBP2;Putative peptidyl-prolyl cis-trans isomerase	2.65413	1.64439	0.0226784		*
GBE1		Q04446	Q04446	1,4-alpha-glucan-branching enzyme	4.2151	1.64215	0.0227957		*
LMAN1		P49257	P49257	Protein ERGIC-53	5.54743	1.63858	0.0229837		*
LLGL1		Q15334	Q15334	Lethal(2) giant larvae protein homolog 1	2.7566	1.63225	0.0233214		*
SDF4		Q9BRK5;Q9BRK5-2;Q9BRK5-6	Q9BRK5;Q9BRK5-2;Q9BRK5-6	45 kDa calcium-binding protein	3.2435	1.63182	0.023344		*
MAD2L1		Q13257;Q13257-2	Q13257	Mitotic spindle assembly checkpoint protein MAD2A	4.72417	1.62998	0.0234435		*
GRWD1		Q9BQ67	Q9BQ67	Glutamate-rich WD repeat-containing protein 1	5.24433	1.62888	0.0235026		*
RBM28		Q9NW13;Q9NW13-2	Q9NW13;Q9NW13-2	RNA-binding protein 28	5.51033	1.61861	0.0240655		*
COPB1		P53618	P53618	Coatomer subunit beta	5.0019	1.61464	0.0242865		*
CYFIP1;CYFIP2		Q7L576;Q7L576-2;Q96F07;Q96F07-2;Q7L576-3	Q7L576;Q7L576-2;Q96F07;Q96F07-2;Q7L576-3	Cytoplasmic FMR1-interacting protein 1;Cytoplasmic FMR1-interacting protein 2	4.7348	1.61267	0.0243969		*
ACIN1		Q9UKV3;Q9UKV3-3;Q9UKV3-2;Q9UKV3-5	Q9UKV3;Q9UKV3-3;Q9UKV3-2;Q9UKV3-5	Apoptotic chromatin condensation inducer in the nucleus	6.02513	1.61244	0.0244097		*
ACTR2		P61160;P61160-2	P61160;P61160-2	Actin-related protein 2	4.80533	1.60653	0.0247439		*
DRG2		P55039	P55039	Developmentally-regulated GTP-binding protein 2	3.2487	1.60565	0.0247939		*
SFXN1		Q9H9B4	Q9H9B4	Sideroflexin-1	4.32	1.59579	0.0253635		*
PCID2		Q5JVF3;Q5JVF3-3;Q5JVF3-2;Q5JVF3-4	Q5JVF3;Q5JVF3-3;Q5JVF3-2;Q5JVF3-4	PCI domain-containing protein 2	3.7888	1.58798	0.0258237		*
POLRMT		O00411	O00411	DNA-directed RNA polymerase, mitochondrial	3.43597	1.58713	0.0258742		*
GNAI1		P63096;P63096-2	P63096;P63096-2	Guanine nucleotide-binding protein G(i) subunit alpha-1	3.16147	1.58392	0.0260661		*
CUL1		Q13616	Q13616	Cullin-1	4.56377	1.5834	0.0260978		*
ALDH1B1		P30837;P00352;P47895;O94788;O94788-4;O94788-2;O94788-3	P30837	Aldehyde dehydrogenase X, mitochondrial	4.9462	1.57503	0.0266054		*
SRRM2		Q9UQ35;Q9UQ35-2;Q9UQ35-3	Q9UQ35;Q9UQ35-2	Serine/arginine repetitive matrix protein 2	7.27957	1.57184	0.0268015		*
RCC1		P18754;P18754-2	P18754;P18754-2	Regulator of chromosome condensation	4.60157	1.57151	0.0268219		*
TMED10		P49755	P49755	Transmembrane emp24 domain-containing protein 10	5.10707	1.56585	0.0271735		*
ETFA		P13804;P13804-2	P13804;P13804-2	Electron transfer flavoprotein subunit alpha, mitochondrial	3.54993	1.56337	0.0273295		*
MRPL3		P09001	P09001	39S ribosomal protein L3, mitochondrial	5.79873	1.56077	0.0274938		*
SEC24C		P53992;P53992-2	P53992	Protein transport protein Sec24C	4.77353	1.55567	0.0278184		*
CDK12		Q9NYV4;Q9NYV4-2;Q9NYV4-3	Q9NYV4;Q9NYV4-2;Q9NYV4-3	Cyclin-dependent kinase 12	4.33557	1.55492	0.0278662		*
TECR		Q9NZ01;Q9NZ01-2	Q9NZ01	Very-long-chain enoyl-CoA reductase	4.32803	1.55358	0.0279524		*
MAPRE2		Q15555;Q15555-4;Q15555-5;Q15555-3	Q15555;Q15555-4;Q15555-5;Q15555-3	Microtubule-associated protein RP/EB family member 2	4.47997	1.55337	0.0279663		*
DDX6		P26196	P26196	Probable ATP-dependent RNA helicase DDX6	5.16587	1.55096	0.0281218		*
KPNA6		O60684;O15131	O60684	Importin subunit alpha-7	4.92137	1.54917	0.0282377		*
RRAGC;RRAGD		Q9HB90;Q9NQL2;Q9NQL2-2	Q9HB90;Q9NQL2	Ras-related GTP-binding protein C;Ras-related GTP-binding protein D	3.4292	1.54857	0.0282766		*
LYAR		Q9NX58	Q9NX58	Cell growth-regulating nucleolar protein	6.19737	1.54597	0.0284467		*
THRAP3		Q9Y2W1	Q9Y2W1	Thyroid hormone receptor-associated protein 3	6.3856	1.5429	0.0286484		*
DDX47		Q9H0S4;Q9H0S4-2	Q9H0S4;Q9H0S4-2	Probable ATP-dependent RNA helicase DDX47	2.5611	1.54238	0.0286827		*
ATP2A2		P16615;P16615-5;P16615-2;P16615-3;P16615-4;O14983;O14983-2;O14983-3;Q93084;Q93084-2;Q93084-4;Q93084-3;Q93084-7;Q93084-6;Q93084-5	P16615;P16615-5;P16615-2;P16615-3;P16615-4	Sarcoplasmic/endoplasmic reticulum calcium ATPase 2	4.52483	1.54156	0.0287368		*
PDCD2L		Q9BRP1	Q9BRP1	Programmed cell death protein 2-like	3.33407	1.54133	0.0287521		*
SCAF1		Q9H7N4	Q9H7N4	Splicing factor, arginine/serine-rich 19	3.91467	1.5405	0.0288068		*
MRPS30		Q9NP92	Q9NP92	28S ribosomal protein S30, mitochondrial	5.27083	1.53981	0.028853		*
SLC25A3		Q00325;Q00325-2	Q00325;Q00325-2	Phosphate carrier protein, mitochondrial	4.66827	1.53875	0.0289235		*
HERC5		Q9UII4	Q9UII4	E3 ISG15--protein ligase HERC5	3.47383	1.53528	0.0291558		*
TLE3		Q04726;Q04726-3;Q04726-2;Q04726-7;Q04726-6;Q04726-5;Q04726-4;Q04727;Q04727-2;Q04727-4;Q04727-3;Q04725;Q04725-2;Q04725-3	Q04726;Q04726-3;Q04726-2;Q04726-7;Q04726-6;Q04726-5;Q04726-4	Transducin-like enhancer protein 3	5.33417	1.53446	0.0292106		*
FARSB		Q9NSD9;Q9NSD9-2	Q9NSD9;Q9NSD9-2	Phenylalanine--tRNA ligase beta subunit	6.66947	1.53383	0.0292528		*
TARS2		Q9BW92;Q9BW92-2	Q9BW92;Q9BW92-2	Threonine--tRNA ligase, mitochondrial	4.05383	1.53319	0.0292959		*
SLC25A5		P05141;Q9H0C2	P05141	ADP/ATP translocase 2;ADP/ATP translocase 2, N-terminally processed	5.52597	1.53314	0.0292998		*
YWHAB		P31946;P31946-2	P31946;P31946-2	14-3-3 protein beta/alpha;14-3-3 protein beta/alpha, N-terminally processed	2.70367	1.53252	0.0293411		*
PSMD1		Q99460;Q99460-2	Q99460;Q99460-2	26S proteasome non-ATPase regulatory subunit 1	5.16593	1.53249	0.0293434		*
SKIV2L		Q15477	Q15477	Helicase SKI2W	4.2331	1.5313	0.0294236		*
G3BP2		Q9UN86-2;Q9UN86	Q9UN86-2;Q9UN86	Ras GTPase-activating protein-binding protein 2	5.9062	1.53122	0.0294296		*
PPP1R7		Q15435;Q15435-3;Q15435-2;Q15435-5;Q15435-4	Q15435;Q15435-3;Q15435-2;Q15435-5;Q15435-4	Protein phosphatase 1 regulatory subunit 7	3.10813	1.52975	0.0295293		*
ATP1A1		P05023;P05023-4;P05023-3;P05023-2;P13637;P13637-3;P50993;Q13733;P20648	P05023;P05023-4;P05023-3;P05023-2	Sodium/potassium-transporting ATPase subunit alpha-1	4.89143	1.52886	0.0295894		*
TUBB2B		Q9BVA1	Q9BVA1	Tubulin beta-2B chain	5.11537	1.5215	0.0300956		*
PLCG1		P19174;P19174-2	P19174;P19174-2	1-phosphatidylinositol 4,5-bisphosphate phosphodiesterase gamma-1	3.96023	1.52025	0.0301823		*
RPL37A		P61513;A6NKH3	P61513	60S ribosomal protein L37a	6.48457	1.51174	0.0307796	Ribosomal	*
SDAD1		Q9NVU7;Q9NVU7-2	Q9NVU7;Q9NVU7-2	Protein SDA1 homolog	4.15123	1.5094	0.0309459		*
HSD17B10		Q99714;Q99714-2	Q99714;Q99714-2	3-hydroxyacyl-CoA dehydrogenase type-2	2.80277	1.50704	0.0311142		*
MRPL35		Q9NZE8;Q9NZE8-2	Q9NZE8;Q9NZE8-2	39S ribosomal protein L35, mitochondrial	3.537	1.50599	0.0311897		*
AKAP8		O43823	O43823	A-kinase anchor protein 8	2.61697	1.50088	0.0315587		*
AURKAIP1		Q9NWT8	Q9NWT8	Aurora kinase A-interacting protein	3.6649	1.49949	0.0316597		*
DNAJA1		P31689;P31689-2	P31689;P31689-2	DnaJ homolog subfamily A member 1	5.8534	1.49734	0.0318168		*
HSPA1B		P0DMV9;P0DMV8;P0DMV8-2	P0DMV9;P0DMV8;P0DMV8-2		4.62133	1.4972	0.0318273		*
DICER1		Q9UPY3;Q9UPY3-2;Q9UPY3-3	Q9UPY3;Q9UPY3-2	Endoribonuclease Dicer	2.10827	1.49604	0.0319122		*
POLA1		P09884	P09884	DNA polymerase alpha catalytic subunit	2.5233	1.49566	0.0319406		*
NIPSNAP1		Q9BPW8	Q9BPW8	Protein NipSnap homolog 1	4.36483	1.49411	0.0320545		*
MRPS17		Q9Y2R5	Q9Y2R5	28S ribosomal protein S17, mitochondrial	5.1895	1.49402	0.0320613		*
SRPRB		Q9Y5M8	Q9Y5M8	Signal recognition particle receptor subunit beta	5.85943	1.4928	0.0321511		*
DDX50		Q9BQ39	Q9BQ39	ATP-dependent RNA helicase DDX50	4.43843	1.49082	0.0322981		*
NPM1		P06748;P06748-2;P06748-3	P06748;P06748-2;P06748-3	Nucleophosmin	10.0056	1.4866	0.032614		*
DDX18		Q9NVP1	Q9NVP1	ATP-dependent RNA helicase DDX18	3.77627	1.48591	0.0326658		*
EEF1A1;EEF1A1P5		P68104;Q5VTE0;P68104-2	P68104;Q5VTE0;P68104-2	Elongation factor 1-alpha 1;Putative elongation factor 1-alpha-like 3	4.0637	1.47905	0.0331857		*
MYO6		Q9UM54-6;Q9UM54;Q9UM54-4;Q9UM54-1	Q9UM54-6;Q9UM54;Q9UM54-4;Q9UM54-1	Unconventional myosin-VI	5.54513	1.47412	0.0335641		*
TIMM44		O43615	O43615	Mitochondrial import inner membrane translocase subunit TIM44	4.05693	1.47405	0.0335696		*
NT5DC2		Q9H857-2;Q9H857;Q9H857-3;Q9H857-4	Q9H857-2;Q9H857;Q9H857-3;Q9H857-4	5-nucleotidase domain-containing protein 2	4.43677	1.47127	0.0337858		*
RPL29		P47914	P47914	60S ribosomal protein L29	9.56897	1.46519	0.0342621	Ribosomal	*
AIFM1		O95831;O95831-3;O95831-2;O95831-5;O95831-6;O95831-4	O95831;O95831-3;O95831-2;O95831-5	Apoptosis-inducing factor 1, mitochondrial	4.7075	1.46279	0.0344518		*
KARS		Q15046;Q15046-2	Q15046;Q15046-2	Lysine--tRNA ligase	3.81377	1.46252	0.0344728		*
PNN		Q9H307;Q9H307-2	Q9H307;Q9H307-2	Pinin	5.74873	1.46037	0.0346442		*
TMED7		Q9Y3B3;Q9Y3B3-2;Q86XR7-2	Q9Y3B3;Q9Y3B3-2;Q86XR7-2	Transmembrane emp24 domain-containing protein 7	3.9693	1.45787	0.0348442		*
EFTUD2		Q15029;Q15029-2;Q15029-3	Q15029;Q15029-2;Q15029-3	116 kDa U5 small nuclear ribonucleoprotein component	6.93323	1.45585	0.0350063		*
EPRS		P07814	P07814	Bifunctional glutamate/proline--tRNA ligase;Glutamate--tRNA ligase;Proline--tRNA ligase	7.22133	1.45533	0.0350488		*
SMC4		Q9NTJ3;Q9NTJ3-2	Q9NTJ3;Q9NTJ3-2	Structural maintenance of chromosomes protein 4	2.93033	1.45428	0.0351331		*
RPL27A		P46776	P46776	60S ribosomal protein L27a	7.88493	1.45391	0.0351632	Ribosomal	*
ARL1		P40616;P40616-2	P40616;P40616-2	ADP-ribosylation factor-like protein 1	4.15453	1.45073	0.035422		*
RPL23A		P62750	P62750	60S ribosomal protein L23a	8.2559	1.44895	0.0355675	Ribosomal	*
RPN1		P04843	P04843	Dolichyl-diphosphooligosaccharide--protein glycosyltransferase subunit 1	6.3258	1.44669	0.035753		*
NPEPPS		P55786;P55786-2;A6NEC2;A6NEC2-2;A6NEC2-3	P55786;P55786-2	Puromycin-sensitive aminopeptidase	4.20807	1.44459	0.0359261		*
POR		P16435	P16435	NADPH--cytochrome P450 reductase	4.27367	1.44403	0.0359724		*
NOL12		Q9UGY1	Q9UGY1	Nucleolar protein 12	3.8109	1.44304	0.0360549		*
PGK1		P00558;P00558-2;P07205	P00558;P00558-2	Phosphoglycerate kinase 1	5.20197	1.44116	0.0362108		*
SMC1A		Q14683	Q14683	Structural maintenance of chromosomes protein 1A	6.45647	1.43848	0.036435		*
SKP1		P63208;P63208-2	P63208;P63208-2	S-phase kinase-associated protein 1	3.07037	1.43649	0.0366026		*
SMC2		O95347;O95347-2	O95347;O95347-2	Structural maintenance of chromosomes protein 2	5.13873	1.42983	0.0371677		*
HDAC1		Q13547	Q13547	Histone deacetylase 1	5.3476	1.42768	0.0373527		*
ATIC		P31939;P31939-2	P31939;P31939-2	Bifunctional purine biosynthesis protein PURH;Phosphoribosylaminoimidazolecarboxamide formyltransferase;IMP cyclohydrolase	6.02733	1.42766	0.0373543		*
ARPC1B		O15143	O15143	Actin-related protein 2/3 complex subunit 1B	3.45573	1.42532	0.0375561		*
COPA		P53621;P53621-2	P53621;P53621-2	Coatomer subunit alpha;Xenin;Proxenin	5.1913	1.42182	0.0378597		*
EDC4		Q6P2E9;Q6P2E9-2	Q6P2E9;Q6P2E9-2	Enhancer of mRNA-decapping protein 4	3.44727	1.42037	0.0379865		*
AP1M1		Q9BXS5;Q9BXS5-2;Q9Y6Q5;Q9Y6Q5-2	Q9BXS5;Q9BXS5-2	AP-1 complex subunit mu-1	6.15507	1.41523	0.0384392		*
UBE2O		Q9C0C9	Q9C0C9	Ubiquitin-conjugating enzyme E2 O	2.51723	1.41494	0.0384649		*
WDR33		Q9C0J8;Q9C0J8-3;Q9C0J8-2	Q9C0J8	pre-mRNA 3 end processing protein WDR33	4.83107	1.414	0.0385475		*
CS		O75390	O75390	Citrate synthase, mitochondrial	3.1329	1.41284	0.0386511		*
HP1BP3		Q5SSJ5;Q5SSJ5-3;Q5SSJ5-2;Q5SSJ5-5	Q5SSJ5;Q5SSJ5-3;Q5SSJ5-2	Heterochromatin protein 1-binding protein 3	3.1938	1.41	0.0389045		*
RAD50		Q92878;Q92878-3;Q92878-2	Q92878;Q92878-3;Q92878-2	DNA repair protein RAD50	4.51393	1.40928	0.0389687		*
PSMD3		O43242;O43242-2	O43242;O43242-2	26S proteasome non-ATPase regulatory subunit 3	5.49907	1.40763	0.0391178		*
GART		P22102;P22102-2	P22102;P22102-2	Trifunctional purine biosynthetic protein adenosine-3;Phosphoribosylamine--glycine ligase;Phosphoribosylformylglycinamidine cyclo-ligase;Phosphoribosylglycinamide formyltransferase	7.01033	1.40502	0.0393533		*
TOP2B		Q02880;Q02880-2	Q02880;Q02880-2	DNA topoisomerase 2-beta	4.03847	1.40448	0.0394018		*
MRP63		Q9BQC6	Q9BQC6	Ribosomal protein 63, mitochondrial	4.28587	1.40413	0.0394341		*
IDE		P14735;P14735-2	P14735;P14735-2	Insulin-degrading enzyme	3.8854	1.40301	0.0395355		*
UQCRFS1;UQCRFS1P1		P47985;P0C7P4	P47985;P0C7P4	Cytochrome b-c1 complex subunit Rieske, mitochondrial;Cytochrome b-c1 complex subunit 11;Putative cytochrome b-c1 complex subunit Rieske-like protein 1	4.10373	1.39924	0.0398807		*
DHX36		Q9H2U1;Q9H2U1-2;Q9H2U1-3	Q9H2U1;Q9H2U1-2;Q9H2U1-3	Probable ATP-dependent RNA helicase DHX36	4.5364	1.39902	0.0399006		*
RPS23		P62266	P62266	40S ribosomal protein S23	7.4262	1.39831	0.0399661	Ribosomal	*
ELAC2		Q9BQ52;Q9BQ52-4;Q9BQ52-3;Q9BQ52-2	Q9BQ52;Q9BQ52-4;Q9BQ52-3	Zinc phosphodiesterase ELAC protein 2	3.42543	1.39786	0.0400071		*
MYBBP1A		Q9BQG0;Q9BQG0-2	Q9BQG0;Q9BQG0-2	Myb-binding protein 1A	6.84467	1.39554	0.0402214		*
TFRC		P02786	P02786	Transferrin receptor protein 1;Transferrin receptor protein 1, serum form	4.59933	1.3915	0.0405974		*
EMC8		O43402	O43402	ER membrane protein complex subunit 8	2.7201	1.39096	0.0406484		*
DDB1		Q16531;Q16531-2	Q16531	DNA damage-binding protein 1	6.23233	1.38975	0.0407617		*
LTA4H		P09960;P09960-2;P09960-4;P09960-3	P09960;P09960-2;P09960-4;P09960-3	Leukotriene A-4 hydrolase	5.27433	1.38584	0.0411304		*
PRMT3		O60678;O60678-2	O60678;O60678-2	Protein arginine N-methyltransferase 3	3.91317	1.38519	0.0411914		*
DIAPH1		O60610;O60610-2;O60610-3	O60610;O60610-2;O60610-3	Protein diaphanous homolog 1	4.02443	1.38069	0.0416205		*
PGD		P52209;P52209-2	P52209;P52209-2	6-phosphogluconate dehydrogenase, decarboxylating	5.80653	1.38038	0.0416502		*
EIF3F		O00303	O00303	Eukaryotic translation initiation factor 3 subunit F	5.7038	1.37852	0.0418292		*
RPN2		P04844;P04844-2	P04844;P04844-2	Dolichyl-diphosphooligosaccharide--protein glycosyltransferase subunit 2	4.1815	1.3778	0.0418986		*
MRPL42		Q9Y6G3	Q9Y6G3	39S ribosomal protein L42, mitochondrial	3.05677	1.37547	0.0421245		*
UQCRC2		P22695	P22695	Cytochrome b-c1 complex subunit 2, mitochondrial	4.88107	1.37174	0.0424872		*
SLC25A11		Q02978;Q02978-2	Q02978;Q02978-2	Mitochondrial 2-oxoglutarate/malate carrier protein	4.2216	1.36874	0.0427822		*
DHCR24		Q15392;Q15392-2	Q15392;Q15392-2	Delta(24)-sterol reductase	3.4738	1.36523	0.043129		*
AHSA1		O95433;O95433-2	O95433;O95433-2	Activator of 90 kDa heat shock protein ATPase homolog 1	2.82813	1.3643	0.0432219		*
MRPL44		Q9H9J2	Q9H9J2	39S ribosomal protein L44, mitochondrial	6.2292	1.36256	0.0433946		*
LRRC41		Q15345;Q15345-3	Q15345;Q15345-3	Leucine-rich repeat-containing protein 41	2.5055	1.36159	0.0434924		*
PRKDC		P78527;P78527-2	P78527;P78527-2	DNA-dependent protein kinase catalytic subunit	4.8785	1.36136	0.0435147		*
TUBA1C		Q9BQE3;Q9H853	Q9BQE3	Tubulin alpha-1C chain	5.47427	1.36116	0.0435354		*
RARS		P54136;P54136-2	P54136;P54136-2	Arginine--tRNA ligase, cytoplasmic	4.64993	1.35957	0.0436944		*
SLC25A13		Q9UJS0;Q9UJS0-2;O75746;O75746-2	Q9UJS0;Q9UJS0-2	Calcium-binding mitochondrial carrier protein Aralar2	5.59353	1.35695	0.0439592		*
TMED9		Q9BVK6	Q9BVK6	Transmembrane emp24 domain-containing protein 9	3.92357	1.35615	0.0440401		*
TFG		Q92734;Q92734-2;Q92734-4;Q92734-3	Q92734;Q92734-2;Q92734-4;Q92734-3	Protein TFG	4.37777	1.35392	0.0442667		*
HSP90AA1		P07900;P07900-2;Q14568;Q58FG0;Q58FG1	P07900;P07900-2	Heat shock protein HSP 90-alpha	7.65097	1.35337	0.0443234		*
POP1		Q99575	Q99575	Ribonucleases P/MRP protein subunit POP1	5.88273	1.3533	0.0443307		*
WDR1		O75083;O75083-3	O75083;O75083-3	WD repeat-containing protein 1	4.8059	1.35261	0.0444003		*
C11orf48		E9PRG8	E9PRG8		5.60887	1.35204	0.0444593		*
TFB1M		Q8WVM0	Q8WVM0	Dimethyladenosine transferase 1, mitochondrial	3.04877	1.3464	0.0450405		*
WDR77		Q9BQA1;Q9BQA1-2	Q9BQA1;Q9BQA1-2	Methylosome protein 50	7.14663	1.34371	0.0453199		*
DPYSL5		Q9BPU6	Q9BPU6	Dihydropyrimidinase-related protein 5	2.8481	1.34265	0.045431		*
ARPC1A		Q92747;Q92747-2	Q92747;Q92747-2	Actin-related protein 2/3 complex subunit 1A	4.30373	1.34253	0.0454436		*
VARS		P26640;P26640-2	P26640	Valine--tRNA ligase	6.4379	1.3423	0.0454669		*
MARS		P56192;P56192-2	P56192;P56192-2	Methionine--tRNA ligase, cytoplasmic	6.1611	1.34141	0.0455608		*
RPL32		P62910	P62910	60S ribosomal protein L32	8.27813	1.34134	0.0455675	Ribosomal	*
ABCE1		P61221	P61221	ATP-binding cassette sub-family E member 1	6.3731	1.34117	0.0455854		*
PRKCSH		P14314;P14314-2	P14314;P14314-2	Glucosidase 2 subunit beta	4.69033	1.34067	0.0456384		*
NUP133		Q8WUM0	Q8WUM0	Nuclear pore complex protein Nup133	4.73733	1.33906	0.045808		*
STT3B		Q8TCJ2	Q8TCJ2	Dolichyl-diphosphooligosaccharide--protein glycosyltransferase subunit STT3B	4.02443	1.33841	0.0458761		*
ACSL3		O95573;O60488;O60488-2	O95573	Long-chain-fatty-acid--CoA ligase 3	4.60683	1.33792	0.0459282		*
LBR		Q14739	Q14739	Lamin-B receptor	5.50227	1.33577	0.0461558		*
AHCY		P23526;P23526-2	P23526;P23526-2	Adenosylhomocysteinase	6.42657	1.32946	0.0468321		*
ASCC3		Q8N3C0;Q8N3C0-4	Q8N3C0	Activating signal cointegrator 1 complex subunit 3	3.6313	1.32329	0.0475018		*
ARF4		P18085	P18085	ADP-ribosylation factor 4	4.96377	1.3214	0.0477094		*
PTPLAD1		Q9P035;Q9P035-2	Q9P035;Q9P035-2	Very-long-chain (3R)-3-hydroxyacyl-[acyl-carrier protein] dehydratase 3	5.1663	1.31703	0.0481919		*
DHFR		P00374;P00374-2;Q86XF0	P00374;P00374-2	Dihydrofolate reductase	4.3149	1.31679	0.0482178		*
CTPS1		P17812;P17812-2;Q9NRF8	P17812;P17812-2	CTP synthase 1	6.44283	1.31672	0.0482256		*
CDK4		P11802;P11802-2	P11802	Cyclin-dependent kinase 4	5.56607	1.31634	0.0482683		*
ARCN1		P48444;P48444-2	P48444;P48444-2	Coatomer subunit delta	5.42073	1.31627	0.0482753		*
HK1		P19367;P19367-4;P19367-2;P19367-3;Q2TB90	P19367;P19367-4;P19367-2;P19367-3	Hexokinase-1	4.5256	1.31616	0.0482881		*
BLVRA		P53004	P53004	Biliverdin reductase A	3.17933	1.31603	0.0483021		*
ACTA1;ACTC1;ACTG2;ACTA2		P68133;P68032;P63267;P62736;P63267-2	P68133;P68032;P63267;P62736;P63267-2	Actin, alpha skeletal muscle;Actin, alpha cardiac muscle 1;Actin, gamma-enteric smooth muscle;Actin, aortic smooth muscle	6.0902	1.3153	0.0483839		*
ACTL6A		O96019;O96019-2;O94805	O96019;O96019-2	Actin-like protein 6A	5.3675	1.3152	0.0483954		*
MTHFD1		P11586	P11586	C-1-tetrahydrofolate synthase, cytoplasmic;Methylenetetrahydrofolate dehydrogenase;Methenyltetrahydrofolate cyclohydrolase;Formyltetrahydrofolate synthetase;C-1-tetrahydrofolate synthase, cytoplasmic, N-terminally processed	5.26897	1.31505	0.0484116		*
RPL39;RPL39P5		P62891;Q59GN2	P62891;Q59GN2	60S ribosomal protein L39;Putative 60S ribosomal protein L39-like 5	6.15903	1.31332	0.0486043	Ribosomal	*
RNPEP		Q9H4A4	Q9H4A4	Aminopeptidase B	5.007	1.31197	0.0487562		*
UBA2		Q9UBT2;Q9UBT2-2	Q9UBT2;Q9UBT2-2	SUMO-activating enzyme subunit 2	5.65467	1.31186	0.0487686		*
PFKP		Q01813;Q01813-2	Q01813;Q01813-2	6-phosphofructokinase type C	6.6974	1.31052	0.0489194		*
PSMD2		Q13200;Q13200-3;Q13200-2	Q13200;Q13200-3;Q13200-2	26S proteasome non-ATPase regulatory subunit 2	6.5327	1.31046	0.0489266		*
CLUH		O75153;Q9Y5I4;Q9Y5I4-2	O75153	Clustered mitochondria protein homolog	4.0333	1.3104	0.0489329		*
MCM2		P49736	P49736	DNA replication licensing factor MCM2	5.25037	1.31015	0.0489607		*
TUBB		P07437;A6NNZ2;Q9H4B7;CON__ENSEMBL:ENSBTAP00000025008	P07437	Tubulin beta chain	4.72793	1.30967	0.0490156		*
NCAPH		Q15003;Q15003-2	Q15003;Q15003-2	Condensin complex subunit 2	4.673	1.30931	0.0490553		*
RPL10A		P62906	P62906	60S ribosomal protein L10a	7.4587	1.30665	0.0493575	Ribosomal	*
DCAF7		P61962;P61962-2	P61962	DDB1- and CUL4-associated factor 7	3.96133	1.3061	0.04942		*
XRCC5		P13010	P13010	X-ray repair cross-complementing protein 5	7.1744	1.30556	0.0494813		*
KPNA2		P52292	P52292	Importin subunit alpha-1	4.27407	1.3055	0.0494885		*
DSC3		Q14574;Q14574-2	Q14574;Q14574-2	Desmocollin-3	-1.9723	1.30548	0.0494903		*
IARS		P41252	P41252	Isoleucine--tRNA ligase, cytoplasmic	6.24033	1.30451	0.0496004		*
HSPA8		P11142;P11142-2;P54652	P11142;P11142-2	Heat shock cognate 71 kDa protein	3.0297	1.30419	0.0496377		*
TUBB4B;TUBB4A		P68371;P04350	P68371;P04350	Tubulin beta-4B chain;Tubulin beta-4A chain	4.15257	1.30203	0.0498853		*
PRPSAP1		Q14558;Q14558-2	Q14558;Q14558-2	Phosphoribosyl pyrophosphate synthase-associated protein 1	3.17043	1.30014	0.0501024		*
EXOSC10		Q01780;Q01780-2	Q01780;Q01780-2	Exosome component 10	4.21183	1.29832	0.0503127		*
EIF3L		Q9Y262;Q9Y262-2	Q9Y262;Q9Y262-2	Eukaryotic translation initiation factor 3 subunit L	5.59257	1.29781	0.0503721		*
SF3B3		Q15393;Q15393-3;Q15393-2	Q15393	Splicing factor 3B subunit 3	4.86363	1.29746	0.0504127		*
EEF1G		P26641;P26641-2	P26641;P26641-2	Elongation factor 1-gamma	6.689	1.29717	0.0504465		*
PTGES3		Q15185;Q15185-3;Q15185-4;Q15185-2	Q15185;Q15185-3;Q15185-4;Q15185-2	Prostaglandin E synthase 3	2.10907	1.29594	0.0505894		*
UBA1		P22314;P22314-2	P22314;P22314-2	Ubiquitin-like modifier-activating enzyme 1	3.39787	1.29513	0.0506841		*
DLD		P09622;P09622-3;P09622-2	P09622;P09622-3;P09622-2	Dihydrolipoyl dehydrogenase, mitochondrial	3.90437	1.29469	0.0507353		*
P4HA1		P13674;P13674-2;P13674-3	P13674;P13674-2;P13674-3	Prolyl 4-hydroxylase subunit alpha-1	4.53677	1.29275	0.050963		*
PRMT5		O14744;O14744-5;O14744-2;O14744-3;O14744-4	O14744;O14744-5;O14744-2;O14744-3;O14744-4	Protein arginine N-methyltransferase 5;Protein arginine N-methyltransferase 5, N-terminally processed	6.75757	1.2919	0.051062		*
RPL36AL		Q969Q0	Q969Q0	60S ribosomal protein L36a-like	8.59757	1.28926	0.0513739	Ribosomal	*
EMC1		Q8N766;Q8N766-3;Q8N766-2;Q8N766-4	Q8N766;Q8N766-3;Q8N766-2;Q8N766-4	ER membrane protein complex subunit 1	3.8222	1.28828	0.0514891		*
MRPS7		Q9Y2R9	Q9Y2R9	28S ribosomal protein S7, mitochondrial	4.1217	1.28495	0.0518865		*
TUBA1B;TUBA4A		P68363;P68363-2;P68366;P68366-2	P68363;P68363-2;P68366;P68366-2	Tubulin alpha-1B chain;Tubulin alpha-4A chain	4.58447	1.28472	0.051913		*
SF3B1		O75533;O75533-2	O75533	Splicing factor 3B subunit 1	4.97213	1.28404	0.0519953		*
RPL22		P35268;Q6P5R6	P35268	60S ribosomal protein L22	7.78337	1.28237	0.0521947	Ribosomal	*
MORC2		Q9Y6X9;Q9Y6X9-2	Q9Y6X9;Q9Y6X9-2	MORC family CW-type zinc finger protein 2	2.63403	1.28225	0.0522094		*
RBBP4		Q09028;Q09028-3;Q09028-2;Q09028-4	Q09028;Q09028-3;Q09028-2;Q09028-4	Histone-binding protein RBBP4	4.7814	1.27924	0.0525725		*
CLTC		Q00610;Q00610-2;P53675	Q00610;Q00610-2	Clathrin heavy chain 1	4.8384	1.27915	0.0525841		*
HK2		P52789	P52789	Hexokinase-2	3.977	1.27686	0.0528617		*
SRM		P19623	P19623	Spermidine synthase	4.7282	1.27558	0.0530176		*
PPP1CA;PPP1CB		P62136;P62136-2;P62136-3;P62140	P62136;P62136-2;P62136-3;P62140	Serine/threonine-protein phosphatase PP1-alpha catalytic subunit;Serine/threonine-protein phosphatase PP1-beta catalytic subunit	4.70777	1.27509	0.0530771		*
GNB1		P62873;P62873-2	P62873;P62873-2	Guanine nucleotide-binding protein G(I)/G(S)/G(T) subunit beta-1	5.4769	1.27482	0.0531107		*
RPL5		P46777	P46777	60S ribosomal protein L5	7.4219	1.27104	0.0535742	Ribosomal	*
GDI1		P31150	P31150	Rab GDP dissociation inhibitor alpha	5.16317	1.27061	0.0536276		*
RAN		P62826	P62826	GTP-binding nuclear protein Ran	7.56407	1.2674	0.0540251		*
HADHA		P40939;P40939-2	P40939	Trifunctional enzyme subunit alpha, mitochondrial;Long-chain enoyl-CoA hydratase;Long chain 3-hydroxyacyl-CoA dehydrogenase	5.4224	1.2664	0.0541498		*
UPF1		Q92900;Q92900-2	Q92900;Q92900-2	Regulator of nonsense transcripts 1	4.95553	1.2661	0.0541876		*
GYS1		P13807;P13807-2	P13807;P13807-2	Glycogen [starch] synthase, muscle	3.0055	1.26603	0.0541966		*
SKP2		Q13309;Q13309-2	Q13309;Q13309-2	S-phase kinase-associated protein 2	3.1931	1.26139	0.0547786		*
WDR61		Q9GZS3	Q9GZS3	WD repeat-containing protein 61	3.90617	1.26111	0.0548141		*
POLD1		P28340	P28340	DNA polymerase delta catalytic subunit	2.8867	1.26008	0.0549443		*
MAT2A		P31153;P31153-2;Q00266	P31153;P31153-2	S-adenosylmethionine synthase isoform type-2	4.3684	1.26002	0.0549513		*
GMPS		P49915;P49915-2	P49915;P49915-2	GMP synthase [glutamine-hydrolyzing]	4.83717	1.25792	0.0552175		*
AP2M1		Q96CW1;Q96CW1-2	Q96CW1;Q96CW1-2	AP-2 complex subunit mu	5.2523	1.2572	0.0553093		*
IQGAP1		P46940	P46940	Ras GTPase-activating-like protein IQGAP1	1.55043	1.25489	0.0556047		*
IMMT		Q16891;Q16891-2;Q16891-3;Q16891-4	Q16891;Q16891-2;Q16891-3;Q16891-4	Mitochondrial inner membrane protein	3.05917	1.25351	0.0557811		*
TRA2B		P62995;P62995-3;P62995-2	P62995;P62995-3	Transformer-2 protein homolog beta	4.91247	1.25341	0.0557941		*
ACACA		Q13085;Q13085-4;Q13085-3;Q13085-2;O00763;O00763-3;O00763-2	Q13085;Q13085-4;Q13085-3;Q13085-2	Acetyl-CoA carboxylase 1;Biotin carboxylase	2.78687	1.25201	0.055974		*
RPL31		P62899;P62899-3;P62899-2	P62899;P62899-3;P62899-2	60S ribosomal protein L31	8.5101	1.25176	0.0560064	Ribosomal	*
SSRP1		Q08945	Q08945	FACT complex subunit SSRP1	3.48203	1.25141	0.0560513		*
ABCF2		Q9UG63;Q9UG63-2	Q9UG63;Q9UG63-2	ATP-binding cassette sub-family F member 2	5.11327	1.24767	0.0565367		*
CCT7		Q99832;Q99832-3;Q99832-4;Q99832-2	Q99832;Q99832-3;Q99832-4;Q99832-2	T-complex protein 1 subunit eta	4.45487	1.24552	0.0568173		*
HUWE1		Q7Z6Z7;Q7Z6Z7-2;Q7Z6Z7-3	Q7Z6Z7;Q7Z6Z7-2;Q7Z6Z7-3	E3 ubiquitin-protein ligase HUWE1	5.42143	1.24043	0.057487		*
SEC23A		Q15436;Q15436-2	Q15436;Q15436-2	Protein transport protein Sec23A	4.825	1.23899	0.0576778		*
LDHB		P07195;P07864;Q6ZMR3	P07195	L-lactate dehydrogenase B chain	7.15007	1.23866	0.057722		*
CLNS1A		P54105	P54105	Methylosome subunit pICln	3.96503	1.23844	0.057751		*
TARBP2		Q15633;Q15633-2	Q15633;Q15633-2	RISC-loading complex subunit TARBP2	5.2915	1.23802	0.0578074		*
FERMT2		Q96AC1;Q96AC1-3;Q96AC1-2;Q9BQL6;Q9BQL6-4;Q9BQL6-2	Q96AC1;Q96AC1-3;Q96AC1-2	Fermitin family homolog 2	3.26367	1.23752	0.0578735		*
MAP7D1		Q3KQU3;Q3KQU3-4;Q3KQU3-2	Q3KQU3;Q3KQU3-4;Q3KQU3-2	MAP7 domain-containing protein 1	2.9351	1.23686	0.057962		*
ALDH2		P05091;P05091-2	P05091;P05091-2	Aldehyde dehydrogenase, mitochondrial	3.24323	1.23621	0.0580487		*
RNH1		P13489	P13489	Ribonuclease inhibitor	4.70357	1.23564	0.058125		*
CTTN		Q14247;Q14247-3;Q14247-2	Q14247;Q14247-3;Q14247-2	Src substrate cortactin	4.78987	1.2356	0.0581304		*
RPL21		P46778	P46778	60S ribosomal protein L21	7.2033	1.23394	0.0583527	Ribosomal	*
EIF2S1		P05198	P05198	Eukaryotic translation initiation factor 2 subunit 1	7.18803	1.23384	0.058366		*
DDX39A;DDX39B		O00148;O00148-2;Q13838;O00148-3;Q13838-2	O00148;O00148-2;Q13838;O00148-3;Q13838-2	ATP-dependent RNA helicase DDX39A;Spliceosome RNA helicase DDX39B	5.70097	1.23374	0.0583789		*
MRPS27		Q92552;Q92552-2	Q92552;Q92552-2	28S ribosomal protein S27, mitochondrial	4.58737	1.23338	0.0584273		*
PPIG		Q13427;Q13427-2	Q13427;Q13427-2	Peptidyl-prolyl cis-trans isomerase G	4.22273	1.23246	0.0585516		*
CCNT1		O60563	O60563	Cyclin-T1	2.5338	1.23173	0.0586509		*
AP3D1		O14617;O14617-5;O14617-4;O14617-2;O14617-3	O14617;O14617-5;O14617-4;O14617-2;O14617-3	AP-3 complex subunit delta-1	5.26937	1.23035	0.0588375		*
ASNS		P08243;P08243-2;P08243-3	P08243;P08243-2;P08243-3	Asparagine synthetase [glutamine-hydrolyzing]	5.6229	1.22877	0.0590517		*
GNB2L1		P63244	P63244	Guanine nucleotide-binding protein subunit beta-2-like 1	5.46713	1.22858	0.0590768		*
MT-ATP6		P00846	P00846	ATP synthase subunit a	3.0017	1.22625	0.0593951		*
RPL6		Q02878	Q02878	60S ribosomal protein L6	8.91243	1.22536	0.0595165	Ribosomal	*
RPL27		P61353	P61353	60S ribosomal protein L27	7.79653	1.22473	0.0596032	Ribosomal	*
HNRNPC		P07910-2;P07910-4;P07910-3;O60812;B7ZW38;P0DMR1;B2RXH8;Q86SE5;Q86SE5-3	P07910-2;P07910-4;P07910-3	Heterogeneous nuclear ribonucleoproteins C1/C2	7.11127	1.22391	0.0597165		*
SSR4		P51571	P51571	Translocon-associated protein subunit delta	2.96437	1.22377	0.0597358		*
PFKL		P17858;P17858-2	P17858;P17858-2	6-phosphofructokinase, liver type	5.38097	1.22271	0.0598817		*
SEC11A		P67812;P67812-4;P67812-3;P67812-2	P67812;P67812-4;P67812-3;P67812-2	Signal peptidase complex catalytic subunit SEC11A	3.664	1.22128	0.0600786		*
RPL10		P27635;Q96L21	P27635	60S ribosomal protein L10	8.2052	1.21929	0.0603549	Ribosomal	*
POLR2B		P30876	P30876	DNA-directed RNA polymerase II subunit RPB2	4.62823	1.21807	0.0605241		*
APEH		P13798	P13798	Acylamino-acid-releasing enzyme	3.6997	1.21794	0.0605425		*
PPP2R2A;PPP2R2D		P63151;P63151-2;Q66LE6;Q00005;Q00005-2;Q00005-6;Q00005-3;Q00005-4;Q00005-5;Q00005-7	P63151;P63151-2;Q66LE6	Serine/threonine-protein phosphatase 2A 55 kDa regulatory subunit B alpha isoform;Serine/threonine-protein phosphatase 2A 55 kDa regulatory subunit B delta isoform	3.51983	1.21612	0.0607967		*
EIF4A1;EIF4A2		P60842;P60842-2;Q14240;Q14240-2;P38919	P60842;P60842-2;Q14240;Q14240-2	Eukaryotic initiation factor 4A-I;Eukaryotic initiation factor 4A-II	7.31297	1.21592	0.0608252		*
EIF2S3;EIF2S3L		P41091;Q2VIR3;Q2VIR3-2	P41091;Q2VIR3;Q2VIR3-2	Eukaryotic translation initiation factor 2 subunit 3;Putative eukaryotic translation initiation factor 2 subunit 3-like protein	7.49337	1.21583	0.0608369		*
CAPZA1		P52907	P52907	F-actin-capping protein subunit alpha-1	3.35097	1.21553	0.0608799		*
PYGB		P11216	P11216	Glycogen phosphorylase, brain form	3.2143	1.21543	0.060893		*
PMPCB		O75439	O75439	Mitochondrial-processing peptidase subunit beta	5.29747	1.21418	0.0610687		*
PYGL		P06737;P06737-2;P11217;P11217-2	P06737;P06737-2	Glycogen phosphorylase, liver form	4.76397	1.21373	0.0611323		*
LAS1L		Q9Y4W2;Q9Y4W2-2;Q9Y4W2-3;Q9Y4W2-4	Q9Y4W2;Q9Y4W2-2;Q9Y4W2-3;Q9Y4W2-4	Ribosomal biogenesis protein LAS1L	3.9935	1.21357	0.0611554		*
STRN		O43815;O43815-2	O43815;O43815-2	Striatin	2.24757	1.20582	0.0622554		*
PLOD1		Q02809;Q02809-2	Q02809;Q02809-2	Procollagen-lysine,2-oxoglutarate 5-dioxygenase 1	4.20647	1.20562	0.0622842		*
PRPF6		O94906;O94906-2	O94906;O94906-2	Pre-mRNA-processing factor 6	4.21123	1.20491	0.0623867		*
SMARCA5		O60264	O60264	SWI/SNF-related matrix-associated actin-dependent regulator of chromatin subfamily A member 5	3.81463	1.20482	0.0623995		*
YKT6		O15498;O15498-2	O15498;O15498-2	Synaptobrevin homolog YKT6	2.928	1.20371	0.0625583		*
ACTB		P60709;Q9BYX7	P60709	Actin, cytoplasmic 1;Actin, cytoplasmic 1, N-terminally processed	4.7549	1.20297	0.0626652		*
FTH1		P02794	P02794	Ferritin heavy chain	2.85503	1.20278	0.0626926		*
NMD3		Q96D46	Q96D46	60S ribosomal export protein NMD3	3.75483	1.20199	0.0628069		*
RFC5		P40937;P40937-2	P40937;P40937-2	Replication factor C subunit 5	3.84853	1.1996	0.0631532		*
SRSF6		Q13247;Q13247-3;Q13247-2	Q13247;Q13247-3;Q13247-2	Serine/arginine-rich splicing factor 6	5.71537	1.1989	0.0632557		*
EEF1E1		O43324;O43324-2	O43324;O43324-2	Eukaryotic translation elongation factor 1 epsilon-1	5.34193	1.19887	0.0632601		*
GNL1		P36915;P36915-2	P36915;P36915-2	Guanine nucleotide-binding protein-like 1	3.31827	1.19872	0.0632822		*
POLR1C		O15160;O15160-2	O15160;O15160-2	DNA-directed RNA polymerases I and III subunit RPAC1	4.50513	1.19865	0.0632927		*
RPL35		P42766	P42766	60S ribosomal protein L35	7.73073	1.1983	0.0633429	Ribosomal	*
RPL36		Q9Y3U8	Q9Y3U8	60S ribosomal protein L36	7.89917	1.19708	0.0635218	Ribosomal	*
ADSS		P30520	P30520	Adenylosuccinate synthetase isozyme 2	3.1318	1.19702	0.0635306		*
DNAJA3		Q96EY1;Q96EY1-2;Q96EY1-3	Q96EY1;Q96EY1-2;Q96EY1-3	DnaJ homolog subfamily A member 3, mitochondrial	5.2192	1.19701	0.0635323		*
RAE1		P78406	P78406	mRNA export factor	2.95937	1.19521	0.0637953		*
CHP1		Q99653	Q99653	Calcineurin B homologous protein 1	2.49217	1.19332	0.0640738		*
PKN2		Q16513;Q16513-3;Q16513-2;Q16513-4;Q16513-5	Q16513;Q16513-3;Q16513-2;Q16513-4;Q16513-5	Serine/threonine-protein kinase N2	4.50733	1.19062	0.0644731		*
PGM3		O95394;O95394-3;O95394-4	O95394;O95394-3;O95394-4	Phosphoacetylglucosamine mutase	4.0585	1.19044	0.0644996		*
PFAS		O15067	O15067	Phosphoribosylformylglycinamidine synthase	4.2475	1.19044	0.0645005		*
HSPA9		P38646	P38646	Stress-70 protein, mitochondrial	3.67353	1.19038	0.0645087		*
SFXN3		Q9BWM7	Q9BWM7	Sideroflexin-3	2.6835	1.19019	0.0645368		*
APRT		P07741;P07741-2	P07741;P07741-2	Adenine phosphoribosyltransferase	4.38457	1.18989	0.0645822		*
MRPS31		Q92665	Q92665	28S ribosomal protein S31, mitochondrial	6.15263	1.18865	0.0647671		*
MCM5		P33992	P33992	DNA replication licensing factor MCM5	5.61257	1.18555	0.0652304		*
RPS24		P62847;P62847-2;P62847-3;P62847-4	P62847;P62847-2;P62847-3;P62847-4	40S ribosomal protein S24	6.47557	1.18528	0.0652705	Ribosomal	*
PSMC4		P43686;P43686-2	P43686;P43686-2	26S protease regulatory subunit 6B	5.8279	1.18441	0.0654023		*
STRAP		Q9Y3F4;Q9Y3F4-2	Q9Y3F4;Q9Y3F4-2	Serine-threonine kinase receptor-associated protein	3.45417	1.18202	0.0657631		*
MYO1E		Q12965	Q12965	Unconventional myosin-Ie	3.26493	1.18192	0.0657785		*
LARS		Q9P2J5;Q9P2J5-2;Q9P2J5-3	Q9P2J5;Q9P2J5-2;Q9P2J5-3	Leucine--tRNA ligase, cytoplasmic	5.83883	1.18027	0.066029		*
LSS		P48449;P48449-2;P48449-3	P48449;P48449-2;P48449-3	Lanosterol synthase	2.4074	1.17816	0.0663493		*
MCM6		Q14566	Q14566	DNA replication licensing factor MCM6	4.7665	1.17696	0.0665329		*
EEF1B2		P24534	P24534	Elongation factor 1-beta	4.3915	1.17611	0.0666632		*
AARS2		Q5JTZ9	Q5JTZ9	Alanine--tRNA ligase, mitochondrial	3.54847	1.17488	0.0668531		*
RPL11		P62913;P62913-2	P62913;P62913-2	60S ribosomal protein L11	6.32853	1.17438	0.0669303	Ribosomal	*
MRPS22		P82650;P82650-2	P82650;P82650-2	28S ribosomal protein S22, mitochondrial	5.65467	1.174	0.0669883		*
CRNKL1		Q9BZJ0;Q9BZJ0-2;Q9BZJ0-3	Q9BZJ0;Q9BZJ0-2;Q9BZJ0-3	Crooked neck-like protein 1	3.29633	1.17341	0.0670793		*
RPS3		P23396;P23396-2	P23396;P23396-2	40S ribosomal protein S3	6.06443	1.17309	0.0671292	Ribosomal	*
SLC25A1		P53007	P53007	Tricarboxylate transport protein, mitochondrial	5.45563	1.17237	0.0672401		*
QARS		P47897;P47897-2	P47897;P47897-2	Glutamine--tRNA ligase	6.7331	1.1701	0.067592		*
MCM3		P25205;P25205-2	P25205;P25205-2	DNA replication licensing factor MCM3	5.2807	1.17002	0.0676051		*
DARS		P14868;P14868-2	P14868;P14868-2	Aspartate--tRNA ligase, cytoplasmic	6.33013	1.16965	0.0676631		*
RPL18		Q07020;Q07020-2	Q07020;Q07020-2	60S ribosomal protein L18	7.73723	1.16681	0.0681063	Ribosomal	*
EIF3D		O15371;O15371-2;O15371-3	O15371;O15371-2;O15371-3	Eukaryotic translation initiation factor 3 subunit D	6.17427	1.16508	0.0683785		*
TUBB6		Q9BUF5	Q9BUF5	Tubulin beta-6 chain	5.09233	1.16508	0.0683789		*
TRIP13		Q15645;Q15645-2	Q15645	Pachytene checkpoint protein 2 homolog	4.55057	1.16379	0.0685825		*
SEC23B		Q15437	Q15437	Protein transport protein Sec23B	4.4504	1.16292	0.0687192		*
SMC3		Q9UQE7	Q9UQE7	Structural maintenance of chromosomes protein 3	5.75283	1.16166	0.0689196		*
EIF2A		Q9BY44;Q9BY44-3;Q9BY44-4;Q9BY44-2	Q9BY44;Q9BY44-3;Q9BY44-4;Q9BY44-2	Eukaryotic translation initiation factor 2A	3.89023	1.16157	0.0689329		*
PES1		O00541;O00541-2	O00541;O00541-2	Pescadillo homolog	4.16623	1.16113	0.0690027		*
NUP155		O75694;O75694-2	O75694;O75694-2	Nuclear pore complex protein Nup155	4.95627	1.15969	0.0692322		*
RABGGTA		Q92696	Q92696	Geranylgeranyl transferase type-2 subunit alpha	4.05827	1.1582	0.0694706		*
PSMA4		P25789;P25789-2	P25789	Proteasome subunit alpha type-4	1.72137	1.15735	0.0696069		*
GDI2		P50395;P50395-2	P50395;P50395-2	Rab GDP dissociation inhibitor beta	5.097	1.15708	0.0696496		*
ARHGEF2		Q92974;Q92974-2;Q92974-3	Q92974;Q92974-2;Q92974-3	Rho guanine nucleotide exchange factor 2	5.0783	1.15633	0.0697708		*
MRTO4		Q9UKD2	Q9UKD2	mRNA turnover protein 4 homolog	5.73637	1.15415	0.0701206		*
NPM3		O75607	O75607	Nucleoplasmin-3	5.7676	1.15401	0.0701444		*
POLR2C		P19387	P19387	DNA-directed RNA polymerase II subunit RPB3	5.08263	1.15317	0.0702799		*
MRPL15		Q9P015	Q9P015	39S ribosomal protein L15, mitochondrial	5.60613	1.14893	0.0709688		*
UBAP2L		Q14157;Q14157-1;Q14157-4;Q14157-3;Q14157-5	Q14157;Q14157-1;Q14157-4;Q14157-3;Q14157-5	Ubiquitin-associated protein 2-like	3.99577	1.14853	0.0710346		*
PRPS1;PRPS2		P60891;P60891-2;P11908;P11908-2;P21108	P60891;P60891-2;P11908;P11908-2	Ribose-phosphate pyrophosphokinase 1;Ribose-phosphate pyrophosphokinase 2	5.86443	1.14819	0.071091		*
MRPL13		Q9BYD1	Q9BYD1	39S ribosomal protein L13, mitochondrial	4.20373	1.14792	0.0711345		*
HS2ST1		Q7LGA3;Q7LGA3-2;Q7LGA3-3	Q7LGA3;Q7LGA3-2;Q7LGA3-3	Heparan sulfate 2-O-sulfotransferase 1	4.58387	1.14678	0.0713209		*
ASCC1		Q8N9N2;Q8N9N2-2	Q8N9N2;Q8N9N2-2	Activating signal cointegrator 1 complex subunit 1	4.7812	1.14616	0.071423		*
FLII		Q13045;Q13045-2;Q13045-3	Q13045;Q13045-2;Q13045-3	Protein flightless-1 homolog	4.1067	1.14588	0.0714694		*
ACLY		P53396;P53396-2;P53396-3	P53396;P53396-2;P53396-3	ATP-citrate synthase	6.66043	1.14257	0.0720161		*
LRRC59		Q96AG4	Q96AG4	Leucine-rich repeat-containing protein 59	5.24197	1.14195	0.0721185		*
CCT5		P48643;P48643-2	P48643;P48643-2	T-complex protein 1 subunit epsilon	4.22433	1.14086	0.0723008		*
NOP58		Q9Y2X3	Q9Y2X3	Nucleolar protein 58	3.66443	1.13976	0.0724837		*
PSMD14		O00487	O00487	26S proteasome non-ATPase regulatory subunit 14	3.5749	1.13724	0.0729047		*
ATP5C1		P36542;P36542-2	P36542;P36542-2	ATP synthase subunit gamma, mitochondrial	5.1196	1.13535	0.0732229		*
MRPS34		P82930	P82930	28S ribosomal protein S34, mitochondrial	5.42553	1.1345	0.0733676		*
ILF2		Q12905	Q12905	Interleukin enhancer-binding factor 2	6.19133	1.13393	0.0734627		*
YWHAE		P62258;P62258-2	P62258;P62258-2	14-3-3 protein epsilon	5.6066	1.13389	0.0734702		*
ZCCHC8		Q6NZY4;Q6NZY4-2	Q6NZY4;Q6NZY4-2	Zinc finger CCHC domain-containing protein 8	2.8117	1.13378	0.073489		*
OTUB1		Q96FW1;Q96FW1-2	Q96FW1;Q96FW1-2	Ubiquitin thioesterase OTUB1	4.47523	1.13293	0.0736323		*
PSMC1		P62191;P62191-2	P62191;P62191-2	26S protease regulatory subunit 4	5.5536	1.13236	0.0737291		*
MRPS21		P82921	P82921	28S ribosomal protein S21, mitochondrial	3.2425	1.13213	0.0737677		*
RPL8		P62917	P62917	60S ribosomal protein L8	7.561	1.13126	0.0739165	Ribosomal	*
TUBGCP2		Q9BSJ2;Q9BSJ2-3;Q9BSJ2-4	Q9BSJ2;Q9BSJ2-3;Q9BSJ2-4	Gamma-tubulin complex component 2	2.70433	1.13081	0.0739928		*
RPS2		P15880	P15880	40S ribosomal protein S2	6.65503	1.1305	0.074046	Ribosomal	*
KIF2C		Q99661;Q99661-2	Q99661;Q99661-2	Kinesin-like protein KIF2C	1.97113	1.12822	0.0744356		*
CKB		P12277;P06732	P12277	Creatine kinase B-type	5.28417	1.12808	0.0744602		*
RPL13		P26373;P26373-2	P26373;P26373-2	60S ribosomal protein L13	8.6723	1.12676	0.0746866	Ribosomal	*
SNRNP200		O75643;O75643-2	O75643	U5 small nuclear ribonucleoprotein 200 kDa helicase	6.82767	1.12611	0.0747983		*
TARS		P26639;P26639-2;A2RTX5;A2RTX5-2	P26639;P26639-2	Threonine--tRNA ligase, cytoplasmic	5.84423	1.12428	0.0751139		*
RPL7		P18124	P18124	60S ribosomal protein L7	8.09683	1.1208	0.0757177	Ribosomal	*
IDH1		O75874;P48735;P48735-2	O75874	Isocitrate dehydrogenase [NADP] cytoplasmic	3.62563	1.11992	0.0758714		*
KLHL12		Q53G59;Q53G59-2	Q53G59;Q53G59-2	Kelch-like protein 12	4.48473	1.11918	0.0760013		*
NSF		P46459;P46459-2	P46459;P46459-2	Vesicle-fusing ATPase	2.8568	1.11907	0.0760196		*
HSPA4		P34932;P34932-2	P34932;P34932-2	Heat shock 70 kDa protein 4	3.8166	1.11895	0.0760414		*
SRSF7		Q16629;Q16629-3;Q16629-2;Q16629-4	Q16629;Q16629-3;Q16629-2;Q16629-4	Serine/arginine-rich splicing factor 7	6.3072	1.11753	0.07629		*
PFKM		P08237;P08237-3;P08237-2	P08237;P08237-3;P08237-2	6-phosphofructokinase, muscle type	5.03147	1.11682	0.0764145		*
CAPZB		P47756-2;P47756	P47756-2;P47756	F-actin-capping protein subunit beta	4.78883	1.11502	0.0767329		*
LDHA		P00338;P00338-3;P00338-4;P00338-5;P00338-2	P00338;P00338-3;P00338-4;P00338-5;P00338-2	L-lactate dehydrogenase A chain	7.7051	1.11484	0.0767648		*
PRPF19		Q9UMS4	Q9UMS4	Pre-mRNA-processing factor 19	7.0711	1.11158	0.0773432		*
GPATCH4		Q5T3I0;Q5T3I0-3;Q5T3I0-2	Q5T3I0;Q5T3I0-3	G patch domain-containing protein 4	4.73963	1.1111	0.0774286		*
YTHDF2;YTHDF3		Q9Y5A9;Q9Y5A9-2;Q7Z739;Q9BYJ9	Q9Y5A9;Q9Y5A9-2;Q7Z739	YTH domain family protein 2;YTH domain family protein 3	3.1004	1.11059	0.0775187		*
RRP1		P56182	P56182	Ribosomal RNA processing protein 1 homolog A	5.01927	1.10754	0.0780651		*
GANAB		Q14697;Q14697-3	Q14697	Neutral alpha-glucosidase AB	6.02863	1.10689	0.0781827		*
RPL26		P61254	P61254	60S ribosomal protein L26	7.13177	1.1067	0.0782173	Ribosomal	*
RPL18A		Q02543	Q02543	60S ribosomal protein L18a	6.91	1.10587	0.0783664	Ribosomal	*
RPS8		P62241	P62241	40S ribosomal protein S8	5.9316	1.1051	0.0785053	Ribosomal	*
RPS4X		P62701;Q8TD47;P22090	P62701	40S ribosomal protein S4, X isoform	8.04823	1.10491	0.078539	Ribosomal	*
PHF6		Q8IWS0;Q8IWS0-5;Q8IWS0-3;Q8IWS0-2;Q8IWS0-4	Q8IWS0;Q8IWS0-5;Q8IWS0-3;Q8IWS0-2;Q8IWS0-4	PHD finger protein 6	5.5694	1.10387	0.0787287		*
FTSJD2		Q8N1G2	Q8N1G2	Cap-specific mRNA (nucleoside-2-O-)-methyltransferase 1	2.81927	1.10179	0.079107		*
HSP90B1		P14625;Q58FF3	P14625	Endoplasmin	4.7713	1.10149	0.0791611		*
RRP12		Q5JTH9;Q5JTH9-2;Q5JTH9-3;O60306	Q5JTH9;Q5JTH9-2;Q5JTH9-3	RRP12-like protein	4.6395	1.09997	0.079438		*
THOC3		Q96J01;Q96J01-2	Q96J01;Q96J01-2	THO complex subunit 3	2.94203	1.09821	0.0797611		*
NOP56		O00567	O00567	Nucleolar protein 56	3.3886	1.09756	0.0798798		*
NOP2		P46087;P46087-2;P46087-4;P46087-3	P46087;P46087-2;P46087-4;P46087-3	Putative ribosomal RNA methyltransferase NOP2	4.6264	1.09521	0.0803145		*
RPL13A		P40429;Q6NVV1	P40429	60S ribosomal protein L13a	6.58423	1.09498	0.080356	Ribosomal	*
RPS11		P62280	P62280	40S ribosomal protein S11	5.89333	1.09471	0.0804057	Ribosomal	*
UQCRC1		P31930	P31930	Cytochrome b-c1 complex subunit 1, mitochondrial	4.926	1.09438	0.080468		*
SCRIB		Q14160;Q14160-3;Q14160-2	Q14160;Q14160-3;Q14160-2	Protein scribble homolog	2.74447	1.09433	0.0804776		*
SRP72		O76094;O76094-2	O76094;O76094-2	Signal recognition particle subunit SRP72	4.89173	1.0939	0.0805557		*
UBTF		P17480;P17480-2	P17480;P17480-2	Nucleolar transcription factor 1	5.2147	1.09363	0.0806059		*
RPL7A		P62424	P62424	60S ribosomal protein L7a	7.6814	1.09208	0.0808943	Ribosomal	*
FASN		P49327	P49327	Fatty acid synthase;[Acyl-carrier-protein] S-acetyltransferase;[Acyl-carrier-protein] S-malonyltransferase;3-oxoacyl-[acyl-carrier-protein] synthase;3-oxoacyl-[acyl-carrier-protein] reductase;3-hydroxyacyl-[acyl-carrier-protein] dehydratase;Enoyl-[acyl-carrier-protein] reductase;Oleoyl-[acyl-carrier-protein] hydrolase	9.27007	1.09059	0.0811733		*
NAE1		Q13564;Q13564-2;Q13564-4;Q13564-3	Q13564;Q13564-2;Q13564-4;Q13564-3	NEDD8-activating enzyme E1 regulatory subunit	3.57933	1.08992	0.0812978		*
DHX15		O43143;Q14562	O43143	Putative pre-mRNA-splicing factor ATP-dependent RNA helicase DHX15	6.26407	1.08883	0.0815015		*
TRIM28		Q13263;Q13263-2	Q13263;Q13263-2	Transcription intermediary factor 1-beta	4.34743	1.08761	0.0817307		*
RPS13		P62277	P62277	40S ribosomal protein S13	7.1059	1.08748	0.0817557	Ribosomal	*
EVPL		Q92817	Q92817	Envoplakin	4.5634	1.08669	0.0819058		*
BCAT1		P54687;P54687-4;P54687-5;P54687-2;P54687-3	P54687;P54687-4;P54687-5;P54687-2;P54687-3	Branched-chain-amino-acid aminotransferase, cytosolic	2.68123	1.08653	0.0819354		*
HNRNPU		Q00839;Q00839-2	Q00839;Q00839-2	Heterogeneous nuclear ribonucleoprotein U	7.07133	1.08576	0.0820812		*
MRPS10		P82664	P82664	28S ribosomal protein S10, mitochondrial	4.83307	1.08558	0.0821151		*
RPL19		P84098	P84098	60S ribosomal protein L19	7.40163	1.08537	0.0821545	Ribosomal	*
MYO1C		O00159;O00159-3;O00159-2	O00159;O00159-3;O00159-2	Unconventional myosin-Ic	1.9664	1.08529	0.0821687		*
RPS6		P62753	P62753	40S ribosomal protein S6	7.41073	1.08378	0.0824551	Ribosomal	*
PCBP2		Q15366;Q15366-6;Q15366-3;Q15366-2;Q15366-4;Q15366-5;Q15366-7;Q15366-8;P57721;P57721-2;P57721-3;P57721-5;P57721-4	Q15366;Q15366-6;Q15366-3;Q15366-2;Q15366-4;Q15366-5;Q15366-7;Q15366-8	Poly(rC)-binding protein 2	5.5208	1.08315	0.0825752		*
IKBKAP		O95163	O95163	Elongator complex protein 1	3.29663	1.08208	0.0827785		*
RPL15		P61313;P61313-2	P61313	60S ribosomal protein L15	7.71617	1.08187	0.082819	Ribosomal	*
CSNK2B		P67870	P67870	Casein kinase II subunit beta	5.3605	1.08073	0.0830359		*
ASS1		P00966	P00966	Argininosuccinate synthase	4.34093	1.08	0.0831761		*
RPS15A		P62244	P62244	40S ribosomal protein S15a	6.43293	1.07931	0.0833077	Ribosomal	*
ATP5B		P06576	P06576	ATP synthase subunit beta, mitochondrial	2.7941	1.07903	0.0833631		*
MCM7		P33993;P33993-3;P33993-2	P33993;P33993-3	DNA replication licensing factor MCM7	6.44157	1.07829	0.0835037		*
EEF2		P13639	P13639	Elongation factor 2	6.08083	1.07777	0.0836042		*
RPS9		P46781	P46781	40S ribosomal protein S9	8.4024	1.07745	0.0836668	Ribosomal	*
HPRT1		P00492	P00492	Hypoxanthine-guanine phosphoribosyltransferase	2.457	1.07713	0.0837273		*
HAL		P42357;P42357-2;P42357-3	P42357;P42357-2	Histidine ammonia-lyase	-2.95013	1.07189	0.0847447		*
ARPC2		O15144	O15144	Actin-related protein 2/3 complex subunit 2	4.02657	1.07033	0.0850488		*
TCP1		P17987	P17987	T-complex protein 1 subunit alpha	7.35617	1.06995	0.0851235		*
PHB2		Q99623;Q99623-2	Q99623;Q99623-2	Prohibitin-2	7.94757	1.0689	0.085329		*
PPIL3		Q9H2H8;Q9H2H8-2	Q9H2H8;Q9H2H8-2	Peptidyl-prolyl cis-trans isomerase-like 3	3.19583	1.06843	0.0854215		*
SEC24A		O95486	O95486	Protein transport protein Sec24A	1.80603	1.06739	0.0856272		*
DARS2		Q6PI48	Q6PI48	Aspartate--tRNA ligase, mitochondrial	4.5984	1.06689	0.0857245		*
MCM4		P33991;Q9UJA3;Q9UJA3-2;Q9UJA3-3;Q9UJA3-4	P33991	DNA replication licensing factor MCM4	5.33083	1.06628	0.0858463		*
EIF3I		Q13347	Q13347	Eukaryotic translation initiation factor 3 subunit I	5.53787	1.0648	0.0861389		*
WDR82		Q6UXN9	Q6UXN9	WD repeat-containing protein 82	3.9468	1.06385	0.0863269		*
GNB2;GNB4		P62879;Q9HAV0;P62879-2;P16520;P16520-2	P62879;Q9HAV0	Guanine nucleotide-binding protein G(I)/G(S)/G(T) subunit beta-2;Guanine nucleotide-binding protein subunit beta-4	3.26413	1.06358	0.0863805		*
PHB		P35232;P35232-2	P35232;P35232-2	Prohibitin	7.35587	1.06227	0.0866432		*
POLD2		P49005	P49005	DNA polymerase delta subunit 2	1.71903	1.06104	0.0868884		*
SMARCA4		P51532-5;P51532-2;P51532-3;P51532-4;P51532;P51531;P51531-2	P51532-5;P51532-2;P51532-3;P51532-4;P51532	Transcription activator BRG1	4.2161	1.05807	0.0874849		*
RPA1		P27694	P27694	Replication protein A 70 kDa DNA-binding subunit;Replication protein A 70 kDa DNA-binding subunit, N-terminally processed	4.5721	1.0579	0.0875188		*
SLC25A10		Q9UBX3;Q9UBX3-2	Q9UBX3;Q9UBX3-2	Mitochondrial dicarboxylate carrier	3.4634	1.05694	0.0877127		*
SND1		Q7KZF4	Q7KZF4	Staphylococcal nuclease domain-containing protein 1	4.83103	1.05617	0.0878681		*
ARHGEF7		Q14155-1;Q14155-5;Q14155;Q14155-6;Q14155-2;Q14155-3;Q15052;Q15052-2	Q14155-1;Q14155-5;Q14155;Q14155-6;Q14155-2;Q14155-3	Rho guanine nucleotide exchange factor 7	4.2618	1.05592	0.087919		*
RPL14		P50914	P50914	60S ribosomal protein L14	6.56073	1.0543	0.0882467	Ribosomal	*
RPL3		P39023;Q92901	P39023	60S ribosomal protein L3	7.7265	1.05363	0.0883832	Known Gemin5 interactor, Ribosomal	*
SMN1		Q16637;Q16637-4;Q16637-2;Q16637-3	Q16637;Q16637-4;Q16637-2;Q16637-3	Survival motor neuron protein	5.43937	1.05177	0.0887636	Known Gemin5 interactor	*
EIF3M		Q7L2H7;Q7L2H7-2	Q7L2H7;Q7L2H7-2	Eukaryotic translation initiation factor 3 subunit M	3.93333	1.0508	0.0889621		*
IDH3B		O43837;O43837-2;O43837-3	O43837;O43837-2	Isocitrate dehydrogenase [NAD] subunit beta, mitochondrial	3.7783	1.04986	0.0891548		*
DDX56		Q9NY93;Q9NY93-2	Q9NY93;Q9NY93-2	Probable ATP-dependent RNA helicase DDX56	4.34193	1.04956	0.0892162		*
CCT6A		P40227;P40227-2;Q92526;Q92526-3;Q92526-2	P40227;P40227-2	T-complex protein 1 subunit zeta	4.1367	1.04944	0.0892403		*
SLFN11		Q7Z7L1;Q68D06;Q68D06-2;Q08AF3	Q7Z7L1	Schlafen family member 11	4.3395	1.04731	0.089679		*
NOP14		P78316;P78316-2	P78316;P78316-2	Nucleolar protein 14	3.83397	1.04697	0.08975		*
CAPN2		P17655;P17655-2	P17655;P17655-2	Calpain-2 catalytic subunit	3.964	1.0467	0.0898048		*
RRP1B		Q14684;Q14684-2	Q14684;Q14684-2	Ribosomal RNA processing protein 1 homolog B	4.11157	1.04609	0.0899307		*
MSH6		P52701;P52701-3;P52701-4;P52701-2	P52701;P52701-3;P52701-4;P52701-2	DNA mismatch repair protein Msh6	5.9427	1.04576	0.0899993		*
DHX9		Q08211;Q08211-2	Q08211	ATP-dependent RNA helicase A	5.66593	1.04403	0.090358		*
C22orf28	RTCB	Q9Y3I0	Q9Y3I0	tRNA-splicing ligase RtcB homolog	4.7842	1.04297	0.090579	tRNA ligase	*
GTPBP4		Q9BZE4;Q9BZE4-2;Q9BZE4-3	Q9BZE4;Q9BZE4-2;Q9BZE4-3	Nucleolar GTP-binding protein 1	4.85573	1.04174	0.0908364		*
RPL17		P18621;P18621-3;P18621-2	P18621;P18621-3;P18621-2	60S ribosomal protein L17	7.63163	1.04173	0.0908394	Ribosomal	*
RPS20		P60866;P60866-2	P60866;P60866-2	40S ribosomal protein S20	4.80407	1.04119	0.0909523	Ribosomal	*
PCNA		P12004	P12004	Proliferating cell nuclear antigen	4.5524	1.04069	0.0910564		*
EIF3B		P55884;P55884-2	P55884;P55884-2	Eukaryotic translation initiation factor 3 subunit B	6.83567	1.04051	0.0910948		*
TUFM		P49411	P49411	Elongation factor Tu, mitochondrial	6.2998	1.04026	0.0911469		*
DIMT1		Q9UNQ2	Q9UNQ2	Probable dimethyladenosine transferase	3.38233	1.0402	0.0911594		*
RPS14		P62263	P62263	40S ribosomal protein S14	7.21713	1.03958	0.0912893	Ribosomal	*
HIST1H1C		P16403;Q02539;P22492	P16403	Histone H1.2	7.0137	1.03842	0.0915341		*
CCDC47		Q96A33;Q96A33-2	Q96A33;Q96A33-2	Coiled-coil domain-containing protein 47	3.7254	1.03799	0.0916251		*
GNL3L		Q9NVN8	Q9NVN8	Guanine nucleotide-binding protein-like 3-like protein	3.23353	1.03708	0.0918157		*
CNPY2		Q9Y2B0;Q9Y2B0-2	Q9Y2B0	Protein canopy homolog 2	4.76687	1.03657	0.0919234		*
ATP5A1		P25705;P25705-2;P25705-3	P25705;P25705-2;P25705-3	ATP synthase subunit alpha, mitochondrial	6.25743	1.0349	0.0922783		*
LSM12		Q3MHD2;Q3MHD2-2	Q3MHD2;Q3MHD2-2	Protein LSM12 homolog	3.56257	1.03331	0.0926176		*
EIF3G		O75821	O75821	Eukaryotic translation initiation factor 3 subunit G	5.3286	1.03275	0.0927368		*
CAMK2D		Q13557;Q13557-8;Q13557-12;Q13557-9;Q13557-10;Q13557-5;Q13557-3;Q13557-6;Q13557-4;Q13557-11;Q9UQM7;Q9UQM7-2	Q13557;Q13557-8;Q13557-12;Q13557-9;Q13557-10;Q13557-5;Q13557-3;Q13557-6;Q13557-4;Q13557-11	Calcium/calmodulin-dependent protein kinase type II subunit delta	3.63647	1.03182	0.0929343		*
ACTR3		P61158;Q9P1U1;Q9P1U1-2;Q9P1U1-3	P61158	Actin-related protein 3	3.8631	1.03118	0.0930726		*
EIF3C;EIF3CL		Q99613;B5ME19;Q99613-2	Q99613;B5ME19;Q99613-2	Eukaryotic translation initiation factor 3 subunit C;Eukaryotic translation initiation factor 3 subunit C-like protein	3.6665	1.03058	0.0932012		*
RPS3A		P61247	P61247	40S ribosomal protein S3a	5.31047	1.02953	0.0934272	Ribosomal	*
KRT18		P05783;CON__H-INV:HIT000015463	P05783	Keratin, type I cytoskeletal 18	5.36683	1.02939	0.0934566		*
AAR2		Q9Y312	Q9Y312	Protein AAR2 homolog	4.3211	1.02763	0.0938351		*
RPL23		P62829	P62829	60S ribosomal protein L23	5.65883	1.02747	0.0938716	Ribosomal	*
MRPS18B		Q9Y676	Q9Y676	28S ribosomal protein S18b, mitochondrial	5.3619	1.02743	0.0938784		*
ARPC4		P59998;P59998-3;P59998-2;P59998-4	P59998;P59998-3;P59998-2;P59998-4	Actin-related protein 2/3 complex subunit 4	3.6803	1.02691	0.093991		*
CAD		P27708;P31327;P31327-2;P31327-3	P27708	CAD protein;Glutamine-dependent carbamoyl-phosphate synthase;Aspartate carbamoyltransferase;Dihydroorotase	5.21973	1.02656	0.0940679		*
COPZ1		P61923;P61923-4;P61923-2;P61923-3;P61923-5	P61923;P61923-4;P61923-2;P61923-3;P61923-5	Coatomer subunit zeta-1	3.26373	1.02629	0.0941254		*
RPL34		P49207	P49207	60S ribosomal protein L34	7.7241	1.02596	0.0941974	Ribosomal	*
BRIX1		Q8TDN6	Q8TDN6	Ribosome biogenesis protein BRX1 homolog	4.56223	1.02398	0.0946285		*
MRPL9		Q9BYD2	Q9BYD2	39S ribosomal protein L9, mitochondrial	3.53163	1.02387	0.0946518		*
GPI		P06744;P06744-2;Q8N196	P06744;P06744-2	Glucose-6-phosphate isomerase	5.20917	1.02331	0.094775		*
BMS1		Q14692	Q14692	Ribosome biogenesis protein BMS1 homolog	2.73867	1.0232	0.0947986		*
RPL4		P36578	P36578	60S ribosomal protein L4	8.40147	1.02234	0.0949865	Known Gemin5 interactor, Ribosomal	*
GCLM		P48507	P48507	Glutamate--cysteine ligase regulatory subunit	2.7498	1.0221	0.0950396		*
RPS27		P42677	P42677	40S ribosomal protein S27	6.09103	1.02178	0.0951083	Ribosomal	*
MAGT1		Q9H0U3;Q9H0U3-2	Q9H0U3	Magnesium transporter protein 1	4.01847	1.02172	0.0951223		*
ATAD1		Q8NBU5;Q8NBU5-2	Q8NBU5;Q8NBU5-2	ATPase family AAA domain-containing protein 1	2.762	1.02053	0.0953819		*
MYL12B;MYL12A;MYL9		O14950;P19105;P24844;P24844-2	O14950;P19105;P24844	Myosin regulatory light chain 12B;Myosin regulatory light chain 12A;Myosin regulatory light polypeptide 9	5.15083	1.0188	0.0957642		*
PAF1		Q8N7H5-3;Q8N7H5-2;Q8N7H5	Q8N7H5-3;Q8N7H5-2;Q8N7H5	RNA polymerase II-associated factor 1 homolog	3.4811	1.01857	0.0958149		*
RBM34		P42696;P42696-2	P42696;P42696-2	RNA-binding protein 34	3.56057	1.01795	0.0959521		*
MRI1		Q9BV20;Q9BV20-2	Q9BV20;Q9BV20-2	Methylthioribose-1-phosphate isomerase	3.00487	1.0179	0.0959615		*
EIF3A		Q14152;Q14152-2	Q14152;Q14152-2	Eukaryotic translation initiation factor 3 subunit A	6.10003	1.01729	0.0960964		*
RPS27A;UBB;UBA52;UBC		P62979;P0CG47;P62987;P0CG48	P62979;P0CG47;P62987;P0CG48	Ubiquitin-40S ribosomal protein S27a;Ubiquitin;40S ribosomal protein S27a;Polyubiquitin-B;Ubiquitin;Ubiquitin-60S ribosomal protein L40;Ubiquitin;60S ribosomal protein L40;Polyubiquitin-C;Ubiquitin	2.6956	1.0161	0.0963618	Ribosomal	*
NDUFS2		O75306;O75306-2	O75306;O75306-2	NADH dehydrogenase [ubiquinone] iron-sulfur protein 2, mitochondrial	4.32777	1.01579	0.0964302		*
FDPS		P14324;P14324-2	P14324;P14324-2	Farnesyl pyrophosphate synthase	5.2159	1.01536	0.0965256		*
DNM2		P50570;P50570-3;P50570-2;P50570-5;P50570-4;Q05193;Q9UQ16;Q9UQ16-3;Q9UQ16-4;Q05193-5;Q05193-3;Q9UQ16-2;Q05193-2;Q9UQ16-5	P50570;P50570-3;P50570-2;P50570-5;P50570-4	Dynamin-2	2.0313	1.01402	0.0968239		*
CAPZA2		P47755;P47755-2	P47755;P47755-2	F-actin-capping protein subunit alpha-2	3.97093	1.01377	0.0968785		*
PYCR2;PYCR1		Q96C36;P32322;P32322-2;P32322-3	Q96C36;P32322;P32322-2;P32322-3	Pyrroline-5-carboxylate reductase 2;Pyrroline-5-carboxylate reductase 1, mitochondrial	3.69957	1.01372	0.0968898		*
GFM1		Q96RP9;Q96RP9-2	Q96RP9;Q96RP9-2	Elongation factor G, mitochondrial	3.2509	1.01256	0.0971483		*
MRPL37		Q9BZE1	Q9BZE1	39S ribosomal protein L37, mitochondrial	4.4073	1.01183	0.0973119		*
HSPD1		P10809;P10809-2	P10809	60 kDa heat shock protein, mitochondrial	3.16087	1.00843	0.0980786		*
MRPS9		P82933	P82933	28S ribosomal protein S9, mitochondrial	5.27863	1.00574	0.0986869		*
PLRG1		O43660;O43660-2	O43660;O43660-2	Pleiotropic regulator 1	5.03737	1.00555	0.0987309		*
RPS16		P62249	P62249	40S ribosomal protein S16	6.35983	1.00545	0.098752	Ribosomal	*
PHGDH		O43175	O43175	D-3-phosphoglycerate dehydrogenase	4.25243	1.00419	0.0990389		*
EIF2AK2		P19525;P19525-2	P19525;P19525-2	Interferon-induced, double-stranded RNA-activated protein kinase	3.8858	1.00107	0.0997543		*
USP10		Q14694;Q14694-3;Q14694-2	Q14694;Q14694-3;Q14694-2	Ubiquitin carboxyl-terminal hydrolase 10	2.80373	0.999674	0.100075
FBL		P22087	P22087	rRNA 2-O-methyltransferase fibrillarin	5.0767	0.99842	0.100364
IMPDH2		P12268;P20839;P20839-2;P20839-4;P20839-3;P20839-7;P20839-5;P20839-6	P12268	Inosine-5-monophosphate dehydrogenase 2	3.53637	0.998021	0.100457
ZNF622		Q969S3	Q969S3	Zinc finger protein 622	2.59117	0.997149	0.100659
GFPT1		Q06210;Q06210-2;O94808	Q06210;Q06210-2	Glutamine--fructose-6-phosphate aminotransferase [isomerizing] 1	4.61987	0.997103	0.100669
NAA15		Q9BXJ9;Q9BXJ9-4;Q6N069;Q6N069-5;Q6N069-4;Q6N069-3;Q6N069-2	Q9BXJ9;Q9BXJ9-4	N-alpha-acetyltransferase 15, NatA auxiliary subunit	4.7978	0.996911	0.100714
IRS4		O14654	O14654	Insulin receptor substrate 4	5.987	0.996478	0.100814
CYC1		P08574	P08574	Cytochrome c1, heme protein, mitochondrial	2.2691	0.996024	0.10092
WDR41		Q9HAD4;Q9HAD4-2	Q9HAD4;Q9HAD4-2	WD repeat-containing protein 41	2.3556	0.993811	0.101435
SNX27		Q96L92;Q96L92-3;Q96L92-2;Q96L92-4	Q96L92;Q96L92-3;Q96L92-2	Sorting nexin-27	3.0916	0.992833	0.101664
RPS26;RPS26P11		P62854;Q5JNZ5	P62854;Q5JNZ5	40S ribosomal protein S26;Putative 40S ribosomal protein S26-like 1	5.56943	0.992064	0.101844	Ribosomal
CDK1		P06493;P06493-2;P24941;Q00526;P24941-2;Q00536;Q00537;Q00534;Q07002;O94921;Q00535;Q96Q40;Q07002-3;Q00535-2;Q96Q40-2;Q96Q40-4;Q96Q40-3;O94921-3;Q96Q40-5;O94921-2;Q07002-2;Q00536-3;Q00537-2;Q00536-2	P06493;P06493-2	Cyclin-dependent kinase 1	4.15317	0.99102	0.102089
MYH10		P35580;P35580-3;P35580-2;P35580-5;P35580-4	P35580;P35580-3;P35580-2;P35580-5;P35580-4	Myosin-10	6.6826	0.989831	0.102369
TSR1		Q2NL82	Q2NL82	Pre-rRNA-processing protein TSR1 homolog	3.86677	0.989303	0.102494
ANKRD52		Q8NB46	Q8NB46	Serine/threonine-protein phosphatase 6 regulatory ankyrin repeat subunit C	2.93363	0.989257	0.102504
RBMX;RBMXL1		P38159;P38159-2;Q96E39;P38159-3;O75526;Q8N7X1	P38159;P38159-2;Q96E39	RNA-binding motif protein, X chromosome;RNA-binding motif protein, X chromosome, N-terminally processed;RNA binding motif protein, X-linked-like-1	4.9444	0.985598	0.103372
DDOST		P39656;P39656-3;P39656-2	P39656;P39656-3;P39656-2	Dolichyl-diphosphooligosaccharide--protein glycosyltransferase 48 kDa subunit	4.74737	0.98541	0.103416
AP3M1		Q9Y2T2;P53677	Q9Y2T2	AP-3 complex subunit mu-1	4.05793	0.984069	0.103736
STT3A		P46977;P46977-2	P46977;P46977-2	Dolichyl-diphosphooligosaccharide--protein glycosyltransferase subunit STT3A	3.0096	0.983484	0.103876
TRAP1		Q12931;Q12931-2	Q12931;Q12931-2	Heat shock protein 75 kDa, mitochondrial	5.57573	0.983469	0.10388
ACOT2;ACOT1		P49753;Q86TX2;P49753-2	P49753;Q86TX2;P49753-2	Acyl-coenzyme A thioesterase 2, mitochondrial;Acyl-coenzyme A thioesterase 1	2.23737	0.981476	0.104358
DHX16		O60231	O60231	Putative pre-mRNA-splicing factor ATP-dependent RNA helicase DHX16	3.85297	0.98098	0.104477
MSH2		P43246;P43246-2	P43246;P43246-2	DNA mismatch repair protein Msh2	3.918	0.979643	0.104799
DNAJC9		Q8WXX5	Q8WXX5	DnaJ homolog subfamily C member 9	5.12137	0.979305	0.104881
C14orf166	CGI99	Q9Y224	Q9Y224	UPF0568 protein C14orf166	4.244	0.978929	0.104971	tRNA ligase
DDX3X;DDX3Y		O00571;O00571-2;O15523;O15523-2;O15523-3;Q9NQI0;Q9NQI0-3;Q9NQI0-2;Q9NQI0-4	O00571;O00571-2;O15523;O15523-2	ATP-dependent RNA helicase DDX3X;ATP-dependent RNA helicase DDX3Y	4.83913	0.978408	0.105098
NSUN2		Q08J23;Q08J23-2;Q08J23-3	Q08J23;Q08J23-2;Q08J23-3	tRNA (cytosine(34)-C(5))-methyltransferase	5.03287	0.978315	0.10512
PKM		P14618;P14618-2;P14618-3;P30613;P30613-2	P14618;P14618-2;P14618-3	Pyruvate kinase PKM	3.9464	0.974861	0.105959
AIMP2		Q13155	Q13155	Aminoacyl tRNA synthase complex-interacting multifunctional protein 2	5.37507	0.974456	0.106058
TRA2A		Q13595;Q13595-2;Q13595-4;Q13595-3	Q13595;Q13595-2;Q13595-4;Q13595-3	Transformer-2 protein homolog alpha	3.8336	0.973397	0.106317
MRPL45		Q9BRJ2	Q9BRJ2	39S ribosomal protein L45, mitochondrial	5.04077	0.973055	0.106401
ERH		P84090	P84090	Enhancer of rudimentary homolog	5.73663	0.971898	0.106685
MMTAG2		Q9BU76;Q9BU76-4;Q9BU76-3;Q9BU76-2	Q9BU76;Q9BU76-4;Q9BU76-3;Q9BU76-2	Multiple myeloma tumor-associated protein 2	4.82733	0.971354	0.106818
KIF2A		O00139;O00139-2;O00139-1;O00139-5;O00139-4	O00139;O00139-2;O00139-1;O00139-5;O00139-4	Kinesin-like protein KIF2A	4.3432	0.970881	0.106935
RALY		Q9UKM9;Q9UKM9-2	Q9UKM9;Q9UKM9-2	RNA-binding protein Raly	4.75103	0.970272	0.107085
PSMC2		P35998;P35998-2	P35998;P35998-2	26S protease regulatory subunit 7	5.7621	0.97023	0.107095
SDHA		P31040;P31040-2;P31040-3	P31040;P31040-2;P31040-3	Succinate dehydrogenase [ubiquinone] flavoprotein subunit, mitochondrial	5.19747	0.968425	0.107541
DNAJA2		O60884	O60884	DnaJ homolog subfamily A member 2	3.74843	0.967481	0.107775
RPS17		P08708	P08708	40S ribosomal protein S17	7.01027	0.962054	0.109131	Ribosomal
AGL		P35573;P35573-2;P35573-3	P35573;P35573-2;P35573-3	Glycogen debranching enzyme;4-alpha-glucanotransferase;Amylo-alpha-1,6-glucosidase	3.13643	0.960594	0.109498
LGALS3BP		Q08380	Q08380	Galectin-3-binding protein	4.20233	0.960245	0.109586
RPS25		P62851	P62851	40S ribosomal protein S25	5.89577	0.959786	0.109702	Ribosomal
PDXP		Q96GD0	Q96GD0	Pyridoxal phosphate phosphatase	3.38467	0.958689	0.109979
PSMC5		P62195;P62195-2;Q8NB90;Q8NB90-3;Q8NB90-2	P62195;P62195-2	26S protease regulatory subunit 8	6.3319	0.958581	0.110007
DHX57		Q6P158;Q6P158-2;Q6P158-3	Q6P158;Q6P158-2	Putative ATP-dependent RNA helicase DHX57	3.31547	0.958518	0.110023
U2SURP		O15042;O15042-2;O15042-3	O15042;O15042-2;O15042-3	U2 snRNP-associated SURP motif-containing protein	3.4935	0.956705	0.110483
TARDBP		Q13148;Q13148-4	Q13148;Q13148-4	TAR DNA-binding protein 43	2.7832	0.956468	0.110543
MRPL38		Q96DV4;Q96DV4-2	Q96DV4;Q96DV4-2	39S ribosomal protein L38, mitochondrial	4.12273	0.954859	0.110953
SRP68		Q9UHB9;Q9UHB9-4;Q9UHB9-2;Q9UHB9-3	Q9UHB9;Q9UHB9-4;Q9UHB9-2;Q9UHB9-3	Signal recognition particle subunit SRP68	4.4211	0.954393	0.111073
SBF1		O95248;O95248-4	O95248;O95248-4	Myotubularin-related protein 5	1.9431	0.952783	0.111485
VRK1		Q99986	Q99986	Serine/threonine-protein kinase VRK1	3.5466	0.952305	0.111608
UBE2Z		Q9H832;Q9H832-2	Q9H832;Q9H832-2	Ubiquitin-conjugating enzyme E2 Z	2.1907	0.950743	0.11201
RPS18		P62269	P62269	40S ribosomal protein S18	6.34383	0.949382	0.112362	Ribosomal
DRG1		Q9Y295	Q9Y295	Developmentally-regulated GTP-binding protein 1	3.92687	0.949035	0.112452
RRAGA;RRAGB		Q7L523;Q5VZM2-2;Q5VZM2	Q7L523;Q5VZM2-2;Q5VZM2	Ras-related GTP-binding protein A;Ras-related GTP-binding protein B	3.16577	0.946529	0.113102
TEX10		Q9NXF1;Q9NXF1-2	Q9NXF1;Q9NXF1-2	Testis-expressed sequence 10 protein	2.22223	0.946487	0.113113
RPL24		P83731	P83731	60S ribosomal protein L24	6.04433	0.946486	0.113113	Ribosomal
PCBP1		Q15365	Q15365	Poly(rC)-binding protein 1	4.12337	0.944777	0.113559
COPG1		Q9Y678	Q9Y678	Coatomer subunit gamma-1	3.897	0.944616	0.113601
HSP90AB2P		Q58FF8	Q58FF8	Putative heat shock protein HSP 90-beta 2	5.73283	0.944349	0.113671
MAP1B		P46821;P78559;P78559-2	P46821	Microtubule-associated protein 1B;MAP1B heavy chain;MAP1 light chain LC1	3.71087	0.943974	0.113769
RCN2		Q14257;Q14257-2	Q14257;Q14257-2	Reticulocalbin-2	4.5646	0.943656	0.113853
ARF5		P84085	P84085	ADP-ribosylation factor 5	2.782	0.942184	0.114239
MEPCE		Q7L2J0;Q7L2J0-2	Q7L2J0	7SK snRNA methylphosphate capping enzyme	3.65243	0.941913	0.114311
PRPF8		Q6P2Q9	Q6P2Q9	Pre-mRNA-processing-splicing factor 8	4.4179	0.940476	0.11469
TIMM50		Q3ZCQ8;Q3ZCQ8-2;Q3ZCQ8-3	Q3ZCQ8;Q3ZCQ8-2;Q3ZCQ8-3	Mitochondrial import inner membrane translocase subunit TIM50	4.64677	0.939193	0.115029
RPL35A		P18077	P18077	60S ribosomal protein L35a	6.1675	0.935807	0.115929	Ribosomal
TMED5		Q9Y3A6;Q9Y3A6-2	Q9Y3A6;Q9Y3A6-2	Transmembrane emp24 domain-containing protein 5	3.27163	0.935744	0.115946
KPRP		Q5T749	Q5T749	Keratinocyte proline-rich protein	-2.66247	0.935101	0.116118
BUB3		O43684;O43684-2	O43684;O43684-2	Mitotic checkpoint protein BUB3	2.65317	0.933916	0.116435
MAML2		Q8IZL2	Q8IZL2	Mastermind-like protein 2	-0.855333	0.93188	0.116982
FAF2		Q96CS3	Q96CS3	FAS-associated factor 2	3.63167	0.931552	0.117071
CCT2		P78371;P78371-2	P78371;P78371-2	T-complex protein 1 subunit beta	3.0311	0.931116	0.117188
SUCLG1		P53597	P53597	Succinyl-CoA ligase [ADP/GDP-forming] subunit alpha, mitochondrial	2.80603	0.931093	0.117194
LLPH		Q9BRT6	Q9BRT6	Protein LLP homolog	4.26393	0.93063	0.11732
MRPS24		Q96EL2	Q96EL2	28S ribosomal protein S24, mitochondrial	4.3638	0.929891	0.117519
RPA3		P35244	P35244	Replication protein A 14 kDa subunit	3.61667	0.929188	0.11771
KRT6B		P04259	P04259	Keratin, type II cytoskeletal 6B	2.7529	0.928583	0.117874
GNL2		Q13823	Q13823	Nucleolar GTP-binding protein 2	3.17157	0.928185	0.117982
DDX1		Q92499;Q92499-3;Q92499-2	Q92499;Q92499-3;Q92499-2	ATP-dependent RNA helicase DDX1	3.09557	0.927207	0.118248	tRNA ligase
ADAR		P55265;P55265-5;P55265-4;P55265-3;P55265-2	P55265;P55265-5;P55265-4;P55265-3;P55265-2	Double-stranded RNA-specific adenosine deaminase	4.23377	0.927074	0.118284
EIF2S2		P20042	P20042	Eukaryotic translation initiation factor 2 subunit 2	5.32407	0.92654	0.118429
MYO1D		O94832	O94832	Unconventional myosin-Id	2.3109	0.926273	0.118502
TMED2		Q15363	Q15363	Transmembrane emp24 domain-containing protein 2	3.5339	0.926146	0.118537
MATR3		P43243;P43243-2	P43243	Matrin-3	5.0778	0.925888	0.118608
PKP1		Q13835;Q13835-2	Q13835;Q13835-2	Plakophilin-1	-2.78807	0.925365	0.11875
RRBP1		Q9P2E9;Q9P2E9-3;Q9P2E9-2	Q9P2E9;Q9P2E9-3;Q9P2E9-2	Ribosome-binding protein 1	5.67317	0.92485	0.118891
CCT3		P49368;P49368-2	P49368;P49368-2	T-complex protein 1 subunit gamma	3.6234	0.924837	0.118895
ALDH16A1		Q8IZ83;Q8IZ83-3	Q8IZ83;Q8IZ83-3	Aldehyde dehydrogenase family 16 member A1	2.95737	0.924557	0.118972
IDH3G		P51553;P51553-2	P51553;P51553-2	Isocitrate dehydrogenase [NAD] subunit gamma, mitochondrial	2.9932	0.92424	0.119058
CDC45		O75419;O75419-2;O75419-3	O75419;O75419-2;O75419-3	Cell division control protein 45 homolog	3.0415	0.922521	0.119531
SUCLA2		Q9P2R7;Q9P2R7-2	Q9P2R7;Q9P2R7-2	Succinyl-CoA ligase [ADP-forming] subunit beta, mitochondrial	3.5051	0.921131	0.119914
AP2S1		P53680;P53680-2	P53680;P53680-2	AP-2 complex subunit sigma	2.05113	0.919	0.120504
SLC16A1		P53985;P53985-2	P53985;P53985-2	Monocarboxylate transporter 1	2.99567	0.91886	0.120543
RRS1		Q15050	Q15050	Ribosome biogenesis regulatory protein homolog	2.40037	0.918758	0.120571
DDX20		Q9UHI6	Q9UHI6	Probable ATP-dependent RNA helicase DDX20	2.87397	0.91741	0.120945
EEF1D		P29692;P29692-2;P29692-3;P29692-4	P29692;P29692-2;P29692-3;P29692-4	Elongation factor 1-delta	2.71097	0.913688	0.121986
HNRNPH1		P31943	P31943	Heterogeneous nuclear ribonucleoprotein H;Heterogeneous nuclear ribonucleoprotein H, N-terminally processed	4.24377	0.913651	0.121997
TTLL12		Q14166	Q14166	Tubulin--tyrosine ligase-like protein 12	4.1741	0.913329	0.122087
BCCIP		Q9P287;Q9P287-2;Q9P287-4;Q9P287-3	Q9P287;Q9P287-2;Q9P287-4;Q9P287-3	BRCA2 and CDKN1A-interacting protein	3.26313	0.912429	0.122341
ERCC3		P19447	P19447	TFIIH basal transcription factor complex helicase XPB subunit	2.56827	0.911524	0.122596
IGF2R		P11717	P11717	Cation-independent mannose-6-phosphate receptor	3.2263	0.911289	0.122662
STAT1		P42224;P42224-2	P42224;P42224-2	Signal transducer and activator of transcription 1-alpha/beta	2.7086	0.911112	0.122712
EPHB6		O15197;O15197-3;O15197-2	O15197;O15197-3;O15197-2	Ephrin type-B receptor 6	1.90723	0.910974	0.122751
YTHDC2		Q9H6S0	Q9H6S0	Probable ATP-dependent RNA helicase YTHDC2	3.51857	0.910478	0.122892
AGK		Q53H12	Q53H12	Acylglycerol kinase, mitochondrial	3.1536	0.908218	0.123533
RPSA		P08865	P08865	40S ribosomal protein SA	2.6627	0.907921	0.123617	Ribosomal
SNX17		Q15036;Q15036-2	Q15036;Q15036-2	Sorting nexin-17	2.47287	0.904026	0.124731
NUDCD1		Q96RS6;Q96RS6-3;Q96RS6-2	Q96RS6;Q96RS6-3;Q96RS6-2	NudC domain-containing protein 1	3.18467	0.903926	0.124759
PDE12		Q6L8Q7;Q6L8Q7-2	Q6L8Q7;Q6L8Q7-2	2,5-phosphodiesterase 12	3.16187	0.903555	0.124866
SCD		O00767	O00767	Acyl-CoA desaturase	2.7014	0.903197	0.124969
PSMD10		O75832;O75832-2	O75832;O75832-2	26S proteasome non-ATPase regulatory subunit 10	3.71507	0.902908	0.125053
ALDH18A1		P54886;P54886-2	P54886;P54886-2	Delta-1-pyrroline-5-carboxylate synthase;Glutamate 5-kinase;Gamma-glutamyl phosphate reductase	4.23243	0.901928	0.125335
KANK3		Q6NY19-2;Q6NY19	Q6NY19-2;Q6NY19	KN motif and ankyrin repeat domain-containing protein 3	2.59673	0.899705	0.125978
DPP3		Q9NY33;Q9NY33-4;Q9NY33-2	Q9NY33;Q9NY33-4	Dipeptidyl peptidase 3	2.9413	0.899131	0.126145
PAK4		O96013;O96013-2;O96013-3;O96013-4	O96013;O96013-2;O96013-3;O96013-4	Serine/threonine-protein kinase PAK 4	3.0582	0.898003	0.126473
RPL28		P46779;P46779-2;P46779-3;P46779-4;P46779-5	P46779;P46779-2;P46779-3;P46779-4;P46779-5	60S ribosomal protein L28	6.21667	0.896306	0.126968	Ribosomal
MRPL21		Q7Z2W9;Q7Z2W9-2	Q7Z2W9;Q7Z2W9-2	39S ribosomal protein L21, mitochondrial	4.696	0.896067	0.127038
NCKAP1		Q9Y2A7;Q9Y2A7-2	Q9Y2A7;Q9Y2A7-2	Nck-associated protein 1	2.1739	0.895677	0.127152
TPT1		P13693;Q56UQ5;P13693-2	P13693;Q56UQ5;P13693-2	Translationally-controlled tumor protein;TPT1-like protein	4.38083	0.89551	0.127201
CEPT1		Q9Y6K0	Q9Y6K0	Choline/ethanolaminephosphotransferase 1	2.6152	0.895269	0.127272
RPLP0;RPLP0P6		P05388;P05388-2;Q8NHW5	P05388;P05388-2;Q8NHW5	60S acidic ribosomal protein P0;60S acidic ribosomal protein P0-like	6.78043	0.89472	0.127432	Ribosomal
CCT4		P50991;P50991-2	P50991;P50991-2	T-complex protein 1 subunit delta	2.90393	0.893161	0.127891
KPNA1		P52294	P52294	Importin subunit alpha-5	3.47707	0.89244	0.128103
RPL38		P63173	P63173	60S ribosomal protein L38	3.3894	0.890997	0.12853	Ribosomal
GANAB		Q14697-2	Q14697-2	Neutral alpha-glucosidase AB	2.39023	0.890572	0.128655
SEC61A1		P61619;P61619-3	P61619;P61619-3	Protein transport protein Sec61 subunit alpha isoform 1	2.39333	0.890479	0.128683
CTCF		P49711;P49711-2	P49711;P49711-2	Transcriptional repressor CTCF	2.28843	0.890215	0.128761
SRSF4		Q08170	Q08170	Serine/arginine-rich splicing factor 4	3.21043	0.889958	0.128837
DHX30		Q7L2E3;Q7L2E3-2;Q7L2E3-3	Q7L2E3;Q7L2E3-2;Q7L2E3-3	Putative ATP-dependent RNA helicase DHX30	4.85713	0.889039	0.12911
PSMC6		P62333	P62333	26S protease regulatory subunit 10B	4.79613	0.888464	0.129281
PRDX3		P30048;P30048-2	P30048;P30048-2	Thioredoxin-dependent peroxide reductase, mitochondrial	3.09437	0.887047	0.129704
NKAP		Q8N5F7;Q5M9Q1	Q8N5F7	NF-kappa-B-activating protein	2.12537	0.886062	0.129998
NUDT19		A8MXV4	A8MXV4	Nucleoside diphosphate-linked moiety X motif 19, mitochondrial	3.2185	0.885181	0.130262
RPL9		P32969	P32969	60S ribosomal protein L9	6.17323	0.884965	0.130327	Ribosomal
USMG5		Q96IX5	Q96IX5	Up-regulated during skeletal muscle growth protein 5	2.13783	0.884209	0.130554
FARSA		Q9Y285;Q9Y285-2	Q9Y285;Q9Y285-2	Phenylalanine--tRNA ligase alpha subunit	4.57283	0.882916	0.130944
ATAD3A;ATAD3B		Q9NVI7-2;Q9NVI7;Q9NVI7-3;Q5T9A4;Q5T9A4-3;Q5T2N8;Q5T9A4-2	Q9NVI7-2;Q9NVI7;Q9NVI7-3;Q5T9A4;Q5T9A4-3	ATPase family AAA domain-containing protein 3A;ATPase family AAA domain-containing protein 3B	5.96947	0.882762	0.13099
DDX24		Q9GZR7;Q9GZR7-2	Q9GZR7;Q9GZR7-2	ATP-dependent RNA helicase DDX24	3.8852	0.881089	0.131496
ELP3		Q9H9T3;Q9H9T3-2;Q9H9T3-4;Q9H9T3-5	Q9H9T3;Q9H9T3-2;Q9H9T3-4;Q9H9T3-5	Elongator complex protein 3	3.33677	0.880311	0.131731
UTP18		Q9Y5J1	Q9Y5J1	U3 small nucleolar RNA-associated protein 18 homolog	1.91733	0.879659	0.131929
NAP1L1		P55209;P55209-2;P55209-3	P55209;P55209-2;P55209-3	Nucleosome assembly protein 1-like 1	5.69423	0.877712	0.132522
TUBG1;TUBG2		P23258;Q9NRH3	P23258;Q9NRH3	Tubulin gamma-1 chain;Tubulin gamma-2 chain	3.38813	0.877123	0.132702
HSPH1		Q92598;Q92598-2;Q92598-3;Q92598-4	Q92598;Q92598-2;Q92598-3;Q92598-4	Heat shock protein 105 kDa	2.82623	0.875716	0.133132
G3BP1		Q13283;Q13283-2	Q13283	Ras GTPase-activating protein-binding protein 1	3.3695	0.875319	0.133254
RPL30		P62888	P62888	60S ribosomal protein L30	5.25787	0.875128	0.133313	Ribosomal
HNRNPK		P61978;P61978-2;P61978-3	P61978;P61978-2;P61978-3	Heterogeneous nuclear ribonucleoprotein K	3.53113	0.873849	0.133706
PFN2		P35080;P35080-2	P35080;P35080-2	Profilin-2	2.45073	0.873549	0.133799
PELO		Q9BRX2	Q9BRX2	Protein pelota homolog	2.89423	0.871327	0.134485
HELLS		Q9NRZ9;Q9NRZ9-6;Q9NRZ9-5;Q9NRZ9-3;Q9NRZ9-2;Q9NRZ9-4;Q9NRZ9-8;Q9NRZ9-7;Q9NRZ9-9	Q9NRZ9;Q9NRZ9-6;Q9NRZ9-5;Q9NRZ9-3;Q9NRZ9-2;Q9NRZ9-4	Lymphoid-specific helicase	3.26953	0.870963	0.134598
TAF15		Q92804;Q92804-2	Q92804;Q92804-2	TATA-binding protein-associated factor 2N	3.64557	0.869253	0.135128
BCS1L		Q9Y276	Q9Y276	Mitochondrial chaperone BCS1	3.29563	0.867385	0.135711
PPP1CC		P36873;P36873-2	P36873;P36873-2	Serine/threonine-protein phosphatase PP1-gamma catalytic subunit	2.17613	0.867146	0.135786
BAG2		O95816;O95816-2	O95816;O95816-2	BAG family molecular chaperone regulator 2	4.2089	0.866992	0.135834
VPS29		Q9UBQ0;Q9UBQ0-2	Q9UBQ0;Q9UBQ0-2	Vacuolar protein sorting-associated protein 29	2.84893	0.866108	0.13611
HSP90AB4P		Q58FF6	Q58FF6	Putative heat shock protein HSP 90-beta 4	3.4654	0.865295	0.136366
MRPS14		O60783	O60783	28S ribosomal protein S14, mitochondrial	3.6691	0.864968	0.136469
RPLP1		P05386	P05386	60S acidic ribosomal protein P1	5.85327	0.864238	0.136698	Ribosomal
FSCN1		Q16658	Q16658	Fascin	3.27017	0.863658	0.136881
TMPO		P42167;P42167-2;P42166;P42167-3	P42167;P42167-2	Lamina-associated polypeptide 2, isoforms beta/gamma;Thymopoietin;Thymopentin	2.69487	0.862627	0.137206
NDUFS3		O75489;O75489-2	O75489	NADH dehydrogenase [ubiquinone] iron-sulfur protein 3, mitochondrial	3.05633	0.861634	0.13752
MRPL39		Q9NYK5;Q9NYK5-2	Q9NYK5;Q9NYK5-2	39S ribosomal protein L39, mitochondrial	4.5091	0.859917	0.138065
LIMS1		P48059;P48059-5;P48059-4;P48059-2;P48059-3	P48059;P48059-5;P48059-4;P48059-2;P48059-3	LIM and senescent cell antigen-like-containing domain protein 1	2.57597	0.859869	0.13808
CALM1		P62158;P02585	P62158	Calmodulin	3.34773	0.859496	0.138199
VPS26A		O75436	O75436	Vacuolar protein sorting-associated protein 26A	2.0946	0.858939	0.138376
ARF3;ARF1		P61204;P84077;P61204-2	P61204;P84077;P61204-2	ADP-ribosylation factor 3;ADP-ribosylation factor 1	2.92353	0.857956	0.13869
OXA1L		Q15070;Q15070-2	Q15070;Q15070-2	Mitochondrial inner membrane protein OXA1L	2.091	0.856136	0.139272
COPE		O14579;O14579-3;O14579-2	O14579;O14579-3;O14579-2	Coatomer subunit epsilon	5.09453	0.85547	0.139486
PRDX6		P30041	P30041	Peroxiredoxin-6	3.70023	0.855151	0.139588
ASF1B		Q9NVP2	Q9NVP2	Histone chaperone ASF1B	3.6434	0.854786	0.139706
HADH		Q16836;Q16836-3;Q16836-2	Q16836;Q16836-3;Q16836-2	Hydroxyacyl-coenzyme A dehydrogenase, mitochondrial	3.1813	0.854482	0.139803
HDAC2		Q92769;Q92769-3;O15379;O15379-2	Q92769;Q92769-3	Histone deacetylase 2	3.49643	0.854378	0.139837
SIN3A		Q96ST3	Q96ST3	Paired amphipathic helix protein Sin3a	2.4024	0.852877	0.140321
H1FX		Q92522	Q92522	Histone H1x	4.7565	0.852176	0.140548
CDC123		O75794	O75794	Cell division cycle protein 123 homolog	2.5766	0.852135	0.140561
TROVE2		P10155;P10155-3;P10155-5;P10155-4;P10155-2	P10155;P10155-3;P10155-5;P10155-4	60 kDa SS-A/Ro ribonucleoprotein	2.72763	0.850261	0.141169
EMD		P50402	P50402	Emerin	4.92293	0.848493	0.141745
RPS7		P62081	P62081	40S ribosomal protein S7	5.68033	0.848357	0.141789	Ribosomal
PPAN		Q9NQ55;Q9NQ55-2;Q9NQ55-3	Q9NQ55;Q9NQ55-2;Q9NQ55-3	Suppressor of SWI4 1 homolog	2.65837	0.848282	0.141814
SEPT2		Q15019;Q15019-3;Q15019-2	Q15019;Q15019-3;Q15019-2	Septin-2	4.08823	0.848082	0.141879
NO66		Q9H6W3;Q9H6W3-2	Q9H6W3;Q9H6W3-2	Bifunctional lysine-specific demethylase and histidyl-hydroxylase NO66	2.89843	0.844861	0.142935
LARP1		Q6PKG0;Q6PKG0-3;Q659C4;Q659C4-7;Q659C4-6;Q659C4-5;Q659C4-2;Q659C4-9	Q6PKG0;Q6PKG0-3	La-related protein 1	5.29713	0.843996	0.14322
HSD17B4		P51659;P51659-3;P51659-2	P51659;P51659-3;P51659-2	Peroxisomal multifunctional enzyme type 2;(3R)-hydroxyacyl-CoA dehydrogenase;Enoyl-CoA hydratase 2	2.79	0.842139	0.143834
IGF2BP1		Q9NZI8;Q9NZI8-2;REV__Q15833	Q9NZI8;Q9NZI8-2	Insulin-like growth factor 2 mRNA-binding protein 1	5.19317	0.841207	0.144143
MRPS25		P82663;P82663-2;P82663-3	P82663;P82663-2;P82663-3	28S ribosomal protein S25, mitochondrial	4.1597	0.839855	0.144592
ABCF1		Q8NE71;Q8NE71-2	Q8NE71;Q8NE71-2	ATP-binding cassette sub-family F member 1	4.2979	0.839169	0.144821
RPLP2		P05387;P05386-2	P05387	60S acidic ribosomal protein P2	5.83813	0.838687	0.144982	Ribosomal
LEO1		Q8WVC0;Q8WVC0-2	Q8WVC0;Q8WVC0-2	RNA polymerase-associated protein LEO1	2.95763	0.837553	0.145361
SSR1		P43307;P43307-2	P43307;P43307-2	Translocon-associated protein subunit alpha	2.528	0.836848	0.145597
CDK9		P50750;P50750-2	P50750;P50750-2	Cyclin-dependent kinase 9	2.36737	0.8364	0.145747
VDAC1		P21796	P21796	Voltage-dependent anion-selective channel protein 1	2.70143	0.835745	0.145967
CDC5L		Q99459	Q99459	Cell division cycle 5-like protein	3.71843	0.835626	0.146007
POLR2E		P19388	P19388	DNA-directed RNA polymerases I, II, and III subunit RPABC1	4.0396	0.833497	0.146725
NMNAT1		Q9HAN9	Q9HAN9	Nicotinamide mononucleotide adenylyltransferase 1	3.29783	0.832529	0.147052
A2ML1		A8K2U0;A8K2U0-2	A8K2U0;A8K2U0-2	Alpha-2-macroglobulin-like protein 1	-1.88553	0.829965	0.147923
DNPH1		O43598;O43598-2	O43598;O43598-2	2-deoxynucleoside 5-phosphate N-hydrolase 1	2.88383	0.828854	0.148302
PDHB		P11177;P11177-2;P11177-3	P11177;P11177-2;P11177-3	Pyruvate dehydrogenase E1 component subunit beta, mitochondrial	2.59223	0.825319	0.149514
SRSF5		Q13243;Q13243-3;Q13243-2	Q13243;Q13243-3	Serine/arginine-rich splicing factor 5	3.93167	0.824172	0.149909
NUFIP2		Q7Z417;Q7Z417-2	Q7Z417	Nuclear fragile X mental retardation-interacting protein 2	2.92753	0.823612	0.150103
EWSR1		Q01844;Q01844-6;Q01844-3;Q01844-5;Q01844-2;Q01844-4	Q01844;Q01844-6;Q01844-3;Q01844-5;Q01844-2	RNA-binding protein EWS	3.90057	0.823334	0.150199
CTSC		P53634	P53634	Dipeptidyl peptidase 1;Dipeptidyl peptidase 1 exclusion domain chain;Dipeptidyl peptidase 1 heavy chain;Dipeptidyl peptidase 1 light chain	2.3069	0.820115	0.151316
NFXL1		Q6ZNB6;Q6ZNB6-2	Q6ZNB6;Q6ZNB6-2	NF-X1-type zinc finger protein NFXL1	1.84177	0.819925	0.151382
MRPL4		Q9BYD3;Q9BYD3-2	Q9BYD3;Q9BYD3-2	39S ribosomal protein L4, mitochondrial	4.86877	0.817413	0.15226
SHMT2		P34897;P34897-3;P34897-2;P34896;P34896-2;P34896-4;P34896-3	P34897;P34897-3;P34897-2	Serine hydroxymethyltransferase, mitochondrial	5.051	0.816364	0.152629
EIF5B		O60841	O60841	Eukaryotic translation initiation factor 5B	3.65947	0.815427	0.152958
THEM6		Q8WUY1	Q8WUY1	Protein THEM6	3.05033	0.812414	0.154023
VCP		P55072	P55072	Transitional endoplasmic reticulum ATPase	4.74427	0.812408	0.154025
MOV10		Q9HCE1;Q9HCE1-2;Q9HCE1-3	Q9HCE1;Q9HCE1-2	Putative helicase MOV-10	3.7624	0.811927	0.154196
HIGD1A		Q9Y241	Q9Y241	HIG1 domain family member 1A, mitochondrial	2.41373	0.810729	0.154622
HNRNPM		P52272;P52272-2	P52272;P52272-2	Heterogeneous nuclear ribonucleoprotein M	6.11547	0.809064	0.155216
LIG1		P18858;P18858-2;P18858-3	P18858;P18858-2;P18858-3	DNA ligase 1	1.60133	0.808747	0.155329
ENO1		P06733;P06733-2;P13929;P09104;P13929-3;P09104-2;P13929-2	P06733;P06733-2	Alpha-enolase	2.84603	0.806677	0.156071
GEMIN8		Q9NWZ8	Q9NWZ8	Gem-associated protein 8	3.4255	0.806335	0.156194
KIF23		Q02241;Q02241-2;Q02241-3	Q02241;Q02241-2;Q02241-3	Kinesin-like protein KIF23	3.6138	0.804287	0.156933
PAK1IP1		Q9NWT1	Q9NWT1	p21-activated protein kinase-interacting protein 1	2.8421	0.803835	0.157096
MRPS5		P82675;P82675-2	P82675	28S ribosomal protein S5, mitochondrial	3.88953	0.803481	0.157224
PSMA3		P25788;P25788-2	P25788;P25788-2	Proteasome subunit alpha type-3	-1.781	0.801601	0.157906
CHUK		O15111	O15111	Inhibitor of nuclear factor kappa-B kinase subunit alpha	1.3198	0.801509	0.15794
C6orf211		Q9H993	Q9H993	UPF0364 protein C6orf211	1.98533	0.798039	0.159207
IGF2BP2		Q9Y6M1;Q9Y6M1-1;Q9Y6M1-5;Q9Y6M1-6;Q9Y6M1-3;Q9Y6M1-4	Q9Y6M1;Q9Y6M1-1;Q9Y6M1-5;Q9Y6M1-6;Q9Y6M1-3;Q9Y6M1-4	Insulin-like growth factor 2 mRNA-binding protein 2	3.09303	0.797949	0.15924
DKC1		O60832;O60832-2	O60832;O60832-2	H/ACA ribonucleoprotein complex subunit 4	3.2048	0.79682	0.159654
LTV1		Q96GA3	Q96GA3	Protein LTV1 homolog	2.77333	0.796736	0.159685
LEFTY2;LEFTY1		O00292-2;O75610;O00292	O00292-2;O75610;O00292	Left-right determination factor 2;Left-right determination factor 1	-5.11947	0.796241	0.159867
UTP15		Q8TED0;Q8TED0-2;Q8TED0-3	Q8TED0;Q8TED0-2;Q8TED0-3	U3 small nucleolar RNA-associated protein 15 homolog	1.45503	0.795485	0.160146
FAM120A		Q9NZB2;Q9NZB2-4;Q9NZB2-6;Q9NZB2-2;Q9NZB2-5	Q9NZB2;Q9NZB2-4;Q9NZB2-6	Constitutive coactivator of PPAR-gamma-like protein 1	2.3902	0.795168	0.160263
CNN3		Q15417;Q15417-3;Q15417-2	Q15417;Q15417-3;Q15417-2	Calponin-3	1.96463	0.794182	0.160627
SQSTM1		Q13501;Q13501-2	Q13501;Q13501-2	Sequestosome-1	1.94313	0.794104	0.160656
AIMP1		Q12904;Q12904-2	Q12904;Q12904-2	Aminoacyl tRNA synthase complex-interacting multifunctional protein 1;Endothelial monocyte-activating polypeptide 2	4.25587	0.79318	0.160998
CBFA2T2		O43439;O43439-2;O43439-5;O43439-4	O43439;O43439-2;O43439-5;O43439-4	Protein CBFA2T2	2.02927	0.788433	0.162767
RPA2		P15927;P15927-2;P15927-3	P15927;P15927-2;P15927-3	Replication protein A 32 kDa subunit	3.36803	0.787132	0.163256
AKAP8L		Q9ULX6;Q9ULX6-2	Q9ULX6;Q9ULX6-2	A-kinase anchor protein 8-like	1.7997	0.783749	0.164532
LCN1;LCN1P1		P31025;Q5VSP4	P31025;Q5VSP4	Lipocalin-1;Putative lipocalin 1-like protein 1	-2.60377	0.783455	0.164644
MRPL22		Q9NWU5;Q9NWU5-2;Q9NWU5-3	Q9NWU5;Q9NWU5-2;Q9NWU5-3	39S ribosomal protein L22, mitochondrial	4.73727	0.782799	0.164893
HEXA		P06865;P06865-2	P06865	Beta-hexosaminidase subunit alpha	2.4389	0.782253	0.1651
CFL1		P23528;Q9Y281;Q9Y281-3	P23528	Cofilin-1	2.48597	0.781627	0.165338
NAMPT		P43490	P43490	Nicotinamide phosphoribosyltransferase	3.62997	0.779026	0.166331
UGP2		Q16851;Q16851-2	Q16851;Q16851-2	UTP--glucose-1-phosphate uridylyltransferase	2.65043	0.777933	0.166751
ODR4		Q5SWX8;Q5SWX8-3;Q5SWX8-4	Q5SWX8;Q5SWX8-3;Q5SWX8-4	Protein odr-4 homolog	1.83707	0.777862	0.166778
HIST1H2BL;HIST1H2BN;HIST1H2BH;HIST1H2BD;HIST1H2BK;HIST1H2BM;HIST2H2BF;HIST1H2BC;H2BFS;HIST1H2BB;HIST2H2BE;HIST1H2BO;HIST1H2BJ		Q99880;Q99877;Q93079;P58876;O60814;Q99879;Q5QNW6;P62807;P57053;Q5QNW6-2;P33778;Q16778;P23527;P06899;Q8N257;Q96A08	Q99880;Q99877;Q93079;P58876;O60814;Q99879;Q5QNW6;P62807;P57053;Q5QNW6-2;P33778;Q16778;P23527;P06899	Histone H2B type 1-L;Histone H2B type 1-N;Histone H2B type 1-H;Histone H2B type 1-D;Histone H2B type 1-K;Histone H2B type 1-M;Histone H2B type 2-F;Histone H2B type 1-C/E/F/G/I;Histone H2B type F-S;Histone H2B type 1-B;Histone H2B type 2-E;Histone H2B type 1-O;Histone H2B type 1-J	4.98097	0.777787	0.166807
CHTOP		Q9Y3Y2;Q9Y3Y2-4;Q9Y3Y2-3	Q9Y3Y2;Q9Y3Y2-4;Q9Y3Y2-3	Chromatin target of PRMT1 protein	4.83347	0.775081	0.167849
RPS10;RPS10P5		P46783;Q9NQ39	P46783;Q9NQ39	40S ribosomal protein S10;Putative 40S ribosomal protein S10-like	3.42947	0.77423	0.168178	Ribosomal
RBM39		Q14498;Q14498-3;Q14498-2;Q86U06;Q86U06-2;Q86U06-4;Q86U06-3;Q86U06-5	Q14498;Q14498-3;Q14498-2	RNA-binding protein 39	3.95753	0.774087	0.168234
MEMO1		Q9Y316;Q9Y316-2;Q9Y316-3	Q9Y316;Q9Y316-2;Q9Y316-3	Protein MEMO1	2.46107	0.773576	0.168432
CSNK2A1;CSNK2A3		P68400;Q8NEV1;P68400-2	P68400;Q8NEV1;P68400-2	Casein kinase II subunit alpha;Casein kinase II subunit alpha 3	5.27627	0.770821	0.169503
CCT8		P50990;P50990-3;P50990-2	P50990;P50990-3;P50990-2	T-complex protein 1 subunit theta	1.8836	0.769331	0.170086
PRPF40A		O75400;O75400-2;O75400-3;Q6NWY9;Q6NWY9-2;Q6NWY9-3	O75400;O75400-2;O75400-3	Pre-mRNA-processing factor 40 homolog A	1.87267	0.768726	0.170323
ECM1		Q16610;Q16610-2;Q16610-4;Q16610-3	Q16610;Q16610-2;Q16610-4;Q16610-3	Extracellular matrix protein 1	-2.67097	0.765166	0.171725
CMAS		Q8NFW8;Q8NFW8-2	Q8NFW8;Q8NFW8-2	N-acylneuraminate cytidylyltransferase	3.1995	0.764235	0.172094
COPB2		P35606;P35606-2	P35606;P35606-2	Coatomer subunit beta	-1.42817	0.764101	0.172147
HNRNPF		P52597	P52597	Heterogeneous nuclear ribonucleoprotein F;Heterogeneous nuclear ribonucleoprotein F, N-terminally processed	4.59283	0.764097	0.172148
ADSL		P30566;P30566-2	P30566;P30566-2	Adenylosuccinate lyase	3.12333	0.763916	0.17222
FAU		P62861	P62861	40S ribosomal protein S30	5.4008	0.763362	0.17244
TTN		Q8WZ42;Q8WZ42-5;Q8WZ42-11;Q8WZ42-4;Q8WZ42-7;Q8WZ42-2;Q8WZ42-8;Q8WZ42-13;Q8WZ42-12;Q8WZ42-3;Q8WZ42-10;Q8WZ42-9	Q8WZ42;Q8WZ42-5;Q8WZ42-11;Q8WZ42-4;Q8WZ42-7;Q8WZ42-2;Q8WZ42-8;Q8WZ42-13;Q8WZ42-12;Q8WZ42-3;Q8WZ42-10;Q8WZ42-9	Titin	0.694833	0.762205	0.1729
SON		P18583;P18583-3;P18583-5;P18583-6;P18583-10;P18583-4;P18583-7;P18583-9;P18583-2;P18583-8	P18583;P18583-3;P18583-5;P18583-6;P18583-10;P18583-4;P18583-7;P18583-9;P18583-2	Protein SON	2.18593	0.762115	0.172936
LRRC47		Q8N1G4	Q8N1G4	Leucine-rich repeat-containing protein 47	2.9381	0.761747	0.173082
XRCC1		P18887	P18887	DNA repair protein XRCC1	2.54763	0.758403	0.17442
ECD		O95905;O95905-3;O95905-2	O95905;O95905-3;O95905-2	Protein SGT1	2.44813	0.757879	0.174631
DNAJB6;DNAJB2;DNAJB8		O75190;O75190-2;O75190-3;P25686;Q8NHS0;P25686-2;O75190-4	O75190;O75190-2;O75190-3;P25686;Q8NHS0;P25686-2;O75190-4	DnaJ homolog subfamily B member 6;DnaJ homolog subfamily B member 2;DnaJ homolog subfamily B member 8	2.47867	0.751975	0.177021
IGHA1;IGHA2		P01876;P01877	P01876;P01877	Ig alpha-1 chain C region;Ig alpha-2 chain C region	-2.8172	0.750967	0.177432
EXOSC4		Q9NPD3	Q9NPD3	Exosome complex component RRP41	2.90583	0.748624	0.178392
MYL6		P60660;P60660-2;P14649	P60660;P60660-2	Myosin light polypeptide 6	4.56197	0.741473	0.181354
SRPK2		P78362;P78362-2	P78362;P78362-2	SRSF protein kinase 2;SRSF protein kinase 2 N-terminal;SRSF protein kinase 2 C-terminal	3.20503	0.738977	0.182399
DHX29		Q7Z478	Q7Z478	ATP-dependent RNA helicase DHX29	2.74547	0.737994	0.182813
MRPL51		Q4U2R6	Q4U2R6	39S ribosomal protein L51, mitochondrial	2.00483	0.737697	0.182938
MLF2		Q15773	Q15773	Myeloid leukemia factor 2	3.56787	0.73734	0.183088
FTSJ1		Q9UET6;Q9UET6-2	Q9UET6;Q9UET6-2	Putative tRNA (cytidine(32)/guanosine(34)-2-O)-methyltransferase	3.7074	0.737298	0.183106
CRNN		Q9UBG3	Q9UBG3	Cornulin	-2.89647	0.736559	0.183418
TCEB1		Q15369;Q15369-2	Q15369;Q15369-2	Transcription elongation factor B polypeptide 1	2.1578	0.736532	0.183429
MRPL32		Q9BYC8	Q9BYC8	39S ribosomal protein L32, mitochondrial	1.63643	0.734212	0.184412
MRPS16		Q9Y3D3;Q9Y3D3-2	Q9Y3D3;Q9Y3D3-2	28S ribosomal protein S16, mitochondrial	3.92927	0.734119	0.184451
RBBP7		Q16576;Q16576-2	Q16576;Q16576-2	Histone-binding protein RBBP7	3.3734	0.733424	0.184747
HAX1		O00165;O00165-5;O00165-2;O00165-3;O00165-4;O00165-6	O00165;O00165-5;O00165-2;O00165-3	HCLS1-associated protein X-1	2.86057	0.730182	0.186131
ILF3		Q12906;Q12906-5;Q12906-2;Q12906-3	Q12906;Q12906-5;Q12906-2;Q12906-3	Interleukin enhancer-binding factor 3	4.58773	0.72924	0.186535
PIGK		Q92643;Q92643-2	Q92643;Q92643-2	GPI-anchor transamidase	1.57883	0.72912	0.186586
SRSF1		Q07955;Q07955-3;Q07955-2	Q07955;Q07955-3;Q07955-2	Serine/arginine-rich splicing factor 1	4.06047	0.729034	0.186624
RPL26L1		Q9UNX3	Q9UNX3	60S ribosomal protein L26-like 1	3.68753	0.728979	0.186647	Ribosomal
MRPS12		O15235	O15235	28S ribosomal protein S12, mitochondrial	3.22457	0.728771	0.186736
NAT10		Q9H0A0;Q9H0A0-2	Q9H0A0;Q9H0A0-2	N-acetyltransferase 10	1.63073	0.727085	0.187463
DYNLL1		P63167	P63167	Dynein light chain 1, cytoplasmic	2.66813	0.726616	0.187665
STAU1		O95793;O95793-2;O95793-3	O95793;O95793-2;O95793-3	Double-stranded RNA-binding protein Staufen homolog 1	4.6718	0.723126	0.189179
OSBPL9		Q96SU4;Q96SU4-7;Q96SU4-2;Q96SU4-5;Q96SU4-4;Q96SU4-3;Q96SU4-6	Q96SU4;Q96SU4-7;Q96SU4-2;Q96SU4-5;Q96SU4-4;Q96SU4-3;Q96SU4-6	Oxysterol-binding protein-related protein 9	3.18723	0.717484	0.191653
MST4		Q9P289;Q9P289-2;Q9P289-3	Q9P289;Q9P289-2;Q9P289-3	Serine/threonine-protein kinase MST4	2.32907	0.717319	0.191726
ECHS1		P30084	P30084	Enoyl-CoA hydratase, mitochondrial	2.36873	0.71724	0.191761
UGDH		O60701;O60701-3;O60701-2	O60701;O60701-3;O60701-2	UDP-glucose 6-dehydrogenase	2.1454	0.717183	0.191786
RANGAP1		P46060	P46060	Ran GTPase-activating protein 1	2.7711	0.715774	0.192409
SERPINH1		P50454	P50454	Serpin H1	3.17617	0.713548	0.193398
MRPL28		Q13084	Q13084	39S ribosomal protein L28, mitochondrial	2.5877	0.70854	0.195641
ARL6IP4		Q66PJ3;Q66PJ3-2;Q66PJ3-3;Q66PJ3-7;Q66PJ3-4;Q66PJ3-5	Q66PJ3;Q66PJ3-2;Q66PJ3-3;Q66PJ3-7;Q66PJ3-4	ADP-ribosylation factor-like protein 6-interacting protein 4	2.98607	0.705354	0.197081
CAPRIN1		Q14444;Q14444-2	Q14444;Q14444-2	Caprin-1	3.31757	0.704839	0.197316
DDX21		Q9NR30;Q9NR30-2	Q9NR30;Q9NR30-2	Nucleolar RNA helicase 2	1.4997	0.704497	0.197471
IPO7		O95373	O95373	Importin-7	2.50307	0.70198	0.198619
MTMR9		Q96QG7;Q96QG7-2	Q96QG7	Myotubularin-related protein 9	2.3506	0.701364	0.198901
PABPC4		Q13310-3;Q13310;Q13310-2;P0CB38	Q13310-3;Q13310;Q13310-2	Polyadenylate-binding protein 4	3.77847	0.701322	0.19892
POLR2H		P52434;P52434-3;P52434-4;P52434-2;P52434-5	P52434;P52434-3;P52434-4	DNA-directed RNA polymerases I, II, and III subunit RPABC3	4.2886	0.700973	0.19908
RFC1		P35251;P35251-2	P35251;P35251-2	Replication factor C subunit 1	2.4587	0.700157	0.199454
PSMC3		P17980	P17980	26S protease regulatory subunit 6A	3.39077	0.699618	0.199702
ATP5L		O75964	O75964	ATP synthase subunit g, mitochondrial	2.9507	0.698759	0.200097
SAP18		O00422	O00422	Histone deacetylase complex subunit SAP18	2.81127	0.6974	0.200724
CAPN1		P07384	P07384	Calpain-1 catalytic subunit	2.67843	0.697356	0.200744
EPPK1		P58107	P58107	Epiplakin	3.33627	0.697223	0.200806
MRPL24		Q96A35	Q96A35	39S ribosomal protein L24, mitochondrial	3.90193	0.695554	0.201579
GTPBP10		A4D1E9;A4D1E9-2	A4D1E9;A4D1E9-2	GTP-binding protein 10	2.53913	0.695401	0.20165
CNOT7		Q9UIV1;Q9UIV1-2	Q9UIV1;Q9UIV1-2	CCR4-NOT transcription complex subunit 7	3.28883	0.694347	0.20214
HNRNPA0		Q13151	Q13151	Heterogeneous nuclear ribonucleoprotein A0	2.89723	0.69269	0.202913
XP32		Q5T750	Q5T750	Skin-specific protein 32	-1.4446	0.691233	0.203595
NCLN		Q969V3;Q969V3-2	Q969V3;Q969V3-2	Nicalin	2.63037	0.691159	0.203629
PGM1		P36871;P36871-3;P36871-2	P36871;P36871-3;P36871-2	Phosphoglucomutase-1	2.105	0.689481	0.204418
SART3		Q15020;Q15020-4;Q15020-2;Q15020-3	Q15020;Q15020-4	Squamous cell carcinoma antigen recognized by T-cells 3	3.80893	0.688815	0.204732
HIST1H3A;H3F3A;HIST2H3A;HIST3H3;H3F3C		P68431;P84243;Q71DI3;Q16695;Q6NXT2	P68431;P84243;Q71DI3;Q16695;Q6NXT2	Histone H3.1;Histone H3.3;Histone H3.2;Histone H3.1t;Histone H3.3C	2.82977	0.686769	0.205698
SLC1A5		Q15758	Q15758	Neutral amino acid transporter B(0)	2.073	0.686111	0.20601
ZC3HAV1		Q7Z2W4;Q7Z2W4-2;Q7Z2W4-3;Q7Z2W4-5;Q7Z2W4-4	Q7Z2W4;Q7Z2W4-2;Q7Z2W4-3	Zinc finger CCCH-type antiviral protein 1	3.1437	0.684947	0.206563
RPF2		Q9H7B2	Q9H7B2	Ribosome production factor 2 homolog	3.19253	0.684839	0.206615
PABPC1		P11940;P11940-2;Q9H361;Q4VXU2;Q4VXU2-2;Q96DU9;Q96DU9-2	P11940;P11940-2	Polyadenylate-binding protein 1	5.2553	0.683533	0.207237
DDX5		P17844;P17844-2	P17844;P17844-2	Probable ATP-dependent RNA helicase DDX5	3.51573	0.677343	0.210212
BSG		P35613;P35613-3;P35613-4;P35613-2	P35613;P35613-3;P35613-4;P35613-2	Basigin	2.8133	0.676267	0.210733
C1QBP		Q07021	Q07021	Complement component 1 Q subcomponent-binding protein, mitochondrial	3.7514	0.675127	0.211287
NDUFA9		Q16795	Q16795	NADH dehydrogenase [ubiquinone] 1 alpha subcomplex subunit 9, mitochondrial	2.4688	0.674722	0.211484
OXCT1		P55809;P55809-2	P55809	Succinyl-CoA:3-ketoacid coenzyme A transferase 1, mitochondrial	2.5887	0.674529	0.211578
WDR62		O43379;O43379-4;O43379-3;O43379-2	O43379;O43379-4	WD repeat-containing protein 62	2.02153	0.674329	0.211676
CPVL		Q9H3G5	Q9H3G5	Probable serine carboxypeptidase CPVL	2.07137	0.6727	0.212471
GK;GK3P		P32189;P32189-1;P32189-4;Q14409;P32189-2	P32189;P32189-1;P32189-4;Q14409;P32189-2	Glycerol kinase;Putative glycerol kinase 3	1.4247	0.67156	0.21303
MYH9		P35579;P35579-2	P35579;P35579-2	Myosin-9	4.57567	0.67109	0.21326
XRCC6		P12956;P12956-2	P12956;P12956-2	X-ray repair cross-complementing protein 6	3.71367	0.670415	0.213592
MRPL2		Q5T653	Q5T653	39S ribosomal protein L2, mitochondrial	3.13833	0.669914	0.213839
U2AF1		Q01081;P0DN76;Q01081-2;Q01081-4;Q8WU68;Q8WU68-3;Q01081-3;Q8WU68-2	Q01081;P0DN76;Q01081-2;Q01081-4	Splicing factor U2AF 35 kDa subunit	3.81923	0.66977	0.21391
SNRPA		P09012	P09012	U1 small nuclear ribonucleoprotein A	-2.10423	0.66929	0.214146
MRPL19		P49406	P49406	39S ribosomal protein L19, mitochondrial	4.1047	0.667889	0.214838
DROSHA		Q9NRR4;Q9NRR4-3;Q9NRR4-2;Q9NRR4-4	Q9NRR4;Q9NRR4-3;Q9NRR4-2;Q9NRR4-4	Ribonuclease 3	2.6937	0.667431	0.215065
SUPT16H		Q9Y5B9	Q9Y5B9	FACT complex subunit SPT16	2.9224	0.66699	0.215283
ALDOA		P04075;P04075-2;P05062	P04075;P04075-2	Fructose-bisphosphate aldolase A	3.99407	0.666403	0.215574
FBXO17		Q96EF6	Q96EF6	F-box only protein 17	2.6062	0.66419	0.216676
TUBAL3		A6NHL2-2;A6NHL2	A6NHL2-2;A6NHL2	Tubulin alpha chain-like 3	2.30793	0.663438	0.217051
ATXN2L		Q8WWM7;Q8WWM7-6;Q8WWM7-8;Q8WWM7-5;Q8WWM7-4;Q8WWM7-9;Q8WWM7-2;Q8WWM7-3;Q8WWM7-7	Q8WWM7;Q8WWM7-6;Q8WWM7-8;Q8WWM7-5;Q8WWM7-4;Q8WWM7-9;Q8WWM7-2;Q8WWM7-3;Q8WWM7-7	Ataxin-2-like protein	2.9503	0.661922	0.21781
ESYT2		A0FGR8;A0FGR8-2;A0FGR8-6	A0FGR8;A0FGR8-2;A0FGR8-6	Extended synaptotagmin-2	2.387	0.661682	0.21793
HIST2H2AB;H2AFV		Q8IUE6;Q71UI9-5	Q8IUE6;Q71UI9-5	Histone H2A type 2-B;Histone H2A.V	2.4193	0.661523	0.21801
HIST1H1D		P16402	P16402	Histone H1.3	2.48497	0.658388	0.21959
IGF2BP3		O00425;O00425-2	O00425	Insulin-like growth factor 2 mRNA-binding protein 3	1.95847	0.657927	0.219823
HIST2H2AA3;HIST1H2AG;H2AFJ;HIST2H2AC;HIST1H2AJ;HIST1H2AC;HIST3H2A;HIST1H2AB;HIST1H2AH;HIST1H2AD;H2AFX;HIST1H2AA;H2AFZ;H2AFV		Q6FI13;P0C0S8;Q9BTM1;Q16777;Q99878;Q93077;Q7L7L0;P04908;Q96KK5;P20671;P16104;Q96QV6;Q9BTM1-2;P0C0S5;Q71UI9;Q71UI9-2;Q71UI9-3;Q71UI9-4	Q6FI13;P0C0S8;Q9BTM1;Q16777;Q99878;Q93077;Q7L7L0;P04908;Q96KK5;P20671;P16104;Q96QV6;Q9BTM1-2;P0C0S5;Q71UI9;Q71UI9-2	Histone H2A type 2-A;Histone H2A type 1;Histone H2A.J;Histone H2A type 2-C;Histone H2A type 1-J;Histone H2A type 1-C;Histone H2A type 3;Histone H2A type 1-B/E;Histone H2A type 1-H;Histone H2A type 1-D;Histone H2A.x;Histone H2A type 1-A;Histone H2A.Z;Histone H2A.V	3.93127	0.656589	0.220501
HSPA6;HSPA7		P17066;P48741	P17066;P48741	Heat shock 70 kDa protein 6;Putative heat shock 70 kDa protein 7	2.07767	0.653658	0.221995
PSMA5		P28066;P28066-2	P28066;P28066-2	Proteasome subunit alpha type-5	1.3002	0.65362	0.222014
NAA25		Q14CX7;Q14CX7-2	Q14CX7;Q14CX7-2	N-alpha-acetyltransferase 25, NatB auxiliary subunit	1.09583	0.649752	0.224
TXN		P10599;P10599-2	P10599;P10599-2	Thioredoxin	1.22827	0.648925	0.224427
C9orf64		Q5T6V5	Q5T6V5	UPF0553 protein C9orf64	1.57377	0.648421	0.224687
PARP1		P09874	P09874	Poly [ADP-ribose] polymerase 1	4.83027	0.646652	0.225605
CLINT1		Q14677-3;Q14677;Q14677-2	Q14677-3;Q14677;Q14677-2	Clathrin interactor 1	2.15473	0.645251	0.226334
HLA-H;HLA-C;HLA-E;HLA-A;HLA-B		P01893;Q29963;P13747;P30455;P04439;Q9TNN7;P01889;P30460;P30501;P10321;P05534;Q29960-2;Q95365;Q29836;Q29718;P30480;P30475;P30462;P18463;P30447;P30443;P16188;P13746;Q29865;Q29960;Q07000;P30508;P30505;P13746-2;P01892;Q31612;P18462;P16189;Q09160;P30466;P17693;P30499;Q31610;P30486;Q29940;Q04826;P30685;P30498;P30495;P30493;P30492;P30491;P30490;P30488;P30487;P30485;P30484;P30483;P30481;P30479;P30464;P30…	P01893;Q29963;P13747;P30455;P04439;Q9TNN7;P01889;P30460;P30501;P10321;P05534;Q29960-2;Q95365;Q29836;Q29718;P30480;P30475;P30462;P18463;P30447;P30443;P16188;P13746;Q29865;Q29960;Q07000;P30508;P30505;P13746-2	Putative HLA class I histocompatibility antigen, alpha chain H;HLA class I histocompatibility antigen, Cw-6 alpha chain;HLA class I histocompatibility antigen, alpha chain E;HLA class I histocompatibility antigen, A-36 alpha chain;HLA class I histocompatibility antigen, A-3 alpha chain;HLA class I histocompatibility antigen, Cw-5 alpha chain;HLA class I histocompatibility antigen, B-7 alpha chain…	2.29937	0.643664	0.227162
ECH1		Q13011	Q13011	Delta(3,5)-Delta(2,4)-dienoyl-CoA isomerase, mitochondrial	2.23187	0.642349	0.227851
TGM1		P22735;P22735-2	P22735;P22735-2	Protein-glutamine gamma-glutamyltransferase K	-1.59893	0.641791	0.228144
MYH14		Q7Z406;Q7Z406-6;Q7Z406-2;Q7Z406-4;Q7Z406-5	Q7Z406;Q7Z406-6;Q7Z406-2;Q7Z406-4;Q7Z406-5	Myosin-14	3.00513	0.641575	0.228258
HIRA		P54198;P54198-2	P54198;P54198-2	Protein HIRA	2.671	0.639713	0.229238
RRP15		Q9Y3B9	Q9Y3B9	RRP15-like protein	1.70693	0.637862	0.230218
FLNA		P21333;P21333-2	P21333;P21333-2	Filamin-A	2.0678	0.637155	0.230592
CHD1		O14646;O14646-2;O14647;O14647-2	O14646;O14646-2	Chromodomain-helicase-DNA-binding protein 1	-0.941066	0.636565	0.230906
ZC3H18		Q86VM9;Q86VM9-2	Q86VM9;Q86VM9-2	Zinc finger CCCH domain-containing protein 18	-0.999633	0.636258	0.231069
YWHAG		P61981	P61981	14-3-3 protein gamma;14-3-3 protein gamma, N-terminally processed	-0.902666	0.635171	0.231648
KPNB1		Q14974;Q14974-2	Q14974;Q14974-2	Importin subunit beta-1	-1.92847	0.632703	0.232968
VPS35		Q96QK1	Q96QK1	Vacuolar protein sorting-associated protein 35	1.80497	0.632595	0.233026
WDHD1		O75717;O75717-2	O75717;O75717-2	WD repeat and HMG-box DNA-binding protein 1	-0.865933	0.632308	0.233181
FN1		P02751;P02751-4;P02751-10;P02751-6;P02751-5;P02751-9;P02751-14;P02751-13;P02751-8;P02751-17;P02751-3;P02751-7;P02751-15;P02751-12;P02751-11;P02751-2;P02751-16	P02751;P02751-4;P02751-10;P02751-6;P02751-5;P02751-9;P02751-14;P02751-13;P02751-8;P02751-17;P02751-3;P02751-7;P02751-15;P02751-12;P02751-11	Fibronectin;Anastellin;Ugl-Y1;Ugl-Y2;Ugl-Y3	2.65843	0.629569	0.234656
MT-CO2		P00403	P00403	Cytochrome c oxidase subunit 2	2.90137	0.628261	0.235363
MRPL49		Q13405	Q13405	39S ribosomal protein L49, mitochondrial	2.23053	0.627718	0.235658
SEPT7		Q16181;Q16181-2;Q6ZU15	Q16181;Q16181-2	Septin-7	2.10373	0.626046	0.236567
CCDC59		Q9P031	Q9P031	Thyroid transcription factor 1-associated protein 26	1.71327	0.62336	0.238035
TLE1		Q04724	Q04724	Transducin-like enhancer protein 1	2.50587	0.620838	0.239421
SNRPC		P09234	P09234	U1 small nuclear ribonucleoprotein C	-1.22507	0.620761	0.239463
SSB		P05455	P05455	Lupus La protein	-1.22677	0.620604	0.23955
RBM14		Q96PK6;Q96PK6-3;Q96PK6-4;Q96PK6-2	Q96PK6	RNA-binding protein 14	2.19747	0.619916	0.23993
EIF2B4		Q9UI10;Q9UI10-2;Q9UI10-3	Q9UI10;Q9UI10-2;Q9UI10-3	Translation initiation factor eIF-2B subunit delta	2.36097	0.618028	0.240975
MAP1S		Q66K74;Q66K74-2	Q66K74;Q66K74-2	Microtubule-associated protein 1S;MAP1S heavy chain;MAP1S light chain	1.80177	0.617477	0.241281
GLA		P06280	P06280	Alpha-galactosidase A	2.14443	0.616782	0.241667
MARK2		Q7KZI7;Q7KZI7-4;Q7KZI7-10;Q7KZI7-13;Q7KZI7-7;Q7KZI7-2;Q7KZI7-15;Q7KZI7-5;Q7KZI7-16;Q7KZI7-9;Q7KZI7-12;Q7KZI7-14;Q7KZI7-3;Q7KZI7-6;Q7KZI7-11;Q7KZI7-8	Q7KZI7;Q7KZI7-4;Q7KZI7-10;Q7KZI7-13;Q7KZI7-7;Q7KZI7-2;Q7KZI7-15;Q7KZI7-5;Q7KZI7-16;Q7KZI7-9;Q7KZI7-12;Q7KZI7-14;Q7KZI7-3;Q7KZI7-6;Q7KZI7-11;Q7KZI7-8	Serine/threonine-protein kinase MARK2	-1.28207	0.61537	0.242454
CCDC86		Q9H6F5;Q9H6F5-2	Q9H6F5	Coiled-coil domain-containing protein 86	-1.30803	0.612866	0.243856
PRKCA		P17252	P17252	Protein kinase C alpha type	1.93197	0.611803	0.244454
MORF4L2;MORF4L1		Q15014;Q9UBU8;Q9UBU8-3;Q9UBU8-2	Q15014;Q9UBU8;Q9UBU8-3;Q9UBU8-2	Mortality factor 4-like protein 2;Mortality factor 4-like protein 1	-1.32443	0.611277	0.24475
DDX17		Q92841;Q92841-3;Q92841-1;Q92841-2	Q92841;Q92841-3;Q92841-1;Q92841-2	Probable ATP-dependent RNA helicase DDX17	4.06443	0.611204	0.244791
ACTR1A;ACTR1B		P61163;P42025	P61163;P42025	Alpha-centractin;Beta-centractin	1.953	0.61118	0.244805
ZNF593		O00488	O00488	Zinc finger protein 593	-1.3305	0.610689	0.245082
KIF3A		Q9Y496	Q9Y496	Kinesin-like protein KIF3A	-1.3443	0.60935	0.245839
MRPL55		Q7Z7F7;Q7Z7F7-2	Q7Z7F7;Q7Z7F7-2	39S ribosomal protein L55, mitochondrial	-1.3519	0.608613	0.246256
PMPCA		Q10713;Q10713-2	Q10713;Q10713-2	Mitochondrial-processing peptidase subunit alpha	4.02487	0.608337	0.246412
UBE2G2		P60604;P60604-2	P60604;P60604-2	Ubiquitin-conjugating enzyme E2 G2	2.66157	0.604768	0.248446
NDUFB10		O96000	O96000	NADH dehydrogenase [ubiquinone] 1 beta subcomplex subunit 10	-1.405	0.603484	0.249181
KRR1		Q13601;Q13601-2	Q13601;Q13601-2	KRR1 small subunit processome component homolog	1.46783	0.601378	0.250393
AASDHPPT		Q9NRN7;Q9NRN7-2	Q9NRN7;Q9NRN7-2	L-aminoadipate-semialdehyde dehydrogenase-phosphopantetheinyl transferase	1.98627	0.60083	0.250709
UNC45A		Q9H3U1;Q9H3U1-2	Q9H3U1;Q9H3U1-2	Protein unc-45 homolog A	2.6731	0.599692	0.251367
CPSF2		Q9P2I0	Q9P2I0	Cleavage and polyadenylation specificity factor subunit 2	1.4998	0.598599	0.252
PSMA1		P25786;P25786-2	P25786;P25786-2	Proteasome subunit alpha type-1	-2.1031	0.59802	0.252336
MAGED2;MAGED1		Q9UNF1;Q9UNF1-2;Q9Y5V3;Q9Y5V3-2	Q9UNF1;Q9UNF1-2;Q9Y5V3;Q9Y5V3-2	Melanoma-associated antigen D2;Melanoma-associated antigen D1	1.4998	0.59676	0.25307
NDUFA13		Q9P0J0;Q9P0J0-2	Q9P0J0;Q9P0J0-2	NADH dehydrogenase [ubiquinone] 1 alpha subcomplex subunit 13	2.4243	0.596071	0.253471
NKX2-5;NKX2-1;NKX2-4		P52952;P43699;Q9H2Z4;P43699-3	P52952;P43699;Q9H2Z4;P43699-3	Homeobox protein Nkx-2.5;Homeobox protein Nkx-2.1;Homeobox protein Nkx-2.4	-1.4884	0.595605	0.253744
DYNLRB1;DYNLRB2		Q9NP97;Q8TF09	Q9NP97;Q8TF09	Dynein light chain roadblock-type 1;Dynein light chain roadblock-type 2	-1.49933	0.594594	0.254335
SRP14		P37108	P37108	Signal recognition particle 14 kDa protein	2.472	0.594066	0.254644
HNRPDL		O14979-3;O14979-2;O14979	O14979-3;O14979-2;O14979	Heterogeneous nuclear ribonucleoprotein D-like	1.83577	0.592807	0.255384
DHRS7B		Q6IAN0	Q6IAN0	Dehydrogenase/reductase SDR family member 7B	2.1817	0.591931	0.255899
RFC2		P35250;P35250-2	P35250;P35250-2	Replication factor C subunit 2	0.9699	0.591575	0.256109
CCBL2		Q6YP21;Q6YP21-3	Q6YP21;Q6YP21-3	Kynurenine--oxoglutarate transaminase 3	1.49957	0.590851	0.256536
UTP3		Q9NQZ2	Q9NQZ2	Something about silencing protein 10	4.42153	0.588786	0.257759
HNRNPD		Q14103;Q14103-3;Q14103-4;Q14103-2	Q14103;Q14103-3;Q14103-4;Q14103-2	Heterogeneous nuclear ribonucleoprotein D0	2.63763	0.588176	0.258122
SNRNP40		Q96DI7;Q96DI7-2	Q96DI7;Q96DI7-2	U5 small nuclear ribonucleoprotein 40 kDa protein	2.43103	0.587934	0.258265
DSTN		P60981	P60981	Destrin	-1.64	0.582186	0.261706
CSNK2A2		P19784	P19784	Casein kinase II subunit alpha	3.27877	0.582059	0.261783
SNRPB2		P08579	P08579	U2 small nuclear ribonucleoprotein B	-1.6424	0.581984	0.261828
ZFP91		Q96JP5;Q96JP5-2	Q96JP5;Q96JP5-2	E3 ubiquitin-protein ligase ZFP91	-1.64813	0.581504	0.262117
CHD6;CHD8;CHD7;CHD9		Q8TD26;Q9HCK8;Q9P2D1;Q3L8U1;Q9HCK8-2;Q3L8U1-2;Q3L8U1-3	Q8TD26;Q9HCK8;Q9P2D1;Q3L8U1;Q9HCK8-2;Q3L8U1-2;Q3L8U1-3	Chromodomain-helicase-DNA-binding protein 6;Chromodomain-helicase-DNA-binding protein 8;Chromodomain-helicase-DNA-binding protein 7;Chromodomain-helicase-DNA-binding protein 9	1.33227	0.580918	0.262471
RNF157		Q96PX1;Q96PX1-2	Q96PX1;Q96PX1-2	RING finger protein 157	1.9985	0.580894	0.262486
WARS		P23381;P23381-2	P23381;P23381-2	Tryptophan--tRNA ligase, cytoplasmic;T1-TrpRS;T2-TrpRS	1.74353	0.580536	0.262702
AKT2;AKT1;AKT3		P31751;P31749;P31749-2;Q9Y243;P31751-2;Q9Y243-2	P31751;P31749;P31749-2;Q9Y243;P31751-2;Q9Y243-2	RAC-beta serine/threonine-protein kinase;RAC-alpha serine/threonine-protein kinase;RAC-gamma serine/threonine-protein kinase	2.4081	0.580411	0.262778
TCEB2		Q15370;Q15370-2	Q15370;Q15370-2	Transcription elongation factor B polypeptide 2	2.84593	0.580219	0.262894
PPIA		P62937;Q9Y536;P0DN26;F5H284;A0A0B4J2A2;A0A075B759	P62937	Peptidyl-prolyl cis-trans isomerase A;Peptidyl-prolyl cis-trans isomerase A, N-terminally processed	1.4218	0.577853	0.264331
PAICS		P22234;P22234-2	P22234;P22234-2	Multifunctional protein ADE2;Phosphoribosylaminoimidazole-succinocarboxamide synthase;Phosphoribosylaminoimidazole carboxylase	0.8328	0.577771	0.26438
NCCRP1		Q6ZVX7	Q6ZVX7	F-box only protein 50	-2.71417	0.577053	0.264818
MRPS18A		Q9NVS2;Q9NVS2-2	Q9NVS2;Q9NVS2-2	28S ribosomal protein S18a, mitochondrial	2.53933	0.57498	0.266085
PREPL		Q4J6C6;Q4J6C6-4;Q4J6C6-2;Q4J6C6-3	Q4J6C6;Q4J6C6-4;Q4J6C6-2;Q4J6C6-3	Prolyl endopeptidase-like	1.24763	0.572928	0.267345
GNL3		Q9BVP2;Q9BVP2-2	Q9BVP2;Q9BVP2-2	Guanine nucleotide-binding protein-like 3	2.97813	0.572083	0.267866
LSG1		Q9H089	Q9H089	Large subunit GTPase 1 homolog	2.7715	0.57158	0.268176
HIST1H4A		P62805	P62805	Histone H4	3.03547	0.571022	0.268521
SNRPA1		P09661	P09661	U2 small nuclear ribonucleoprotein A	0.608933	0.570077	0.269106
MSI2		Q96DH6;Q96DH6-2;Q96DH6-3	Q96DH6;Q96DH6-2;Q96DH6-3	RNA-binding protein Musashi homolog 2	-1.79413	0.569973	0.269171
LYZ		P61626	P61626	Lysozyme C	-1.22217	0.569508	0.269459
HNRNPUL2		Q1KMD3	Q1KMD3	Heterogeneous nuclear ribonucleoprotein U-like protein 2	1.59977	0.569136	0.26969
TGM3		Q08188	Q08188	Protein-glutamine gamma-glutamyltransferase E;Protein-glutamine gamma-glutamyltransferase E 50 kDa catalytic chain;Protein-glutamine gamma-glutamyltransferase E 27 kDa non-catalytic chain	-1.42993	0.568865	0.269858
LIN28B		Q6ZN17;Q6ZN17-2	Q6ZN17;Q6ZN17-2	Protein lin-28 homolog B	-1.8116	0.568681	0.269972
WDR55		Q9H6Y2;Q9H6Y2-2	Q9H6Y2;Q9H6Y2-2	WD repeat-containing protein 55	2.3249	0.567718	0.270572
RQCD1		Q92600;Q92600-3;Q92600-2	Q92600;Q92600-3;Q92600-2	Cell differentiation protein RCD1 homolog	2.5398	0.567425	0.270754
NOP10		Q9NPE3	Q9NPE3	H/ACA ribonucleoprotein complex subunit 3	-0.652966	0.567304	0.270829
MRPL41		Q8IXM3	Q8IXM3	39S ribosomal protein L41, mitochondrial	2.22933	0.567269	0.270851
MRPL46		Q9H2W6	Q9H2W6	39S ribosomal protein L46, mitochondrial	-1.85093	0.56584	0.271744
HNRNPAB		Q99729-3;Q99729-2;Q99729;Q99729-4	Q99729-3;Q99729-2;Q99729;Q99729-4	Heterogeneous nuclear ribonucleoprotein A/B	-1.90257	0.562847	0.273623
TRMT61A		Q96FX7	Q96FX7	tRNA (adenine(58)-N(1))-methyltransferase catalytic subunit TRMT61A	-1.91643	0.561309	0.274594
DAP3		P51398;P51398-2;P51398-3	P51398;P51398-2;P51398-3	28S ribosomal protein S29, mitochondrial	2.60037	0.560226	0.27528
SBNO1		A3KN83;A3KN83-4;A3KN83-3;A3KN83-2	A3KN83;A3KN83-4;A3KN83-3;A3KN83-2	Protein strawberry notch homolog 1	1.20943	0.558433	0.276419
MRPS26		Q9BYN8	Q9BYN8	28S ribosomal protein S26, mitochondrial	3.78527	0.556829	0.277441
HMGA1		P17096-2;P17096	P17096-2;P17096	High mobility group protein HMG-I/HMG-Y	-1.99693	0.556069	0.277927
SUB1		P53999	P53999	Activated RNA polymerase II transcriptional coactivator p15	-2.0172	0.554805	0.278737
CIRBP		Q14011;Q14011-2	Q14011;Q14011-2	Cold-inducible RNA-binding protein	-2.07117	0.551781	0.280685
MRPL47		Q9HD33;Q9HD33-2;Q9HD33-3	Q9HD33;Q9HD33-2;Q9HD33-3	39S ribosomal protein L47, mitochondrial	2.6159	0.551352	0.280962
CD4		P01730	P01730	T-cell surface glycoprotein CD4	-6.23857	0.550467	0.281536
CD3EAP		O15446;O15446-2	O15446;O15446-2	DNA-directed RNA polymerase I subunit RPA34	-2.13213	0.548025	0.283123
CENPV		Q7Z7K6;Q7Z7K6-3;Q7Z7K6-2	Q7Z7K6;Q7Z7K6-3;Q7Z7K6-2	Centromere protein V	1.33767	0.545882	0.284524
MRPL43		Q8N983-4;Q8N983;Q8N983-3;Q8N983-2;Q8N983-6;Q8N983-7	Q8N983-4;Q8N983;Q8N983-3;Q8N983-2;Q8N983-6;Q8N983-7	39S ribosomal protein L43, mitochondrial	3.54073	0.543412	0.286147
DIS3		Q9Y2L1;Q9Y2L1-2	Q9Y2L1;Q9Y2L1-2	Exosome complex exonuclease RRP44	1.98517	0.543206	0.286282
UBE3A		Q05086;Q05086-2;Q05086-3	Q05086;Q05086-2;Q05086-3	Ubiquitin-protein ligase E3A	1.6436	0.541319	0.287529
SREK1		Q8WXA9-2;Q8WXA9	Q8WXA9-2	Splicing regulatory glutamine/lysine-rich protein 1	-2.35243	0.536685	0.290613
C16orf80		Q9Y6A4	Q9Y6A4	UPF0468 protein C16orf80	1.50883	0.535395	0.291478
HNRNPA3		P51991;P51991-2	P51991;P51991-2	Heterogeneous nuclear ribonucleoprotein A3	-2.40273	0.534364	0.29217
AZGP1		P25311	P25311	Zinc-alpha-2-glycoprotein	-1.9928	0.532665	0.293316
GM2A		P17900	P17900	Ganglioside GM2 activator;Ganglioside GM2 activator isoform short	1.3216	0.532535	0.293403
POF1B		Q8WVV4-1;Q8WVV4	Q8WVV4-1;Q8WVV4	Protein POF1B	-2.11063	0.528701	0.296005
EIF6		P56537;P56537-2	P56537;P56537-2	Eukaryotic translation initiation factor 6	2.5717	0.528276	0.296295
TRMT6		Q9UJA5;Q9UJA5-4;Q9UJA5-3;Q9UJA5-2	Q9UJA5;Q9UJA5-4;Q9UJA5-3;Q9UJA5-2	tRNA (adenine(58)-N(1))-methyltransferase non-catalytic subunit TRM6	-2.54847	0.528128	0.296396
TCEB3		Q14241	Q14241	Transcription elongation factor B polypeptide 3	-1.84127	0.526678	0.297387
CPNE3;CPNE8;CPNE7;CPNE2;CPNE9;CPNE4;CPNE5;CPNE6		O75131;Q86YQ8;Q9UBL6;Q96FN4;Q8IYJ1;Q96A23;Q9HCH3;Q86YQ8-2;Q9HCH3-2;Q96FN4-2;O95741;Q9UBL6-2;Q96A23-2;O95741-2	O75131;Q86YQ8;Q9UBL6;Q96FN4;Q8IYJ1;Q96A23;Q9HCH3;Q86YQ8-2;Q9HCH3-2;Q96FN4-2;O95741;Q9UBL6-2;Q96A23-2;O95741-2	Copine-3;Copine-8;Copine-7;Copine-2;Copine-9;Copine-4;Copine-5;Copine-6	-1.36687	0.525742	0.298029
TRMT10C		Q7L0Y3	Q7L0Y3	Mitochondrial ribonuclease P protein 1	2.5101	0.525149	0.298436
CDSN		Q15517	Q15517	Corneodesmosin	1.788	0.521528	0.300935
MRPL23		Q16540	Q16540	39S ribosomal protein L23, mitochondrial	3.00013	0.521415	0.301013
RPL12		P30050;P30050-2	P30050;P30050-2	60S ribosomal protein L12	3.62033	0.521253	0.301125	Ribosomal
TDRD3		Q9H7E2;Q9H7E2-2;Q9H7E2-3	Q9H7E2;Q9H7E2-2;Q9H7E2-3	Tudor domain-containing protein 3	2.5134	0.520214	0.301846
FAM98B		Q52LJ0-2;Q52LJ0	Q52LJ0-2;Q52LJ0	Protein FAM98B	1.5904	0.51936	0.302441	tRNA ligase
ASF1A		Q9Y294	Q9Y294	Histone chaperone ASF1A	2.78467	0.518514	0.30303
LUC7L2		Q9Y383;Q9Y383-3;Q9Y383-2;Q96HJ9-2	Q9Y383;Q9Y383-3;Q9Y383-2;Q96HJ9-2	Putative RNA-binding protein Luc7-like 2	-2.8115	0.518449	0.303076
ZNF512B		Q96KM6	Q96KM6	Zinc finger protein 512B	0.681133	0.516543	0.304409
HNRNPL		P14866;P14866-2	P14866;P14866-2	Heterogeneous nuclear ribonucleoprotein L	-0.5752	0.5141	0.306126
KIF5B		P33176	P33176	Kinesin-1 heavy chain	1.4328	0.512782	0.307056
CAT		P04040	P04040	Catalase	-1.4015	0.512273	0.307417
MRPL17		Q9NRX2	Q9NRX2	39S ribosomal protein L17, mitochondrial	1.78277	0.5069	0.311243
MRPL27		Q9P0M9	Q9P0M9	39S ribosomal protein L27, mitochondrial	2.55717	0.506277	0.31169
ACO2		Q99798	Q99798	Aconitate hydratase, mitochondrial	1.85707	0.505353	0.312354
DAB2IP		Q5VWQ8;Q5VWQ8-5;Q5VWQ8-3;Q5VWQ8-4;Q5VWQ8-2	Q5VWQ8;Q5VWQ8-5;Q5VWQ8-3;Q5VWQ8-4;Q5VWQ8-2	Disabled homolog 2-interacting protein	1.27863	0.503195	0.31391
COX7A2		P14406	P14406	Cytochrome c oxidase subunit 7A2, mitochondrial	-0.560133	0.501718	0.314979
KIAA1279		Q96EK5	Q96EK5	KIF1-binding protein	1.67613	0.50154	0.315108
RRP7A		Q9Y3A4	Q9Y3A4	Ribosomal RNA-processing protein 7 homolog A	1.52087	0.500573	0.315811
IQGAP2		Q13576;Q13576-3;Q13576-2	Q13576;Q13576-3;Q13576-2	Ras GTPase-activating-like protein IQGAP2	1.04383	0.498003	0.317685
PITRM1		Q5JRX3;Q5JRX3-3;Q5JRX3-2	Q5JRX3;Q5JRX3-3;Q5JRX3-2	Presequence protease, mitochondrial	1.66317	0.496438	0.318832
XRN2		Q9H0D6;Q9H0D6-2	Q9H0D6;Q9H0D6-2	5-3 exoribonuclease 2	1.24217	0.49573	0.319352
RPS5		P46782	P46782	40S ribosomal protein S5;40S ribosomal protein S5, N-terminally processed	2.8623	0.492535	0.32171	Ribosomal
MRPL48		Q96GC5;Q96GC5-3	Q96GC5;Q96GC5-3	39S ribosomal protein L48, mitochondrial	-0.602667	0.492402	0.321809
PRPF38B		Q5VTL8;Q5VTL8-2	Q5VTL8;Q5VTL8-2	Pre-mRNA-splicing factor 38B	-0.549133	0.492272	0.321905
SRPK1		Q96SB4;Q96SB4-4;Q96SB4-3;Q9UPE1;Q9UPE1-2;Q9UPE1-3;Q9UPE1-4	Q96SB4;Q96SB4-4;Q96SB4-3	SRSF protein kinase 1	2.1663	0.492218	0.321945
ALOX12B		O75342	O75342	Arachidonate 12-lipoxygenase, 12R-type	-1.71527	0.492148	0.321997
ANXA1		P04083	P04083	Annexin A1	-2.41967	0.491954	0.322141
DSG1		Q02413;Q02413-2	Q02413	Desmoglein-1	-1.13007	0.491436	0.322525
SRSF9		Q13242	Q13242	Serine/arginine-rich splicing factor 9	2.94017	0.490661	0.323102
SMR3B		P02814	P02814	Submaxillary gland androgen-regulated protein 3B;Peptide P-A;Peptide D1A	-2.7128	0.489899	0.323669
PIGT		Q969N2;Q969N2-2;Q969N2-4;Q969N2-5;Q969N2-3;Q969N2-6	Q969N2;Q969N2-2;Q969N2-4;Q969N2-5;Q969N2-3;Q969N2-6	GPI transamidase component PIG-T	1.86837	0.488552	0.324674
CLIC1		O00299	O00299	Chloride intracellular channel protein 1	1.37797	0.483791	0.328253
HNRNPUL1		Q9BUJ2;Q9BUJ2-2;Q9BUJ2-4;Q9BUJ2-3;Q9BUJ2-5	Q9BUJ2;Q9BUJ2-2;Q9BUJ2-4;Q9BUJ2-3	Heterogeneous nuclear ribonucleoprotein U-like protein 1	-2.8017	0.482346	0.329347
RD3		Q7Z3Z2	Q7Z3Z2	Protein RD3	-3.08507	0.476881	0.333518
FAM98A		Q8NCA5;Q8NCA5-2	Q8NCA5;Q8NCA5-2	Protein FAM98A	1.49467	0.476346	0.333929	tRNA ligase
PRH1		P02810	P02810	Salivary acidic proline-rich phosphoprotein 1/2;Salivary acidic proline-rich phosphoprotein 1/2;Salivary acidic proline-rich phosphoprotein 3/4;Peptide P-C	-2.86893	0.476088	0.334127
RPS15		P62841	P62841	40S ribosomal protein S15	3.98917	0.475971	0.334217	Ribosomal
MIF		P14174	P14174	Macrophage migration inhibitory factor	1.7667	0.475484	0.334592
U2AF2		P26368;P26368-2	P26368;P26368-2	Splicing factor U2AF 65 kDa subunit	2.44457	0.475129	0.334866
GDPD3		Q7L5L3;Q7L5L3-1	Q7L5L3;Q7L5L3-1	Glycerophosphodiester phosphodiesterase domain-containing protein 3	-2.10587	0.474448	0.335391
SERBP1		Q8NC51;Q8NC51-3;Q8NC51-4;Q8NC51-2	Q8NC51;Q8NC51-3;Q8NC51-4;Q8NC51-2	Plasminogen activator inhibitor 1 RNA-binding protein	1.91597	0.474171	0.335606
REXO4		Q9GZR2;Q9GZR2-2	Q9GZR2	RNA exonuclease 4	1.7444	0.473364	0.33623
MTDH		Q86UE4	Q86UE4	Protein LYRIC	-2.66933	0.472543	0.336866
ANKRD28;ANKRD44		O15084;O15084-2;O15084-4;O15084-1;Q8N8A2;Q8N8A2-5;Q8N8A2-3;Q8N8A2-4;Q8N8A2-2	O15084;O15084-2;O15084-4;O15084-1;Q8N8A2;Q8N8A2-5;Q8N8A2-3;Q8N8A2-4;Q8N8A2-2	Serine/threonine-protein phosphatase 6 regulatory ankyrin repeat subunit A;Serine/threonine-protein phosphatase 6 regulatory ankyrin repeat subunit B	1.3993	0.470875	0.338162
SCN7A		Q01118	Q01118	Sodium channel protein type 7 subunit alpha	1.36093	0.470503	0.338452
PRDX4		Q13162	Q13162	Peroxiredoxin-4	1.87507	0.469849	0.338962
DNAJC21		Q5F1R6;Q5F1R6-3;Q5F1R6-2	Q5F1R6;Q5F1R6-3;Q5F1R6-2	DnaJ homolog subfamily C member 21	1.72257	0.468732	0.339835
ATP5O		P48047	P48047	ATP synthase subunit O, mitochondrial	-1.1036	0.467634	0.340695
ATG4B		Q9Y4P1;Q9Y4P1-6;Q9Y4P1-2;Q9Y4P1-3;Q9Y4P1-4	Q9Y4P1;Q9Y4P1-6;Q9Y4P1-2;Q9Y4P1-3;Q9Y4P1-4	Cysteine protease ATG4B	1.694	0.467172	0.341058
TBC1D15		Q8TC07;Q8TC07-2;Q8TC07-3	Q8TC07;Q8TC07-2;Q8TC07-3	TBC1 domain family member 15	1.49377	0.466167	0.341848
SNRPF		P62306	P62306	Small nuclear ribonucleoprotein F	2.68933	0.463975	0.343578
SRSF3		P84103;P84103-2	P84103;P84103-2	Serine/arginine-rich splicing factor 3	3.26883	0.461103	0.345857
PRKAG1		P54619;P54619-2;P54619-3	P54619;P54619-2;P54619-3	5-AMP-activated protein kinase subunit gamma-1	1.9424	0.461043	0.345905
CSE1L		P55060;P55060-4;P55060-3	P55060;P55060-4;P55060-3	Exportin-2	1.55757	0.45905	0.347497
CHERP		Q8IWX8	Q8IWX8	Calcium homeostasis endoplasmic reticulum protein	1.33083	0.456576	0.349481
ASAH1		Q13510;Q13510-3;Q13510-2	Q13510;Q13510-3;Q13510-2	Acid ceramidase;Acid ceramidase subunit alpha;Acid ceramidase subunit beta	-1.63007	0.453666	0.351831
STARD9		Q9P2P6	Q9P2P6	StAR-related lipid transfer protein 9	0.921233	0.449769	0.355002
DDX28		Q9NUL7	Q9NUL7	Probable ATP-dependent RNA helicase DDX28	2.21513	0.449615	0.355128
PSMA6		P60900;P60900-2;P60900-3	P60900;P60900-2	Proteasome subunit alpha type-6	1.6255	0.448615	0.355947
MYEF2		Q9P2K5;Q9P2K5-3;Q9P2K5-2	Q9P2K5;Q9P2K5-3;Q9P2K5-2	Myelin expression factor 2	-0.690133	0.44188	0.36151
ACOT9		Q9Y305;Q9Y305-2;Q9Y305-4;Q9Y305-3	Q9Y305;Q9Y305-2;Q9Y305-4;Q9Y305-3	Acyl-coenzyme A thioesterase 9, mitochondrial	0.857967	0.441851	0.361534
CREG1		O75629	O75629	Protein CREG1	-1.85807	0.440958	0.362278
RING1;RNF2		Q06587;Q99496;Q06587-2	Q06587;Q99496;Q06587-2	E3 ubiquitin-protein ligase RING1;E3 ubiquitin-protein ligase RING2	1.89727	0.439663	0.36336
GAPDH		P04406;P04406-2	P04406;P04406-2	Glyceraldehyde-3-phosphate dehydrogenase	1.25053	0.43802	0.364738
MTA1		Q13330;Q13330-3;Q13330-2;O94776;Q9BTC8;Q9BTC8-2;O94776-2	Q13330;Q13330-3;Q13330-2	Metastasis-associated protein MTA1	1.703	0.43465	0.367578
GEMIN4		P57678	P57678	Gem-associated protein 4	1.45943	0.434411	0.36778
GADD45GIP1		Q8TAE8	Q8TAE8	Growth arrest and DNA damage-inducible proteins-interacting protein 1	2.29257	0.43227	0.369598
LSM14A		Q8ND56;Q8ND56-3;Q8ND56-2	Q8ND56;Q8ND56-3;Q8ND56-2	Protein LSM14 homolog A	1.25993	0.43105	0.370638
PIP		P12273	P12273	Prolactin-inducible protein	-0.739667	0.43055	0.371065
H2AFY		O75367;O75367-2;O75367-3;Q9P0M6	O75367;O75367-2;O75367-3	Core histone macro-H2A.1	1.2243	0.430425	0.371172
IPO5		O00410;O00410-3;O00410-2;O60518	O00410;O00410-3;O00410-2	Importin-5	-2.79173	0.429011	0.372382
INTS9		Q9NV88;Q9NV88-3;Q9NV88-2	Q9NV88;Q9NV88-3;Q9NV88-2	Integrator complex subunit 9	0.7723	0.4273	0.373852
NOM1		Q5C9Z4	Q5C9Z4	Nucleolar MIF4G domain-containing protein 1	2.2366	0.423265	0.377342
LAMB1		P07942	P07942	Laminin subunit beta-1	-1.041	0.415819	0.383867
UQCRQ		O14949	O14949	Cytochrome b-c1 complex subunit 8	1.63543	0.414869	0.384708
ARL2		P36404;P36404-2	P36404	ADP-ribosylation factor-like protein 2	0.81	0.412239	0.387044
LIG3		P49916;P49916-4;P49916-3;P49916-2	P49916;P49916-4;P49916-3;P49916-2	DNA ligase 3	1.351	0.407393	0.391388
CAAP1		Q9H8G2	Q9H8G2	Caspase activity and apoptosis inhibitor 1	1.4404	0.406652	0.392056
HSPB1		P04792	P04792	Heat shock protein beta-1	-1.44423	0.405471	0.393123
GEMIN6		Q8WXD5	Q8WXD5	Gem-associated protein 6	1.9759	0.404985	0.393564
MRPL50		Q8N5N7;Q8N5N7-2	Q8N5N7	39S ribosomal protein L50, mitochondrial	2.3778	0.402195	0.3961
PDCD6IP		Q8WUM4;Q8WUM4-2	Q8WUM4;Q8WUM4-2	Programmed cell death 6-interacting protein	1.84137	0.401243	0.396969
RACGAP1		Q9H0H5	Q9H0H5	Rac GTPase-activating protein 1	1.66967	0.400442	0.397702
PRRC2A		P48634;P48634-2;P48634-3;P48634-4	P48634;P48634-2;P48634-3	Protein PRRC2A	-2.18293	0.40044	0.397704
ACTN4;ACTN1		O43707;P12814;O43707-2;P12814-2;P12814-3;P12814-4;O43707-3	O43707;P12814;O43707-2;P12814-2;P12814-3;P12814-4;O43707-3	Alpha-actinin-4;Alpha-actinin-1	1.65977	0.397169	0.400711
POFUT1		Q9H488;Q9H488-2	Q9H488;Q9H488-2	GDP-fucose protein O-fucosyltransferase 1	1.75127	0.395852	0.401928
PGAM5		Q96HS1;Q96HS1-2	Q96HS1;Q96HS1-2	Serine/threonine-protein phosphatase PGAM5, mitochondrial	2.04137	0.391108	0.406342
SACS		Q9NZJ4;Q9NZJ4-2	Q9NZJ4;Q9NZJ4-2	Sacsin	-3.65033	0.389956	0.407421
ACAD11		Q709F0;Q709F0-3	Q709F0;Q709F0-3	Acyl-CoA dehydrogenase family member 11	1.13113	0.388348	0.408933
SERPINB3		P29508;P29508-2	P29508;P29508-2	Serpin B3	-1.5558	0.388198	0.409074
PARP2		Q9UGN5;Q9UGN5-2	Q9UGN5;Q9UGN5-2	Poly [ADP-ribose] polymerase 2	1.16077	0.388054	0.40921
RSL1D1		O76021;O76021-2	O76021	Ribosomal L1 domain-containing protein 1	1.50167	0.387052	0.410155
RPL36A		P83881	P83881	60S ribosomal protein L36a	3.16323	0.386138	0.411019	Ribosomal
CCDC137		Q6PK04	Q6PK04	Coiled-coil domain-containing protein 137	0.6124	0.383332	0.413683
PNP		P00491	P00491	Purine nucleoside phosphorylase	1.15613	0.380055	0.416817
RPS6KA3		P51812;Q6P0Q8;O15021;Q96GX5;Q9UK32;Q9Y2H9;Q96GX5-2;Q9UK32-2;Q96GX5-3;Q6P0Q8-2;O15021-2;O15021-3;O15021-1	P51812	Ribosomal protein S6 kinase alpha-3	1.604	0.377854	0.418934	Ribosomal
PEG10		Q86TG7-2;Q86TG7	Q86TG7-2;Q86TG7	Retrotransposon-derived protein PEG10	1.52877	0.377822	0.418965
ETF1		P62495;P62495-2	P62495;P62495-2	Eukaryotic peptide chain release factor subunit 1	1.63497	0.373775	0.422887
AES		Q08117	Q08117	Amino-terminal enhancer of split	2.23313	0.372761	0.423876
SARS2		Q9NP81;Q9NP81-2	Q9NP81;Q9NP81-2	Serine--tRNA ligase, mitochondrial	-1.6374	0.370822	0.425773
APMAP		Q9HDC9;Q9HDC9-2	Q9HDC9;Q9HDC9-2	Adipocyte plasma membrane-associated protein	1.32317	0.369461	0.42711
MND1		Q9BWT6	Q9BWT6	Meiotic nuclear division protein 1 homolog	-0.362033	0.36928	0.427288
RBM42		Q9BTD8;Q9BTD8-4;Q9BTD8-2;Q9BTD8-3	Q9BTD8;Q9BTD8-4;Q9BTD8-2;Q9BTD8-3	RNA-binding protein 42	-1.7041	0.366692	0.429841
RBM4;RBM4B		Q9BWF3;Q9BQ04;Q9BWF3-4;Q9BWF3-3;Q9BWF3-2	Q9BWF3;Q9BQ04;Q9BWF3-4	RNA-binding protein 4;RNA-binding protein 4B	1.07157	0.366031	0.430496
VIM		P08670;P17661;P41219;P41219-2;P07197;P07196;P07197-2	P08670	Vimentin	2.25113	0.365583	0.43094
KATNAL2		Q8IYT4;Q8IYT4-2	Q8IYT4;Q8IYT4-2	Katanin p60 ATPase-containing subunit A-like 2	1.6674	0.365255	0.431266
SMCHD1		A6NHR9;A6NHR9-2;A6NHR9-3	A6NHR9;A6NHR9-2	Structural maintenance of chromosomes flexible hinge domain-containing protein 1	1.15907	0.365152	0.431368
NUP54		Q7Z3B4;Q7Z3B4-3	Q7Z3B4;Q7Z3B4-3	Nucleoporin p54	1.94923	0.363989	0.432525
ARHGEF1		Q92888;Q92888-2;Q92888-3;Q92888-4	Q92888;Q92888-2;Q92888-3;Q92888-4	Rho guanine nucleotide exchange factor 1	0.952333	0.36257	0.43394
FREM3		P0C091	P0C091	FRAS1-related extracellular matrix protein 3	1.8813	0.361494	0.435017
CDK11B;CDK11A		P21127;Q9UQ88;P21127-12;Q9UQ88-10;P21127-4;P21127-5;P21127-10;P21127-6;P21127-9;Q9UQ88-4;P21127-8;Q9UQ88-3;Q9UQ88-2;P21127-3;P21127-2;Q9UQ88-5;Q9UQ88-9;Q9UQ88-8	P21127;Q9UQ88;P21127-12;Q9UQ88-10;P21127-4;P21127-5;P21127-10;P21127-6;P21127-9;Q9UQ88-4;P21127-8;Q9UQ88-3;Q9UQ88-2;P21127-3;P21127-2;Q9UQ88-5;Q9UQ88-9	Cyclin-dependent kinase 11B;Cyclin-dependent kinase 11A	1.55743	0.361043	0.435468
ARGLU1		Q9NWB6;Q9NWB6-2;Q9NWB6-3	Q9NWB6;Q9NWB6-2;Q9NWB6-3	Arginine and glutamate-rich protein 1	1.86787	0.360979	0.435533
POLE3		Q9NRF9	Q9NRF9	DNA polymerase epsilon subunit 3	1.3641	0.360886	0.435626
F10		P00742	P00742	Coagulation factor X;Factor X light chain;Factor X heavy chain;Activated factor Xa heavy chain	1.987	0.359704	0.436814
SPATS2L		Q9NUQ6;Q9NUQ6-2;Q9NUQ6-4;Q9NUQ6-3	Q9NUQ6;Q9NUQ6-2;Q9NUQ6-4;Q9NUQ6-3	SPATS2-like protein	1.81103	0.358717	0.437808
ZNF326		Q5BKZ1;Q5BKZ1-3;Q5BKZ1-2	Q5BKZ1	DBIRD complex subunit ZNF326	1.17257	0.358441	0.438085
NONO		Q15233;Q15233-2;Q8WXF1;Q8WXF1-2	Q15233;Q15233-2	Non-POU domain-containing octamer-binding protein	2.7161	0.35844	0.438087
HNRNPH2		P55795	P55795	Heterogeneous nuclear ribonucleoprotein H2;Heterogeneous nuclear ribonucleoprotein H2, N-terminally processed	1.27487	0.356957	0.439585
FBXW4		P57775	P57775	F-box/WD repeat-containing protein 4	1.74633	0.355964	0.440591
FKBP10		Q96AY3	Q96AY3	Peptidyl-prolyl cis-trans isomerase FKBP10	1.00483	0.355817	0.440741
MRPL18		Q9H0U6	Q9H0U6	39S ribosomal protein L18, mitochondrial	2.0582	0.355792	0.440766
COASY		Q13057;Q13057-2	Q13057;Q13057-2	Bifunctional coenzyme A synthase;Phosphopantetheine adenylyltransferase;Dephospho-CoA kinase	1.87597	0.35553	0.441031
pT7SVwtnsP2	NSP2	pT7SVwtnsP2	pT7SVwtnsP2		1.72223	0.354887	0.441686	viral
ADH5		P11766	P11766	Alcohol dehydrogenase class-3	1.56363	0.353425	0.443175
GATAD2A		Q86YP4;Q86YP4-2;Q86YP4-3	Q86YP4;Q86YP4-2;Q86YP4-3	Transcriptional repressor p66-alpha	1.6694	0.352419	0.444203
CUL3		Q13618;Q13618-2;Q13618-3	Q13618;Q13618-2;Q13618-3	Cullin-3	1.6686	0.35238	0.444242
PITX2;PITX1;PITX3		Q99697-2;P78337;Q99697-3;Q99697;O75364	Q99697-2;P78337;Q99697-3;Q99697;O75364	Pituitary homeobox 2;Pituitary homeobox 1;Pituitary homeobox 3	1.661	0.352013	0.444618
PSMB5		P28074;P28074-3;P28074-2	P28074;P28074-3	Proteasome subunit beta type-5	2.08893	0.351244	0.445406
ZNF629		Q9UEG4	Q9UEG4	Zinc finger protein 629	1.63687	0.350822	0.445838
CAPNS1		P04632	P04632	Calpain small subunit 1	1.62707	0.35033	0.446345
DPYSL2		Q16555;Q16555-2	Q16555;Q16555-2	Dihydropyrimidinase-related protein 2	-1.16853	0.350035	0.446647
STRBP		Q96SI9;Q96SI9-2	Q96SI9;Q96SI9-2	Spermatid perinuclear RNA-binding protein	1.65337	0.349382	0.447319
ARG1		P05089;P05089-2;P05089-3	P05089;P05089-2;P05089-3	Arginase-1	-1.03287	0.347595	0.449164
UBA3		Q8TBC4;Q8TBC4-2	Q8TBC4;Q8TBC4-2	NEDD8-activating enzyme E1 catalytic subunit	1.69393	0.347557	0.449203
UCHL5		Q9Y5K5;Q9Y5K5-2;Q9Y5K5-4;Q9Y5K5-3	Q9Y5K5;Q9Y5K5-2;Q9Y5K5-4;Q9Y5K5-3	Ubiquitin carboxyl-terminal hydrolase isozyme L5	1.95383	0.346907	0.449876
CASP14		P31944	P31944	Caspase-14;Caspase-14 subunit p19;Caspase-14 subunit p10	-0.948933	0.346358	0.450445
OSTC		Q9NRP0;Q9NRP0-2	Q9NRP0;Q9NRP0-2	Oligosaccharyltransferase complex subunit OSTC	1.5515	0.346328	0.450477
DLGAP5		Q15398;Q15398-1;Q15398-3	Q15398;Q15398-1;Q15398-3	Disks large-associated protein 5	1.66307	0.346042	0.450773
TUBB2A		Q13885	Q13885	Tubulin beta-2A chain	1.6474	0.345252	0.451594
SMARCE1		Q969G3;Q969G3-6;Q969G3-5;Q969G3-3;Q969G3-2;Q969G3-4	Q969G3;Q969G3-6;Q969G3-5;Q969G3-3;Q969G3-2;Q969G3-4	SWI/SNF-related matrix-associated actin-dependent regulator of chromatin subfamily E member 1	1.53087	0.345169	0.45168
CBS		P35520;P0DN79;P35520-2	P35520;P0DN79;P35520-2	Cystathionine beta-synthase	-2.4354	0.345111	0.45174
GCN1L1		Q92616	Q92616	Translational activator GCN1	1.51427	0.344216	0.452672
MTCH1		Q9NZJ7;Q9NZJ7-2	Q9NZJ7;Q9NZJ7-2	Mitochondrial carrier homolog 1	1.49303	0.342967	0.453976
DDX49		Q9Y6V7;Q9Y6V7-2	Q9Y6V7;Q9Y6V7-2	Probable ATP-dependent RNA helicase DDX49	1.4855	0.342516	0.454448
RPS27L		Q71UM5	Q71UM5	40S ribosomal protein S27-like	1.5784	0.341602	0.455405	Ribosomal
CA2		P00918	P00918	Carbonic anhydrase 2	1.33813	0.341373	0.455646
UPF3B		Q9BZI7;Q9BZI7-2	Q9BZI7;Q9BZI7-2	Regulator of nonsense transcripts 3B	-0.882067	0.341071	0.455963
SFN;YWHAQ		P31947;P31947-2;P27348	P31947;P31947-2;P27348	14-3-3 protein sigma;14-3-3 protein theta	1.80657	0.339994	0.457095
PAIP2		Q9BPZ3	Q9BPZ3	Polyadenylate-binding protein-interacting protein 2	1.43533	0.339399	0.457721
RANBP1		P43487;P43487-2	P43487;P43487-2	Ran-specific GTPase-activating protein	1.42733	0.338883	0.458265
NDRG1		Q92597;Q92597-3;Q92597-2	Q92597	Protein NDRG1	1.2421	0.338037	0.459159
HINT1		P49773	P49773	Histidine triad nucleotide-binding protein 1	1.41077	0.337798	0.459412
PIP5K1A		Q99755;Q99755-2;Q99755-4;Q99755-3	Q99755;Q99755-2;Q99755-4;Q99755-3	Phosphatidylinositol 4-phosphate 5-kinase type-1 alpha	1.3987	0.336992	0.460265
SRSF12		Q8WXF0	Q8WXF0	Serine/arginine-rich splicing factor 12	1.35597	0.334034	0.463411
ILF3		Q12906-4;Q12906-6;Q12906-7	Q12906-4;Q12906-6;Q12906-7	Interleukin enhancer-binding factor 3	1.42587	0.332392	0.465167
ATP2B1;ATP2B4;ATP2B2;ATP2B3		P20020;P23634;Q01814;Q16720;P23634-2;Q16720-2;P23634-6;Q01814-2;Q16720-8;P23634-5;Q16720-7;P23634-4;Q16720-6;Q01814-4;P23634-3;Q16720-3;Q16720-5;Q01814-7;P20020-5;P20020-2;P20020-6;Q01814-3;P23634-7;Q01814-6;Q16720-4;Q01814-8;P20020-3;Q01814-5;P23634-8;P20020-4	P20020;P23634;Q01814;Q16720;P23634-2;Q16720-2;P23634-6;Q01814-2;Q16720-8;P23634-5;Q16720-7;P23634-4;Q16720-6;Q01814-4;P23634-3;Q16720-3;Q16720-5;Q01814-7;P20020-5;P20020-2;P20020-6;Q01814-3;P23634-7;Q01814-6;Q16720-4;Q01814-8;P20020-3;Q01814-5;P23634-8;P20020-4	Plasma membrane calcium-transporting ATPase 1;Plasma membrane calcium-transporting ATPase 4;Plasma membrane calcium-transporting ATPase 2;Plasma membrane calcium-transporting ATPase 3	1.32243	0.33159	0.466026
MRPL16		Q9NX20	Q9NX20	39S ribosomal protein L16, mitochondrial	1.4897	0.328346	0.46952
GIT2		Q14161;Q14161-2;Q14161-11;Q14161-7;Q14161-9;Q14161-6;Q14161-10;Q14161-8;Q14161-4;Q14161-5;Q14161-3	Q14161;Q14161-2;Q14161-11;Q14161-7;Q14161-9;Q14161-6;Q14161-10;Q14161-8;Q14161-4;Q14161-5;Q14161-3	ARF GTPase-activating protein GIT2	1.27803	0.328178	0.469702
RSL24D1		Q9UHA3	Q9UHA3	Probable ribosome biogenesis protein RLP24	1.35593	0.327551	0.470381
NUP210		Q8TEM1;Q8TEM1-2	Q8TEM1;Q8TEM1-2	Nuclear pore membrane glycoprotein 210	0.901333	0.325962	0.472104
AZI1		Q9UPN4;Q9UPN4-2;Q9UPN4-3	Q9UPN4;Q9UPN4-2;Q9UPN4-3	5-azacytidine-induced protein 1	1.42157	0.325067	0.473078
POLR2L		P62875	P62875	DNA-directed RNA polymerases I, II, and III subunit RPABC5	1.38037	0.325021	0.473129
PRKRA		O75569;O75569-3;O75569-2	O75569;O75569-3;O75569-2	Interferon-inducible double stranded RNA-dependent protein kinase activator A	2.173	0.323746	0.474519
SART1		O43290	O43290	U4/U6.U5 tri-snRNP-associated protein 1	1.37707	0.323082	0.475246
DDX52		Q9Y2R4	Q9Y2R4	Probable ATP-dependent RNA helicase DDX52	1.47917	0.322966	0.475372
ECHDC1		Q9NTX5;Q9NTX5-3;Q9NTX5-6;Q9NTX5-2	Q9NTX5;Q9NTX5-3;Q9NTX5-6;Q9NTX5-2	Ethylmalonyl-CoA decarboxylase	1.28433	0.322118	0.476302
NACA		E9PAV3;Q13765;E9PAV3-2	E9PAV3;Q13765;E9PAV3-2	Nascent polypeptide-associated complex subunit alpha	0.467767	0.317098	0.481839
CALML5		Q9NZT1	Q9NZT1	Calmodulin-like protein 5	-0.835867	0.316745	0.482231
TBL2		Q9Y4P3	Q9Y4P3	Transducin beta-like protein 2	1.11197	0.313322	0.486046
MRPL10		Q7Z7H8;Q7Z7H8-2	Q7Z7H8;Q7Z7H8-2	39S ribosomal protein L10, mitochondrial	-1.02537	0.313162	0.486226
SFXN4		Q6P4A7;Q6P4A7-3;Q6P4A7-2	Q6P4A7;Q6P4A7-3;Q6P4A7-2	Sideroflexin-4	1.17847	0.313061	0.486339
S100A9		P06702	P06702	Protein S100-A9	-1.5232	0.311772	0.487785
GEMIN7		Q9H840	Q9H840	Gem-associated protein 7	1.151	0.310485	0.489232
MKI67IP		Q9BYG3	Q9BYG3	MKI67 FHA domain-interacting nucleolar phosphoprotein	1.12863	0.308312	0.491687
KRT2		P35908;CON__REFSEQ:XP_932229	P35908	Keratin, type II cytoskeletal 2 epidermal	-0.6712	0.307889	0.492165
ALDOC		P09972	P09972	Fructose-bisphosphate aldolase C	1.11727	0.30718	0.49297
TMEM55B		Q86T03-2;Q86T03	Q86T03-2;Q86T03	Transmembrane protein 55B	1.32733	0.305979	0.494335
LYST		Q99698;Q99698-3;Q99698-2	Q99698;Q99698-3;Q99698-2	Lysosomal-trafficking regulator	-0.8983	0.305975	0.494339
JUP		P14923;P35222;P35222-2	P14923	Junction plakoglobin	-0.807633	0.303421	0.497255
POLR2K		P53803	P53803	DNA-directed RNA polymerases I, II, and III subunit RPABC4	1.49953	0.302116	0.498751
UTP23		Q9BRU9;Q9BRU9-2	Q9BRU9;Q9BRU9-2	rRNA-processing protein UTP23 homolog	1.0039	0.301474	0.499489
DFFB		O76075;O76075-2	O76075;O76075-2	DNA fragmentation factor subunit beta	0.909567	0.30076	0.500311
AGA		P20933	P20933	N(4)-(beta-N-acetylglucosaminyl)-L-asparaginase;Glycosylasparaginase alpha chain;Glycosylasparaginase beta chain	-1.3812	0.297893	0.503625
CHAF1A		Q13111;Q13111-3;Q13111-2	Q13111;Q13111-3;Q13111-2	Chromatin assembly factor 1 subunit A	0.969334	0.297241	0.504381
NDUFA5		Q16718;Q16718-2	Q16718;Q16718-2	NADH dehydrogenase [ubiquinone] 1 alpha subcomplex subunit 5	1.2771	0.295692	0.506183
METTL13		Q8N6R0;Q8N6R0-3;Q8N6R0-4;Q8N6R0-2;Q8N6R0-1	Q8N6R0;Q8N6R0-3;Q8N6R0-4;Q8N6R0-2;Q8N6R0-1	Methyltransferase-like protein 13	0.8496	0.294529	0.507541
CALML3		P27482	P27482	Calmodulin-like protein 3	-1.3158	0.293161	0.509142
HNRNPC		P07910	P07910	Heterogeneous nuclear ribonucleoproteins C1/C2	0.965767	0.290127	0.512712
SERPINB12		Q96P63;Q96P63-2	Q96P63;Q96P63-2	Serpin B12	-0.540767	0.289015	0.514025
NOMO2;NOMO1;NOMO3		Q5JPE7;Q15155;P69849;Q5JPE7-3;Q5JPE7-2	Q5JPE7;Q15155;P69849;Q5JPE7-3;Q5JPE7-2	Nodal modulator 2;Nodal modulator 1;Nodal modulator 3	0.947567	0.287801	0.515465
WDR3		Q9UNX4	Q9UNX4	WD repeat-containing protein 3	0.417667	0.287397	0.515944
LIMA1		Q9UHB6;Q9UHB6-4;Q9UHB6-3;Q9UHB6-2;Q9UHB6-5	Q9UHB6;Q9UHB6-4;Q9UHB6-3;Q9UHB6-2;Q9UHB6-5	LIM domain and actin-binding protein 1	-0.570367	0.287111	0.516285
DDX55		Q8NHQ9;Q8NHQ9-2	Q8NHQ9	ATP-dependent RNA helicase DDX55	1.10587	0.286347	0.517193
RRM2		P31350;P31350-2	P31350;P31350-2	Ribonucleoside-diphosphate reductase subunit M2	1.06313	0.285751	0.517904
ZNF771		Q7L3S4	Q7L3S4	Zinc finger protein 771	1.42037	0.285591	0.518095
AAAS		Q9NRG9;Q9NRG9-2	Q9NRG9;Q9NRG9-2	Aladin	0.9959	0.285491	0.518213
FADS2		O95864;O95864-3	O95864;O95864-3	Fatty acid desaturase 2	1.05367	0.284251	0.519695
ADAP1		O75689;O75689-3;O75689-2	O75689;O75689-3;O75689-2	Arf-GAP with dual PH domain-containing protein 1	0.918567	0.283954	0.520051
KLK10		O43240	O43240	Kallikrein-10	-1.00407	0.282847	0.521378
MED19		A0JLT2;A0JLT2-2	A0JLT2;A0JLT2-2	Mediator of RNA polymerase II transcription subunit 19	1.85677	0.281041	0.523551
LMNA		P02545;P02545-2;P02545-6;P02545-3;P02545-5;P02545-4	P02545;P02545-2;P02545-6;P02545-3;P02545-5;P02545-4	Prelamin-A/C;Lamin-A/C	-1.15043	0.279553	0.525348
ZCCHC3		Q9NUD5;Q9NUD5-2	Q9NUD5;Q9NUD5-2	Zinc finger CCHC domain-containing protein 3	-1.39743	0.27559	0.530164
TOP1		P11387;Q969P6;Q969P6-2	P11387	DNA topoisomerase 1	-1.68267	0.275393	0.530404
LMF2		Q9BU23;Q9BU23-2;Q9BU23-3	Q9BU23;Q9BU23-2;Q9BU23-3	Lipase maturation factor 2	1.04353	0.275215	0.530622
BLMH		Q13867	Q13867	Bleomycin hydrolase	-0.373667	0.272137	0.534396
TP53RK		Q96S44	Q96S44	TP53-regulating kinase	0.961133	0.270687	0.536183
NHLRC2		Q8NBF2;Q8NBF2-2	Q8NBF2;Q8NBF2-2	NHL repeat-containing protein 2	0.796067	0.265579	0.542526
PSMD4		P55036;P55036-2	P55036;P55036-2	26S proteasome non-ATPase regulatory subunit 4	0.778633	0.262651	0.546197
RPS29		P62273;P62273-2	P62273;P62273-2	40S ribosomal protein S29	0.7691	0.261013	0.54826	Ribosomal
RERE		Q9P2R6	Q9P2R6	Arginine-glutamic acid dipeptide repeats protein	1.50617	0.260875	0.548434
DEK		P35659;P35659-2	P35659;P35659-2	Protein DEK	1.14857	0.260108	0.549404
USP39		Q53GS9;Q53GS9-2;Q53GS9-3	Q53GS9;Q53GS9-2;Q53GS9-3	U4/U6.U5 tri-snRNP-associated protein 2	0.761434	0.259677	0.54995
ZG16B		Q96DA0	Q96DA0	Zymogen granule protein 16 homolog B	-1.1654	0.258108	0.55194
MRPS33		Q9Y291	Q9Y291	28S ribosomal protein S33, mitochondrial	1.41187	0.25802	0.552052
IGHV3-13		P01766;P01780;P01763;P01762;A0A0B4J1V1;P01782;A0A0B4J1X8;P01767;P01772;P01768;P01764;A0A075B6Q5;A0A0B4J1V0;A0A0A0MS15	P01766;P01780;P01763;P01762;A0A0B4J1V1;P01782;A0A0B4J1X8;P01767;P01772;P01768;P01764;A0A075B6Q5;A0A0B4J1V0;A0A0A0MS15	Ig heavy chain V-III region BRO;Ig heavy chain V-III region JON;Ig heavy chain V-III region WEA;Ig heavy chain V-III region TRO;Ig heavy chain V-III region DOB;Ig heavy chain V-III region BUT;Ig heavy chain V-III region KOL;Ig heavy chain V-III region CAM;Ig heavy chain V-III region VH26	1.92387	0.25573	0.554971
FAM96B		Q9Y3D0	Q9Y3D0	Mitotic spindle-associated MMXD complex subunit MIP18	1.31153	0.254432	0.556632
RPTOR		Q8N122;Q8N122-3	Q8N122;Q8N122-3	Regulatory-associated protein of mTOR	0.967034	0.253593	0.557708
FXR2		P51116;P51114;P51114-2;P51114-3	P51116	Fragile X mental retardation syndrome-related protein 2	1.55247	0.253482	0.557851
POLR2A		P24928;P24928-2	P24928;P24928-2	DNA-directed RNA polymerase II subunit RPB1	0.852033	0.25276	0.558779
INA		Q16352	Q16352	Alpha-internexin	0.8893	0.252379	0.55927
RPS12		P25398	P25398	40S ribosomal protein S12	1.18	0.250952	0.56111	Ribosomal
PRPF4		O43172;O43172-2	O43172;O43172-2	U4/U6 small nuclear ribonucleoprotein Prp4	1.2318	0.250777	0.561336
TCOF1		Q13428-3;Q13428;Q13428-8;Q13428-4;Q13428-2;Q13428-7;Q13428-6;Q13428-5	Q13428-3;Q13428;Q13428-8;Q13428-4;Q13428-2;Q13428-7;Q13428-6;Q13428-5	Treacle protein	-1.25003	0.250619	0.56154
NHP2		Q9NX24	Q9NX24	H/ACA ribonucleoprotein complex subunit 2	1.19357	0.250522	0.561666
BCAS2		O75934	O75934	Pre-mRNA-splicing factor SPF27	1.69433	0.248768	0.563938
NDUFS7		O75251;O75251-2	O75251;O75251-2	NADH dehydrogenase [ubiquinone] iron-sulfur protein 7, mitochondrial	0.9355	0.247519	0.565563
RMND1		Q9NWS8;Q9NWS8-3	Q9NWS8;Q9NWS8-3	Required for meiotic nuclear division protein 1 homolog	1.21337	0.24715	0.566044
ORF1		Q9UN81	Q9UN81		0.653334	0.244792	0.569125
SNRPD2		P62316;P62316-2	P62316;P62316-2	Small nuclear ribonucleoprotein Sm D2	-1.3967	0.243813	0.57041
FBXO9		Q9UK97;Q9UK97-3;Q9UK97-2	Q9UK97;Q9UK97-3;Q9UK97-2	F-box only protein 9	0.672734	0.242888	0.571626
PURB		Q96QR8	Q96QR8	Transcriptional activator protein Pur-beta	-1.28073	0.241532	0.573413
HNRNPR		O43390;O43390-2;O43390-3;O43390-4	O43390;O43390-2;O43390-3;O43390-4	Heterogeneous nuclear ribonucleoprotein R	1.90773	0.241435	0.573542
YARS2		Q9Y2Z4	Q9Y2Z4	Tyrosine--tRNA ligase, mitochondrial	0.661334	0.240539	0.574726
MSI1		O43347	O43347	RNA-binding protein Musashi homolog 1	0.6567	0.239572	0.576008
DYNC1I2		Q13409;Q13409-3;Q13409-6;Q13409-7;Q13409-2;Q13409-5	Q13409;Q13409-3;Q13409-6;Q13409-7;Q13409-2;Q13409-5	Cytoplasmic dynein 1 intermediate chain 2	-1.3492	0.238787	0.577049
SNRNP70		P08621;P08621-2;P08621-3;P08621-4	P08621;P08621-2;P08621-3	U1 small nuclear ribonucleoprotein 70 kDa	1.74443	0.238331	0.577656
C7orf50		Q9BRJ6	Q9BRJ6	Uncharacterized protein C7orf50	-0.6487	0.237479	0.57879
STAU2		Q9NUL3;Q9NUL3-4;Q9NUL3-6;Q9NUL3-8;Q9NUL3-3;Q9NUL3-7;Q9NUL3-2	Q9NUL3;Q9NUL3-4;Q9NUL3-6;Q9NUL3-8;Q9NUL3-3;Q9NUL3-7;Q9NUL3-2	Double-stranded RNA-binding protein Staufen homolog 2	0.902167	0.235756	0.58109
MRPL11		Q9Y3B7;Q9Y3B7-2;Q9Y3B7-3	Q9Y3B7;Q9Y3B7-2;Q9Y3B7-3	39S ribosomal protein L11, mitochondrial	-1.22403	0.234609	0.582628
POLR1D		Q9Y2S0	Q9Y2S0	DNA-directed RNA polymerases I and III subunit RPAC2	0.9932	0.23426	0.583096
PAFAH1B1		P43034;P43034-2	P43034	Platelet-activating factor acetylhydrolase IB subunit alpha	-1.41937	0.233844	0.583655
PGM2		Q96G03;Q96G03-2	Q96G03;Q96G03-2	Phosphoglucomutase-2	0.470767	0.232378	0.585629
MMS19		Q96T76;Q96T76-9;Q96T76-8	Q96T76;Q96T76-9;Q96T76-8	MMS19 nucleotide excision repair protein homolog	0.698734	0.230749	0.587829
PSMB6		P28072	P28072	Proteasome subunit beta type-6	0.9858	0.230227	0.588536
PRDX2		P32119	P32119	Peroxiredoxin-2	-0.5857	0.22964	0.589332
PRPSAP2		O60256;O60256-4;O60256-2	O60256;O60256-4;O60256-2	Phosphoribosyl pyrophosphate synthase-associated protein 2	0.607367	0.228772	0.590511
HNRNPA1;HNRNPA1L2		P09651;P09651-2;P09651-3;Q32P51	P09651;P09651-2;P09651-3;Q32P51	Heterogeneous nuclear ribonucleoprotein A1;Heterogeneous nuclear ribonucleoprotein A1-like 2	-1.1716	0.224154	0.596823
ICT1		Q14197	Q14197	Peptidyl-tRNA hydrolase ICT1, mitochondrial	0.582567	0.222983	0.598435
SET		Q01105;Q01105-2;Q01105-3;Q01105-4;P0DME0	Q01105;Q01105-2;Q01105-3;Q01105-4;P0DME0	Protein SET	-0.698067	0.222903	0.598545
DHX37		Q8IY37	Q8IY37	Probable ATP-dependent RNA helicase DHX37	1.0314	0.221317	0.600735
SPTBN2		O15020;O15020-2	O15020;O15020-2	Spectrin beta chain, non-erythrocytic 2	-2.19163	0.220112	0.602404
NIP7		Q9Y221;Q9Y221-2	Q9Y221;Q9Y221-2	60S ribosome subunit biogenesis protein NIP7 homolog	1.17033	0.217764	0.60567
S100A8		P05109	P05109	Protein S100-A8;Protein S100-A8, N-terminally processed	-1.0091	0.216573	0.607333
LTF		P02788;P02788-2	P02788;P02788-2	Lactotransferrin;Lactoferricin-H;Kaliocin-1;Lactoferroxin-A;Lactoferroxin-B;Lactoferroxin-C	-0.7524	0.214187	0.610679
LARP7		Q4G0J3;Q4G0J3-3;Q4G0J3-2	Q4G0J3;Q4G0J3-3	La-related protein 7	1.2948	0.213622	0.611474
SMPD4		Q9NXE4;Q9NXE4-5;Q9NXE4-9;Q9NXE4-10;Q9NXE4-7;Q9NXE4-8;Q9NXE4-3;Q9NXE4-6;Q9NXE4-2;Q9NXE4-4	Q9NXE4;Q9NXE4-5;Q9NXE4-9;Q9NXE4-10;Q9NXE4-7;Q9NXE4-8;Q9NXE4-3;Q9NXE4-6;Q9NXE4-2;Q9NXE4-4	Sphingomyelin phosphodiesterase 4	0.544	0.213469	0.61169
MKRN2		Q9H000;Q9H000-2	Q9H000;Q9H000-2	Probable E3 ubiquitin-protein ligase makorin-2	0.957633	0.213265	0.611977
CASP3		P42574	P42574	Caspase-3;Caspase-3 subunit p17;Caspase-3 subunit p12	-0.707667	0.213071	0.612251
NUP93		Q8N1F7;Q8N1F7-2	Q8N1F7;Q8N1F7-2	Nuclear pore complex protein Nup93	0.977534	0.212368	0.613242
MLF1IP		Q71F23;Q71F23-2;Q71F23-3	Q71F23;Q71F23-2;Q71F23-3	Centromere protein U	0.512467	0.2052	0.623447
DTYMK		P23919;P23919-2	P23919;P23919-2	Thymidylate kinase	1.02817	0.202391	0.627494
DDX23		Q9BUQ8	Q9BUQ8	Probable ATP-dependent RNA helicase DDX23	1.17253	0.200382	0.630403
TFAM		Q00059;Q00059-2	Q00059;Q00059-2	Transcription factor A, mitochondrial	1.37063	0.200183	0.630691
MSH3		P20585	P20585	DNA mismatch repair protein Msh3	-0.285833	0.199663	0.631447
TOMM22		Q9NS69	Q9NS69	Mitochondrial import receptor subunit TOM22 homolog	1.09657	0.199514	0.631664
XPO1		O14980	O14980	Exportin-1	0.968533	0.199281	0.632003
CSNK1A1;CSNK1A1L		P48729;Q8N752;P48729-2;P48729-3	P48729;Q8N752;P48729-2;P48729-3	Casein kinase I isoform alpha;Casein kinase I isoform alpha-like	-0.629567	0.197835	0.634111
ANXA2;ANXA2P2		P07355;P07355-2;A6NMY6	P07355;P07355-2;A6NMY6	Annexin A2;Putative annexin A2-like protein	-0.766333	0.196949	0.635406
CMSS1		Q9BQ75;Q9BQ75-2	Q9BQ75;Q9BQ75-2	Protein CMSS1	0.7483	0.196159	0.636562
CKMT1A		P12532;P12532-2;P17540	P12532;P12532-2	Creatine kinase U-type, mitochondrial	-1.29583	0.195264	0.637876
BLM		P54132	P54132	Bloom syndrome protein	-1.32413	0.194508	0.638987
YBX1		P67809;Q9Y2T7	P67809	Nuclease-sensitive element-binding protein 1	1.79053	0.194286	0.639314
HBB		P68871	P68871	Hemoglobin subunit beta;LVV-hemorphin-7	1.5873	0.193189	0.640931
DDX31		Q9H8H2;Q9H8H2-4;Q9H8H2-2	Q9H8H2;Q9H8H2-4;Q9H8H2-2	Probable ATP-dependent RNA helicase DDX31	0.706734	0.191562	0.643336
MTO1		Q9Y2Z2-2;Q9Y2Z2-4;Q9Y2Z2-6;Q9Y2Z2;Q9Y2Z2-5	Q9Y2Z2-2;Q9Y2Z2-4;Q9Y2Z2-6;Q9Y2Z2;Q9Y2Z2-5	Protein MTO1 homolog, mitochondrial	1.41733	0.191518	0.643402
FABP5		Q01469;A8MUU1	Q01469	Fatty acid-binding protein, epidermal	-0.426633	0.190619	0.644734
GGCT		O75223;O75223-3	O75223;O75223-3	Gamma-glutamylcyclotransferase	-0.9789	0.188477	0.647922
IK		Q13123	Q13123	Protein Red	-0.727833	0.187984	0.648658
NDUFA6		P56556	P56556	NADH dehydrogenase [ubiquinone] 1 alpha subcomplex subunit 6	1.0452	0.18696	0.650189
PTCD2		Q8WV60;Q8WV60-3	Q8WV60;Q8WV60-3	Pentatricopeptide repeat-containing protein 2, mitochondrial	-1.2065	0.185749	0.652005
GAR1		Q9NY12;Q9NY12-2	Q9NY12;Q9NY12-2	H/ACA ribonucleoprotein complex subunit 1	1.0501	0.18447	0.653928
CST4;CST1;CST2		P01036;P01037;P09228	P01036;P01037;P09228	Cystatin-S;Cystatin-SN;Cystatin-SA	-0.8493	0.183746	0.65502
PRRC2C		Q9Y520;Q9Y520-2;Q9Y520-3;Q9Y520-6;Q9Y520-4;Q9Y520-5;Q9Y520-7	Q9Y520;Q9Y520-2;Q9Y520-3;Q9Y520-6;Q9Y520-4;Q9Y520-5;Q9Y520-7	Protein PRRC2C	1.12653	0.180547	0.659862
SNRPD3		P62318;P62318-2	P62318;P62318-2	Small nuclear ribonucleoprotein Sm D3	1.03393	0.180219	0.660361
MOGS		Q13724;Q13724-2	Q13724;Q13724-2	Mannosyl-oligosaccharide glucosidase	0.576067	0.179151	0.661986
DSP		P15924;P15924-3;P15924-2	P15924;P15924-3;P15924-2	Desmoplakin	-0.418433	0.177089	0.665136
SNRPG		P62308;A8MWD9	P62308;A8MWD9	Small nuclear ribonucleoprotein G;Small nuclear ribonucleoprotein G-like protein	-1.132	0.171506	0.673743
pT7SVwtCapsid	CAPSID	pT7SVwtCapsid	pT7SVwtCapsid		-1.00383	0.162303	0.688172	viral
PDCD6		O75340;O75340-2	O75340;O75340-2	Programmed cell death protein 6	-0.677867	0.161887	0.688832
DDX46		Q7L014	Q7L014	Probable ATP-dependent RNA helicase DDX46	0.3701	0.161762	0.68903
RFC3		P40938;P40938-2	P40938;P40938-2	Replication factor C subunit 3	0.6337	0.159584	0.692493
LUC7L3		O95232;O95232-2	O95232	Luc7-like protein 3	-0.7797	0.157683	0.695532
PHF21A		Q96BD5;Q96BD5-2;Q96BD5-3	Q96BD5;Q96BD5-2;Q96BD5-3	PHD finger protein 21A	1.48437	0.156157	0.69798
PLK1		P53350	P53350	Serine/threonine-protein kinase PLK1	0.520833	0.156088	0.698091
TSFM		P43897;P43897-2;P43897-3;P43897-4	P43897;P43897-2	Elongation factor Ts, mitochondrial	-0.873366	0.15421	0.701117
TMEM97		Q5BJF2	Q5BJF2	Transmembrane protein 97	0.581	0.154013	0.701435
NCAPD3		P42695	P42695	Condensin-2 complex subunit D3	0.6181	0.15275	0.703477
SNRPD1		P62314	P62314	Small nuclear ribonucleoprotein Sm D1	0.8436	0.152748	0.70348
PABPN1		Q86U42;Q86U42-2;Q92843-2	Q86U42;Q86U42-2;Q92843-2	Polyadenylate-binding protein 2	-0.8066	0.152369	0.704094
PCM1		Q15154;Q15154-2;Q15154-3	Q15154;Q15154-2;Q15154-3	Pericentriolar material 1 protein	-0.654	0.152337	0.704146
SDK2		Q58EX2;Q58EX2-4;Q58EX2-2;Q58EX2-3	Q58EX2;Q58EX2-4;Q58EX2-2;Q58EX2-3	Protein sidekick-2	1.38897	0.151863	0.704915
PSMA2		P25787	P25787	Proteasome subunit alpha type-2	0.459	0.150824	0.706603
NME4		O00746;O00746-2	O00746;O00746-2	Nucleoside diphosphate kinase, mitochondrial	0.6013	0.15042	0.707262
SNRPB;SNRPN		P14678;P63162;P14678-2;P63162-2;P14678-3	P14678;P63162;P14678-2;P63162-2;P14678-3	Small nuclear ribonucleoprotein-associated proteins B and B;Small nuclear ribonucleoprotein-associated protein N	-0.8954	0.149716	0.708409
FLOT1		O75955;O75955-2	O75955;O75955-2	Flotillin-1	-0.227	0.144501	0.716967
BAP18		Q8IXM2;Q8IXM2-3;Q8IXM2-2	Q8IXM2;Q8IXM2-3	Chromatin complexes subunit BAP18	0.5251	0.139349	0.725523
MRPL52		Q86TS9;Q86TS9-3;Q86TS9-2	Q86TS9;Q86TS9-3;Q86TS9-2	39S ribosomal protein L52, mitochondrial	0.812234	0.135395	0.732158
SYNCRIP		O60506;O60506-3;O60506-2;O60506-4;O60506-5	O60506;O60506-3;O60506-2;O60506-4;O60506-5	Heterogeneous nuclear ribonucleoprotein Q	-1.19493	0.13444	0.73377
VDAC2		P45880;P45880-2;P45880-1	P45880;P45880-2;P45880-1	Voltage-dependent anion-selective channel protein 2	-0.305333	0.132439	0.73716
ZNF346		Q9UL40;Q9UL40-3;Q9UL40-2	Q9UL40;Q9UL40-3;Q9UL40-2	Zinc finger protein 346	0.390267	0.13133	0.739044
MAZ;PATZ1;VEZF1		P56270;P56270-3;P56270-2;Q9HBE1;Q14119;Q9HBE1-4;P56270-4;Q9HBE1-2;Q9HBE1-3	P56270;P56270-3;P56270-2;Q9HBE1;Q14119;Q9HBE1-4;P56270-4;Q9HBE1-2;Q9HBE1-3	Myc-associated zinc finger protein;POZ-, AT hook-, and zinc finger-containing protein 1;Vascular endothelial zinc finger 1	-0.6966	0.128317	0.744189
SMARCC2;SMARCC1		Q8TAQ2;Q92922;Q8TAQ2-2;Q8TAQ2-3	Q8TAQ2;Q92922;Q8TAQ2-2;Q8TAQ2-3	SWI/SNF complex subunit SMARCC2;SWI/SNF complex subunit SMARCC1	0.6613	0.127435	0.745701
SULT1A1;SULT1A2		P50225;P50226;P0DMM9-2;P0DMN0;P0DMM9;P0DMM9-3	P50225;P50226;P0DMM9-2;P0DMN0;P0DMM9;P0DMM9-3	Sulfotransferase 1A1;Sulfotransferase 1A2	0.685433	0.127293	0.745945
DDX19A;DDX19B		Q9NUU7;Q9UMR2;Q9UMR2-3;Q9NUU7-2;Q9UMR2-2;Q9UMR2-4	Q9NUU7;Q9UMR2;Q9UMR2-3;Q9NUU7-2;Q9UMR2-2;Q9UMR2-4	ATP-dependent RNA helicase DDX19A;ATP-dependent RNA helicase DDX19B	0.582567	0.124548	0.750674
CREBRF		Q8IUR6;Q8IUR6-3	Q8IUR6;Q8IUR6-3	CREB3 regulatory factor	0.838667	0.122267	0.754629
PPL		O60437	O60437	Periplakin	-0.2715	0.12115	0.756572
PRSS3		P35030;P35030-5;P35030-3;P35030-2;P35030-4	P35030;P35030-5;P35030-3;P35030-2;P35030-4	Trypsin-3	0.764967	0.120511	0.757686
SAMHD1		Q9Y3Z3;Q9Y3Z3-4;Q9Y3Z3-2;Q9Y3Z3-3	Q9Y3Z3;Q9Y3Z3-4;Q9Y3Z3-2;Q9Y3Z3-3	Deoxynucleoside triphosphate triphosphohydrolase SAMHD1	0.394767	0.11889	0.760519
FTSJ3		Q8IY81	Q8IY81	pre-rRNA processing protein FTSJ3	0.7509	0.111625	0.773348
PSMA7;PSMA8		O14818;O14818-2;Q8TAA3;Q8TAA3-2;Q8TAA3-5;O14818-4	O14818;O14818-2;Q8TAA3;Q8TAA3-2;Q8TAA3-5	Proteasome subunit alpha type-7;Proteasome subunit alpha type-7-like	0.397067	0.111544	0.773492
DDX54		Q8TDD1;Q8TDD1-2	Q8TDD1;Q8TDD1-2	ATP-dependent RNA helicase DDX54	-0.154067	0.110521	0.775317
S100A14		Q9HCY8	Q9HCY8	Protein S100-A14	-0.685433	0.107794	0.7802
RBM10		P98175-2;P98175;P98175-3;P98175-4	P98175-2;P98175;P98175-3;P98175-4	RNA-binding protein 10	0.225733	0.106364	0.782774
FAM60A		Q9NP50	Q9NP50	Protein FAM60A	0.5292	0.104814	0.785572
YBX3		P16989;P16989-3	P16989;P16989-3	Y-box-binding protein 3	-0.727433	0.104746	0.785694
CBLL1		Q75N03;Q75N03-2	Q75N03;Q75N03-2	E3 ubiquitin-protein ligase Hakai	0.461134	0.103905	0.787218
GSDMA		Q96QA5	Q96QA5	Gasdermin-A	-0.5846	0.103201	0.788495
SFPQ		P23246;P23246-2	P23246;P23246-2	Splicing factor, proline- and glutamine-rich	-0.9976	0.100724	0.793005
THUMPD3		Q9BV44	Q9BV44	THUMP domain-containing protein 3	0.211233	0.100156	0.794043
SLC17A8		Q8NDX2-2;Q8NDX2	Q8NDX2-2;Q8NDX2	Vesicular glutamate transporter 3	0.6047	0.0997039	0.79487
UBE2S		Q16763	Q16763	Ubiquitin-conjugating enzyme E2 S	0.4443	0.0965127	0.800732
CKAP5		Q14008;Q14008-2;Q14008-3	Q14008;Q14008-2;Q14008-3	Cytoskeleton-associated protein 5	0.3815	0.0955866	0.802441
pT7SVwtnsP1	NSP1	pT7SVwtnsP1	pT7SVwtnsP1		0.843733	0.0908998	0.811148	viral
PURA		Q00577;Q9UJV8;Q9UJV8-2	Q00577	Transcriptional activator protein Pur-alpha	0.595	0.0903658	0.812146
ADRM1		Q16186	Q16186	Proteasomal ubiquitin receptor ADRM1	0.5935	0.0898544	0.813103
MRPL14		Q6P1L8	Q6P1L8	39S ribosomal protein L14, mitochondrial	0.503167	0.0879858	0.816609
SNRPE		P62304	P62304	Small nuclear ribonucleoprotein E	-0.3325	0.086407	0.819583
RPS19		P39019	P39019	40S ribosomal protein S19	-0.6156	0.0819435	0.82805	Ribosomal
ESF1		Q9H501	Q9H501	ESF1 homolog	0.188767	0.0809279	0.829989
LGALS7		P47929	P47929	Galectin-7	-0.324	0.0796914	0.832355
FBLL1		A6NHQ2	A6NHQ2	rRNA/tRNA 2-O-methyltransferase fibrillarin-like protein 1	0.523367	0.0784902	0.83466
GLTSCR2		Q9NZM5	Q9NZM5	Glioma tumor suppressor candidate region gene 2 protein	0.3896	0.0774538	0.836655
LMNB1		P20700	P20700	Lamin-B1	0.420867	0.0774451	0.836671
GALK1		P51570;P51570-2	P51570;P51570-2	Galactokinase	-0.456633	0.0774106	0.836738
SRSF11		Q05519;Q05519-2	Q05519;Q05519-2	Serine/arginine-rich splicing factor 11	-0.430267	0.0758222	0.839804
PRPF3		O43395;O43395-3	O43395;O43395-3	U4/U6 small nuclear ribonucleoprotein Prp3	0.531267	0.0704563	0.850244
OAT		P04181;P04181-2	P04181;P04181-2	Ornithine aminotransferase, mitochondrial;Ornithine aminotransferase, hepatic form;Ornithine aminotransferase, renal form	0.450433	0.0701878	0.85077
PSMB7		Q99436;Q99436-2	Q99436;Q99436-2	Proteasome subunit beta type-7	0.125567	0.070018	0.851103
SRP9		P49458;P49458-2	P49458;P49458-2	Signal recognition particle 9 kDa protein	-0.440367	0.0695096	0.8521
GTF3C1		Q12789;Q12789-3	Q12789;Q12789-3	General transcription factor 3C polypeptide 1	-0.525834	0.0679649	0.855136
UBE2N;UBE2NL		P61088;Q5JXB2	P61088;Q5JXB2	Ubiquitin-conjugating enzyme E2 N;Putative ubiquitin-conjugating enzyme E2 N-like	0.409233	0.0665371	0.857952
NUSAP1		Q9BXS6;Q9BXS6-7;Q9BXS6-4;Q9BXS6-6;Q9BXS6-3;Q9BXS6-5;Q9BXS6-2	Q9BXS6;Q9BXS6-7;Q9BXS6-4;Q9BXS6-6;Q9BXS6-3;Q9BXS6-5;Q9BXS6-2	Nucleolar and spindle-associated protein 1	-0.253466	0.0661035	0.858809
CTSD		P07339	P07339	Cathepsin D;Cathepsin D light chain;Cathepsin D heavy chain	-0.329567	0.0617965	0.867368
SRSF2;SRSF8		Q01130;Q01130-2;Q9BRL6;Q9BRL6-2	Q01130;Q01130-2;Q9BRL6;Q9BRL6-2	Serine/arginine-rich splicing factor 2;Serine/arginine-rich splicing factor 8	0.4292	0.0608594	0.869242
CNIH4		Q9P003	Q9P003	Protein cornichon homolog 4	0.48	0.0605111	0.869939
MED31		Q9Y3C7	Q9Y3C7	Mediator of RNA polymerase II transcription subunit 31	0.222133	0.0601129	0.870737
SEC23IP		Q9Y6Y8;Q9Y6Y8-2	Q9Y6Y8;Q9Y6Y8-2	SEC23-interacting protein	-0.2095	0.0597733	0.871418
ELAVL1		Q15717;Q15717-2	Q15717;Q15717-2	ELAV-like protein 1	0.334533	0.0595565	0.871854
PUF60		Q9UHX1-6;Q9UHX1-4;Q9UHX1-5;Q9UHX1-2;Q9UHX1;Q9UHX1-3	Q9UHX1-6;Q9UHX1-4;Q9UHX1-5;Q9UHX1-2;Q9UHX1;Q9UHX1-3	Poly(U)-binding-splicing factor PUF60	-0.419333	0.0595351	0.871896
RBM15		Q96T37;Q96T37-4;Q96T37-2;Q96T37-3	Q96T37;Q96T37-4;Q96T37-2;Q96T37-3	Putative RNA-binding protein 15	-0.2141	0.0589172	0.873138
DSC1		Q08554;Q08554-2	Q08554;Q08554-2	Desmocollin-1	-0.120067	0.0568222	0.87736
pT7SVwtE2	E2	pT7SVwtE2	pT7SVwtE2		0.271734	0.0549982	0.881052	viral
DHX38		Q92620;Q92620-2	Q92620;Q92620-2	Pre-mRNA-splicing factor ATP-dependent RNA helicase PRP16	0.195434	0.0538376	0.88341
SSBP1		Q04837	Q04837	Single-stranded DNA-binding protein, mitochondrial	-0.307567	0.0532476	0.884611
SRBD1		Q8N5C6	Q8N5C6	S1 RNA-binding domain-containing protein 1	0.104467	0.0519511	0.887256
S100A7;S100A7A		P31151;Q86SG5	P31151;Q86SG5	Protein S100-A7;Protein S100-A7A	0.265967	0.0503741	0.890484
NCL		P19338	P19338	Nucleolin	0.3973	0.0409705	0.909975
CTSB		P07858	P07858	Cathepsin B;Cathepsin B light chain;Cathepsin B heavy chain	-0.297467	0.0385826	0.914992
SPATS2		Q86XZ4	Q86XZ4	Spermatogenesis-associated serine-rich protein 2	0.273167	0.0374514	0.917378
HNRNPA2B1		P22626;P22626-2	P22626;P22626-2	Heterogeneous nuclear ribonucleoproteins A2/B1	-0.150933	0.0369937	0.918346
NOLC1		Q14978;Q14978-3;Q14978-2	Q14978;Q14978-3;Q14978-2	Nucleolar and coiled-body phosphoprotein 1	-0.262	0.0366959	0.918976
BRDT		Q58F21;Q58F21-5;Q58F21-4;Q58F21-3;Q58F21-2	Q58F21;Q58F21-5;Q58F21-4;Q58F21-3;Q58F21-2	Bromodomain testis-specific protein	-0.063633	0.0337901	0.925145
TMA16		Q96EY4	Q96EY4	Translation machinery-associated protein 16	-0.063633	0.0337901	0.925145
pT7SVwtnsP3	NSP3	pT7SVwtnsP3	pT7SVwtnsP3		-0.063633	0.0337901	0.925145	viral
FUS		P35637;P35637-2	P35637;P35637-2	RNA-binding protein FUS	-0.063633	0.0337901	0.925145
LUC7L		Q9NQ29;Q9NQ29-2;Q9NQ29-3	Q9NQ29;Q9NQ29-2;Q9NQ29-3	Putative RNA-binding protein Luc7-like 1	-0.063633	0.0337901	0.925145
pT7SVwtUGAnsP4	NSP4	pT7SVwtUGAnsP4	pT7SVwtUGAnsP4		-0.063633	0.0337901	0.925145	viral
ZC3H13		Q5T200;Q5T200-2	Q5T200;Q5T200-2	Zinc finger CCCH domain-containing protein 13	-0.063633	0.0337901	0.925145
HMGA2		P52926;P52926-2;P52926-3;P52926-6;P52926-4;P52926-5	P52926;P52926-2;P52926-3;P52926-6;P52926-4;P52926-5	High mobility group protein HMGI-C	-0.063633	0.0337901	0.925145
PISD		Q9UG56;Q9UG56-2	Q9UG56;Q9UG56-2	Phosphatidylserine decarboxylase proenzyme;Phosphatidylserine decarboxylase alpha chain;Phosphatidylserine decarboxylase beta chain	-0.063633	0.0337901	0.925145
RBX1		P62877	P62877	E3 ubiquitin-protein ligase RBX1;E3 ubiquitin-protein ligase RBX1, N-terminally processed	-0.063633	0.0337901	0.925145
FEN1		P39748;P39748-2	P39748;P39748-2	Flap endonuclease 1	-0.063633	0.0337901	0.925145
GAPVD1		Q14C86;Q14C86-6;Q14C86-3;Q14C86-4;Q14C86-5;Q14C86-2	Q14C86;Q14C86-6;Q14C86-3;Q14C86-4;Q14C86-5;Q14C86-2	GTPase-activating protein and VPS9 domain-containing protein 1	-0.063633	0.0337901	0.925145
RRP8		O43159	O43159	Ribosomal RNA-processing protein 8	-0.063633	0.0337901	0.925145
TNFAIP2		Q03169	Q03169	Tumor necrosis factor alpha-induced protein 2	-0.063633	0.0337901	0.925145
DDX42		Q86XP3;Q86XP3-2	Q86XP3;Q86XP3-2	ATP-dependent RNA helicase DDX42	-0.063633	0.0337901	0.925145
SRRT		Q9BXP5;Q9BXP5-5;Q9BXP5-4;Q9BXP5-2;Q9BXP5-3	Q9BXP5;Q9BXP5-5;Q9BXP5-4;Q9BXP5-2;Q9BXP5-3	Serrate RNA effector molecule homolog	-0.063633	0.0337901	0.925145
MYO6		Q9UM54-5;Q9UM54-2	Q9UM54-5;Q9UM54-2	Unconventional myosin-VI	-0.063633	0.0337901	0.925145
MYH7;MYH6;MYH1;MYH4;MYH8;MYH3		P12883;P13533;P12882;Q9Y623;P13535;P11055;Q9UKX2-2	P12883;P13533;P12882;Q9Y623;P13535;P11055	Myosin-7;Myosin-6;Myosin-1;Myosin-4;Myosin-8;Myosin-3	-0.063633	0.0337901	0.925145
SURF6		O75683	O75683	Surfeit locus protein 6	-0.063633	0.0337901	0.925145
KIF21A		Q7Z4S6;Q7Z4S6-6;Q7Z4S6-3;Q7Z4S6-5;Q7Z4S6-2;Q7Z4S6-4	Q7Z4S6;Q7Z4S6-6;Q7Z4S6-3;Q7Z4S6-5;Q7Z4S6-2;Q7Z4S6-4	Kinesin-like protein KIF21A	-0.063633	0.0337901	0.925145
CAMK2B;CAMK2G		Q13554;Q13554-4;Q13554-3;Q13554-6;Q13554-7;Q13554-8;Q13554-5;Q13554-2;Q13555;Q13555-5;Q13555-9;Q13555-2;Q13555-10;Q13555-3;Q13555-4;Q13555-7;Q13555-8;Q13555-6	Q13554;Q13554-4;Q13554-3;Q13554-6;Q13554-7;Q13554-8;Q13554-5;Q13554-2;Q13555;Q13555-5;Q13555-9;Q13555-2;Q13555-10;Q13555-3;Q13555-4;Q13555-7;Q13555-8;Q13555-6	Calcium/calmodulin-dependent protein kinase type II subunit beta;Calcium/calmodulin-dependent protein kinase type II subunit gamma	-0.063633	0.0337901	0.925145
CETN2;CETN1		P41208;Q12798	P41208;Q12798	Centrin-2;Centrin-1	-0.063633	0.0337901	0.925145
RBMX2		Q9Y388	Q9Y388	RNA-binding motif protein, X-linked 2	-0.063633	0.0337901	0.925145
ERO1L		Q96HE7	Q96HE7	ERO1-like protein alpha	-0.063633	0.0337901	0.925145
SF3B14		Q9Y3B4	Q9Y3B4	Pre-mRNA branch site protein p14	-0.063633	0.0337901	0.925145
ERCC2		P18074;P18074-2	P18074;P18074-2	TFIIH basal transcription factor complex helicase XPD subunit	-0.063633	0.0337901	0.925145
SAP30BP		Q9UHR5;Q9UHR5-2	Q9UHR5;Q9UHR5-2	SAP30-binding protein	-0.063633	0.0337901	0.925145
WDR12		Q9GZL7	Q9GZL7	Ribosome biogenesis protein WDR12	-0.063633	0.0337901	0.925145
TBL1XR1;TBL1X		Q9BZK7;O60907;O60907-2	Q9BZK7;O60907;O60907-2	F-box-like/WD repeat-containing protein TBL1XR1;F-box-like/WD repeat-containing protein TBL1X	-0.063633	0.0337901	0.925145
DYNLL2		Q96FJ2	Q96FJ2	Dynein light chain 2, cytoplasmic	-0.063633	0.0337901	0.925145
PRIM2		P49643	P49643	DNA primase large subunit	-0.063633	0.0337901	0.925145
KIAA0020		Q15397	Q15397	Pumilio domain-containing protein KIAA0020	-0.063633	0.0337901	0.925145
SAMM50		Q9Y512	Q9Y512	Sorting and assembly machinery component 50 homolog	-0.063633	0.0337901	0.925145
CPSF6		Q16630;Q16630-2;Q16630-3	Q16630;Q16630-2;Q16630-3	Cleavage and polyadenylation specificity factor subunit 6	-0.063633	0.0337901	0.925145
APOBEC3F		Q8IUX4	Q8IUX4	DNA dC->dU-editing enzyme APOBEC-3F	-0.063633	0.0337901	0.925145
EXOSC9		Q06265;Q06265-3;Q06265-4;Q06265-2	Q06265;Q06265-3;Q06265-4;Q06265-2	Exosome complex component RRP45	-0.063633	0.0337901	0.925145
SEC16A		O15027;O15027-2;O15027-4;O15027-3;O15027-5	O15027;O15027-2;O15027-4;O15027-3;O15027-5	Protein transport protein Sec16A	-0.063633	0.0337901	0.925145
KPNA3		O00505	O00505	Importin subunit alpha-4	-0.063633	0.0337901	0.925145
POLR1E		Q9GZS1;Q9GZS1-2	Q9GZS1;Q9GZS1-2	DNA-directed RNA polymerase I subunit RPA49	-0.063633	0.0337901	0.925145
ABCA12		Q86UK0;Q86UK0-2	Q86UK0;Q86UK0-2	ATP-binding cassette sub-family A member 12	-0.063633	0.0337901	0.925145
ACADVL		P49748;P49748-2;P49748-3	P49748;P49748-2;P49748-3	Very long-chain specific acyl-CoA dehydrogenase, mitochondrial	-0.063633	0.0337901	0.925145
ACTBL2		Q562R1	Q562R1	Beta-actin-like protein 2	-0.063633	0.0337901	0.925145
AKAP13		Q12802;Q12802-2;Q12802-4	Q12802;Q12802-2;Q12802-4	A-kinase anchor protein 13	-0.063633	0.0337901	0.925145
ALKBH7		Q9BT30	Q9BT30	Alpha-ketoglutarate-dependent dioxygenase alkB homolog 7	-0.063633	0.0337901	0.925145
ANO4		Q32M45;Q32M45-2	Q32M45;Q32M45-2	Anoctamin-4	-0.063633	0.0337901	0.925145
APIP		Q96GX9;Q96GX9-3	Q96GX9;Q96GX9-3	Methylthioribulose-1-phosphate dehydratase	-0.063633	0.0337901	0.925145
APOD		P05090	P05090	Apolipoprotein D	-0.063633	0.0337901	0.925145
ARFGEF1		Q9Y6D6	Q9Y6D6	Brefeldin A-inhibited guanine nucleotide-exchange protein 1	-0.063633	0.0337901	0.925145
ARFIP1		P53367;P53367-2	P53367;P53367-2	Arfaptin-1	-0.063633	0.0337901	0.925145
ATP1A3		P13637-2	P13637-2	Sodium/potassium-transporting ATPase subunit alpha-3	-0.063633	0.0337901	0.925145
ATP8A2		Q9NTI2	Q9NTI2	Probable phospholipid-transporting ATPase IB	-0.063633	0.0337901	0.925145
BAZ1A		Q9NRL2;Q9NRL2-2	Q9NRL2;Q9NRL2-2	Bromodomain adjacent to zinc finger domain protein 1A	-0.063633	0.0337901	0.925145
BRWD1		Q9NSI6-2;Q9NSI6;Q9NSI6-3	Q9NSI6-2;Q9NSI6;Q9NSI6-3	Bromodomain and WD repeat-containing protein 1	-0.063633	0.0337901	0.925145
C16orf71		Q8IYS4	Q8IYS4	Uncharacterized protein C16orf71	-0.063633	0.0337901	0.925145
C19orf53		Q9UNZ5	Q9UNZ5	Leydig cell tumor 10 kDa protein homolog	-0.063633	0.0337901	0.925145
C3orf20		Q8ND61;Q8ND61-2	Q8ND61;Q8ND61-2	Uncharacterized protein C3orf20	-0.063633	0.0337901	0.925145
CC2D2A		Q9P2K1;Q9P2K1-2	Q9P2K1;Q9P2K1-2	Coiled-coil and C2 domain-containing protein 2A	-0.063633	0.0337901	0.925145
CCDC158		Q5M9N0	Q5M9N0	Coiled-coil domain-containing protein 158	-0.063633	0.0337901	0.925145
CNGA1		P29973;P29973-2	P29973;P29973-2	cGMP-gated cation channel alpha-1	-0.063633	0.0337901	0.925145
CNTROB		Q8N137;Q8N137-4;Q8N137-5;Q8N137-3;Q8N137-2	Q8N137;Q8N137-4;Q8N137-5;Q8N137-3;Q8N137-2	Centrobin	-0.063633	0.0337901	0.925145
COL6A6		A6NMZ7;A6NMZ7-2	A6NMZ7;A6NMZ7-2	Collagen alpha-6(VI) chain	-0.063633	0.0337901	0.925145
CORO1B;FER1L4		Q9BR76;A9Z1Z3-3;A9Z1Z3	Q9BR76;A9Z1Z3-3;A9Z1Z3	Coronin-1B;Fer-1-like protein 4	-0.063633	0.0337901	0.925145
CRY1		Q16526	Q16526	Cryptochrome-1	-0.063633	0.0337901	0.925145
DBN1		Q16643;Q16643-2;Q16643-3	Q16643;Q16643-2;Q16643-3	Drebrin	-0.063633	0.0337901	0.925145
DET1		Q7L5Y6;Q7L5Y6-2	Q7L5Y6;Q7L5Y6-2	DET1 homolog	-0.063633	0.0337901	0.925145
DFNB31		Q9P202;Q9P202-3;Q9P202-4	Q9P202;Q9P202-3;Q9P202-4	Whirlin	-0.063633	0.0337901	0.925145
DIP2C		Q9Y2E4	Q9Y2E4	Disco-interacting protein 2 homolog C	-0.063633	0.0337901	0.925145
DZIP1		Q86YF9;Q86YF9-2	Q86YF9;Q86YF9-2	Zinc finger protein DZIP1	-0.063633	0.0337901	0.925145
EEF1A2		Q05639	Q05639	Elongation factor 1-alpha 2	-0.063633	0.0337901	0.925145
EEPD1		Q7L9B9	Q7L9B9	Endonuclease/exonuclease/phosphatase family domain-containing protein 1	-0.063633	0.0337901	0.925145
EFNA4		P52798;P52798-2;P52798-3	P52798;P52798-2;P52798-3	Ephrin-A4	-0.063633	0.0337901	0.925145
ELAVL2;ELAVL4		Q12926;P26378;Q12926-2;P26378-4;P26378-2;P26378-5;P26378-3	Q12926;P26378;Q12926-2;P26378-4;P26378-2;P26378-5;P26378-3	ELAV-like protein 2;ELAV-like protein 4	-0.063633	0.0337901	0.925145
ENDOV		Q8N8Q3;Q8N8Q3-2;Q8N8Q3-3	Q8N8Q3;Q8N8Q3-2;Q8N8Q3-3	Endonuclease V	-0.063633	0.0337901	0.925145
ERC2-IT1		O76042	O76042	Putative uncharacterized protein encoded by ERC2-IT1	-0.063633	0.0337901	0.925145
EVC2		Q86UK5;Q86UK5-2	Q86UK5;Q86UK5-2	Limbin	-0.063633	0.0337901	0.925145
EVI5L		Q96CN4;Q96CN4-2	Q96CN4;Q96CN4-2	EVI5-like protein	-0.063633	0.0337901	0.925145
FAP		Q12884;Q12884-2	Q12884;Q12884-2	Seprase	-0.063633	0.0337901	0.925145
FECH		P22830;P22830-2	P22830;P22830-2	Ferrochelatase, mitochondrial	-0.063633	0.0337901	0.925145
FHOD1		Q9Y613	Q9Y613	FH1/FH2 domain-containing protein 1	-0.063633	0.0337901	0.925145
FNDC5		Q8NAU1;Q8NAU1-4;Q8NAU1-3;Q8NAU1-2	Q8NAU1;Q8NAU1-4;Q8NAU1-3;Q8NAU1-2	Fibronectin type III domain-containing protein 5;Irisin	-0.063633	0.0337901	0.925145
FSIP2		Q5CZC0;Q5CZC0-2	Q5CZC0;Q5CZC0-2	Fibrous sheath-interacting protein 2	-0.063633	0.0337901	0.925145
GAPDHS		O14556	O14556	Glyceraldehyde-3-phosphate dehydrogenase, testis-specific	-0.063633	0.0337901	0.925145
GOLGB1		Q14789;Q14789-2;Q14789-4;Q14789-3	Q14789;Q14789-2;Q14789-4;Q14789-3	Golgin subfamily B member 1	-0.063633	0.0337901	0.925145
GREB1		Q4ZG55;Q4ZG55-4	Q4ZG55;Q4ZG55-4	Protein GREB1	-0.063633	0.0337901	0.925145
HIST1H1E		P10412	P10412	Histone H1.4	-0.063633	0.0337901	0.925145
HMGB1;HMGB2;HMGB1P1		P09429;P26583;B2RPK0	P09429;P26583;B2RPK0	High mobility group protein B1;High mobility group protein B2;Putative high mobility group protein B1-like 1	-0.063633	0.0337901	0.925145
HMGCL		P35914;P35914-3;P35914-2	P35914;P35914-3;P35914-2	Hydroxymethylglutaryl-CoA lyase, mitochondrial	-0.063633	0.0337901	0.925145
HOXA13;HOXC13		P31271;P31276	P31271;P31276	Homeobox protein Hox-A13;Homeobox protein Hox-C13	-0.063633	0.0337901	0.925145
IFT172		Q9UG01	Q9UG01	Intraflagellar transport protein 172 homolog	-0.063633	0.0337901	0.925145
IGKC		P01834	P01834	Ig kappa chain C region	-0.063633	0.0337901	0.925145
IGLL5;IGLC3;IGLC2;IGLC1;IGLC6		B9A064;P0CG06;P0CG05;P0CG04;P0CF74	B9A064;P0CG06;P0CG05;P0CG04;P0CF74	Immunoglobulin lambda-like polypeptide 5;Ig lambda-3 chain C regions;Ig lambda-2 chain C regions;Ig lambda-1 chain C regions;Ig lambda-6 chain C region	-0.063633	0.0337901	0.925145
IRF2		P14316;P14316-2	P14316;P14316-2	Interferon regulatory factor 2	-0.063633	0.0337901	0.925145
ITGA9		Q13797	Q13797	Integrin alpha-9	-0.063633	0.0337901	0.925145
KCTD17		Q8N5Z5;Q8N5Z5-2	Q8N5Z5;Q8N5Z5-2	BTB/POZ domain-containing protein KCTD17	-0.063633	0.0337901	0.925145
KMT2A		Q03164;Q03164-2;Q03164-3	Q03164;Q03164-2;Q03164-3	Histone-lysine N-methyltransferase 2A;MLL cleavage product N320;MLL cleavage product C180	-0.063633	0.0337901	0.925145
L1TD1		Q5T7N2	Q5T7N2	LINE-1 type transposase domain-containing protein 1	-0.063633	0.0337901	0.925145
LAMA5		O15230	O15230	Laminin subunit alpha-5	-0.063633	0.0337901	0.925145
LANCL2		Q9NS86	Q9NS86	LanC-like protein 2	-0.063633	0.0337901	0.925145
LCN2		P80188;P80188-2	P80188;P80188-2	Neutrophil gelatinase-associated lipocalin	-0.063633	0.0337901	0.925145
LRRC17		Q8N6Y2	Q8N6Y2	Leucine-rich repeat-containing protein 17	-0.063633	0.0337901	0.925145
LUZP1		Q86V48;Q86V48-2;Q86V48-3	Q86V48;Q86V48-2;Q86V48-3	Leucine zipper protein 1	-0.063633	0.0337901	0.925145
MCFD2		Q8NI22	Q8NI22	Multiple coagulation factor deficiency protein 2	-0.063633	0.0337901	0.925145
MCM10		Q7L590;Q7L590-2	Q7L590;Q7L590-2	Protein MCM10 homolog	-0.063633	0.0337901	0.925145
MED24		O75448;O75448-2	O75448;O75448-2	Mediator of RNA polymerase II transcription subunit 24	-0.063633	0.0337901	0.925145
MOSPD3		O75425;O75425-3;O75425-2;O75425-4	O75425;O75425-3;O75425-2;O75425-4	Motile sperm domain-containing protein 3	-0.063633	0.0337901	0.925145
MRPL40		Q9NQ50	Q9NQ50	39S ribosomal protein L40, mitochondrial	-0.063633	0.0337901	0.925145
MYH2		Q9UKX2	Q9UKX2	Myosin-2	-0.063633	0.0337901	0.925145
MYH7B		A7E2Y1;A7E2Y1-3	A7E2Y1;A7E2Y1-3	Myosin-7B	-0.063633	0.0337901	0.925145
MYO3B		Q8WXR4;Q8WXR4-6;Q8WXR4-3;Q8WXR4-5;Q8WXR4-2;Q8WXR4-4;Q8WXR4-7	Q8WXR4;Q8WXR4-6;Q8WXR4-3;Q8WXR4-5;Q8WXR4-2;Q8WXR4-4;Q8WXR4-7	Myosin-IIIb	-0.063633	0.0337901	0.925145
NEK10		Q6ZWH5;Q6ZWH5-4;Q6ZWH5-2	Q6ZWH5;Q6ZWH5-4;Q6ZWH5-2	Serine/threonine-protein kinase Nek10	-0.063633	0.0337901	0.925145
NPHP3		Q7Z494;Q7Z494-2	Q7Z494;Q7Z494-2	Nephrocystin-3	-0.063633	0.0337901	0.925145
NPTX1		Q15818	Q15818	Neuronal pentraxin-1	-0.063633	0.0337901	0.925145
NRXN2		Q9P2S2	Q9P2S2	Neurexin-2	-0.063633	0.0337901	0.925145
NSMF		Q6X4W1;Q6X4W1-4;Q6X4W1-6;Q6X4W1-3;Q6X4W1-2	Q6X4W1;Q6X4W1-4;Q6X4W1-6;Q6X4W1-3;Q6X4W1-2	NMDA receptor synaptonuclear signaling and neuronal migration factor	-0.063633	0.0337901	0.925145
OSGEP		Q9NPF4	Q9NPF4	Probable tRNA threonylcarbamoyladenosine biosynthesis protein OSGEP	-0.063633	0.0337901	0.925145
PDIA3		P30101	P30101	Protein disulfide-isomerase A3	-0.063633	0.0337901	0.925145
PHLDB2		Q86SQ0	Q86SQ0	Pleckstrin homology-like domain family B member 2	-0.063633	0.0337901	0.925145
PLA2G4F		Q68DD2;Q68DD2-3	Q68DD2;Q68DD2-3	Cytosolic phospholipase A2 zeta	-0.063633	0.0337901	0.925145
PLCB3		Q01970;Q01970-2	Q01970;Q01970-2	1-phosphatidylinositol 4,5-bisphosphate phosphodiesterase beta-3	-0.063633	0.0337901	0.925145
PLEC		Q15149;Q15149-4;Q15149-2;Q15149-6;Q15149-9;Q15149-7;Q15149-8;Q15149-5;Q15149-3	Q15149;Q15149-4;Q15149-2;Q15149-6;Q15149-9;Q15149-7;Q15149-8;Q15149-5;Q15149-3	Plectin	-0.063633	0.0337901	0.925145
PM20D1		Q6GTS8	Q6GTS8	Probable carboxypeptidase PM20D1	-0.063633	0.0337901	0.925145
POLR1A		O95602	O95602	DNA-directed RNA polymerase I subunit RPA1	-0.063633	0.0337901	0.925145
POTEE;POTEF;POTEI;POTEJ		Q6S8J3;A5A3E0;P0CG38;P0CG39;Q6S545;Q6S5H5;A6NI47;Q6S5H4;B2RU33;Q6S8J7;Q6S8J3-3;Q6S5H4-3;Q6S8J3-2;Q6S8J7-2;Q6S5H5-2;Q6S5H4-2;H3BUK9;A0JP26	Q6S8J3;A5A3E0;P0CG38;P0CG39	POTE ankyrin domain family member E;POTE ankyrin domain family member F;POTE ankyrin domain family member I;POTE ankyrin domain family member J	-0.063633	0.0337901	0.925145
PPFIBP2		Q8ND30	Q8ND30	Liprin-beta-2	-0.063633	0.0337901	0.925145
PRDM10		Q9NQV6;Q9NQV6-2;Q9NQV6-1;Q9NQV6-5;Q9NQV6-4;Q9NQV6-7;Q9NQV6-6	Q9NQV6;Q9NQV6-2;Q9NQV6-1;Q9NQV6-5;Q9NQV6-4;Q9NQV6-7;Q9NQV6-6	PR domain zinc finger protein 10	-0.063633	0.0337901	0.925145
PUSL1		Q8N0Z8	Q8N0Z8	tRNA pseudouridine synthase-like 1	-0.063633	0.0337901	0.925145
RAD26L		Q5T890-3;Q5T890-2;Q5T890	Q5T890-3;Q5T890-2;Q5T890	Putative DNA repair and recombination protein RAD26-like	-0.063633	0.0337901	0.925145
RBBP8		Q99708;Q99708-3;Q99708-2	Q99708;Q99708-3;Q99708-2	DNA endonuclease RBBP8	-0.063633	0.0337901	0.925145
RNF32		Q9H0A6-4;Q9H0A6-2;Q9H0A6	Q9H0A6-4;Q9H0A6-2;Q9H0A6	RING finger protein 32	-0.063633	0.0337901	0.925145
RUSC1		Q9BVN2;Q9BVN2-2;Q9BVN2-3;Q9BVN2-4	Q9BVN2;Q9BVN2-2;Q9BVN2-3;Q9BVN2-4	RUN and SH3 domain-containing protein 1	-0.063633	0.0337901	0.925145
S100A6		P06703	P06703	Protein S100-A6	-0.063633	0.0337901	0.925145
S100P		P25815	P25815	Protein S100-P	-0.063633	0.0337901	0.925145
SF3B4		Q15427	Q15427	Splicing factor 3B subunit 4	-0.063633	0.0337901	0.925145
SIL1		Q9H173	Q9H173	Nucleotide exchange factor SIL1	-0.063633	0.0337901	0.925145
SIMC1		Q8NDZ2	Q8NDZ2	SUMO-interacting motif-containing protein 1	-0.063633	0.0337901	0.925145
SLC26A3		P40879	P40879	Chloride anion exchanger	-0.063633	0.0337901	0.925145
SLTM		Q9NWH9;Q9NWH9-3	Q9NWH9;Q9NWH9-3	SAFB-like transcription modulator	-0.063633	0.0337901	0.925145
SMG7		Q92540;Q92540-5	Q92540;Q92540-5	Protein SMG7	-0.063633	0.0337901	0.925145
SPARCL1		Q14515;Q14515-2	Q14515;Q14515-2	SPARC-like protein 1	-0.063633	0.0337901	0.925145
SRP19		P09132	P09132	Signal recognition particle 19 kDa protein	-0.063633	0.0337901	0.925145
STK17B		O94768	O94768	Serine/threonine-protein kinase 17B	-0.063633	0.0337901	0.925145
SUSD1		Q6UWL2;Q6UWL2-3;Q6UWL2-2	Q6UWL2;Q6UWL2-3;Q6UWL2-2	Sushi domain-containing protein 1	-0.063633	0.0337901	0.925145
SYNJ2		O15056;O15056-3;O15056-2	O15056;O15056-3;O15056-2	Synaptojanin-2	-0.063633	0.0337901	0.925145
TAF1;TAF1L		P21675;Q8IZX4;P21675-3;P21675-2;P21675-8;P21675-6;P21675-7;P21675-5;P21675-9;P21675-12;P21675-4	P21675;Q8IZX4;P21675-3;P21675-2;P21675-8;P21675-6;P21675-7;P21675-5;P21675-9;P21675-12;P21675-4	Transcription initiation factor TFIID subunit 1;Transcription initiation factor TFIID subunit 1-like	-0.063633	0.0337901	0.925145
TCERG1		O14776;O14776-2	O14776;O14776-2	Transcription elongation regulator 1	-0.063633	0.0337901	0.925145
TENM4		Q6N022	Q6N022	Teneurin-4	-0.063633	0.0337901	0.925145
TFDP2		Q14188	Q14188	Transcription factor Dp-2	-0.063633	0.0337901	0.925145
TIMM23;TIMM23B		O14925;Q5SRD1	O14925;Q5SRD1	Mitochondrial import inner membrane translocase subunit Tim23;Putative mitochondrial import inner membrane translocase subunit Tim23B	-0.063633	0.0337901	0.925145
TMEM43		Q9BTV4	Q9BTV4	Transmembrane protein 43	-0.063633	0.0337901	0.925145
TNC		P24821;P24821-6;P24821-5;P24821-2;P24821-3;P24821-4	P24821;P24821-6;P24821-5;P24821-2;P24821-3;P24821-4	Tenascin	-0.063633	0.0337901	0.925145
TNS1		Q9HBL0;Q9HBL0-2	Q9HBL0;Q9HBL0-2	Tensin-1	-0.063633	0.0337901	0.925145
TOPORS		Q9NS56;Q9NS56-2	Q9NS56;Q9NS56-2	E3 ubiquitin-protein ligase Topors	-0.063633	0.0337901	0.925145
TRERF1		Q96PN7;Q96PN7-2;Q96PN7-3;Q96PN7-4;Q96PN7-5	Q96PN7;Q96PN7-2;Q96PN7-3;Q96PN7-4;Q96PN7-5	Transcriptional-regulating factor 1	-0.063633	0.0337901	0.925145
TRIM31		Q9BZY9	Q9BZY9	E3 ubiquitin-protein ligase TRIM31	-0.063633	0.0337901	0.925145
TRMT112		Q9UI30;Q9UI30-2	Q9UI30;Q9UI30-2	tRNA methyltransferase 112 homolog	-0.063633	0.0337901	0.925145
TTC7A		Q9ULT0;Q9ULT0-4	Q9ULT0;Q9ULT0-4	Tetratricopeptide repeat protein 7A	-0.063633	0.0337901	0.925145
UBE2V2		Q15819	Q15819	Ubiquitin-conjugating enzyme E2 variant 2	-0.063633	0.0337901	0.925145
WBP4		O75554	O75554	WW domain-binding protein 4	-0.063633	0.0337901	0.925145
WDFY3		Q8IZQ1;Q8IZQ1-2	Q8IZQ1;Q8IZQ1-2	WD repeat and FYVE domain-containing protein 3	-0.063633	0.0337901	0.925145
WDR11		Q9BZH6	Q9BZH6	WD repeat-containing protein 11	-0.063633	0.0337901	0.925145
WDR18		Q9BV38	Q9BV38	WD repeat-containing protein 18	-0.063633	0.0337901	0.925145
WDR87		Q6ZQQ6;Q6ZQQ6-2	Q6ZQQ6;Q6ZQQ6-2	WD repeat-containing protein 87	-0.063633	0.0337901	0.925145
YBX3		P16989-2	P16989-2	Y-box-binding protein 3	-0.063633	0.0337901	0.925145
ZBED3		Q96IU2	Q96IU2	Zinc finger BED domain-containing protein 3	-0.063633	0.0337901	0.925145
ZFP64		Q9NPA5;Q9NTW7;Q9NTW7-3;Q9NTW7-4	Q9NPA5;Q9NTW7;Q9NTW7-3;Q9NTW7-4	Zinc finger protein 64 homolog, isoforms 1 and 2;Zinc finger protein 64 homolog, isoforms 3 and 4	-0.063633	0.0337901	0.925145
ZNF175		Q9Y473	Q9Y473	Zinc finger protein 175	-0.063633	0.0337901	0.925145
ZNF281		Q9Y2X9;Q9Y2X9-2	Q9Y2X9;Q9Y2X9-2	Zinc finger protein 281	-0.063633	0.0337901	0.925145
ZNF728		P0DKX0	P0DKX0	Zinc finger protein 728	-0.063633	0.0337901	0.925145
TRIM3 isoform 3		O75382-3	O75382-3		-0.063633	0.0337901	0.925145
BTG3 isoform 2		Q14201-2	Q14201-2		-0.063633	0.0337901	0.925145
ENOSF1 isoform 7		Q7L5Y1-7	Q7L5Y1-7		-0.063633	0.0337901	0.925145
PRPF31 isoform 2		Q8WWY3-2	Q8WWY3-2		-0.063633	0.0337901	0.925145
DHX33 isoform 2		Q9H6R0-2	Q9H6R0-2		-0.063633	0.0337901	0.925145
GORASP2 isoform 3		Q9H8Y8-3	Q9H8Y8-3		-0.063633	0.0337901	0.925145
EIF4ENIF1 isoform 2		Q9NRA8-2	Q9NRA8-2		-0.063633	0.0337901	0.925145
CDKN2A;CDKN2B		P42771;P42771-4;P42771-2;P42772;P42771-3	P42771;P42771-4;P42771-2;P42772	Cyclin-dependent kinase inhibitor 2A, isoforms 1/2/3;Cyclin-dependent kinase 4 inhibitor B	0.261233	0.0327551	0.927353
ACTG1		P63261	P63261	Actin, cytoplasmic 2;Actin, cytoplasmic 2, N-terminally processed	0.137634	0.0287886	0.935861
CLTA		P09496-2;P09496;P09496-5;P09496-4;P09496-3	P09496-2;P09496;P09496-5;P09496-4;P09496-3	Clathrin light chain A	0.207233	0.0286007	0.936266
PSMB3		P49720	P49720	Proteasome subunit beta type-3	-0.1532	0.0282212	0.937085
MRPS15		P82914	P82914	28S ribosomal protein S15, mitochondrial	0.1051	0.0267138	0.940343
NKRF		O15226;O15226-2	O15226;O15226-2	NF-kappa-B-repressing factor	0.115067	0.0258218	0.942276
POP7		O75817	O75817	Ribonuclease P protein subunit p20	-0.1206	0.0243059	0.945571
ARFGAP2		Q8N6H7;Q8N6H7-3;Q8N6H7-2	Q8N6H7;Q8N6H7-3;Q8N6H7-2	ADP-ribosylation factor GTPase-activating protein 2	0.1249	0.0226664	0.949147
GIT1		Q9Y2X7;Q9Y2X7-3;Q9Y2X7-2	Q9Y2X7;Q9Y2X7-3	ARF GTPase-activating protein GIT1	-0.115567	0.0226259	0.949236
FMR1		Q06787;Q06787-8;Q06787-5;Q06787-9;Q06787-3;Q06787-6;Q06787-2;Q06787-4;Q06787-7;Q06787-11;Q06787-10	Q06787;Q06787-8;Q06787-5;Q06787-9;Q06787-3;Q06787-6;Q06787-2;Q06787-4;Q06787-7	Fragile X mental retardation protein 1	-0.1061	0.0222589	0.950038
SNIP1		Q8TAD8	Q8TAD8	Smad nuclear-interacting protein 1	0.0367336	0.0205745	0.95373
C9orf114		Q5T280	Q5T280	Uncharacterized protein C9orf114	0.0947997	0.0194717	0.956155
MLST8		Q9BVC4;Q9BVC4-4;Q9BVC4-3;Q9BVC4-5	Q9BVC4;Q9BVC4-4;Q9BVC4-3;Q9BVC4-5	Target of rapamycin complex subunit LST8	0.1001	0.0188523	0.95752
NDUFS1		P28331;P28331-3;P28331-4;P28331-5;P28331-2	P28331;P28331-3;P28331-4;P28331-5;P28331-2	NADH-ubiquinone oxidoreductase 75 kDa subunit, mitochondrial	0.0851336	0.0178229	0.959792
TRMT2A		Q8IZ69;Q8IZ69-2	Q8IZ69;Q8IZ69-2	tRNA (uracil-5-)-methyltransferase homolog A	0.0897001	0.0171125	0.961363
ZFR		Q96KR1	Q96KR1	Zinc finger RNA-binding protein	0.0978003	0.0164608	0.962807
MKI67		P46013;P46013-2	P46013;P46013-2	Antigen KI-67	-0.0536331	0.0162241	0.963332
CSTA		P01040	P01040	Cystatin-A;Cystatin-A, N-terminally processed	-0.0661998	0.0156974	0.964501
RBM25		P49756;P49756-2;P49756-3	P49756;P49756-2;P49756-3	RNA-binding protein 25	0.0987336	0.0146794	0.966764
KRI1		Q8N9T8	Q8N9T8	Protein KRI1 homolog	0.0892668	0.0145966	0.966949
PSMB4		P28070	P28070	Proteasome subunit beta type-4	0.0520668	0.0131311	0.970217
BANF1		O75531	O75531	Barrier-to-autointegration factor;Barrier-to-autointegration factor, N-terminally processed	0.0873332	0.0124103	0.971829
PRDX1		Q06830	Q06830	Peroxiredoxin-1	0.0338004	0.0114118	0.974066
LARP4		Q71RC2;Q71RC2-7;Q71RC2-5;Q71RC2-3;Q71RC2-4;Q71RC2-2;Q71RC2-6	Q71RC2;Q71RC2-7;Q71RC2-5;Q71RC2-3;Q71RC2-4;Q71RC2-2;Q71RC2-6	La-related protein 4	-0.0603333	0.0107659	0.975515
DDAH1		O94760;O94760-2	O94760;O94760-2	N(G),N(G)-dimethylarginine dimethylaminohydrolase 1	-0.0394999	0.00929925	0.978815
DPYSL3;CRMP1;DPYS		Q14195-2;Q14195;Q14194;Q14194-2;Q14117	Q14195-2;Q14195;Q14194;Q14194-2;Q14117	Dihydropyrimidinase-related protein 3;Dihydropyrimidinase-related protein 1;Dihydropyrimidinase	0.0337667	0.00682518	0.984407
DCD		P81605;P81605-2	P81605;P81605-2	Dermcidin;Survival-promoting peptide;DCD-1	-0.0134001	0.00582288	0.986682
ALYREF		Q86V81	Q86V81	THO complex subunit 4	-0.0189333	0.00355596	0.991846
C8orf33		Q9H7E9;Q9H7E9-2	Q9H7E9;Q9H7E9-2	UPF0488 protein C8orf33	-0.0192664	0.00291688	0.993306
TPP1		O14773;O14773-2	O14773;O14773-2	Tripeptidyl-peptidase 1	-0.0113999	0.00155332	0.99643
GFP_AEQVI	GFP	P42212;CON__Q9U6Y5	P42212;CON__Q9U6Y5	Green Flourescent Protein	0	0	1	control

## Sheet: Gemin5.virus.vs.GFP.virus
Gene.names	Alternative.Gene.Name	Protein.IDs	Majority.protein.IDs	Protein.names	Difference	Pvalue.minus.log10	Pvalue	Annotation	Significance	Significant.Interactor
SNRPB2		P08579	P08579	U2 small nuclear ribonucleoprotein B	-3.31123	4.29054	5.12221e-05		**			Sample:
MRPL55		Q7Z7F7;Q7Z7F7-2	Q7Z7F7;Q7Z7F7-2	39S ribosomal protein L55, mitochondrial	-3.33483	4.27453	5.31455e-05		**			Gemin5.virus.RNase.vs.GFP.virus.no.RNase
CIRBP		Q14011;Q14011-2	Q14011;Q14011-2	Cold-inducible RNA-binding protein	-3.2576	4.21869	6.04374e-05		**
TMA16		Q96EY4	Q96EY4	Translation machinery-associated protein 16	-3.24023	4.16572	6.82781e-05		**
HMGA1		P17096-2;P17096	P17096-2;P17096	High mobility group protein HMG-I/HMG-Y	-3.45137	3.90495	0.000124466		**
HNRNPL		P14866;P14866-2	P14866;P14866-2	Heterogeneous nuclear ribonucleoprotein L	-3.4923	3.73103	0.000185766		**
PSIP1		O75475	O75475	PC4 and SFRS1-interacting protein	-3.11887	3.58984	0.000257136		**
ZCCHC3		Q9NUD5;Q9NUD5-2	Q9NUD5;Q9NUD5-2	Zinc finger CCHC domain-containing protein 3	-3.53833	3.53903	0.000289045		**
MRPL46		Q9H2W6	Q9H2W6	39S ribosomal protein L46, mitochondrial	-3.1088	3.53677	0.000290555		**
MTDH		Q86UE4	Q86UE4	Protein LYRIC	-3.08507	3.41272	0.000386615		**
TRMT6		Q9UJA5;Q9UJA5-4;Q9UJA5-3;Q9UJA5-2	Q9UJA5;Q9UJA5-4;Q9UJA5-3;Q9UJA5-2	tRNA (adenine(58)-N(1))-methyltransferase non-catalytic subunit TRM6	-3.57137	3.40804	0.000390806		**
SNRPC		P09234	P09234	U1 small nuclear ribonucleoprotein C	-3.64957	3.12686	0.000746698		**
GEMIN5		Q8TEQ6	Q8TEQ6	Gem-associated protein 5	9.5583	2.98174	0.00104294		**	GEMIN5
C7orf50		Q9BRJ6	Q9BRJ6	Uncharacterized protein C7orf50	-2.98893	2.94282	0.00114072		**
ORF1		Q9UN81	Q9UN81		-2.9886	2.94131	0.00114471		**
XPNPEP2		O43895	O43895	Xaa-Pro aminopeptidase 2	3.63733	2.91782	0.00120832		**	XPNPEP2
RPS29		P62273;P62273-2	P62273;P62273-2	40S ribosomal protein S29	-2.9832	2.91685	0.00121102	Ribosomal	**
SSB		P05455	P05455	Lupus La protein	-3.71897	2.91125	0.00122672		**
UCHL5		Q9Y5K5;Q9Y5K5-2;Q9Y5K5-4;Q9Y5K5-3	Q9Y5K5;Q9Y5K5-2;Q9Y5K5-4;Q9Y5K5-3	Ubiquitin carboxyl-terminal hydrolase isozyme L5	-2.956	2.79691	0.00159621		**
TBC1D15		Q8TC07;Q8TC07-2;Q8TC07-3	Q8TC07;Q8TC07-2;Q8TC07-3	TBC1 domain family member 15	-2.939	2.72468	0.00188502		**
ARF3;ARF1		P61204;P84077;P61204-2	P61204;P84077;P61204-2	ADP-ribosylation factor 3;ADP-ribosylation factor 1	1.72387	2.5521	0.0028048		**	ARF3;ARF1
SREK1		Q8WXA9-2;Q8WXA9	Q8WXA9-2	Splicing regulatory glutamine/lysine-rich protein 1	-3.86387	2.54684	0.00283899		**
NOP10		Q9NPE3	Q9NPE3	H/ACA ribonucleoprotein complex subunit 3	-2.88467	2.5074	0.00310883		**
HNRNPAB		Q99729-3;Q99729-2;Q99729;Q99729-4	Q99729-3;Q99729-2;Q99729;Q99729-4	Heterogeneous nuclear ribonucleoprotein A/B	-3.23717	2.43109	0.00370605		**
HSPA1B		P0DMV9;P0DMV8;P0DMV8-2	P0DMV9;P0DMV8;P0DMV8-2		3.53027	2.37508	0.00421618		**	HSPA1B
HK1		P19367;P19367-4;P19367-2;P19367-3;Q2TB90	P19367;P19367-4;P19367-2;P19367-3	Hexokinase-1	2.6909	2.36022	0.0043629		**	HK1
LLPH		Q9BRT6	Q9BRT6	Protein LLP homolog	2.86833	2.29283	0.00509528		**	LLPH
TRMT61A		Q96FX7	Q96FX7	tRNA (adenine(58)-N(1))-methyltransferase catalytic subunit TRMT61A	-2.81713	2.26395	0.00544568		**
LIN28B		Q6ZN17;Q6ZN17-2	Q6ZN17;Q6ZN17-2	Protein lin-28 homolog B	-2.80267	2.21531	0.00609105		**
PRKCSH		P14314;P14314-2	P14314;P14314-2	Glucosidase 2 subunit beta	3.24013	2.21367	0.00611407		**	PRKCSH
C19orf53		Q9UNZ5	Q9UNZ5	Leydig cell tumor 10 kDa protein homolog	-2.79657	2.19515	0.00638046		**
SLC25A6		P12236	P12236	ADP/ATP translocase 3	2.55263	2.12082	0.00757138		**	SLC25A6
AP1M1		Q9BXS5;Q9BXS5-2;Q9Y6Q5;Q9Y6Q5-2	Q9BXS5;Q9BXS5-2	AP-1 complex subunit mu-1	3.68693	2.11005	0.00776158		**	AP1M1
COPB1		P53618	P53618	Coatomer subunit beta	3.31567	2.09653	0.00800707		**	COPB1
RPL39;RPL39P5		P62891;Q59GN2	P62891;Q59GN2	60S ribosomal protein L39;Putative 60S ribosomal protein L39-like 5	3.97427	2.09217	0.00808778	Ribosomal	**	RPL39;RPL39P5
H2AFY		O75367;O75367-2;O75367-3;Q9P0M6	O75367;O75367-2;O75367-3	Core histone macro-H2A.1	-2.7585	2.07384	0.00843648		**
CCDC86		Q9H6F5;Q9H6F5-2	Q9H6F5	Coiled-coil domain-containing protein 86	-2.5846	2.02241	0.00949712		**
MRPL15		Q9P015	Q9P015	39S ribosomal protein L15, mitochondrial	4.4084	2.01507	0.00965894		**	MRPL15
SF3B4		Q15427	Q15427	Splicing factor 3B subunit 4	-2.7389	2.01427	0.00967669		**
RPL23A		P62750	P62750	60S ribosomal protein L23a	5.6474	1.97579	0.0105733	Ribosomal	*
TUBB4B;TUBB4A		P68371;P04350	P68371;P04350	Tubulin beta-4B chain;Tubulin beta-4A chain	3.29183	1.94565	0.0113331		*
SLC25A5		P05141;Q9H0C2	P05141	ADP/ATP translocase 2;ADP/ATP translocase 2, N-terminally processed	3.0655	1.93997	0.0114824		*
MRPS14		O60783	O60783	28S ribosomal protein S14, mitochondrial	2.61793	1.93807	0.0115326		*
RFC3		P40938;P40938-2	P40938;P40938-2	Replication factor C subunit 3	-2.7126	1.93727	0.011554		*
TM9SF2		Q99805	Q99805	Transmembrane 9 superfamily member 2	1.88847	1.93101	0.0117216		*
PFN2		P35080;P35080-2	P35080;P35080-2	Profilin-2	-2.7099	1.92955	0.0117613		*
PSMD3		O43242;O43242-2	O43242;O43242-2	26S proteasome non-ATPase regulatory subunit 3	3.93603	1.91176	0.012253		*
PDCD6		O75340;O75340-2	O75340;O75340-2	Programmed cell death protein 6	-2.95907	1.90466	0.012455		*
ALDH1B1		P30837;P00352;P47895;O94788;O94788-4;O94788-2;O94788-3	P30837	Aldehyde dehydrogenase X, mitochondrial	2.48433	1.89565	0.0127158		*
GNB1		P62873;P62873-2	P62873;P62873-2	Guanine nucleotide-binding protein G(I)/G(S)/G(T) subunit beta-1	3.17963	1.89365	0.0127747		*
HSP90AB1		P08238;Q58FF7	P08238	Heat shock protein HSP 90-beta	2.92093	1.87924	0.0132055		*
RPL29		P47914	P47914	60S ribosomal protein L29	7.1042	1.87912	0.0132093	Ribosomal	*
SRRM1		Q8IYB3;Q8IYB3-2	Q8IYB3;Q8IYB3-2	Serine/arginine repetitive matrix protein 1	4.09473	1.86133	0.0137617		*
TUBB8		Q3ZCM7	Q3ZCM7	Tubulin beta-8 chain	4.50537	1.8541	0.0139926		*
RPS23		P62266	P62266	40S ribosomal protein S23	4.97357	1.85324	0.0140203	Ribosomal	*
NOP14		P78316;P78316-2	P78316;P78316-2	Nucleolar protein 14	3.3232	1.85312	0.0140241		*
RPL21		P46778	P46778	60S ribosomal protein L21	5.96067	1.80482	0.0156739	Ribosomal	*
PTCD3		Q96EY7;Q96EY7-2	Q96EY7	Pentatricopeptide repeat domain-containing protein 3, mitochondrial	5.52393	1.79777	0.0159305		*
CTTN		Q14247;Q14247-3;Q14247-2	Q14247;Q14247-3;Q14247-2	Src substrate cortactin	2.84867	1.79694	0.0159609		*
FARSB		Q9NSD9;Q9NSD9-2	Q9NSD9;Q9NSD9-2	Phenylalanine--tRNA ligase beta subunit	4.0021	1.78468	0.0164179		*
EIF2S2		P20042	P20042	Eukaryotic translation initiation factor 2 subunit 2	6.391	1.78452	0.0164242		*
RPL22		P35268;Q6P5R6	P35268	60S ribosomal protein L22	5.2226	1.7821	0.0165159	Ribosomal	*
G3BP2		Q9UN86-2;Q9UN86	Q9UN86-2;Q9UN86	Ras GTPase-activating protein-binding protein 2	5.16627	1.77634	0.0167364		*
C11orf48		E9PRG8	E9PRG8		3.52747	1.77306	0.0168632		*
RPL35		P42766	P42766	60S ribosomal protein L35	6.5182	1.75884	0.0174247	Ribosomal	*
NCAPH		Q15003;Q15003-2	Q15003;Q15003-2	Condensin complex subunit 2	3.0917	1.75795	0.0174601		*
SRM		P19623	P19623	Spermidine synthase	2.53237	1.75651	0.0175182		*
RPL36A		P83881	P83881	60S ribosomal protein L36a	2.99327	1.75505	0.017577	Ribosomal	*
HK2		P52789	P52789	Hexokinase-2	2.21627	1.75459	0.0175958		*
SEC24C		P53992;P53992-2	P53992	Protein transport protein Sec24C	2.3528	1.75013	0.0177774		*
EBNA1BP2		Q99848	Q99848	Probable rRNA-processing protein EBP2	5.86227	1.74577	0.0179567		*
PRMT5		O14744;O14744-5;O14744-2;O14744-3;O14744-4	O14744;O14744-5;O14744-2;O14744-3;O14744-4	Protein arginine N-methyltransferase 5;Protein arginine N-methyltransferase 5, N-terminally processed	4.90873	1.74299	0.0180722		*
MRPL40		Q9NQ50	Q9NQ50	39S ribosomal protein L40, mitochondrial	-2.64037	1.7417	0.0181258		*
MARS		P56192;P56192-2	P56192;P56192-2	Methionine--tRNA ligase, cytoplasmic	3.83467	1.74127	0.0181439		*
FDPS		P14324;P14324-2	P14324;P14324-2	Farnesyl pyrophosphate synthase	2.72573	1.73572	0.0183773		*
TUBA1C		Q9BQE3;Q9H853	Q9BQE3	Tubulin alpha-1C chain	3.02193	1.73366	0.0184645		*
RPL36		Q9Y3U8	Q9Y3U8	60S ribosomal protein L36	6.5486	1.73361	0.0184668	Ribosomal	*
PTDSS1		P48651;P48651-3;P48651-2	P48651;P48651-3;P48651-2	Phosphatidylserine synthase 1	-2.3551	1.71352	0.0193412		*
TUBA1B;TUBA4A		P68363;P68363-2;P68366;P68366-2	P68363;P68363-2;P68366;P68366-2	Tubulin alpha-1B chain;Tubulin alpha-4A chain	3.1049	1.71253	0.0193853		*
ATP1A1		P05023;P05023-4;P05023-3;P05023-2;P13637;P13637-3;P50993;Q13733;P20648	P05023;P05023-4;P05023-3;P05023-2	Sodium/potassium-transporting ATPase subunit alpha-1	3.6681	1.70409	0.0197657		*
MYO6		Q9UM54-6;Q9UM54;Q9UM54-4;Q9UM54-1	Q9UM54-6;Q9UM54;Q9UM54-4;Q9UM54-1	Unconventional myosin-VI	2.61333	1.70171	0.0198742		*
PRKDC		P78527;P78527-2	P78527;P78527-2	DNA-dependent protein kinase catalytic subunit	3.61203	1.70143	0.0198871		*
RRS1		Q15050	Q15050	Ribosome biogenesis regulatory protein homolog	4.19673	1.69996	0.0199544		*
PHF6		Q8IWS0;Q8IWS0-5;Q8IWS0-3;Q8IWS0-2;Q8IWS0-4	Q8IWS0;Q8IWS0-5;Q8IWS0-3;Q8IWS0-2;Q8IWS0-4	PHD finger protein 6	3.4906	1.69931	0.0199844		*
DYNC1H1		Q14204	Q14204	Cytoplasmic dynein 1 heavy chain 1	4.58323	1.69032	0.0204023		*
ABCD3		P28288;P28288-2;P28288-3	P28288;P28288-2	ATP-binding cassette sub-family D member 3	2.58047	1.68539	0.0206354		*
MRPL3		P09001	P09001	39S ribosomal protein L3, mitochondrial	3.92487	1.68104	0.0208431		*
CAPN2		P17655;P17655-2	P17655;P17655-2	Calpain-2 catalytic subunit	2.3007	1.67724	0.0210262		*
ATP2A2		P16615;P16615-5;P16615-2;P16615-3;P16615-4;O14983;O14983-2;O14983-3;Q93084;Q93084-2;Q93084-4;Q93084-3;Q93084-7;Q93084-6;Q93084-5	P16615;P16615-5;P16615-2;P16615-3;P16615-4	Sarcoplasmic/endoplasmic reticulum calcium ATPase 2	4.05573	1.67687	0.021044		*
EVPL		Q92817	Q92817	Envoplakin	3.16197	1.67681	0.0210468		*
RRP1		P56182	P56182	Ribosomal RNA processing protein 1 homolog A	3.36477	1.67085	0.0213379		*
WDR61		Q9GZS3	Q9GZS3	WD repeat-containing protein 61	2.42817	1.66565	0.0215947		*
GDI1		P31150	P31150	Rab GDP dissociation inhibitor alpha	2.73313	1.66357	0.0216983		*
RPL36AL		Q969Q0	Q969Q0	60S ribosomal protein L36a-like	6.7189	1.66072	0.0218413	Ribosomal	*
RPL27A		P46776	P46776	60S ribosomal protein L27a	5.9469	1.64541	0.022625	Ribosomal	*
LARP4		Q71RC2;Q71RC2-7;Q71RC2-5;Q71RC2-3;Q71RC2-4;Q71RC2-2;Q71RC2-6	Q71RC2;Q71RC2-7;Q71RC2-5;Q71RC2-3;Q71RC2-4;Q71RC2-2;Q71RC2-6	La-related protein 4	-2.60107	1.64428	0.0226838		*
RPL5		P46777	P46777	60S ribosomal protein L5	4.47597	1.64418	0.022689	Ribosomal	*
AP3D1		O14617;O14617-5;O14617-4;O14617-2;O14617-3	O14617;O14617-5;O14617-4;O14617-2;O14617-3	AP-3 complex subunit delta-1	3.30423	1.64308	0.0227468		*
LBR		Q14739	Q14739	Lamin-B receptor	3.52687	1.64159	0.0228252		*
UBA2		Q9UBT2;Q9UBT2-2	Q9UBT2;Q9UBT2-2	SUMO-activating enzyme subunit 2	2.84167	1.63373	0.0232417		*
COPG1		Q9Y678	Q9Y678	Coatomer subunit gamma-1	-2.59363	1.62652	0.023631		*
AHCY		P23526;P23526-2	P23526;P23526-2	Adenosylhomocysteinase	4.50043	1.62135	0.0239138		*
LMAN1		P49257	P49257	Protein ERGIC-53	3.47663	1.61822	0.0240867		*
TLE3		Q04726;Q04726-3;Q04726-2;Q04726-7;Q04726-6;Q04726-5;Q04726-4;Q04727;Q04727-2;Q04727-4;Q04727-3;Q04725;Q04725-2;Q04725-3	Q04726;Q04726-3;Q04726-2;Q04726-7;Q04726-6;Q04726-5;Q04726-4	Transducin-like enhancer protein 3	2.9692	1.61422	0.0243097		*
RPL32		P62910	P62910	60S ribosomal protein L32	5.70367	1.61311	0.0243722	Ribosomal	*
RPL6		Q02878	Q02878	60S ribosomal protein L6	7.55517	1.61198	0.0244352	Ribosomal	*
DHX15		O43143;Q14562	O43143	Putative pre-mRNA-splicing factor ATP-dependent RNA helicase DHX15	4.62383	1.61	0.0245472		*
EEF1G		P26641;P26641-2	P26641;P26641-2	Elongation factor 1-gamma	3.5986	1.58984	0.0257135		*
RNPEP		Q9H4A4	Q9H4A4	Aminopeptidase B	2.97603	1.58458	0.0260267		*
EWSR1		Q01844;Q01844-6;Q01844-3;Q01844-5;Q01844-2;Q01844-4	Q01844;Q01844-6;Q01844-3;Q01844-5;Q01844-2	RNA-binding protein EWS	4.13753	1.58187	0.0261899		*
HSPA8		P11142;P11142-2;P54652	P11142;P11142-2	Heat shock cognate 71 kDa protein	2.1566	1.58162	0.0262045		*
CTPS1		P17812;P17812-2;Q9NRF8	P17812;P17812-2	CTP synthase 1	4.39753	1.57711	0.026478		*
SLC25A1		P53007	P53007	Tricarboxylate transport protein, mitochondrial	3.40157	1.57692	0.0264897		*
COPA		P53621;P53621-2	P53621;P53621-2	Coatomer subunit alpha;Xenin;Proxenin	3.32737	1.57641	0.0265211		*
LARS		Q9P2J5;Q9P2J5-2;Q9P2J5-3	Q9P2J5;Q9P2J5-2;Q9P2J5-3	Leucine--tRNA ligase, cytoplasmic	2.85753	1.57623	0.0265322		*
HSPA4		P34932;P34932-2	P34932;P34932-2	Heat shock 70 kDa protein 4	3.12003	1.57282	0.0267412		*
PYGL		P06737;P06737-2;P11217;P11217-2	P06737;P06737-2	Glycogen phosphorylase, liver form	2.95877	1.56265	0.0273749		*
SMC1A		Q14683	Q14683	Structural maintenance of chromosomes protein 1A	4.20423	1.56159	0.0274415		*
SND1		Q7KZF4	Q7KZF4	Staphylococcal nuclease domain-containing protein 1	3.51683	1.55995	0.0275455		*
CPSF1		Q10570	Q10570	Cleavage and polyadenylation specificity factor subunit 1	4.99437	1.55647	0.0277668		*
RNH1		P13489	P13489	Ribonuclease inhibitor	3.75887	1.5504	0.0281576		*
MRPS34		P82930	P82930	28S ribosomal protein S34, mitochondrial	3.49343	1.54984	0.028194		*
EIF2S3;EIF2S3L		P41091;Q2VIR3;Q2VIR3-2	P41091;Q2VIR3;Q2VIR3-2	Eukaryotic translation initiation factor 2 subunit 3;Putative eukaryotic translation initiation factor 2 subunit 3-like protein	6.07263	1.5462	0.0284313		*
MRPS18B		Q9Y676	Q9Y676	28S ribosomal protein S18b, mitochondrial	4.13773	1.54002	0.0288392		*
ASNS		P08243;P08243-2;P08243-3	P08243;P08243-2;P08243-3	Asparagine synthetase [glutamine-hydrolyzing]	3.87667	1.52523	0.0298377		*
RPS9		P46781	P46781	40S ribosomal protein S9	5.69157	1.52197	0.0300629	Ribosomal	*
RPL37A		P61513;A6NKH3	P61513	60S ribosomal protein L37a	4.08607	1.51925	0.0302514	Ribosomal	*
TFG		Q92734;Q92734-2;Q92734-4;Q92734-3	Q92734;Q92734-2;Q92734-4;Q92734-3	Protein TFG	3.32713	1.51905	0.0302655		*
NPM1		P06748;P06748-2;P06748-3	P06748;P06748-2;P06748-3	Nucleophosmin	6.89447	1.51178	0.0307765		*
RPS8		P62241	P62241	40S ribosomal protein S8	3.55357	1.50688	0.0311258	Ribosomal	*
EIF2B4		Q9UI10;Q9UI10-2;Q9UI10-3	Q9UI10;Q9UI10-2;Q9UI10-3	Translation initiation factor eIF-2B subunit delta	2.14863	1.50206	0.0314735		*
RPL31		P62899;P62899-3;P62899-2	P62899;P62899-3;P62899-2	60S ribosomal protein L31	6.60117	1.50135	0.0315243	Ribosomal	*
EIF2S1		P05198	P05198	Eukaryotic translation initiation factor 2 subunit 1	4.91097	1.50018	0.0316094		*
TCP1		P17987	P17987	T-complex protein 1 subunit alpha	4.9116	1.49836	0.0317427		*
RPL10A		P62906	P62906	60S ribosomal protein L10a	6.44537	1.49666	0.0318666	Ribosomal	*
PSMC1		P62191;P62191-2	P62191;P62191-2	26S protease regulatory subunit 4	3.80907	1.49492	0.0319951		*
NPM3		O75607	O75607	Nucleoplasmin-3	4.45093	1.49292	0.0321422		*
ATIC		P31939;P31939-2	P31939;P31939-2	Bifunctional purine biosynthesis protein PURH;Phosphoribosylaminoimidazolecarboxamide formyltransferase;IMP cyclohydrolase	3.8892	1.48724	0.0325657		*
CAD		P27708;P31327;P31327-2;P31327-3	P27708	CAD protein;Glutamine-dependent carbamoyl-phosphate synthase;Aspartate carbamoyltransferase;Dihydroorotase	4.12503	1.48554	0.0326936		*
RPN1		P04843	P04843	Dolichyl-diphosphooligosaccharide--protein glycosyltransferase subunit 1	4.5416	1.48413	0.0327998		*
RPL27		P61353	P61353	60S ribosomal protein L27	6.5101	1.48184	0.0329734	Ribosomal	*
STT3A		P46977;P46977-2	P46977;P46977-2	Dolichyl-diphosphooligosaccharide--protein glycosyltransferase subunit STT3A	2.87047	1.48104	0.0330343		*
C22orf28	RTCB	Q9Y3I0	Q9Y3I0	tRNA-splicing ligase RtcB homolog	4.0192	1.47815	0.0332546	tRNA ligase	*
RPS26;RPS26P11		P62854;Q5JNZ5	P62854;Q5JNZ5	40S ribosomal protein S26;Putative 40S ribosomal protein S26-like 1	4.20533	1.47545	0.0334622	Ribosomal	*
DNAJA1		P31689;P31689-2	P31689;P31689-2	DnaJ homolog subfamily A member 1	3.26197	1.47377	0.0335915		*
RPL10		P27635;Q96L21	P27635	60S ribosomal protein L10	6.5576	1.46784	0.0340532	Ribosomal	*
ELAVL2;ELAVL4		Q12926;P26378;Q12926-2;P26378-4;P26378-2;P26378-5;P26378-3	Q12926;P26378;Q12926-2;P26378-4;P26378-2;P26378-5;P26378-3	ELAV-like protein 2;ELAV-like protein 4	-2.52273	1.46691	0.0341267		*
RAN		P62826	P62826	GTP-binding nuclear protein Ran	5.6406	1.46156	0.0345494		*
MTHFD1		P11586	P11586	C-1-tetrahydrofolate synthase, cytoplasmic;Methylenetetrahydrofolate dehydrogenase;Methenyltetrahydrofolate cyclohydrolase;Formyltetrahydrofolate synthetase;C-1-tetrahydrofolate synthase, cytoplasmic, N-terminally processed	3.43507	1.46143	0.0345601		*
GRWD1		Q9BQ67	Q9BQ67	Glutamate-rich WD repeat-containing protein 1	2.7315	1.46132	0.0345683		*
GFPT1		Q06210;Q06210-2;O94808	Q06210;Q06210-2	Glutamine--fructose-6-phosphate aminotransferase [isomerizing] 1	3.0968	1.45985	0.0346859		*
GANAB		Q14697;Q14697-3	Q14697	Neutral alpha-glucosidase AB	4.10203	1.45834	0.0348063		*
PWP1		Q13610;Q13610-2	Q13610	Periodic tryptophan protein 1 homolog	5.4441	1.44955	0.0355179		*
GNL3		Q9BVP2;Q9BVP2-2	Q9BVP2;Q9BVP2-2	Guanine nucleotide-binding protein-like 3	3.21133	1.44568	0.0358356		*
EPRS		P07814	P07814	Bifunctional glutamate/proline--tRNA ligase;Glutamate--tRNA ligase;Proline--tRNA ligase	5.41467	1.44271	0.0360821		*
CD3EAP		O15446;O15446-2	O15446;O15446-2	DNA-directed RNA polymerase I subunit RPA34	-2.18567	1.4385	0.0364334		*
WDR77		Q9BQA1;Q9BQA1-2	Q9BQA1;Q9BQA1-2	Methylosome protein 50	5.06657	1.43376	0.0368336		*
VARS		P26640;P26640-2	P26640	Valine--tRNA ligase	3.5943	1.43365	0.0368428		*
PFKM		P08237;P08237-3;P08237-2	P08237;P08237-3;P08237-2	6-phosphofructokinase, muscle type	2.96427	1.4294	0.0372047		*
TARS		P26639;P26639-2;A2RTX5;A2RTX5-2	P26639;P26639-2	Threonine--tRNA ligase, cytoplasmic	3.0501	1.42811	0.0373152		*
ZNF593		O00488	O00488	Zinc finger protein 593	-2.50407	1.42768	0.0373523		*
MYBBP1A		Q9BQG0;Q9BQG0-2	Q9BQG0;Q9BQG0-2	Myb-binding protein 1A	4.86087	1.42671	0.0374362		*
CLTC		Q00610;Q00610-2;P53675	Q00610;Q00610-2	Clathrin heavy chain 1	2.68623	1.42318	0.037742		*
CCT7		Q99832;Q99832-3;Q99832-4;Q99832-2	Q99832;Q99832-3;Q99832-4;Q99832-2	T-complex protein 1 subunit eta	2.51173	1.4222	0.0378272		*
EIF3F		O00303	O00303	Eukaryotic translation initiation factor 3 subunit F	3.51543	1.42199	0.0378452		*
SLC25A13		Q9UJS0;Q9UJS0-2;O75746;O75746-2	Q9UJS0;Q9UJS0-2	Calcium-binding mitochondrial carrier protein Aralar2	3.26577	1.42001	0.0380184		*
SRRT		Q9BXP5;Q9BXP5-5;Q9BXP5-4;Q9BXP5-2;Q9BXP5-3	Q9BXP5;Q9BXP5-5;Q9BXP5-4;Q9BXP5-2;Q9BXP5-3	Serrate RNA effector molecule homolog	-2.4989	1.41702	0.0382805		*
RAD50		Q92878;Q92878-3;Q92878-2	Q92878;Q92878-3;Q92878-2	DNA repair protein RAD50	2.60523	1.41512	0.0384483		*
HSP90AA1		P07900;P07900-2;Q14568;Q58FG0;Q58FG1	P07900;P07900-2	Heat shock protein HSP 90-alpha	4.70457	1.41511	0.0384492		*
RPS24		P62847;P62847-2;P62847-3;P62847-4	P62847;P62847-2;P62847-3;P62847-4	40S ribosomal protein S24	4.16303	1.41418	0.0385322	Ribosomal	*
IARS		P41252	P41252	Isoleucine--tRNA ligase, cytoplasmic	3.48613	1.41158	0.0387633		*
TUBB6		Q9BUF5	Q9BUF5	Tubulin beta-6 chain	3.31327	1.40998	0.0389066		*
DARS		P14868;P14868-2	P14868;P14868-2	Aspartate--tRNA ligase, cytoplasmic	3.7636	1.40876	0.0390156		*
IRS4		O14654	O14654	Insulin receptor substrate 4	3.83987	1.40531	0.0393269		*
GART		P22102;P22102-2	P22102;P22102-2	Trifunctional purine biosynthetic protein adenosine-3;Phosphoribosylamine--glycine ligase;Phosphoribosylformylglycinamidine cyclo-ligase;Phosphoribosylglycinamide formyltransferase	4.40593	1.40508	0.0393474		*
NOP16		Q9Y3C1;Q9Y3C1-3;Q9Y3C1-2	Q9Y3C1;Q9Y3C1-3;Q9Y3C1-2	Nucleolar protein 16	4.4555	1.40392	0.0394532		*
TRAP1		Q12931;Q12931-2	Q12931;Q12931-2	Heat shock protein 75 kDa, mitochondrial	3.39823	1.40389	0.0394554		*
RPL13A		P40429;Q6NVV1	P40429	60S ribosomal protein L13a	5.9605	1.40064	0.0397517	Ribosomal	*
DARS2		Q6PI48	Q6PI48	Aspartate--tRNA ligase, mitochondrial	3.3126	1.39992	0.0398183		*
ARHGEF2		Q92974;Q92974-2;Q92974-3	Q92974;Q92974-2;Q92974-3	Rho guanine nucleotide exchange factor 2	3.04013	1.3967	0.0401142		*
STRAP		Q9Y3F4;Q9Y3F4-2	Q9Y3F4;Q9Y3F4-2	Serine-threonine kinase receptor-associated protein	1.2515	1.395	0.0402714		*
ARPC1A		Q92747;Q92747-2	Q92747;Q92747-2	Actin-related protein 2/3 complex subunit 1A	2.71007	1.39423	0.0403432		*
YBX3		P16989;P16989-3	P16989;P16989-3	Y-box-binding protein 3	-3.58813	1.39005	0.0407336		*
ABCE1		P61221	P61221	ATP-binding cassette sub-family E member 1	3.42603	1.38477	0.0412314		*
SNX17		Q15036;Q15036-2	Q15036;Q15036-2	Sorting nexin-17	-2.48213	1.38299	0.0414005		*
RPS4X		P62701;Q8TD47;P22090	P62701	40S ribosomal protein S4, X isoform	4.0078	1.38294	0.0414053	Ribosomal	*
RPL18		Q07020;Q07020-2	Q07020;Q07020-2	60S ribosomal protein L18	5.13067	1.38114	0.041578	Ribosomal	*
SAP30BP		Q9UHR5;Q9UHR5-2	Q9UHR5;Q9UHR5-2	SAP30-binding protein	-2.02947	1.37993	0.0416937		*
SRP19		P09132	P09132	Signal recognition particle 19 kDa protein	-2.4793	1.37733	0.0419441		*
MRPL44		Q9H9J2	Q9H9J2	39S ribosomal protein L44, mitochondrial	3.8145	1.37564	0.0421073		*
RPL13		P26373;P26373-2	P26373;P26373-2	60S ribosomal protein L13	6.23047	1.37317	0.0423472	Ribosomal	*
RPL7A		P62424	P62424	60S ribosomal protein L7a	6.28277	1.35859	0.0437932	Ribosomal	*
EIF3D		O15371;O15371-2;O15371-3	O15371;O15371-2;O15371-3	Eukaryotic translation initiation factor 3 subunit D	3.64597	1.3585	0.043803		*
RPS2		P15880	P15880	40S ribosomal protein S2	4.9278	1.35537	0.0441195	Ribosomal	*
pT7SVwtnsP1	NSP1	pT7SVwtnsP1	pT7SVwtnsP1		4.22863	1.35525	0.0441313	viral	*
MCM2		P49736	P49736	DNA replication licensing factor MCM2	3.72813	1.35439	0.0442187		*
CSNK1A1;CSNK1A1L		P48729;Q8N752;P48729-2;P48729-3	P48729;Q8N752;P48729-2;P48729-3	Casein kinase I isoform alpha;Casein kinase I isoform alpha-like	-2.46687	1.35275	0.044386		*
EEF2		P13639	P13639	Elongation factor 2	2.8412	1.35212	0.0444508		*
SKIV2L2		P42285	P42285	Superkiller viralicidic activity 2-like 2	2.27677	1.34965	0.0447045		*
DDX6		P26196	P26196	Probable ATP-dependent RNA helicase DDX6	2.93973	1.34661	0.0450185		*
MCMBP		Q9BTE3;Q9BTE3-2;Q9BTE3-3	Q9BTE3;Q9BTE3-2;Q9BTE3-3	Mini-chromosome maintenance complex-binding protein	2.4221	1.34456	0.0452318		*
MSH6		P52701;P52701-3;P52701-4;P52701-2	P52701;P52701-3;P52701-4;P52701-2	DNA mismatch repair protein Msh6	3.7264	1.34302	0.0453925		*
TUBB		P07437;A6NNZ2;Q9H4B7;CON__ENSEMBL:ENSBTAP00000025008	P07437	Tubulin beta chain	3.08053	1.34117	0.0455857		*
LDHA		P00338;P00338-3;P00338-4;P00338-5;P00338-2	P00338;P00338-3;P00338-4;P00338-5;P00338-2	L-lactate dehydrogenase A chain	4.79937	1.34038	0.0456692		*
LDHB		P07195;P07864;Q6ZMR3	P07195	L-lactate dehydrogenase B chain	4.54917	1.33492	0.0462471		*
G3BP1		Q13283;Q13283-2	Q13283	Ras GTPase-activating protein-binding protein 1	3.77557	1.3327	0.0464836		*
ATP5C1		P36542;P36542-2	P36542;P36542-2	ATP synthase subunit gamma, mitochondrial	3.11723	1.32872	0.0469113		*
RPL7		P18124	P18124	60S ribosomal protein L7	6.5326	1.32023	0.0478377	Ribosomal	*
RPS11		P62280	P62280	40S ribosomal protein S11	3.91203	1.31773	0.0481142	Ribosomal	*
HNRNPC		P07910-2;P07910-4;P07910-3;O60812;B7ZW38;P0DMR1;B2RXH8;Q86SE5;Q86SE5-3	P07910-2;P07910-4;P07910-3	Heterogeneous nuclear ribonucleoproteins C1/C2	5.21563	1.31636	0.0482664		*
ACLY		P53396;P53396-2;P53396-3	P53396;P53396-2;P53396-3	ATP-citrate synthase	4.40757	1.31434	0.0484912		*
PKN2		Q16513;Q16513-3;Q16513-2;Q16513-4;Q16513-5	Q16513;Q16513-3;Q16513-2;Q16513-4;Q16513-5	Serine/threonine-protein kinase N2	2.3333	1.31144	0.0488155		*
DHX37		Q8IY37	Q8IY37	Probable ATP-dependent RNA helicase DHX37	1.5727	1.30985	0.0489948		*
SMN1		Q16637;Q16637-4;Q16637-2;Q16637-3	Q16637;Q16637-4;Q16637-2;Q16637-3	Survival motor neuron protein	3.62613	1.30867	0.0491277	Known Gemin5 interactor	*
MRPS22		P82650;P82650-2	P82650;P82650-2	28S ribosomal protein S22, mitochondrial	4.25897	1.30503	0.0495422		*
THRAP3		Q9Y2W1	Q9Y2W1	Thyroid hormone receptor-associated protein 3	3.60317	1.30494	0.0495514		*
GTPBP4		Q9BZE4;Q9BZE4-2;Q9BZE4-3	Q9BZE4;Q9BZE4-2;Q9BZE4-3	Nucleolar GTP-binding protein 1	3.9667	1.29922	0.0502086		*
RPL34		P49207	P49207	60S ribosomal protein L34	6.28237	1.299	0.0502339	Ribosomal	*
ASS1		P00966	P00966	Argininosuccinate synthase	1.883	1.29778	0.050376		*
RPN2		P04844;P04844-2	P04844;P04844-2	Dolichyl-diphosphooligosaccharide--protein glycosyltransferase subunit 2	3.1132	1.29723	0.05044		*
PSMB3		P49720	P49720	Proteasome subunit beta type-3	1.71133	1.29644	0.0505316		*
SUCLG1		P53597	P53597	Succinyl-CoA ligase [ADP/GDP-forming] subunit alpha, mitochondrial	1.7032	1.2914	0.0511209		*
EMD		P50402	P50402	Emerin	3.06703	1.29037	0.0512419		*
RCN2		Q14257;Q14257-2	Q14257;Q14257-2	Reticulocalbin-2	3.8885	1.28622	0.051734		*
RPS13		P62277	P62277	40S ribosomal protein S13	5.60827	1.28409	0.0519889	Ribosomal	*
QARS		P47897;P47897-2	P47897;P47897-2	Glutamine--tRNA ligase	4.35673	1.28265	0.0521612		*
DDX39A;DDX39B		O00148;O00148-2;Q13838;O00148-3;Q13838-2	O00148;O00148-2;Q13838;O00148-3;Q13838-2	ATP-dependent RNA helicase DDX39A;Spliceosome RNA helicase DDX39B	3.63733	1.28048	0.0524231		*
TUBB2B		Q9BVA1	Q9BVA1	Tubulin beta-2B chain	3.54103	1.28046	0.052425		*
pT7SVwtCapsid	CAPSID	pT7SVwtCapsid	pT7SVwtCapsid		6.5846	1.27766	0.0527645	viral	*
EIF4A1;EIF4A2		P60842;P60842-2;Q14240;Q14240-2;P38919	P60842;P60842-2;Q14240;Q14240-2	Eukaryotic initiation factor 4A-I;Eukaryotic initiation factor 4A-II	3.0222	1.27372	0.0532446		*
RPL18A		Q02543	Q02543	60S ribosomal protein L18a	5.95487	1.27265	0.0533769	Ribosomal	*
RPL15		P61313;P61313-2	P61313	60S ribosomal protein L15	6.01037	1.27021	0.0536768	Ribosomal	*
ARCN1		P48444;P48444-2	P48444;P48444-2	Coatomer subunit delta	2.81047	1.27008	0.0536934		*
RPL23		P62829	P62829	60S ribosomal protein L23	5.27507	1.26379	0.0544766	Ribosomal	*
HNRNPA3		P51991;P51991-2	P51991;P51991-2	Heterogeneous nuclear ribonucleoprotein A3	-3.28507	1.2573	0.0552968		*
FBL		P22087	P22087	rRNA 2-O-methyltransferase fibrillarin	3.10773	1.25457	0.055646		*
MCM5		P33992	P33992	DNA replication licensing factor MCM5	3.44663	1.2531	0.0558347		*
RPL35A		P18077	P18077	60S ribosomal protein L35a	5.01647	1.25232	0.0559342	Ribosomal	*
LTA4H		P09960;P09960-2;P09960-4;P09960-3	P09960;P09960-2;P09960-4;P09960-3	Leukotriene A-4 hydrolase	2.5728	1.24095	0.0574188		*
SLC25A3		Q00325;Q00325-2	Q00325;Q00325-2	Phosphate carrier protein, mitochondrial	2.87443	1.23989	0.0575591		*
RARS		P54136;P54136-2	P54136;P54136-2	Arginine--tRNA ligase, cytoplasmic	2.92353	1.23943	0.05762		*
MRTO4		Q9UKD2	Q9UKD2	mRNA turnover protein 4 homolog	3.95203	1.23482	0.0582339		*
RPL3		P39023;Q92901	P39023	60S ribosomal protein L3	5.5886	1.23271	0.058518	Known Gemin5 interactor, Ribosomal	*
CHD4		Q14839;Q14839-2;Q8TDI0;Q12873;Q12873-3;Q12873-2	Q14839;Q14839-2	Chromodomain-helicase-DNA-binding protein 4	2.365	1.23203	0.0586097		*
pT7SVwtnsP2	NSP2	pT7SVwtnsP2	pT7SVwtnsP2		5.98477	1.22839	0.0591028	viral	*
MCM7		P33993;P33993-3;P33993-2	P33993;P33993-3	DNA replication licensing factor MCM7	4.07147	1.22771	0.0591963		*
STT3B		Q8TCJ2	Q8TCJ2	Dolichyl-diphosphooligosaccharide--protein glycosyltransferase subunit STT3B	2.005	1.22709	0.0592805		*
PCNA		P12004	P12004	Proliferating cell nuclear antigen	3.92543	1.22377	0.0597358		*
BRIX1		Q8TDN6	Q8TDN6	Ribosome biogenesis protein BRX1 homolog	4.1513	1.22089	0.0601331		*
RPL11		P62913;P62913-2	P62913;P62913-2	60S ribosomal protein L11	3.5478	1.21983	0.0602791	Ribosomal	*
[truncated: 1,374 more rows]

## Sheet: Gemin5.virus.vs.Gemin5.no.virus
Gene.names	Alternative.Gene.Name	Protein.IDs	Majority.protein.IDs	Protein.names	Difference	Pvalue.minus.log10	Pvalue	Annotation	Significance	Significant.Interactor	Significant.interactor.in.Gemin5.vs.GFP
[truncated: 1,624 more rows]

[truncated: 4 more sheets: GO Gemin5.vs.GFP.combined, GO Gemin5.no.vir.vs.GFP.no.vir, GO Gemin5.virus.vs.GFP.virus, GO Gemin5.vir.vs.Gemin5.no.vir]
