# Supplementary material for: System-wide Profiling of RNA-Binding Proteins Uncovers Key Regulators of Virus Infection
Source: Mol Cell. 2019 Apr 4;74(1):196–211.e11. doi: 10.1016/j.molcel.2019.01.017 (PMC6458987; doi:10.1016/j.molcel.2019.01.017)
Supplement: Table S6. Plasmids and Primers, Related to STAR Methods — Details of plasmids and primers used in this study. [file mmc7.xlsx]

## Sheet: Inducible cell lines
Gene	GFP tag N/C-terminal	Template ( or reference)	Oligo 5'	Oligo 3'
ALDOA	N	cDNA	CATGCAGGATCCccctaccaatatccagcactg	cactgaGCGGCCGCttaataggcgtggttagagacgaag
CSTF2	C	cDNA	CAGTACGGTACCGCCGCCACCatggcgggtttgactgtgagagaccc	cactgaGCGGCCGCgcaggtgctccagtggatttctgtatttgttcc
DDX1	N	pDONR201 DDX1 (Javier Martinez, MFPL/MedUni Wien)	ctaagcacGGATCCgcggccttctccgagatggg	ctaggtctGCGGCCGCtcagaaggttctgaacagc
DDX56	C	Castello et al., 2012
DKC1	N	cDNA	GCCAAGCTTGCGGATGCGGAAGTAATTATTTTGC	AGACTCGAGCTACTCAGAAACCAATTCTACC
ENO1	C	pDONOR-ENO1	CGATTGAAGCTTACCatgtctattctcaagatccatgccaggg	CAGTTCCTCGAGcttggccaaggggtttctgaagttcc
FAM98A	N	Castello et al., 2012
GEMIN5	N	pcDNA3-Xpress-Gemin5 (Encarnacion Martinez Salas, CBMSO, Madrid)	ctaagcacGGTACCgggcaggagccgcggacgc	ctaggtctGCGGCCGCtcacatacagaaggtctggcag
eGFP		Castello et al., 2012
HNRNPA1	N	pGEM-hHNRNPA1 (#HG16537-G; Sino Biological Inc.)	CATGCAGGATCCtctaagtcagagtctcctaaagagcccg	cactgaGCGGCCGCttaaaatcttctgccactgccatagc
HNRNPC	C	Strein et al., 2014
HSP90AB1	N	cDNA	cactgaGATATCcctgaggaagtgcaccatggagagg	cactgaGCGGCCGCctaatcgacttcttccatgcgagacgc
MOV10	C	Castello et al., 2012
NGDN	C	cDNA	CAGTACGGTACCGCCGCCACCatggcggcgctgggggtgctggagtc	cactgaGCGGCCGCgcccgccgcctccgaaaaccttttttcttcc
NONO	N	cDNA	CATGCAGGATCCcagagtaataaaacttttaacttggagaagc	catgacCTCGAGttagtatcggcgacgtttgtttgg
PA2G4	N	cDNA	CATGCAGGATCCtcgggcgaggacgagcaacaggagc	cctagtGCGGCCGCtcagtccccagcttcattttcttctaatgtttcccc
PPIA	N	Castello et al., 2012
RPS10	C	cDNA	CATGCAGGATCCGCCGCCACCatgttgatgcctaagaagaaccggattgcc	catgacCTCGAGctgaggtggctgaccacgtccacgacc
RPS27	C	cDNA	CTTGGTACCATGCCTCTCGCAAAGGATCTC	GTCCTCGAGGTGCTGCTTCCTCCTGAAGG
RTCB	N	pESC-HIS HSPC117 (Javier Martinez, MFPL/MedUni Wien)	ctaagcacGGTACCagtcgcagctataatgatgagctgc	ctaggtctGCGGCCGCctatcctttgatcacagcaattgg
SRPK1	N	cDNA	CATGCAGGATCCgagcggaaagtgcttgcgctccag	cactgaGCGGCCGCttaggagttaagccaagggtgccggagac
TRIM25	N	T7-Trim25 plasmid (Gracjan Michlewski, University of Edinburgh)	ctaagcacGGTACCGCTGAACTGTGTCCTCTGGCCG	ctaggtctGGATCCCTATTTGGGGGAGCAGATGC
TRIM56	C	pcDNA5-FRT-TO-HA-Trim56 (Kui Li, University of Tennessee) (Shen Y, 2012, J Biol Chem)	CATGCAGGATCCGCCGCCACCatggtttcccacgggtcctcgccc	catgacCTCGAGactgtccggagaacggacccgaaagatgtgg
TUFM	C	cDNA	CATGCAGGATCCGCCGCCACCatgaccacaatggcggccgccaccctgc	catgacCTCGAGaccccatttgatattcttctcctcctcagtc
UPF1	N	RNT1-GFP (#17708; Addgene Inc.)	CATGCAGGATCCagcgtggaggcgtacgggcccagc	cactgaGCGGCCGCttaatactgggacagccccgtcacccc
VARS	N	pCMV6-(Myc-DDK-tagged)-human VARS (#RC201089; Origene Technologies Inc.)	cactgaGATATCtccaccctctacgtctcccctcacccag	catgacCTCGAGtcacagcatcttctggaatagggcgatgg
WDR1	C	cDNA	CATGCAGGATCCGCCGCCACCatgccgtacgagatcaagaaggtgttcg	catgacCTCGAGgtaggtgattgtccactccttgacagaggc
XRCC6	C	cDNA	CTCGGATCCACCATGTCAGGGTGGGAGTC	TCCCTCGAGGTCCTGGAAGTGCTTGGTGAGG

## Sheet: pNL4-3.R-E- Gag-mCherry
Primer name	Primer sequence
NL43-BssHII-F	ACTCGGCTTGCTGAAGCGCG
NL43-PspXI-r	CCGCTCGAGCCGCTGCCCCCGCTGCCCCCctggctgttgtttcctgtgtc
NL43-PspXI-f	GGCAGCGGCTCGAGCGGGGGCAGCGGGGGCgtcagccaaaattaccctatagtgc
NL43-SphI-ra	GCAATAGGCCCTGCATGCACTGG
PspXI-mCherry-f	CGGCTCGAGCatggtgagcaagggcgagg
PspXI-mCherry-r	CCGCTCGAGCCcttgtacagctcgtccatg

## Sheet: RT-PCR primers
Target	Oligo 5'	Oligo 3'
ACTIN	CGCGAGAAGATGACCCAGAT	TCACCGGAGTCCATCACGAT
BEX3	TCACTCGCGTCTGGCTACC	TTCGTTTTCCTGGGCCTATCCT
CXCL12	CAGAGCCAACGTCAAGCATC	AGTCCTTTTTGGCTGTTGTGC
DDX31	CAGGAAATCCGAGAGCGAG	AGGCTGTGTTTACTCTGGGTC
E2F6	AGAGACCTCGTTTTGATGTATCG	TCCAAAGCATCTTCCATTGCTG
ENO1	TCCGGGAGGTGAGGGAATGA	CTCCCTGGCATGGATCTTGAG
FOS	TCACCCGCAGACTCCTTCT	TGTATCAGTCAGCTCCCTCCT
GAPDH	ATGGGGAAGGTGAAGGTCG	GGGGTCATTGATGGCAACAATA
HIST1H1E	CCGAGAAGACTCCCGTGAAG	TGAGAGCGGCCAAAGATACG
IFIT2	CCGAACAGCTGAGAATTGCAC	TAGTTGCCGTAGGCTGCTCT
KIAA1324	AGCCCAATGCAGATGACTCC	TTGCAGAAAGAGGAGCCCTG
KIAA1683	AAATCAACAGGAAGCGGGGT	TGCATGGACACCATTGGCTC
MECP2	GGTAAAAGCCGTCCGGAAAATG	CATCAAAGCAGGAACTGGTGAG
NEB	AGGCATCACGCTGGCTTTTG	TGCCAGAGCTGGTTTGGAAG
PPPIR15A	CTCTGGCAATCCCCCATACC	TCTCGCTCACCATACATGCC
PRX	AGAGGGAATCTTCGTTCGGG	CACGCGTACCAGCTTGGC
SCNN1D	CGACTGCTTTTACCGAGGCT	GCCATCGTAACTGCAGGAGA
TEX14	AGATGGAGAGAGAGGCGTGT	GTGAACCGTTTTGCCAGTCC
TRIM66	CTGGCTCCCCTTGGAGTATC	TAAGCCTCCATAAGCAGGAGC
TULP2	ACCGGGAGCATTTAACCAGG	GCACCAGATGTTCTTGGTGTT
ZBTB43	GCGGCAGAGAGGATATCTTGG	CGGTGCTAATGCAAAGCTGTA
18s	CAGCCACCCGAGATTGAGCA	TAGTAGCGACGGGCGGTGTG
SINV C	GAACGAGGACGGAGATGTCATCG	CAGCGCCACCGAGGACTATCGC
SINV nsP2	GGAGGGGCTCCAGGCGGACATCG	GCTCCTCTTCTGTATTCTTGGCG

## Sheet: CRISPR plasmids
Targeted gene	Plasmid coding for Cas9 and sgRNA	sgRNA sequence
HSP90AB1	pSpCas9(BB)-2A-Puro (PX459) V2.0 (#62988; Addgene Inc.)	CTCACACCTTGACTGCCAAG
PPIA	pSpCas9(BB)-2A-Puro (PX459) V2.0 (#62988; Addgene Inc.)	GCCCGACCTCAAAGGAGACG
Plasmid	pSpCas9(BB)-2A-Puro (PX459) V2.0 was a gift from Feng Zhang (Addgene plasmid # 62988)
Reference	Genome engineering using the CRISPR-Cas9 system. Ran FA, Hsu PD, Wright J, Agarwala V, Scott DA, Zhang F. Nat Protoc. 2013 Nov;8(11):2281-308. doi: 10.1038/nprot.2013.143. Epub 2013 Oct 24. 10.1038/nprot.2013.143 PubMed 24157548
Cloning	Recipient plasmid (PX459) was linearized with BbsI and the sgRNA cloned through two hybridized oligomers bearing cohesive ends compatible with the BbsI linearized plasmid.
